# Supplementary material for: Intra-Varietal Diversity and Its Contribution to Wheat Evolution, Domestication, and Improvement in Wheat
Source: Int J Mol Sci. 2023 Jun 16;24(12):10217. doi: 10.3390/ijms241210217 (PMC10299346; doi:10.3390/ijms241210217)
Supplement: Supplementary file 1 [file ijms-24-10217-s001.zip]

Archive with 21 entries (21 files):
- Data S1 KaKs of homolog pairs in the AK58 genome.xlsx
- Data S10 KEGG enrichment of specific paralogs in AK58.xlsx
- Data S11 Species genes expansion.xlsx
- Data S2 KaKs of homolog pairs in the CS genome.xlsx
- Data S3 Most annotated 100 GO terms of genes in AK58.xlsx
- Data S4 GO enrichment of IPs, OPs and SORs in AK58.xlsx
- Data S5 PO enrichment of IPs, OPs and SORs in AK58.xlsx
- Data S6 Pfam family annotation of AK58 homologs.xlsx
- Data S7 Common Gramineae WGDPGs in AK58.xlsx
- Data S8 Specific WGDPGs in 7 crop species.xlsx
- Data S9 GO enrichment of specific paralogs.xlsx
- Figure_S.pdf
- Table S1 Diversity of high-frequency GO terms associated families.xlsx
- Table S2 KaKs of Homolog pairs.xlsx
- Table S3 Coexpression, diffExpression and neofunctionalization.xlsx
- Table S4 Gramineae specific expansion genes.xlsx
- Table S5 QTLs confering yellow rust resistance mapped on the samilar region as the 7 Group2 members.xlsx
- Table S6 GO enrichment of specific expansion genes of AK58.xlsx
- Table S7 GO annotation of CENH3 homologs.xlsx
- Table S8 Co-expressed TF genes of ZIP4 and their TF binding sites in 1.5 Kb promoters of ZIP4 homologs.xlsx
- Table S9 Information of the Btr or Btr-like OPs in the AK58 genome.xlsx
