# Supplementary material for: Intra-Varietal Diversity and Its Contribution to Wheat Evolution, Domestication, and Improvement in Wheat
Source: Int J Mol Sci. 2023 Jun 16;24(12):10217. doi: 10.3390/ijms241210217 (PMC10299346; doi:10.3390/ijms241210217)
Supplement: Supplementary file 1 [file ijms-24-10217-s001.zip › Data S1 KaKs of homolog pairs in the AK58 genome.xlsx]

## Sheet: Data S1
Data S1. Ka/Ks of homolog pairs in the AK58 genome
Type	Gene Pairs	Ka	Ks	Ka/Ks	P-Value(Fisher)
IP	TraesAK58CH1A01G006200-TraesAK58CH4A01G369000	2.32901e-05	0.0232901	0.001	0
IP	TraesAK58CH1A01G006700-TraesAK58CH6A01G201900	0.0162032	0.233172	0.0694904	1.69275e-07
IP	TraesAK58CH1A01G013700-TraesAK58CH1A01G013500	1.39366e-05	0.0139366	0.001	0
IP	TraesAK58CH1A01G013900-TraesAK58CH1A01G013500	1.39366e-05	0.0139366	0.001	0
IP	TraesAK58CH1A01G034700-TraesAK58CH1A01G034300	0.00389969	7.79938e-05	50	0
IP	TraesAK58CH1A01G045700-TraesAK58CH1A01G045600	0.00690832	0.0733768	0.0941486	0.000974027
IP	TraesAK58CH1A01G061800-TraesAK58CH1A01G061600	0.0562469	0.222108	0.253241	9.80685e-13
IP	TraesAK58CH1A01G072300-TraesAK58CH1A01G072400	0.00561564	0.018314	0.306631	0.0433547
IP	TraesAK58CH1A01G077400-TraesAK58CH1A01G077500	0.132342	0.210633	0.628309	0.0052711
IP	TraesAK58CH1A01G078500-TraesAK58CH4A01G352700	0.0473437	0.117	0.404646	0.00410077
IP	TraesAK58CH1A01G078700-TraesAK58CH2A01G558000	0.061416	0.210911	0.291194	0.000644505
IP	TraesAK58CH1A01G083200-TraesAK58CH1A01G083100	0.106815	0.172357	0.619729	0.00942026
IP	TraesAK58CH1A01G106200-TraesAK58CH5A01G035000	2.70618e-05	0.0270618	0.001	0
IP	TraesAK58CH1A01G136200-TraesAK58CH5A01G158500	0.0578936	0.100454	0.576319	0.0084937
IP	TraesAK58CH1A01G142600-TraesAK58CH1A01G142500	1.35215e-05	0.0135215	0.001	0
IP	TraesAK58CH1A01G144600-TraesAK58CH4A01G242300	0.0853531	0.489028	0.174536	1.15545e-06
IP	TraesAK58CH1A01G146000-TraesAK58CH3A01G064000	0.0302089	0.0698231	0.43265	0.0486269
IP	TraesAK58CH1A01G152900-TraesAK58CH7A01G408700	0.778538	1.71343	0.454375	1.03368e-52
IP	TraesAK58CH1A01G210200-TraesAK58CH1A01G209600	0.0244074	0.0881751	0.276806	0.00336392
IP	TraesAK58CH1A01G242500-TraesAK58CH3A01G477000	0.295151	5.87876	0.0502064	0
IP	TraesAK58CH1A01G243800-TraesAK58CH1A01G244000	0.00553213	0.0509539	0.108571	0
IP	TraesAK58CH1A01G245100-TraesAK58CH5A01G175900	0.00532187	0.000106437	50	0
IP	TraesAK58CH1A01G253800-TraesAK58CH1A01G356900	0.00677031	0.0478149	0.141594	0.00437426
IP	TraesAK58CH1A01G279600-TraesAK58CH1A01G279500	1.73914e-05	0.0173914	0.001	0
IP	TraesAK58CH1A01G323500-TraesAK58CH1A01G323800	0.0319339	0.186828	0.170927	0.000663452
IP	TraesAK58CH1A01G331000-TraesAK58CH2A01G177900	0.0119598	0.0584686	0.20455	0.0186294
IP	TraesAK58CH1A01G343400-TraesAK58CH1A01G344000	0.00734631	0.0667877	0.109995	6.33755e-05
IP	TraesAK58CH1A01G343900-TraesAK58CH6A01G196600	0.62072	0.956753	0.648778	0.00635506
IP	TraesAK58CH1A01G344200-TraesAK58CH1A01G343300	0.0565293	0.0947386	0.596687	0.0332572
IP	TraesAK58CH1A01G345400-TraesAK58CH1A01G345300	0.0336787	0.109395	0.307862	0.00760047
IP	TraesAK58CH1A01G376400-TraesAK58CH1A01G376200	0.00109626	1.09626	0.001	0
IP	TraesAK58CH1A01G391000-TraesAK58CH1A01G390900	0.0174879	0.188913	0.0925716	2.94268e-06
IP	TraesAK58CH1A01G406800-TraesAK58CH4A01G379700	0.040435	0.110661	0.365396	1.29706e-06
IP	TraesAK58CH1A01G416000-TraesAK58CH1A01G417000	0.04608	0.550106	0.0837655	1.78254e-10
IP	TraesAK58CH1A01G416600-TraesAK58CH1A01G416400	0.00522192	0.077905	0.0670294	0
IP	TraesAK58CH1A01G454400-TraesAK58CH1A01G455300	0.284337	0.418841	0.678867	0.0294625
IP	TraesAK58CH1B01G001100-TraesAK58CH1B01G001800	0.0375271	0.183124	0.204927	1.00393e-06
IP	TraesAK58CH1B01G003900-TraesAK58CH4B01G119400	0.00499177	2.76122	0.00180781	0
IP	TraesAK58CH1B01G005300-TraesAK58CH1B01G006300	0.00341534	0.0945481	0.0361228	4.53615e-09
IP	TraesAK58CH1B01G009000.1-TraesAK58CH1B01G009400.1	0.554225	0.920119	0.602341	0.00324405
IP	TraesAK58CH1B01G009600.1-TraesAK58CH1B01G005900.1	0.197895	0.402714	0.491404	3.70998e-05
IP	TraesAK58CH1B01G012540-TraesAK58CH1B01G012560	0.00468281	0.0874712	0.0535355	0
IP	TraesAK58CH1B01G015700-TraesAK58CH1B01G015500	0.0170784	0.108969	0.156728	0.000772245
IP	TraesAK58CH1B01G021200.1-TraesAK58CH1B01G017300.1	0.810897	1.83152	0.442745	8.68258e-60
IP	TraesAK58CH1B01G022700.1-TraesAK58CH1B01G123210.2	0.417601	1.16631	0.358052	1.24862e-10
IP	TraesAK58CH1B01G024600-TraesAK58CH1B01G024500	0.00834998	0.128942	0.0647575	7.58286e-08
IP	TraesAK58CH1B01G025700-TraesAK58CH1B01G025200	0.0150676	0.0797014	0.189051	4.61555e-06
IP	TraesAK58CH1B01G038900-TraesAK58CH1B01G039000	0.0123872	0.0291981	0.424245	0.0234696
IP	TraesAK58CH1B01G039800-TraesAK58CH1B01G039700	0.00372603	7.45207e-05	50	0
IP	TraesAK58CH1B01G050700-TraesAK58CH1B01G050500	0.00961119	0.14434	0.0665872	4.8113e-05
IP	TraesAK58CH1B01G050800-TraesAK58CH1B01G051200	5.29265e-05	0.0529265	0.001	0
IP	TraesAK58CH1B01G050900-TraesAK58CH1B01G050800	5.29265e-05	0.0529265	0.001	0
IP	TraesAK58CH1B01G051100-TraesAK58CH1B01G050800	5.02988e-05	0.0502988	0.001	0
IP	TraesAK58CH1B01G051100-TraesAK58CH1B01G050900	1.27359e-05	0.0127359	0.001	0
IP	TraesAK58CH1B01G051100-TraesAK58CH1B01G051200	1.27359e-05	0.0127359	0.001	0
IP	TraesAK58CH1B01G061800-TraesAK58CH1B01G076000	2.71634e-05	0.0271634	0.001	0
IP	TraesAK58CH1B01G066000-TraesAK58CH1B01G065700	0.0363151	0.501659	0.07239	4.13378e-24
IP	TraesAK58CH1B01G077000-TraesAK58CH1B01G077100	0.0405726	0.125571	0.323105	2.80753e-05
IP	TraesAK58CH1B01G090700-TraesAK58CH1B01G090900	0.248243	0.447723	0.554456	1.25285e-06
IP	TraesAK58CH1B01G106000-TraesAK58CH1B01G107000	0.0362231	0.131036	0.276436	6.4145e-06
IP	TraesAK58CH1B01G118000-TraesAK58CH1B01G047900	0.00231112	4.62223e-05	50	0
IP	TraesAK58CH1B01G123260-TraesAK58CH1B01G123220.3	0.0211049	0.048626	0.434026	0.000333895
IP	TraesAK58CH1B01G124900-TraesAK58CH1B01G118200	0.00462002	0.050096	0.0922233	3.61089e-06
IP	TraesAK58CH1B01G126000-TraesAK58CH1B01G155700	0.0289573	0.0698156	0.414768	0.0253749
IP	TraesAK58CH1B01G131300-TraesAK58CH2B01G213500	0.412348	2.91002	0.141699	0
IP	TraesAK58CH1B01G134100-TraesAK58CH1B01G134200	0.00247584	4.97598e-05	49.7559	0
IP	TraesAK58CH1B01G182000-TraesAK58CH4B01G120500	0.129507	0.294062	0.440408	0.0190032
IP	TraesAK58CH1B01G192800-TraesAK58CH1B01G193200	0.023546	0.0970115	0.242714	3.23524e-05
IP	TraesAK58CH1B01G214900-TraesAK58CH1B01G214800	0.0202013	0.140837	0.143437	0.00249475
IP	TraesAK58CH1B01G222600-TraesAK58CH1B01G222500	0.00137528	2.75057e-05	50	0
IP	TraesAK58CH1B01G224800-TraesAK58CH6B01G196000	0.0473106	0.123631	0.382677	0.00144873
IP	TraesAK58CH1B01G228400-TraesAK58CH6B01G403600	0.0289679	0.122284	0.236891	0.0018982
IP	TraesAK58CH1B01G230200-TraesAK58CH2B01G525100	0.261891	1.42209	0.184159	1.06261e-20
IP	TraesAK58CH1B01G253100-TraesAK58CH1B01G253000	3.18721e-05	0.0318721	0.001	0
IP	TraesAK58CH1B01G261400-TraesAK58CH3B01G387000	0.00505735	0.0730529	0.0692286	0
IP	TraesAK58CH1B01G280800-TraesAK58CH1B01G280900	0.0428467	0.142992	0.299645	0.000510932
IP	TraesAK58CH1B01G281600-TraesAK58CH1B01G281700	0.0355076	0.0685396	0.51806	0.0277576
IP	TraesAK58CH1B01G308300-TraesAK58CH1B01G309200	0.00533047	0.0409938	0.130031	0.0091946
IP	TraesAK58CH1B01G318100-TraesAK58CH1B01G318300	0.0194825	0.0659886	0.295241	0.0039956
IP	TraesAK58CH1B01G332200-TraesAK58CH1B01G332300	0.0112215	0.0476307	0.235595	0.00615155
IP	TraesAK58CH1B01G352300-TraesAK58CH1B01G352200	0.0154704	0.0418296	0.369843	0.0149382
IP	TraesAK58CH1B01G353500-TraesAK58CH1B01G405800	0.00803552	0.0394549	0.203664	0.0141073
IP	TraesAK58CH1B01G355500-TraesAK58CH1B01G354400	3.08961e-05	0.0308961	0.001	0
IP	TraesAK58CH1B01G355500-TraesAK58CH1B01G355900	1.59258e-05	0.0159258	0.001	0
IP	TraesAK58CH1B01G355800-TraesAK58CH1B01G354600	0.0219324	0.107629	0.203778	0.0146608
IP	TraesAK58CH1B01G361000-TraesAK58CH4B01G189600	0.000996812	0.0407629	0.0244539	0
IP	TraesAK58CH1B01G376800-TraesAK58CH1B01G376700	0.0106643	0.14904	0.0715535	1.35309e-07
IP	TraesAK58CH1B01G379300-TraesAK58CH1B01G379200	0.0121731	0.0540362	0.225277	0.0171039
IP	TraesAK58CH1B01G382300-TraesAK58CH5B01G204000	7.16134e-06	0.00716134	0.001	0
IP	TraesAK58CH1B01G387900-TraesAK58CH1B01G387700	0.00509627	0.0451367	0.112907	0
IP	TraesAK58CH1B01G388600-TraesAK58CH1B01G388200	4.20571e-05	0.0420571	0.001	0
IP	TraesAK58CH1B01G389000-TraesAK58CH1B01G325800	0.0769413	0.54956	0.140005	3.24448e-12
IP	TraesAK58CH1B01G398600-TraesAK58CH6B01G430300	0.047584	0.156419	0.304209	0.00193863
IP	TraesAK58CH1B01G420800-TraesAK58CH1B01G421000	0.18819	0.360444	0.522106	1.0953e-06
IP	TraesAK58CH1B01G437200-TraesAK58CH7B01G483200	0.127068	0.463464	0.274169	1.60151e-06
IP	TraesAK58CH1B01G440500-TraesAK58CH7B01G362700	0.00356501	0.0385272	0.0925322	0
IP	TraesAK58CH1B01G441100-TraesAK58CH2B01G123600	0.00376528	7.53057e-05	50	0
IP	TraesAK58CH1B01G445800-TraesAK58CH6B01G376900	1.51413e-05	0.0151413	0.001	0
IP	TraesAK58CH1B01G445800-TraesAK58CH7B01G414700	1.28041e-05	0.0128041	0.001	0
IP	TraesAK58CH1B01G461000-TraesAK58CH4B01G388200	0.00329968	0.0210861	0.156486	0.00983623
IP	TraesAK58CH1B01G461000-TraesAK58CH7B01G497000	0.00370089	0.0171316	0.216027	0.0160036
IP	TraesAK58CH1B01G461900-TraesAK58CH1B01G461500	0.00672924	0.042339	0.158937	0
IP	TraesAK58CH1B01G462100-TraesAK58CH1B01G461600	0.0132369	0.0524845	0.252206	0.0240837
IP	TraesAK58CH1B01G463800-TraesAK58CH1B01G464000	1.13801e-05	0.0113801	0.001	0
IP	TraesAK58CH1B01G463900-TraesAK58CH1B01G464000	1.13801e-05	0.0113801	0.001	0
IP	TraesAK58CH1B01G464000-TraesAK58CH1B01G464800	1.13801e-05	0.0113801	0.001	0
IP	TraesAK58CH1B01G464200-TraesAK58CH1B01G464700	0.003666	7.33201e-05	50	0
IP	TraesAK58CH1B01G464300-TraesAK58CH1B01G464000	1.13801e-05	0.0113801	0.001	0
IP	TraesAK58CH1B01G473300-TraesAK58CH1B01G473600	9.7751e-06	0.0097751	0.001	0
IP	TraesAK58CH1B01G473300-TraesAK58CH1B01G473700	9.7751e-06	0.0097751	0.001	0
IP	TraesAK58CH1D01G002700-TraesAK58CH1D01G002600	0.0549938	0.120406	0.456736	0.00433978
IP	TraesAK58CH1D01G003200-TraesAK58CH2D01G535900	0.41486	0.625773	0.662956	0.00244608
IP	TraesAK58CH1D01G005700-TraesAK58CH2D01G607300	1.77371e-05	0.0177371	0.001	0
IP	TraesAK58CH1D01G006700-TraesAK58CH1D01G009800	0.02222	0.0817451	0.271821	0.00199202
IP	TraesAK58CH1D01G008500-TraesAK58CH1D01G008700	0.011451	0.0864413	0.132472	0.00133125
IP	TraesAK58CH1D01G009900-TraesAK58CH1D01G008000	0.0161467	0.142761	0.113103	5.21893e-12
IP	TraesAK58CH1D01G010200-TraesAK58CH1D01G007500	0.0210084	0.160236	0.131109	6.34817e-12
IP	TraesAK58CH1D01G011000-TraesAK58CH1D01G011100	0.154735	1.23357	0.125436	3.62041e-99
IP	TraesAK58CH1D01G016000-TraesAK58CH5D01G029100	0.0377792	0.133922	0.282098	0.0280326
IP	TraesAK58CH1D01G022100-TraesAK58CH1D01G022200	0.00346262	6.92525e-05	50	0
IP	TraesAK58CH1D01G025700-TraesAK58CH1D01G026000	0.208558	0.602339	0.346248	9.4938e-06
IP	TraesAK58CH1D01G027500-TraesAK58CH1D01G027000	4.60178e-05	0.0460178	0.001	0
IP	TraesAK58CH1D01G031600-TraesAK58CH1D01G031800	0.0257104	0.106719	0.240917	0.00582869
IP	TraesAK58CH1D01G039600-TraesAK58CH1D01G039400	0.295854	0.483816	0.611502	0.00372193
IP	TraesAK58CH1D01G040500-TraesAK58CH1D01G040800	0.0833301	0.293533	0.283886	9.6454e-12
IP	TraesAK58CH1D01G041200-TraesAK58CH1D01G041300	0.00317095	6.34191e-05	50	0
IP	TraesAK58CH1D01G051200-TraesAK58CH7D01G547000	0.144694	0.732039	0.197659	3.0753e-40
IP	TraesAK58CH1D01G059900-TraesAK58CH1D01G059800	6.93035e-06	0.00693035	0.001	0
IP	TraesAK58CH1D01G071600-TraesAK58CH1D01G071300	0.124245	0.373499	0.332651	2.85561e-06
IP	TraesAK58CH1D01G075200-TraesAK58CH1D01G075000	0.0206741	0.181859	0.113682	8.46561e-12
IP	TraesAK58CH1D01G087800-TraesAK58CH1D01G185200	0.0761803	0.197324	0.386066	0.0141963
IP	TraesAK58CH1D01G109400-TraesAK58CH1D01G108600	0.0169199	0.144043	0.117464	2.1406e-07
IP	TraesAK58CH1D01G112400-TraesAK58CH1D01G112100	0.0231372	0.0975951	0.237073	7.00658e-06
IP	TraesAK58CH1D01G127400-TraesAK58CH7D01G173400	0.00714772	0.0416332	0.171683	0.00404832
IP	TraesAK58CH1D01G139700-TraesAK58CH2D01G456900	0.0426937	0.139068	0.306999	0.00732079
IP	TraesAK58CH1D01G146800-TraesAK58CH3D01G176300	0.0315896	0.00434792	7.26546	0.0311727
IP	TraesAK58CH1D01G194800-TraesAK58CH1D01G326300	0.258862	0.549758	0.470867	4.66457e-11
IP	TraesAK58CH1D01G195100-TraesAK58CH1D01G196300	0.0185736	0.0585814	0.317055	0.0101981
IP	TraesAK58CH1D01G198300-TraesAK58CH1D01G198800	0.00885245	0.0587397	0.150707	0.0243471
IP	TraesAK58CH1D01G198500-TraesAK58CH7D01G304600	0.315653	0.900974	0.350346	4.49097e-08
IP	TraesAK58CH1D01G201800-TraesAK58CH5D01G098000	0.00510915	0.0193343	0.264253	0.032184
IP	TraesAK58CH1D01G206000-TraesAK58CH2D01G652000	6.64427e-05	0.0664427	0.001	0
IP	TraesAK58CH1D01G206000-TraesAK58CH5D01G532300	6.64427e-05	0.0664427	0.001	0
IP	TraesAK58CH1D01G206000-TraesAK58CH5D01G532700	6.64427e-05	0.0664427	0.001	0
IP	TraesAK58CH1D01G206000-TraesAK58CH7D01G169100	4.26783e-05	0.0426783	0.001	0
IP	TraesAK58CH1D01G220100-TraesAK58CH5D01G374900	0.0988752	0.492353	0.200822	2.11836e-32
IP	TraesAK58CH1D01G233100-TraesAK58CH2D01G276000	0.0628947	0.172174	0.365297	0.00872947
IP	TraesAK58CH1D01G272000-TraesAK58CH4D01G322300	0.0531376	0.124139	0.428049	0.00352114
IP	TraesAK58CH1D01G274500-TraesAK58CH6D01G349000	0.512686	2.1676	0.236522	1.82938e-60
IP	TraesAK58CH1D01G293900-TraesAK58CH3D01G453100	0.805869	1.65259	0.487638	7.0863e-06
IP	TraesAK58CH1D01G294300-TraesAK58CH2D01G131600	0.277736	0.467086	0.594615	0.000402706
IP	TraesAK58CH1D01G318500-TraesAK58CH3D01G390700	0.000901534	0.901534	0.001	0
IP	TraesAK58CH1D01G333000-TraesAK58CH4D01G085300	0.0214315	0.0796661	0.269016	0.010788
IP	TraesAK58CH1D01G336400-TraesAK58CH1D01G336200	0.0599544	0.158952	0.377187	8.01965e-05
IP	TraesAK58CH1D01G341900-TraesAK58CH2D01G526000	0.0324775	0.276281	0.117552	1.43703e-07
IP	TraesAK58CH1D01G344600-TraesAK58CH2D01G066900	0.0178889	0.252659	0.0708026	2.63678e-17
IP	TraesAK58CH1D01G350900-TraesAK58CH1D01G285000	0.0165795	0.0473579	0.350089	0.0119373
IP	TraesAK58CH1D01G363400-TraesAK58CH1D01G363300	0.139199	0.657929	0.211571	2.95076e-07
IP	TraesAK58CH1D01G379400-TraesAK58CH3D01G446300	0.0545557	0.121898	0.447551	0.01061
IP	TraesAK58CH1D01G411700-TraesAK58CH3D01G218600	0.0180201	0.0712269	0.252996	0.0423044
IP	TraesAK58CH1D01G415100-TraesAK58CH7D01G086200	0.0260262	0.114546	0.227211	0.00051451
IP	TraesAK58CH1D01G430600-TraesAK58CH2D01G310800	0.00165356	0.0098735	0.167474	0
IP	TraesAK58CH1D01G433300-TraesAK58CH5D01G234100	0.0437648	0.175742	0.249028	0.000153463
IP	TraesAK58CH1D01G434300-TraesAK58CH1D01G433700	0.416715	2.76738	0.150581	0
IP	TraesAK58CH1D01G438700-TraesAK58CH1D01G438800	0.017598	0.0809883	0.217291	0.0151946
IP	TraesAK58CH1D01G440900-TraesAK58CH1D01G441700	0.0514856	0.101288	0.508307	0.00079516
IP	TraesAK58CH1D01G466200-TraesAK58CH2D01G593200	0.00821037	0.0261003	0.31457	0.0245975
IP	TraesAK58CH1D01G487000-TraesAK58CH5D01G010300	4.79108e-05	0.0479108	0.001	0
IP	TraesAK58CH1D01G505400-TraesAK58CH1D01G505500	7.18834e-06	0.00718834	0.001	0
IP	TraesAK58CH2A01G009000-TraesAK58CH2A01G009100	0.0410536	0.226306	0.181407	0.000434424
IP	TraesAK58CH2A01G009300-TraesAK58CH2A01G009500	0.0522512	0.120243	0.434547	0.0483512
IP	TraesAK58CH2A01G014200-TraesAK58CH2A01G014100	0.0266378	0.0950415	0.280276	0.00117996
IP	TraesAK58CH2A01G018700-TraesAK58CH2A01G018900	0.0040961	8.66736e-05	47.2589	0
IP	TraesAK58CH2A01G021400-TraesAK58CH2A01G022800	0.00274938	5.49877e-05	50	0
IP	TraesAK58CH2A01G023100-TraesAK58CH2A01G023000	0.00424401	8.48802e-05	50	0
IP	TraesAK58CH2A01G051600-TraesAK58CH2A01G051400	0.00105896	0.0128947	0.0821234	0.00684586
IP	TraesAK58CH2A01G080800-TraesAK58CH2A01G080700	0.23739	0.447943	0.529955	1.55681e-09
IP	TraesAK58CH2A01G085000-TraesAK58CH2A01G085100	0.157182	0.444123	0.353914	1.71655e-14
IP	TraesAK58CH2A01G176600-TraesAK58CH2A01G176700	0.000873882	0.0297117	0.029412	0
IP	TraesAK58CH2A01G221700-TraesAK58CH4A01G280900	0.020707	0.0811337	0.25522	0.000721836
IP	TraesAK58CH2A01G222100-TraesAK58CH4A01G281700	0.00546328	0.0904464	0.0604036	1.44975e-06
IP	TraesAK58CH2A01G227700-TraesAK58CH2A01G227800	0.00111834	2.61727e-05	42.7291	0
IP	TraesAK58CH2A01G234600-TraesAK58CH1A01G171100	0.0201591	0.0954619	0.211174	0.00076139
IP	TraesAK58CH2A01G249700-TraesAK58CH7A01G302100	0.0251301	0.0706901	0.355497	0.0390972
IP	TraesAK58CH2A01G256600-TraesAK58CH1A01G219700	0.106002	0.58913	0.179929	3.74624e-07
IP	TraesAK58CH2A01G262800-TraesAK58CH2A01G139700	0.0232377	0.0929911	0.249892	0.000809128
IP	TraesAK58CH2A01G270100-TraesAK58CH2A01G269900	0.0173361	0.067651	0.256258	0.00657054
IP	TraesAK58CH2A01G271700-TraesAK58CH4A01G322800	0.00911189	0.0334665	0.272269	0.00702742
IP	TraesAK58CH2A01G280000-TraesAK58CH5A01G365400	0.00836551	0.0501583	0.166782	0.00688336
IP	TraesAK58CH2A01G316400-TraesAK58CH2A01G500100	0.161466	0.661063	0.244252	3.61333e-12
IP	TraesAK58CH2A01G331900-TraesAK58CH2A01G348100	0.00502645	0.0152212	0.330227	0.0320666
IP	TraesAK58CH2A01G363700-TraesAK58CH2A01G363900	0.00912277	0.0335607	0.271829	0.0490127
IP	TraesAK58CH2A01G372500-TraesAK58CH2A01G372700	0.0277871	0.0659854	0.421109	0.0194159
IP	TraesAK58CH2A01G391700-TraesAK58CH5A01G515500	0.0110471	0.0639217	0.172822	3.93502e-06
IP	TraesAK58CH2A01G402800-TraesAK58CH1A01G180800	0.00499095	0.0327172	0.152548	0.0166515
IP	TraesAK58CH2A01G433900-TraesAK58CH2A01G433800	0.0408908	0.119738	0.341503	1.7349e-05
IP	TraesAK58CH2A01G463000-TraesAK58CH2A01G511200	0.0147629	0.0699151	0.211155	0.00975869
IP	TraesAK58CH2A01G463900-TraesAK58CH2A01G464000	0.00520954	0.029712	0.175335	0.0106592
IP	TraesAK58CH2A01G506400-TraesAK58CH2A01G506300	0.00937631	0.119522	0.0784482	7.07702e-09
IP	TraesAK58CH2A01G510500-TraesAK58CH2A01G510700	8.6099e-06	0.0086099	0.001	0
IP	TraesAK58CH2A01G514900-TraesAK58CH2A01G514800	0.00177034	3.54069e-05	50	0
IP	TraesAK58CH2A01G523500-TraesAK58CH2A01G523400	0.0162538	0.396839	0.0409583	9.71249e-19
IP	TraesAK58CH2A01G533800-TraesAK58CH2A01G533700	4.70479e-06	0.00470479	0.001	0
IP	TraesAK58CH2A01G536200-TraesAK58CH2A01G536100	0.0017708	3.5416e-05	50	0
IP	TraesAK58CH2A01G559400-TraesAK58CH2A01G559300	0.195657	0.514239	0.380479	2.0394e-20
IP	TraesAK58CH2A01G560500-TraesAK58CH2A01G560700	0.0183175	0.0595412	0.307645	0.0344159
IP	TraesAK58CH2A01G567300-TraesAK58CH4A01G000400	9.99171e-06	0.00999171	0.001	0
IP	TraesAK58CH2A01G567300-TraesAK58CH5A01G191100	9.98981e-06	0.00998981	0.001	0
IP	TraesAK58CH2A01G569600-TraesAK58CH5A01G581000	1.22143e-05	0.0122143	0.001	0
IP	TraesAK58CH2A01G574600-TraesAK58CH7A01G419400	0.0359693	0.000719386	50	0.0322509
IP	TraesAK58CH2A01G578000-TraesAK58CH7A01G067400	0.0690088	0.131939	0.523034	0.0103306
IP	TraesAK58CH2A01G592400-TraesAK58CH2A01G592500	0.0127576	0.119697	0.106583	6.36262e-08
IP	TraesAK58CH2A01G603500-TraesAK58CH2A01G603400	0.00177674	3.55348e-05	50	0
IP	TraesAK58CH2A01G619100-TraesAK58CH3A01G114900	0.024797	0.000495941	50	0.0341788
IP	TraesAK58CH2A01G620100-TraesAK58CH6A01G000500	0.00123783	0.0447694	0.0276489	6.1264e-07
IP	TraesAK58CH2A01G620300-TraesAK58CH2A01G624300	2.08869e-05	0.0208869	0.001	0
IP	TraesAK58CH2B01G008600-TraesAK58CH2B01G009000	0.014902	0.0479787	0.310597	0.0107837
IP	TraesAK58CH2B01G014700-TraesAK58CH2B01G015600	0.0290508	0.205398	0.141437	1.13123e-06
IP	TraesAK58CH2B01G019000-TraesAK58CH2B01G018500	0.0216393	0.111193	0.194611	0.0031584
IP	TraesAK58CH2B01G039000-TraesAK58CH2B01G039300	0.0813805	0.205686	0.395654	4.41344e-08
IP	TraesAK58CH2B01G045500-TraesAK58CH2B01G045600	0.139226	0.496078	0.280654	2.0377e-19
IP	TraesAK58CH2B01G051800-TraesAK58CH2B01G051900	0.00802346	0.130367	0.0615454	4.25137e-07
IP	TraesAK58CH2B01G052300-TraesAK58CH2B01G052400	0.0206678	0.0681044	0.303472	0.00312293
IP	TraesAK58CH2B01G052500-TraesAK58CH2B01G052600	0.00613363	0.020287	0.302343	0.0254873
IP	TraesAK58CH2B01G060000-TraesAK58CH2B01G060100	2.09148e-05	0.0209148	0.001	0
IP	TraesAK58CH2B01G060000-TraesAK58CH2B01G060300	3.49699e-05	0.0349699	0.001	0
IP	TraesAK58CH2B01G060300-TraesAK58CH2B01G060100	1.08078e-05	0.0108078	0.001	0
IP	TraesAK58CH2B01G062800-TraesAK58CH2B01G062700	0.00391113	0.0501975	0.0779148	0
IP	TraesAK58CH2B01G063100-TraesAK58CH2B01G027000	0.183001	0.271829	0.673221	0.00103039
IP	TraesAK58CH2B01G069600-TraesAK58CH2B01G070500	0.0134753	0.210878	0.0639011	1.00773e-17
IP	TraesAK58CH2B01G070000-TraesAK58CH2B01G069400	0.333927	0.690945	0.48329	1.26069e-18
IP	TraesAK58CH2B01G078500-TraesAK58CH2B01G078600	2.28903e-05	0.0228903	0.001	0
IP	TraesAK58CH2B01G083200-TraesAK58CH2B01G083500	0.00254776	5.09552e-05	50	0
IP	TraesAK58CH2B01G087100-TraesAK58CH1B01G207500	0.00866586	0.081406	0.106452	0.00152063
IP	TraesAK58CH2B01G092400-TraesAK58CH2B01G092600	0.00205412	0.0248991	0.0824978	0
IP	TraesAK58CH2B01G111500-TraesAK58CH7B01G387400	0.0433514	0.172766	0.250926	0.00231173
IP	TraesAK58CH2B01G115100-TraesAK58CH1B01G060700	0.0111712	0.029569	0.377802	0.0332055
IP	TraesAK58CH2B01G120200-TraesAK58CH2B01G605700	0.257317	2.34758	0.10961	0
IP	TraesAK58CH2B01G121800-TraesAK58CH7B01G302700	0.00189276	0.0268402	0.0705197	0
IP	TraesAK58CH2B01G133900-TraesAK58CH2B01G133800	0.01334	0.12932	0.103156	0.000116972
IP	TraesAK58CH2B01G160700-TraesAK58CH2B01G160600	0.0147148	0.0404363	0.3639	0.023543
IP	TraesAK58CH2B01G161400-TraesAK58CH2B01G161200	0.0353138	0.0709426	0.49778	0.030936
IP	TraesAK58CH2B01G198400-TraesAK58CH2B01G198200	0.00257694	0.00904012	0.285056	0
IP	TraesAK58CH2B01G200200-TraesAK58CH2B01G200100	1.63815e-05	0.0163815	0.001	0
IP	TraesAK58CH2B01G200300-TraesAK58CH2B01G200100	1.63815e-05	0.0163815	0.001	0
IP	TraesAK58CH2B01G212600-TraesAK58CH2B01G212200	0.00826324	0.0472901	0.174735	0.0191046
IP	TraesAK58CH2B01G214800-TraesAK58CH2B01G214700	0.00568692	0.0315839	0.180058	0
IP	TraesAK58CH2B01G220700-TraesAK58CH2B01G220600	0.0309522	0.0625257	0.495033	0.0276879
IP	TraesAK58CH2B01G226900-TraesAK58CH1B01G155600	0.0182498	0.043914	0.41558	0.0161055
IP	TraesAK58CH2B01G270700-TraesAK58CH2B01G473100	0.0169996	0.079488	0.213864	0.0394299
IP	TraesAK58CH2B01G284000-TraesAK58CH3B01G069900	0.0101137	0.0577075	0.175259	0.014617
IP	TraesAK58CH2B01G333100-TraesAK58CH4B01G362600	0.00340407	0.246221	0.0138252	0
IP	TraesAK58CH2B01G357800-TraesAK58CH2B01G357900	0.0361431	0.0969842	0.37267	0.0040117
IP	TraesAK58CH2B01G370600-TraesAK58CH2B01G370700	0.00283534	0.0212506	0.133424	0
IP	TraesAK58CH2B01G375200-TraesAK58CH2B01G380100	0.00489149	0.0684185	0.0714938	2.13669e-06
IP	TraesAK58CH2B01G379900-TraesAK58CH6B01G246100	0.696356	2.10493	0.330822	4.48922e-181
IP	TraesAK58CH2B01G388900-TraesAK58CH6B01G110300	0.0519548	0.240548	0.215985	1.92077e-08
IP	TraesAK58CH2B01G425400-TraesAK58CH2B01G644500	0.0279896	0.0640673	0.436878	0.0268383
IP	TraesAK58CH2B01G452400-TraesAK58CH2B01G452500	0.0158025	0.241472	0.0654424	2.06875e-09
IP	TraesAK58CH2B01G471100-TraesAK58CH1B01G058000	0.00602996	0.0200265	0.301099	0
IP	TraesAK58CH2B01G475200-TraesAK58CH7B01G410300	0.0122112	0.150785	0.0809842	0.000641589
IP	TraesAK58CH2B01G493900-TraesAK58CH2B01G493700	0.0108846	0.194027	0.0560984	6.62481e-08
IP	TraesAK58CH2B01G494900-TraesAK58CH1B01G262100	0.0259962	0.19817	0.131182	6.9988e-05
IP	TraesAK58CH2B01G501300-TraesAK58CH2B01G501600	0.00339583	0.0234387	0.144881	0
IP	TraesAK58CH2B01G513900-TraesAK58CH2B01G513700	0.0276407	0.135548	0.203918	0.000325983
IP	TraesAK58CH2B01G558000-TraesAK58CH2B01G558100	0.0666549	0.273311	0.243879	1.66014e-11
IP	TraesAK58CH2B01G580100-TraesAK58CH3B01G316900	0.00601867	0.250103	0.0240648	5.90733e-08
IP	TraesAK58CH2B01G596700-TraesAK58CH2B01G596500	0.0372035	0.160005	0.232515	0.00339782
IP	TraesAK58CH2B01G602000-TraesAK58CH2B01G601900	0.00443082	0.0804498	0.0550756	1.11527e-05
IP	TraesAK58CH2B01G607200-TraesAK58CH6B01G275300	0.0221767	0.250431	0.088554	3.36834e-05
IP	TraesAK58CH2B01G611100-TraesAK58CH2B01G611000	0.12182	0.255432	0.476919	0.000902467
IP	TraesAK58CH2B01G619100-TraesAK58CH3B01G352300	0.0662179	0.151581	0.436849	0.00197941
IP	TraesAK58CH2B01G621500-TraesAK58CH2B01G621800	0.138991	0.326254	0.42602	0.000123655
IP	TraesAK58CH2B01G632400-TraesAK58CH2B01G632000	0.146253	0.3033	0.482205	1.42442e-13
IP	TraesAK58CH2B01G640000-TraesAK58CH2B01G640200	1.97953e-05	0.0197953	0.001	0
IP	TraesAK58CH2B01G640800-TraesAK58CH2B01G641100	0.0074894	0.0356615	0.210014	0.000750677
IP	TraesAK58CH2B01G642500-TraesAK58CH6B01G101400	0.0356088	0.000712176	50	0.0344406
IP	TraesAK58CH2B01G647100-TraesAK58CH2B01G647000	0.00552845	0.0324941	0.170137	0.000780567
IP	TraesAK58CH2B01G653700-TraesAK58CH2B01G653800	5.44931e-06	0.00544931	0.001	0
IP	TraesAK58CH2B01G658900-TraesAK58CH2B01G656000	0.0120048	0.0641084	0.187258	7.04741e-05
IP	TraesAK58CH2D01G023900-TraesAK58CH7D01G629100	0.0313645	0.297537	0.105414	2.45849e-07
IP	TraesAK58CH2D01G057500-TraesAK58CH2D01G057400	0.00167494	0.0116796	0.143408	0
IP	TraesAK58CH2D01G057700-TraesAK58CH7D01G375200	0.0157473	0.208389	0.0755666	7.47066e-07
IP	TraesAK58CH2D01G061100-TraesAK58CH2D01G061200	0.162177	0.863392	0.187838	4.453e-22
IP	TraesAK58CH2D01G091600-TraesAK58CH2D01G654500	3.43868e-05	0.0343868	0.001	0
IP	TraesAK58CH2D01G091800-TraesAK58CH2D01G694500	0.0421269	0.0993225	0.424143	0.0037118
IP	TraesAK58CH2D01G099700-TraesAK58CH2D01G040900	0.110327	0.269371	0.409574	0.0175852
IP	TraesAK58CH2D01G106700-TraesAK58CH2D01G106600	0.000165938	0.165938	0.001	0
IP	TraesAK58CH2D01G108200-TraesAK58CH2D01G108300	0.023837	0.109898	0.2169	0.000777109
IP	TraesAK58CH2D01G113200-TraesAK58CH2D01G113300	0.0344617	0.393498	0.0875779	2.02436e-15
IP	TraesAK58CH2D01G119500-TraesAK58CH2D01G118100	0.16162	0.586663	0.27549	9.55811e-17
IP	TraesAK58CH2D01G120900-TraesAK58CH2D01G252000	0.234578	1.52978	0.153341	9.76573e-29
IP	TraesAK58CH2D01G124100-TraesAK58CH2D01G124300	0.0204625	0.225856	0.0905995	3.40057e-12
IP	TraesAK58CH2D01G125300-TraesAK58CH2D01G125200	0.0393306	0.141182	0.27858	3.0585e-07
IP	TraesAK58CH2D01G127100-TraesAK58CH2D01G127500	0.0468047	0.237924	0.196722	2.90964e-11
IP	TraesAK58CH2D01G139000-TraesAK58CH2D01G139100	0.00774756	0.0380904	0.203399	0.00743367
IP	TraesAK58CH2D01G139600-TraesAK58CH2D01G139700	0.0109683	0.0327052	0.335369	0.0274634
IP	TraesAK58CH2D01G180500-TraesAK58CH2D01G180600	0.0474194	0.143022	0.331553	0.000387792
IP	TraesAK58CH2D01G187800-TraesAK58CH2D01G187900	0.255084	0.480257	0.53114	1.88019e-07
IP	TraesAK58CH2D01G188200-TraesAK58CH2D01G174200	9.87734e-06	0.00987734	0.001	0
IP	TraesAK58CH2D01G197800-TraesAK58CH4D01G280400	0.0083258	0.032094	0.259419	0.0280427
IP	TraesAK58CH2D01G247100-TraesAK58CH2D01G521800	0.176028	0.397365	0.442989	4.44682e-06
IP	TraesAK58CH2D01G248200-TraesAK58CH2D01G247600	0.0066924	0.019885	0.336555	0.0499468
IP	TraesAK58CH2D01G248300-TraesAK58CH2D01G247700	0.0018224	3.6448e-05	50	0
IP	TraesAK58CH2D01G264900-TraesAK58CH3D01G517800	3.82232e-05	0.0382232	0.001	0
IP	TraesAK58CH2D01G265000-TraesAK58CH4D01G234500	0.00753243	0.000150649	50	0
IP	TraesAK58CH2D01G287600-TraesAK58CH4D01G174100	0.00217177	0.0207001	0.104916	0
IP	TraesAK58CH2D01G302200-TraesAK58CH2D01G611900	0.0113321	0.0386425	0.293254	0.0238093
IP	TraesAK58CH2D01G324100-TraesAK58CH2D01G545000	1.27526e-05	0.0127526	0.001	0
IP	TraesAK58CH2D01G324600-TraesAK58CH4D01G345700	0.128321	0.380525	0.33722	2.43178e-10
IP	TraesAK58CH2D01G333800-TraesAK58CH6D01G376100	0.0837058	0.331282	0.252672	0.000391764
IP	TraesAK58CH2D01G346000-TraesAK58CH2D01G368700	0.00759502	0.000152193	49.9037	0
IP	TraesAK58CH2D01G348800-TraesAK58CH1D01G266200	0.0841636	0.659226	0.12767	1.02492e-07
IP	TraesAK58CH2D01G366700-TraesAK58CH6D01G068700	0.0305185	0.165394	0.18452	0.000504692
IP	TraesAK58CH2D01G382500-TraesAK58CH2D01G382700	0.00918952	0.0656005	0.140083	0.00121236
IP	TraesAK58CH2D01G399500-TraesAK58CH2D01G399600	0.00126127	0.0171476	0.0735535	0
IP	TraesAK58CH2D01G417300-TraesAK58CH6D01G301800	0.50851	1.84623	0.275431	1.16591e-25
IP	TraesAK58CH2D01G428300-TraesAK58CH6D01G341500	0.00953833	0.000190767	50	0
IP	TraesAK58CH2D01G432900-TraesAK58CH5D01G250700	0.0368606	0.115948	0.317907	7.68778e-06
IP	TraesAK58CH2D01G435300-TraesAK58CH2D01G435800	0.0882137	0.261031	0.337943	5.45691e-05
IP	TraesAK58CH2D01G440400-TraesAK58CH2D01G440600	0.00933265	0.185913	0.050199	8.41396e-12
IP	TraesAK58CH2D01G479900-TraesAK58CH2D01G480000	0.0474772	0.105495	0.450044	0.000679805
IP	TraesAK58CH2D01G480100-TraesAK58CH2D01G480200	0.157843	0.215439	0.732659	0.0363657
IP	TraesAK58CH2D01G483700-TraesAK58CH2D01G483500	0.0125218	0.0434977	0.287872	0.0138581
IP	TraesAK58CH2D01G484300-TraesAK58CH2D01G361800	0.286119	3.0914	0.0925534	0
IP	TraesAK58CH2D01G485400-TraesAK58CH7D01G502700	0.373115	2.85593	0.130646	0
IP	TraesAK58CH2D01G490700-TraesAK58CH6D01G268000	4.49761e-05	0.0449761	0.001	0
IP	TraesAK58CH2D01G492700-TraesAK58CH1D01G157000	0.00346612	6.93224e-05	50	0
IP	TraesAK58CH2D01G500400-TraesAK58CH2D01G509500	0.26217	1.78203	0.147119	1.42941e-85
IP	TraesAK58CH2D01G501000-TraesAK58CH2D01G501100	0.0108397	0.0354776	0.305538	0.0255393
IP	TraesAK58CH2D01G540400-TraesAK58CH2D01G542700	0.29243	1.03221	0.283305	6.3732e-19
IP	TraesAK58CH2D01G544500-TraesAK58CH2D01G544600	0.127736	0.190185	0.671639	0.0271512
IP	TraesAK58CH2D01G580700-TraesAK58CH2D01G658500	0.200038	0.362774	0.551413	1.03332e-09
IP	TraesAK58CH2D01G581100-TraesAK58CH2D01G659100	0.0240953	0.0642547	0.374996	0.00032431
IP	TraesAK58CH2D01G617200-TraesAK58CH6D01G212200	0.400023	3.47713	0.115044	0
IP	TraesAK58CH2D01G631900-TraesAK58CH7D01G423100	2.53146e-05	0.0253146	0.001	0
IP	TraesAK58CH2D01G634700-TraesAK58CH2D01G634600	0.0609682	0.132595	0.459809	0.0467756
IP	TraesAK58CH2D01G637600-TraesAK58CH2D01G454900	0.0887827	0.216896	0.409333	0.00779819
IP	TraesAK58CH2D01G640200-TraesAK58CH1D01G486800	1.21915e-05	0.0121915	0.001	0
IP	TraesAK58CH2D01G642300-TraesAK58CH2D01G641500	0.0594077	0.219261	0.270945	0.000337342
IP	TraesAK58CH2D01G654500-TraesAK58CH2D01G694600	3.43868e-05	0.0343868	0.001	0
IP	TraesAK58CH2D01G655600-TraesAK58CH2D01G650200	0.100588	0.245057	0.410467	1.50897e-06
IP	TraesAK58CH2D01G658800-TraesAK58CH2D01G658600	0.415668	1.48966	0.279035	1.67282e-120
IP	TraesAK58CH2D01G666100-TraesAK58CH2D01G665900	6.3294e-05	0.063294	0.001	0
IP	TraesAK58CH2D01G668000-TraesAK58CH2D01G668200	0.029925	0.277487	0.107843	4.17389e-18
IP	TraesAK58CH2D01G687500-TraesAK58CH2D01G152100	0.0261379	0.075344	0.346914	0.000348924
IP	TraesAK58CH2D01G690500-TraesAK58CH2D01G690300	0.00691181	0.182552	0.0378622	1.01477e-07
IP	TraesAK58CH3A01G005300-TraesAK58CH5A01G035300	3.14988e-05	0.0314988	0.001	0
IP	TraesAK58CH3A01G005300-TraesAK58CH7A01G009700	6.63498e-05	0.0663498	0.001	0
IP	TraesAK58CH3A01G009800-TraesAK58CH3A01G010000	0.0581041	0.215715	0.269356	3.75056e-12
IP	TraesAK58CH3A01G025300-TraesAK58CH1A01G366600	9.40144e-06	0.00940144	0.001	0
IP	TraesAK58CH3A01G025500-TraesAK58CH3A01G025200	9.91008e-06	0.00991008	0.001	0
IP	TraesAK58CH3A01G028500-TraesAK58CH5A01G233700	0.317882	1.69801	0.187209	1.94794e-59
IP	TraesAK58CH3A01G048900-TraesAK58CH3A01G048800	0.0808556	0.235502	0.343333	0.000270647
IP	TraesAK58CH3A01G056100-TraesAK58CH3A01G056200	0.108682	0.36969	0.293981	1.55201e-05
IP	TraesAK58CH3A01G058300-TraesAK58CH3A01G058200	2.04201e-05	0.0204201	0.001	0
IP	TraesAK58CH3A01G059300-TraesAK58CH3A01G059200	0.00472558	0.0744684	0.0634576	0
IP	TraesAK58CH3A01G063400-TraesAK58CH3A01G063500	0.0221343	0.175407	0.126188	2.44011e-11
IP	TraesAK58CH3A01G064100-TraesAK58CH3A01G063900	0.0462573	0.12765	0.362377	0.0260393
IP	TraesAK58CH3A01G066000-TraesAK58CH3A01G066100	0.034974	0.210478	0.166165	3.07813e-06
IP	TraesAK58CH3A01G070300-TraesAK58CH3A01G070500	5.11457e-06	0.00511457	0.001	0
IP	TraesAK58CH3A01G079000-TraesAK58CH3A01G078900	0.133755	0.35638	0.375315	2.14681e-11
IP	TraesAK58CH3A01G104200-TraesAK58CH3A01G103900	0.114816	1.09652	0.10471	2.06261e-27
IP	TraesAK58CH3A01G104400-TraesAK58CH6A01G164400	1.8275e-05	0.018275	0.001	0
IP	TraesAK58CH3A01G116600-TraesAK58CH5A01G297200	0.00462272	0.0130871	0.353228	0
IP	TraesAK58CH3A01G118900-TraesAK58CH3A01G119200	0.0111238	0.0516383	0.215418	0.000592194
IP	TraesAK58CH3A01G138500-TraesAK58CH1A01G096600	0.0936058	0.789578	0.118552	3.41036e-23
IP	TraesAK58CH3A01G151600-TraesAK58CH1A01G228000	0.0116404	0.0330332	0.352385	0.0104068
IP	TraesAK58CH3A01G151700-TraesAK58CH1A01G227900	6.19012e-05	0.0619012	0.001	0
IP	TraesAK58CH3A01G151900-TraesAK58CH1A01G227700	0.00991881	0.0529328	0.187385	1.0031e-05
IP	TraesAK58CH3A01G199300-TraesAK58CH3A01G199400	0.109245	0.214755	0.508694	0.000137416
IP	TraesAK58CH3A01G206400-TraesAK58CH3A01G206800	0.00234105	0.00776233	0.301591	0
IP	TraesAK58CH3A01G214500-TraesAK58CH7A01G377400	0.0315075	0.0864928	0.364279	0.00060243
IP	TraesAK58CH3A01G244000-TraesAK58CH3A01G243500	0.00396861	0.0139767	0.283945	0.0436077
IP	TraesAK58CH3A01G253600-TraesAK58CH3A01G253700	0.00629663	0.0605336	0.104019	8.37757e-07
IP	TraesAK58CH3A01G266900-TraesAK58CH6A01G377700	0.0298014	0.10486	0.284201	0.00233922
IP	TraesAK58CH3A01G312300-TraesAK58CH3A01G547400	0.0155849	0.0573328	0.271832	0.0242018
IP	TraesAK58CH3A01G321000-TraesAK58CH5A01G209600	4.39248e-05	0.0439248	0.001	0
IP	TraesAK58CH3A01G336500-TraesAK58CH3A01G336400	0.00939994	0.124833	0.0753004	8.03057e-10
IP	TraesAK58CH3A01G371000-TraesAK58CH3A01G370900	0.0249011	0.096006	0.25937	2.64385e-05
IP	TraesAK58CH3A01G390400-TraesAK58CH4A01G328600	0.296301	2.79972	0.105832	0
IP	TraesAK58CH3A01G433000-TraesAK58CH5A01G262200	0.0450875	0.103518	0.43555	0.0360569
IP	TraesAK58CH3A01G437700-TraesAK58CH6A01G347800	0.067207	0.369775	0.181751	7.63388e-07
IP	TraesAK58CH3A01G443100-TraesAK58CH4A01G274400	0.00539169	0.0305155	0.176687	0
IP	TraesAK58CH3A01G463900-TraesAK58CH3A01G463700	0.0149751	0.0569244	0.263069	0.00941204
IP	TraesAK58CH3A01G464200-TraesAK58CH3A01G464100	0.00342428	6.84856e-05	50	0
IP	TraesAK58CH3A01G496400-TraesAK58CH3A01G496900	0.0317764	0.229359	0.138544	4.77313e-10
IP	TraesAK58CH3B01G002500-TraesAK58CH3B01G003400	0.0468657	0.121547	0.385577	0.00293609
IP	TraesAK58CH3B01G006000-TraesAK58CH3B01G006200	0.00174886	3.49771e-05	50	0
IP	TraesAK58CH3B01G015400-TraesAK58CH3B01G014500	0.0138695	0.0628374	0.22072	2.18296e-05
IP	TraesAK58CH3B01G016900-TraesAK58CH3B01G017700	0.198334	0.562028	0.35289	0.000285704
IP	TraesAK58CH3B01G052600-TraesAK58CH3B01G052100	0.00386505	0.0419835	0.0920613	0.000277469
IP	TraesAK58CH3B01G052600-TraesAK58CH3B01G052300	0.00369475	0.0436867	0.0845738	0.000210711
IP	TraesAK58CH3B01G055500-TraesAK58CH3B01G657800	0.139976	0.282286	0.495865	0.0002076
IP	TraesAK58CH3B01G065700-TraesAK58CH3B01G066700	3.32857e-05	0.0332857	0.001	0
IP	TraesAK58CH3B01G086300-TraesAK58CH3B01G086200	0.0164493	0.0838318	0.196218	1.78794e-05
IP	TraesAK58CH3B01G092900-TraesAK58CH5B01G016200	0.00798083	0.0343214	0.232532	0.0282573
IP	TraesAK58CH3B01G100300-TraesAK58CH3B01G100100	0.0229676	0.114487	0.200614	1.40466e-05
IP	TraesAK58CH3B01G122400-TraesAK58CH2B01G633900	0.0117412	0.040155	0.292398	0.0370865
IP	TraesAK58CH3B01G123300-TraesAK58CH3B01G123400	0.0432333	0.100841	0.428728	0.0255011
IP	TraesAK58CH3B01G126400-TraesAK58CH3B01G234200	0.0061753	0.0339604	0.181838	0.0227992
IP	TraesAK58CH3B01G128800-TraesAK58CH3B01G121400	0.04659	0.238566	0.195291	6.31081e-06
IP	TraesAK58CH3B01G151700-TraesAK58CH3B01G151500	0.00964268	0.124252	0.077606	1.32964e-06
IP	TraesAK58CH3B01G186900-TraesAK58CH3B01G186700	0.00283142	0.0288293	0.098213	0.000473213
IP	TraesAK58CH3B01G207600-TraesAK58CH3B01G207400	0.00300778	0.0161972	0.185697	0.0166397
IP	TraesAK58CH3B01G211600-TraesAK58CH1B01G064600	4.89658e-05	0.0489658	0.001	0
IP	TraesAK58CH3B01G222200-TraesAK58CH1B01G157100	0.0382402	0.121473	0.314804	1.87142e-06
IP	TraesAK58CH3B01G251800-TraesAK58CH7B01G128200	0.0320494	0.0720541	0.444797	0.0354196
IP	TraesAK58CH3B01G274100-TraesAK58CH7B01G160200	0.0382404	0.0868764	0.44017	0.0211179
IP	TraesAK58CH3B01G286000-TraesAK58CH3B01G286100	0.0385883	0.0722311	0.534234	0.0241592
IP	TraesAK58CH3B01G293200-TraesAK58CH4B01G038200	0.0259109	0.0791076	0.32754	1.36364e-05
IP	TraesAK58CH3B01G293800-TraesAK58CH4B01G037200	0.0157147	0.221239	0.0710304	1.60288e-13
IP	TraesAK58CH3B01G294900-TraesAK58CH4B01G036200	0.0138547	0.140953	0.0982931	1.37115e-05
IP	TraesAK58CH3B01G303100-TraesAK58CH3B01G302900	0.00257785	0.0229127	0.112507	0
IP	TraesAK58CH3B01G344100-TraesAK58CH2B01G170000	0.149818	0.36427	0.411282	1.8677e-05
IP	TraesAK58CH3B01G360800-TraesAK58CH3B01G360500	0.00541555	0.0218781	0.247534	0.0110259
IP	TraesAK58CH3B01G361800-TraesAK58CH3B01G362000	0.0211924	0.125215	0.169248	1.73555e-05
IP	TraesAK58CH3B01G372600-TraesAK58CH3B01G361500	0.0146634	0.0478315	0.306563	0.0128145
IP	TraesAK58CH3B01G377000-TraesAK58CH3B01G376800	0.0033088	0.0965865	0.0342574	0
IP	TraesAK58CH3B01G397700-TraesAK58CH3B01G397800	0.103918	0.243408	0.42693	0.0168
IP	TraesAK58CH3B01G416400-TraesAK58CH3B01G416300	0.00299491	0.181873	0.016467	4.24351e-16
IP	TraesAK58CH3B01G438500-TraesAK58CH3B01G438400	0.011225	0.0512905	0.218852	9.29099e-05
IP	TraesAK58CH3B01G462800-TraesAK58CH5B01G162300	0.0781279	0.279904	0.279124	0.001026
IP	TraesAK58CH3B01G465200-TraesAK58CH6B01G088400	0.0336258	0.234923	0.143136	5.38403e-07
IP	TraesAK58CH3B01G493400-TraesAK58CH3B01G493300	0.00608373	0.000121675	50	0
IP	TraesAK58CH3B01G508900-TraesAK58CH5B01G459000	0.00767829	0.0331753	0.231446	0
IP	TraesAK58CH3B01G520700-TraesAK58CH3B01G039100	0.0249704	0.0818298	0.30515	0.00826667
IP	TraesAK58CH3B01G531000-TraesAK58CH3B01G530900	0.13393	0.33595	0.39866	3.87398e-11
IP	TraesAK58CH3B01G531800-TraesAK58CH3B01G531600	0.0170847	0.0412457	0.414217	0.0424028
IP	TraesAK58CH3B01G533400-TraesAK58CH3B01G533300	0.0203956	0.0721806	0.282564	0.000442336
IP	TraesAK58CH3B01G534900-TraesAK58CH3B01G534800	0.136118	0.261387	0.520752	6.03241e-07
IP	TraesAK58CH3B01G541900-TraesAK58CH3B01G542600	0.146469	0.204597	0.715889	0.00763725
IP	TraesAK58CH3B01G548000-TraesAK58CH3B01G088700	0.00507987	0.000101597	50	0
IP	TraesAK58CH3B01G549300-TraesAK58CH3B01G549500	0.020467	0.117199	0.174634	5.89665e-10
IP	TraesAK58CH3B01G570100-TraesAK58CH3B01G571200	0.0240495	0.076055	0.316212	7.19215e-05
IP	TraesAK58CH3B01G572700-TraesAK58CH3B01G572300	0.0218937	0.0877933	0.249378	0.00595945
IP	TraesAK58CH3B01G573800-TraesAK58CH7B01G337000	0.0634836	0.178037	0.356575	0.00414228
IP	TraesAK58CH3B01G580700-TraesAK58CH3B01G580600	0.019666	0.0905221	0.217251	0.000362201
IP	TraesAK58CH3B01G582000-TraesAK58CH3B01G581700	0.0164432	0.252843	0.0650334	2.70211e-11
IP	TraesAK58CH3B01G600900-TraesAK58CH3B01G601100	1.37103e-05	0.0137103	0.001	0
IP	TraesAK58CH3B01G603700-TraesAK58CH3B01G603800	1.22377e-05	0.0122377	0.001	0
IP	TraesAK58CH3B01G604900-TraesAK58CH3B01G604500	0.00886968	0.0305603	0.290235	0.0485729
IP	TraesAK58CH3B01G608000-TraesAK58CH3B01G607400	0.0689719	0.362137	0.190458	6.66984e-08
IP	TraesAK58CH3B01G613700-TraesAK58CH3B01G615600	0.147066	0.583869	0.251882	1.44337e-17
IP	TraesAK58CH3B01G616100-TraesAK58CH3B01G616800	0.0399784	0.105324	0.379575	0.00297013
IP	TraesAK58CH3B01G617000-TraesAK58CH2B01G277500	0.0181396	0.0455574	0.39817	0.0420464
IP	TraesAK58CH3B01G617100-TraesAK58CH5B01G445800	0.0957806	0.179202	0.534484	0.000215774
IP	TraesAK58CH3B01G618200-TraesAK58CH3B01G617300	0.0395098	0.125464	0.314909	0.00237923
IP	TraesAK58CH3B01G624100-TraesAK58CH3B01G624400	0.0144204	0.0549608	0.262376	0.000585746
IP	TraesAK58CH3B01G626800-TraesAK58CH5B01G336800	0.0297755	0.133445	0.223129	0.00104462
IP	TraesAK58CH3B01G634200-TraesAK58CH3B01G647900	0.0059415	0.0345012	0.172211	0.00486511
IP	TraesAK58CH3B01G637500-TraesAK58CH4B01G394000	0.021361	0.0505932	0.42221	0.00183936
IP	TraesAK58CH3B01G638800-TraesAK58CH3B01G637600	0.144402	0.422698	0.34162	7.07132e-14
IP	TraesAK58CH3B01G639900-TraesAK58CH3B01G639800	0.00116626	0.0158156	0.0737412	0.00595091
IP	TraesAK58CH3B01G640200-TraesAK58CH3B01G639800	0.00134539	0.0203427	0.066136	0.00105004
IP	TraesAK58CH3B01G645600-TraesAK58CH3B01G658400	0.0218653	0.512947	0.0426269	1.28827e-16
IP	TraesAK58CH3B01G651000-TraesAK58CH3B01G650900	8.31526e-06	0.00831526	0.001	0
IP	TraesAK58CH3B01G651100-TraesAK58CH3B01G650900	8.31526e-06	0.00831526	0.001	0
IP	TraesAK58CH3B01G652500-TraesAK58CH3B01G652400	0.216254	0.768673	0.281334	1.28102e-43
IP	TraesAK58CH3B01G656400-TraesAK58CH3B01G656700	0.0237632	0.0939705	0.25288	5.78081e-05
IP	TraesAK58CH3B01G656500-TraesAK58CH3B01G660400	0.0394464	0.0833179	0.473444	0.0233884
IP	TraesAK58CH3B01G657400-TraesAK58CH3B01G661000	0.00345881	0.0306586	0.112817	0.00560459
IP	TraesAK58CH3B01G660300-TraesAK58CH3B01G660500	0.00555117	0.0357671	0.155203	0.00119165
IP	TraesAK58CH3D01G004500-TraesAK58CH3D01G004800	0.143611	0.344708	0.416618	7.63566e-05
IP	TraesAK58CH3D01G018300-TraesAK58CH2D01G684500	0.468766	4.16263	0.112613	0
IP	TraesAK58CH3D01G037200-TraesAK58CH4D01G336500	0.178669	0.488988	0.365385	3.19353e-06
IP	TraesAK58CH3D01G039000-TraesAK58CH3D01G038300	0.0557842	0.131809	0.423221	6.92614e-05
IP	TraesAK58CH3D01G045700-TraesAK58CH3D01G518900	8.06415e-06	0.00806415	0.001	0
IP	TraesAK58CH3D01G065200-TraesAK58CH2D01G283000	9.62585e-06	0.00962585	0.001	0
IP	TraesAK58CH3D01G066600-TraesAK58CH3D01G066500	0.044207	0.221223	0.199829	0.00259831
IP	TraesAK58CH3D01G080300-TraesAK58CH7D01G140800	0.106481	0.463267	0.229848	1.35872e-08
IP	TraesAK58CH3D01G081900-TraesAK58CH3D01G082100	0.268568	0.690712	0.388828	1.26706e-13
IP	TraesAK58CH3D01G084200-TraesAK58CH4D01G300400	0.0533931	0.421537	0.126663	1.11722e-21
IP	TraesAK58CH3D01G086200-TraesAK58CH3D01G520500	0.00549356	0.0196063	0.280193	0
IP	TraesAK58CH3D01G088900-TraesAK58CH3D01G089000	0.173112	0.546815	0.316582	8.22005e-19
IP	TraesAK58CH3D01G092400-TraesAK58CH3D01G092500	0.329552	0.517848	0.636387	3.88973e-05
IP	TraesAK58CH3D01G095200-TraesAK58CH6D01G066700	0.035125	0.0740041	0.474635	0.012427
IP	TraesAK58CH3D01G095500-TraesAK58CH6D01G138800	1.31163e-05	0.0131163	0.001	0
IP	TraesAK58CH3D01G109100-TraesAK58CH3D01G109200	0.00569443	0.0324505	0.175481	0.00797764
IP	TraesAK58CH3D01G131000-TraesAK58CH3D01G130900	0.0141626	0.298991	0.0473681	3.82858e-11
IP	TraesAK58CH3D01G142000-TraesAK58CH3D01G141900	0.00566749	0.0593929	0.0954237	1.16e-06
IP	TraesAK58CH3D01G143600-TraesAK58CH3D01G309400	0.275687	1.12065	0.246006	3.7879e-24
IP	TraesAK58CH3D01G161600-TraesAK58CH5D01G272700	0.279609	1.47667	0.189351	1.40409e-15
IP	TraesAK58CH3D01G189500-TraesAK58CH3D01G251900	0.0465343	0.139396	0.333828	0.000759802
IP	TraesAK58CH3D01G192700-TraesAK58CH4D01G105100	9.28901e-06	0.00928901	0.001	0
IP	TraesAK58CH3D01G193400-TraesAK58CH4D01G095300	0.426809	3.02353	0.141162	0
IP	TraesAK58CH3D01G194800-TraesAK58CH3D01G192800	0.255745	0.364501	0.70163	0.0409046
IP	TraesAK58CH3D01G203600-TraesAK58CH7D01G644400	0.295802	0.474434	0.623485	0.0142615
IP	TraesAK58CH3D01G206600-TraesAK58CH3D01G207500	0.0795482	0.164431	0.483777	0.0156345
IP	TraesAK58CH3D01G221500-TraesAK58CH6D01G387000	0.0450065	0.147726	0.304663	1.32177e-05
IP	TraesAK58CH3D01G289500-TraesAK58CH3D01G160100	0.0292271	0.0537032	0.544234	0.0431467
IP	TraesAK58CH3D01G296000-TraesAK58CH5D01G099100	0.0977118	0.293786	0.332595	0.00605135
IP	TraesAK58CH3D01G304100-TraesAK58CH3D01G304200	0.0189254	0.101688	0.186113	6.59674e-05
IP	TraesAK58CH3D01G392100-TraesAK58CH3D01G392200	0.000245849	0.245849	0.001	0
IP	TraesAK58CH3D01G422900-TraesAK58CH3D01G476600	0.0243563	0.0621722	0.391755	0.00760564
IP	TraesAK58CH3D01G427000-TraesAK58CH3D01G426900	0.00311693	0.352211	0.00884963	4.8492e-16
IP	TraesAK58CH3D01G440400-TraesAK58CH3D01G440300	0.039862	0.0935995	0.425879	0.0313207
IP	TraesAK58CH3D01G444400-TraesAK58CH3D01G464500	0.285728	0.53227	0.53681	8.65395e-08
IP	TraesAK58CH3D01G467500-TraesAK58CH2D01G112200	0.0273645	0.0809879	0.337884	0.0050643
IP	TraesAK58CH3D01G481400-TraesAK58CH7D01G110700	0.017529	0.182883	0.0958483	1.85068e-14
IP	TraesAK58CH3D01G509700-TraesAK58CH2D01G021500	0.0293539	0.127012	0.231112	3.62433e-07
IP	TraesAK58CH3D01G513700-TraesAK58CH3D01G516000	0.0686843	0.168731	0.407063	2.96129e-05
IP	TraesAK58CH3D01G514500-TraesAK58CH3D01G515900	0.182806	0.263868	0.692793	0.00917339
IP	TraesAK58CH3D01G523200-TraesAK58CH3D01G523400	0.290119	0.651642	0.445212	2.88132e-16
IP	TraesAK58CH3D01G535300-TraesAK58CH3D01G534800	0.0374355	0.148356	0.252336	4.94042e-08
IP	TraesAK58CH3D01G546000-TraesAK58CH7D01G034200	0.0227878	0.0862572	0.264184	1.49135e-05
IP	TraesAK58CH3D01G560600-TraesAK58CH3D01G560700	0.412772	4.09176	0.100879	0
IP	TraesAK58CH3D01G564900-TraesAK58CH7D01G434400	0.00580593	0.0681198	0.0852311	0.000271669
IP	TraesAK58CH3D01G576600-TraesAK58CH5D01G480800	0.00128417	2.56833e-05	50	0
IP	TraesAK58CH3D01G579500-TraesAK58CH3D01G579400	0.0192308	0.929318	0.0206934	2.60318e-16
IP	TraesAK58CH3D01G590100-TraesAK58CH3D01G589900	0.0593759	0.175855	0.337641	0.00368041
IP	TraesAK58CH3D01G596400-TraesAK58CH7D01G474900	0.0530574	0.110928	0.478306	0.00666744
IP	TraesAK58CH3D01G609100-TraesAK58CH3D01G609500	0.0576998	0.152609	0.37809	0.000333972
IP	TraesAK58CH3D01G612000-TraesAK58CH3D01G609200	0.192959	0.294503	0.655203	0.00852156
IP	TraesAK58CH4A01G000400-TraesAK58CH5A01G191100	2.00116e-05	0.0200116	0.001	0
IP	TraesAK58CH4A01G011600-TraesAK58CH4A01G011700	0.0103008	0.0468317	0.219953	0.0314463
IP	TraesAK58CH4A01G018400-TraesAK58CH6A01G185100	0.00464093	9.28187e-05	50	0
IP	TraesAK58CH4A01G030800-TraesAK58CH4A01G030700	0.000157206	0.157206	0.001	0
IP	TraesAK58CH4A01G057700-TraesAK58CH1A01G321500	1.10506e-05	0.0110506	0.001	0
IP	TraesAK58CH4A01G111500-TraesAK58CH4A01G111600	0.0623061	0.115018	0.54171	0.00234806
IP	TraesAK58CH4A01G115100-TraesAK58CH1A01G183900	0.000110718	0.110718	0.001	0
IP	TraesAK58CH4A01G115100-TraesAK58CH5A01G456200	0.000110718	0.110718	0.001	0
IP	TraesAK58CH4A01G164500-TraesAK58CH4A01G164600	0.0566037	0.127863	0.44269	0.0168967
IP	TraesAK58CH4A01G178700-TraesAK58CH4A01G179700	0.00288691	5.77382e-05	50	0
IP	TraesAK58CH4A01G179100-TraesAK58CH4A01G282100	0.00524241	0.0670884	0.0781418	3.60666e-05
IP	TraesAK58CH4A01G180000-TraesAK58CH4A01G180200	0.0401308	0.0999141	0.401653	0.000347853
IP	TraesAK58CH4A01G209500-TraesAK58CH4A01G195500	2.44274e-05	0.0244274	0.001	0
IP	TraesAK58CH4A01G209900-TraesAK58CH6A01G198900	0.00950365	0.0386433	0.245933	0.00419583
IP	TraesAK58CH4A01G217600-TraesAK58CH2A01G083700	0.170201	1.50931	0.112767	1.61425e-140
IP	TraesAK58CH4A01G218000-TraesAK58CH2A01G601700	0.0403076	0.219756	0.18342	2.80515e-10
IP	TraesAK58CH4A01G218500-TraesAK58CH2A01G601400	0.016258	0.163197	0.0996219	6.37605e-06
IP	TraesAK58CH4A01G224500-TraesAK58CH4A01G224600	0.0578459	0.174577	0.331348	1.31928e-05
IP	TraesAK58CH4A01G228500-TraesAK58CH4A01G228600	0.572633	2.49556	0.229461	0
IP	TraesAK58CH4A01G245100-TraesAK58CH4A01G247800	0.0116332	0.0552995	0.210366	0.008795
IP	TraesAK58CH4A01G305900-TraesAK58CH4A01G306000	0.00321102	6.42204e-05	50	0
IP	TraesAK58CH4A01G308000-TraesAK58CH4A01G308100	0.190729	0.389236	0.490008	0.00305626
IP	TraesAK58CH4A01G310900-TraesAK58CH3A01G518800	0.00293161	0.00627513	0.46718	0
IP	TraesAK58CH4A01G317100-TraesAK58CH4A01G317000	0.0131919	0.0507789	0.259792	6.00805e-05
IP	TraesAK58CH4A01G319900-TraesAK58CH4A01G320100	0.134611	0.296161	0.45452	2.94308e-05
IP	TraesAK58CH4A01G330300-TraesAK58CH4A01G330200	0.0720686	0.130821	0.550896	0.000979109
IP	TraesAK58CH4A01G333700-TraesAK58CH4A01G333600	0.102828	0.288191	0.356805	1.01474e-09
IP	TraesAK58CH4A01G352800-TraesAK58CH4A01G352400	0.0272757	0.111557	0.2445	4.76184e-05
IP	TraesAK58CH4A01G363500-TraesAK58CH4A01G364300	0.0642076	0.139794	0.459303	0.000653158
IP	TraesAK58CH4A01G364600-TraesAK58CH4A01G365000	0.0417182	0.109826	0.379857	4.88172e-05
IP	TraesAK58CH4A01G369800-TraesAK58CH4A01G369700	0.141049	0.384528	0.36681	3.9096e-08
IP	TraesAK58CH4A01G375300-TraesAK58CH4A01G376000	0.00143998	0.0231265	0.0622653	0
IP	TraesAK58CH4A01G375600-TraesAK58CH4A01G374800	0.00150763	3.01526e-05	50	0
IP	TraesAK58CH4A01G390200-TraesAK58CH4A01G390100	0.250303	0.360167	0.694963	0.00874259
IP	TraesAK58CH4A01G415500-TraesAK58CH4A01G415400	0.0131721	0.195455	0.0673919	8.58566e-05
IP	TraesAK58CH4A01G417300-TraesAK58CH5A01G015700	0.0249896	0.0690983	0.361653	0.00769914
IP	TraesAK58CH4A01G418400-TraesAK58CH7A01G066200	0.0137566	0.0691451	0.198952	0.00184641
IP	TraesAK58CH4A01G419200-TraesAK58CH7A01G066700	6.96318e-05	0.0696318	0.001	0
IP	TraesAK58CH4A01G419500-TraesAK58CH4A01G419600	0.0351501	0.153994	0.228256	4.84126e-05
IP	TraesAK58CH4A01G419900-TraesAK58CH7A01G067500	0.0355009	0.124457	0.285247	0.000345548
IP	TraesAK58CH4A01G420600-TraesAK58CH7A01G068100	0.011847	0.142166	0.0833323	2.36867e-08
IP	TraesAK58CH4A01G420900-TraesAK58CH7A01G068500	9.34899e-05	0.0934899	0.001	0
IP	TraesAK58CH4A01G421000-TraesAK58CH7A01G068600	0.00238537	0.163549	0.0145851	1.97839e-14
IP	TraesAK58CH4A01G421400-TraesAK58CH4A01G421500	0.0626074	0.164397	0.38083	2.31243e-07
IP	TraesAK58CH4A01G422800-TraesAK58CH7A01G070200	0.020856	0.282362	0.0738626	6.33239e-31
IP	TraesAK58CH4A01G424000-TraesAK58CH7A01G071500	0.276578	0.569973	0.485247	8.11384e-07
IP	TraesAK58CH4A01G425000-TraesAK58CH7A01G074400	0.0124913	0.0473822	0.263629	1.88772e-05
IP	TraesAK58CH4A01G426500-TraesAK58CH7A01G075300	0.0163463	0.160735	0.101697	5.02243e-13
IP	TraesAK58CH4A01G427300-TraesAK58CH7A01G485800	0.0332473	0.0990333	0.335718	0.000275402
IP	TraesAK58CH4A01G428200-TraesAK58CH4A01G428300	0.00537879	0.040363	0.13326	0.00412799
IP	TraesAK58CH4A01G428500-TraesAK58CH4A01G429600	0.0373611	0.219992	0.16983	7.82775e-09
IP	TraesAK58CH4A01G429700-TraesAK58CH7A01G076200	0.088559	0.250873	0.353003	9.37005e-07
IP	TraesAK58CH4A01G431000-TraesAK58CH7A01G077000	0.0177344	0.290302	0.0610894	6.05015e-19
IP	TraesAK58CH4A01G432800-TraesAK58CH4A01G420000	0.0368222	0.0761677	0.483436	0.0129496
IP	TraesAK58CH4A01G435400-TraesAK58CH4A01G435600	0.0894962	0.395676	0.226185	3.34029e-06
IP	TraesAK58CH4A01G436000-TraesAK58CH4A01G435900	0.431215	2.84636	0.151497	0
IP	TraesAK58CH4A01G438900-TraesAK58CH7A01G083900	0.012425	0.324772	0.0382578	1.59164e-29
IP	TraesAK58CH4A01G440400-TraesAK58CH4A01G440300	0.262389	1.27048	0.206528	8.20398e-12
IP	TraesAK58CH4A01G441900-TraesAK58CH4A01G442200	2.67989e-05	0.0267989	0.001	0
IP	TraesAK58CH4A01G442300-TraesAK58CH4A01G441900	1.27537e-05	0.0127537	0.001	0
IP	TraesAK58CH4A01G442300-TraesAK58CH4A01G442200	1.55805e-05	0.0155805	0.001	0
IP	TraesAK58CH4A01G443200-TraesAK58CH2A01G008100	0.0167787	0.000335574	50	0.015093
IP	TraesAK58CH4A01G444300-TraesAK58CH7A01G088600	5.55243e-05	0.0555243	0.001	0
IP	TraesAK58CH4A01G451000-TraesAK58CH4A01G451500	1.51132e-05	0.0151132	0.001	0
IP	TraesAK58CH4A01G454400-TraesAK58CH4A01G454700	0.0106987	0.078195	0.13682	0.00599456
IP	TraesAK58CH4A01G468500-TraesAK58CH2A01G501800	0.000355697	0.355697	0.001	0
IP	TraesAK58CH4A01G468900-TraesAK58CH4A01G469000	0.00387508	0.0131217	0.295318	0
IP	TraesAK58CH4A01G471900-TraesAK58CH3A01G098000	0.0244834	0.0636878	0.384429	0.00343174
IP	TraesAK58CH4A01G480300-TraesAK58CH4A01G480400	0.0257742	0.549981	0.0468637	2.42424e-24
IP	TraesAK58CH4A01G480700-TraesAK58CH7A01G231800	0.0306012	0.126795	0.241344	0.0331133
IP	TraesAK58CH4A01G486600-TraesAK58CH4A01G486200	0.0612543	0.154974	0.395255	2.79169e-06
IP	TraesAK58CH4A01G487500-TraesAK58CH4A01G487400	0.00768624	0.118249	0.0650004	2.82555e-09
IP	TraesAK58CH4A01G493500-TraesAK58CH4A01G493300	0.0266703	0.137581	0.193852	1.01763e-05
IP	TraesAK58CH4A01G493800-TraesAK58CH7A01G044300	0.0600658	0.227341	0.264211	1.00472e-16
IP	TraesAK58CH4A01G497700-TraesAK58CH4A01G497600	2.38745e-05	0.0238745	0.001	0
IP	TraesAK58CH4A01G498100-TraesAK58CH4A01G498000	0.000905729	1.81146e-05	50	0
IP	TraesAK58CH4A01G499000-TraesAK58CH7A01G037700	0.0653572	0.138706	0.471191	0.000211876
IP	TraesAK58CH4A01G508600-TraesAK58CH4A01G508800	0.0221757	0.0495861	0.447217	0.0142519
IP	TraesAK58CH4A01G519100-TraesAK58CH7A01G019500	0.0349511	0.101121	0.345635	0.00692521
IP	TraesAK58CH4A01G520700-TraesAK58CH4A01G530600	0.028243	0.0856352	0.329806	0.00198785
IP	TraesAK58CH4A01G520900-TraesAK58CH4A01G531100	0.041424	0.151627	0.273197	1.44176e-07
IP	TraesAK58CH4A01G521100-TraesAK58CH4A01G529600	0.0315468	0.234556	0.134496	1.68888e-05
IP	TraesAK58CH4A01G529500-TraesAK58CH4A01G529400	0.00368784	0.0144708	0.254847	0.0103857
IP	TraesAK58CH4A01G530200-TraesAK58CH4A01G520600	0.0270546	0.0686882	0.393875	0.00117661
IP	TraesAK58CH4A01G536800-TraesAK58CH4A01G537700	0.00238198	0.00814433	0.292471	0
IP	TraesAK58CH4A01G537000-TraesAK58CH4A01G057900	0.154831	0.511853	0.302491	1.64949e-12
IP	TraesAK58CH4A01G538200-TraesAK58CH4A01G535700	0.0626566	0.187934	0.333396	6.09038e-05
IP	TraesAK58CH4B01G013200-TraesAK58CH4B01G013100	0.00304849	6.11596e-05	49.8448	0
IP	TraesAK58CH4B01G023400-TraesAK58CH4B01G023200	0.0112393	0.0243351	0.461854	0.0263682
IP	TraesAK58CH4B01G027700-TraesAK58CH4B01G027600	0.213804	0.303435	0.704611	0.00651439
IP	TraesAK58CH4B01G028800-TraesAK58CH4B01G029000	0.0343259	0.0676451	0.507442	0.0381315
IP	TraesAK58CH4B01G045200-TraesAK58CH2B01G612100	0.00542544	0.102532	0.0529148	0
IP	TraesAK58CH4B01G075700-TraesAK58CH6B01G364600	0.0987742	0.188026	0.525321	0.0234322
IP	TraesAK58CH4B01G082000-TraesAK58CH4B01G081100	0.0104376	0.0519048	0.20109	0.00694359
IP	TraesAK58CH4B01G107600-TraesAK58CH4B01G107400	2.07482e-05	0.0207482	0.001	0
IP	TraesAK58CH4B01G117800-TraesAK58CH5B01G515500	0.0160138	0.042324	0.378361	0.0319877
IP	TraesAK58CH4B01G145800-TraesAK58CH6B01G103700	0.0338194	0.0885421	0.381958	0.0443473
IP	TraesAK58CH4B01G156000-TraesAK58CH4B01G372700	2.00255e-05	0.0200255	0.001	0
IP	TraesAK58CH4B01G159000-TraesAK58CH5B01G155700	0.020211	0.115904	0.174377	0.000862525
IP	TraesAK58CH4B01G218900-TraesAK58CH6B01G400000	0.0105805	0.0443526	0.238555	0.00867714
IP	TraesAK58CH4B01G261900-TraesAK58CH4B01G261800	0.172308	0.294086	0.58591	1.40362e-06
IP	TraesAK58CH4B01G273000-TraesAK58CH4B01G272900	0.00189071	3.80484e-05	49.6921	0
IP	TraesAK58CH4B01G306000-TraesAK58CH4B01G305800	1.20664e-05	0.0120664	0.001	0
IP	TraesAK58CH4B01G306000-TraesAK58CH4B01G305900	1.20664e-05	0.0120664	0.001	0
IP	TraesAK58CH4B01G352100-TraesAK58CH7B01G399800	0.032349	0.150738	0.214605	6.8112e-06
IP	TraesAK58CH4B01G365300-TraesAK58CH4B01G365500	0.0148551	0.0835667	0.177764	0.00427895
IP	TraesAK58CH4B01G366400-TraesAK58CH5B01G564600	0.00460006	0.0188138	0.244505	0.00527442
IP	TraesAK58CH4B01G379500-TraesAK58CH4B01G379600	0.026626	0.0547048	0.48672	0.04531
IP	TraesAK58CH4B01G383500-TraesAK58CH4B01G379000	0.0941906	0.378771	0.248674	4.45329e-21
IP	TraesAK58CH4B01G385700-TraesAK58CH4B01G387300	0.0438269	0.164024	0.267198	1.15593e-06
IP	TraesAK58CH4B01G385900-TraesAK58CH4B01G387200	0.00616414	0.0761001	0.0810005	3.73035e-05
IP	TraesAK58CH4D01G011600-TraesAK58CH4D01G011700	0.13516	0.259865	0.520116	0.0138487
IP	TraesAK58CH4D01G025800-TraesAK58CH1D01G362200	0.00427003	8.54007e-05	50	0
IP	TraesAK58CH4D01G071700-TraesAK58CH6D01G280900	0.0149066	0.129388	0.115209	1.3846e-06
IP	TraesAK58CH4D01G087600-TraesAK58CH4D01G087700	0.0243997	0.18843	0.12949	3.23224e-05
IP	TraesAK58CH4D01G090500-TraesAK58CH3D01G164700	0.643688	2.15509	0.298683	0
IP	TraesAK58CH4D01G095500-TraesAK58CH3D01G225000	0.347477	2.98305	0.116484	0
IP	TraesAK58CH4D01G109600-TraesAK58CH7D01G473300	0.0157931	0.0412518	0.382847	0.0288994
IP	TraesAK58CH4D01G114600-TraesAK58CH4D01G114200	0.0163986	0.0393053	0.417212	0.00951026
IP	TraesAK58CH4D01G119700-TraesAK58CH5D01G119900	0.00586738	0.000117348	50	0
IP	TraesAK58CH4D01G132300-TraesAK58CH4D01G132100	0.0664436	0.141057	0.47104	0.0227871
IP	TraesAK58CH4D01G171500-TraesAK58CH6D01G453100	0.01222	0.104539	0.116893	0.00037578
IP	TraesAK58CH4D01G172600-TraesAK58CH6D01G058400	0.343246	0.859218	0.399486	7.55252e-07
IP	TraesAK58CH4D01G189100-TraesAK58CH3D01G497000	0.222386	0.518302	0.429067	4.92615e-07
IP	TraesAK58CH4D01G211300-TraesAK58CH7D01G620700	0.00363346	0.0810248	0.0448439	0
IP	TraesAK58CH4D01G217200-TraesAK58CH2D01G364800	0.00178152	0.0339476	0.0524786	0
IP	TraesAK58CH4D01G217300-TraesAK58CH2D01G364700	0.0831103	0.201307	0.412853	1.01855e-08
IP	TraesAK58CH4D01G252600-TraesAK58CH6D01G378800	0.0217306	0.0959753	0.226419	0.000113802
IP	TraesAK58CH4D01G270100-TraesAK58CH4D01G281100	0.00991608	0.17272	0.0574113	9.37146e-18
IP	TraesAK58CH4D01G270400-TraesAK58CH4D01G281400	0.00732736	0.0191618	0.382394	0.0131451
IP	TraesAK58CH4D01G270600-TraesAK58CH4D01G281700	0.00963607	0.0816287	0.118048	6.79433e-10
IP	TraesAK58CH4D01G271200-TraesAK58CH4D01G239500	0.684515	2.08704	0.327983	0
IP	TraesAK58CH4D01G295500-TraesAK58CH4D01G295700	0.0115369	0.0675268	0.170849	0.00022586
IP	TraesAK58CH4D01G307200-TraesAK58CH4D01G307600	0.0171824	0.58402	0.029421	4.14246e-31
IP	TraesAK58CH4D01G322400-TraesAK58CH1D01G067800	0.0336772	0.0860942	0.391167	0.00663532
IP	TraesAK58CH4D01G370700-TraesAK58CH6D01G459500	0.0149194	0.192179	0.0776327	3.85746e-08
IP	TraesAK58CH4D01G378100-TraesAK58CH4D01G376600	0.055532	0.126958	0.437406	0.000133928
IP	TraesAK58CH4D01G394100-TraesAK58CH5D01G227500	0.00426402	8.52805e-05	50	0
IP	TraesAK58CH4D01G397900-TraesAK58CH2D01G165200	3.34317e-05	0.0334317	0.001	0
IP	TraesAK58CH4D01G397900-TraesAK58CH4D01G430100	1.03822e-05	0.0103822	0.001	0
IP	TraesAK58CH4D01G408000-TraesAK58CH4D01G407600	0.00303018	0.0247778	0.122294	0
IP	TraesAK58CH4D01G410400-TraesAK58CH4D01G410000	0.00410788	8.27706e-05	49.6297	0
IP	TraesAK58CH4D01G416100-TraesAK58CH4D01G416200	0.125951	0.288366	0.436776	0.00056401
IP	TraesAK58CH4D01G420700-TraesAK58CH6D01G466900	0.0159772	0.0774166	0.206379	0.00843868
IP	TraesAK58CH4D01G430100-TraesAK58CH2D01G165200	2.25752e-05	0.0225752	0.001	0
IP	TraesAK58CH4D01G439400-TraesAK58CH4D01G377600	0.122968	0.445298	0.276149	1.01006e-18
IP	TraesAK58CH5A01G017900-TraesAK58CH5A01G017700	0.010317	0.106383	0.0969799	4.27087e-05
IP	TraesAK58CH5A01G019900-TraesAK58CH5A01G019700	1.45245e-05	0.0145245	0.001	0
IP	TraesAK58CH5A01G024600-TraesAK58CH5A01G024700	0.0604992	0.27751	0.218007	1.01425e-12
IP	TraesAK58CH5A01G054300-TraesAK58CH7A01G380800	0.108632	0.341269	0.318319	3.83132e-05
IP	TraesAK58CH5A01G057900-TraesAK58CH5A01G058100	0.00125747	2.51493e-05	50	0
IP	TraesAK58CH5A01G064300-TraesAK58CH1A01G196000	0.00506043	0.000101209	50	0
IP	TraesAK58CH5A01G065400-TraesAK58CH5A01G365300	0.103597	0.263058	0.39382	0.00679457
IP	TraesAK58CH5A01G132700-TraesAK58CH5A01G132600	1.75695e-05	0.0175695	0.001	0
IP	TraesAK58CH5A01G143100-TraesAK58CH7A01G425600	0.00574995	0.0166259	0.345843	0
IP	TraesAK58CH5A01G182700-TraesAK58CH3A01G242500	0.00138059	0.0335544	0.041145	0
IP	TraesAK58CH5A01G202700-TraesAK58CH7A01G158500	0.0376403	0.194279	0.193743	0.000129484
IP	TraesAK58CH5A01G236800-TraesAK58CH5A01G237000	0.00972597	0.121124	0.0802975	2.11605e-10
IP	TraesAK58CH5A01G238300-TraesAK58CH5A01G238200	0.0303335	0.235537	0.128785	1.66017e-05
IP	TraesAK58CH5A01G261000-TraesAK58CH5A01G261900	0.00194373	3.88746e-05	50	0
IP	TraesAK58CH5A01G261100-TraesAK58CH5A01G261800	0.0023704	4.76292e-05	49.7677	0
IP	TraesAK58CH5A01G264700-TraesAK58CH5A01G136300	0.0165593	0.0785027	0.21094	0.0010501
IP	TraesAK58CH5A01G265900-TraesAK58CH5A01G266000	0.0386396	0.0666217	0.579985	0.0432188
IP	TraesAK58CH5A01G267800-TraesAK58CH5A01G267300	0.00872193	0.0489542	0.178165	0.0318014
IP	TraesAK58CH5A01G285200-TraesAK58CH5A01G285300	0.0221435	0.380332	0.0582213	6.57729e-08
IP	TraesAK58CH5A01G291300-TraesAK58CH5A01G291200	0.0443514	0.0784403	0.565416	0.0414762
IP	TraesAK58CH5A01G340400-TraesAK58CH5A01G340200	0.00689844	0.037325	0.184821	0.0160907
IP	TraesAK58CH5A01G351500-TraesAK58CH5A01G351600	0.00926035	0.171124	0.0541148	1.2775e-08
IP	TraesAK58CH5A01G351700-TraesAK58CH5A01G352100	0.391812	1.75042	0.223838	4.20036e-21
IP	TraesAK58CH5A01G355300-TraesAK58CH5A01G355400	0.041218	0.102048	0.403906	0.0382528
IP	TraesAK58CH5A01G363300-TraesAK58CH3A01G503300	0.0266794	0.0734817	0.363075	0.0254852
IP	TraesAK58CH5A01G491900-TraesAK58CH5A01G491800	1.00213e-05	0.0100213	0.001	0
IP	TraesAK58CH5A01G525500-TraesAK58CH5A01G525400	0.00200177	0.0102054	0.196149	0
IP	TraesAK58CH5A01G539000-TraesAK58CH5A01G537400	0.0047241	0.0205112	0.230318	0
IP	TraesAK58CH5A01G548800-TraesAK58CH5A01G548700	0.0185742	0.526687	0.0352661	1.71745e-34
IP	TraesAK58CH5A01G557800-TraesAK58CH5A01G558100	0.0192669	0.107289	0.179579	0.000324473
IP	TraesAK58CH5A01G561800-TraesAK58CH7A01G526000	0.00267345	0.0942632	0.0283616	3.56299e-11
IP	TraesAK58CH5A01G562000-TraesAK58CH5A01G562100	1.61165e-05	0.0161165	0.001	0
IP	TraesAK58CH5A01G562400-TraesAK58CH5A01G562000	1.61165e-05	0.0161165	0.001	0
IP	TraesAK58CH5A01G562500-TraesAK58CH5A01G562000	1.61165e-05	0.0161165	0.001	0
IP	TraesAK58CH5A01G576800-TraesAK58CH5A01G556100	0.0348632	0.09614	0.36263	1.08544e-12
IP	TraesAK58CH5B01G002600-TraesAK58CH5B01G003600	0.0230911	0.0518838	0.445054	0.00170731
IP	TraesAK58CH5B01G002700-TraesAK58CH5B01G003500	0.0208936	0.076271	0.273939	0.000568386
IP	TraesAK58CH5B01G009800-TraesAK58CH5B01G393200	0.0741603	0.302639	0.245046	0.000223402
IP	TraesAK58CH5B01G013800-TraesAK58CH5B01G014500	0.00711913	0.0556967	0.12782	0.0001644
IP	TraesAK58CH5B01G025800-TraesAK58CH5B01G027200	0.00186103	0.0506434	0.0367477	0
IP	TraesAK58CH5B01G040900-TraesAK58CH5B01G041200	0.0287264	0.0759257	0.378348	0.00582856
IP	TraesAK58CH5B01G045200-TraesAK58CH5B01G046200	0.0976738	0.247916	0.393979	0.00441822
IP	TraesAK58CH5B01G061400-TraesAK58CH5B01G061100	0.0243596	0.0571977	0.425884	0.00912013
IP	TraesAK58CH5B01G065100-TraesAK58CH5B01G065000	0.012819	0.148677	0.086221	3.17528e-11
IP	TraesAK58CH5B01G073400-TraesAK58CH6B01G086300	0.02513	0.0940411	0.267224	0.0086714
IP	TraesAK58CH5B01G081300-TraesAK58CH5B01G079600	0.0787993	0.155027	0.508293	0.00265147
IP	TraesAK58CH5B01G095900-TraesAK58CH5B01G095700	0.0236807	0.0745422	0.317682	0.000493589
IP	TraesAK58CH5B01G111600-TraesAK58CH2B01G346800	0.00419168	0.105126	0.0398729	8.88395e-05
IP	TraesAK58CH5B01G123000-TraesAK58CH6B01G432100	0.00565414	0.017844	0.316865	0.0497887
IP	TraesAK58CH5B01G133500-TraesAK58CH5B01G136900	0.00943132	0.0287916	0.327572	0.00602216
IP	TraesAK58CH5B01G147700-TraesAK58CH5B01G147600	1.06596e-05	0.0106596	0.001	0
IP	TraesAK58CH5B01G151800-TraesAK58CH5B01G151700	0.00404061	0.0161321	0.25047	0.0221738
IP	TraesAK58CH5B01G182000-TraesAK58CH6B01G079100	0.00658011	0.000131602	50	0
IP	TraesAK58CH5B01G219600-TraesAK58CH5B01G220300	0.0321293	0.0634224	0.506592	1.09436e-05
IP	TraesAK58CH5B01G222800-TraesAK58CH2B01G580400	0.0185923	0.0745056	0.249542	0.0180269
IP	TraesAK58CH5B01G247200-TraesAK58CH3B01G197700	0.00693506	0.000138701	50	0
IP	TraesAK58CH5B01G269800-TraesAK58CH5B01G270000	0.0313105	0.135483	0.231103	0.00140489
IP	TraesAK58CH5B01G270900-TraesAK58CH5B01G270500	0.00308933	0.0363737	0.084933	0.045375
IP	TraesAK58CH5B01G287300-TraesAK58CH5B01G289000	0.0799025	0.188083	0.424826	2.0938e-05
IP	TraesAK58CH5B01G307600-TraesAK58CH1B01G046600	0.00188367	0.668968	0.00281579	0
IP	TraesAK58CH5B01G351600-TraesAK58CH5B01G352000	0.0416251	0.119938	0.347057	0.00400704
IP	TraesAK58CH5B01G376600-TraesAK58CH5B01G376400	1.86738e-05	0.0186738	0.001	0
IP	TraesAK58CH5B01G442200-TraesAK58CH2B01G242400	0.00386298	0.0162929	0.237095	0.0238168
IP	TraesAK58CH5B01G443600-TraesAK58CH5B01G443300	0.00209753	0.00819061	0.256089	0
IP	TraesAK58CH5B01G443700-TraesAK58CH5B01G443900	1.64608e-05	0.0164608	0.001	0
IP	TraesAK58CH5B01G446800-TraesAK58CH3B01G531300	0.0558434	0.188942	0.295559	0.00363629
IP	TraesAK58CH5B01G452500-TraesAK58CH5B01G452700	1.18378e-05	0.0118378	0.001	0
IP	TraesAK58CH5B01G461400-TraesAK58CH5B01G464400	0.0412416	0.133774	0.308293	6.75289e-08
IP	TraesAK58CH5B01G464300-TraesAK58CH7B01G167900	0.0206375	0.0961046	0.21474	0.0157618
IP	TraesAK58CH5B01G465600-TraesAK58CH5B01G462500	0.00751982	0.116189	0.0647208	5.39083e-12
IP	TraesAK58CH5B01G470800-TraesAK58CH3B01G231900	0.0171453	0.125592	0.136516	0.000803923
IP	TraesAK58CH5B01G473400-TraesAK58CH5B01G473500	0.179955	0.340588	0.528365	0.000601347
IP	TraesAK58CH5B01G485300-TraesAK58CH5B01G484800	0.00153504	0.138668	0.01107	0
IP	TraesAK58CH5B01G517400-TraesAK58CH5B01G517600	1.42852e-05	0.0142852	0.001	0
IP	TraesAK58CH5B01G536500-TraesAK58CH5B01G536300	0.0249854	0.062746	0.398199	0.00525198
IP	TraesAK58CH5B01G540000-TraesAK58CH5B01G539900	0.136176	0.229128	0.594322	0.00167327
IP	TraesAK58CH5B01G542800-TraesAK58CH5B01G543000	0.027836	0.10699	0.260174	0.00130865
IP	TraesAK58CH5B01G574000-TraesAK58CH5B01G575000	0.189375	0.780136	0.242747	1.74541e-28
IP	TraesAK58CH5B01G583100-TraesAK58CH7B01G003800	0.00691629	0.522582	0.0132348	3.28882e-43
IP	TraesAK58CH5B01G583300-TraesAK58CH7B01G003100	0.00643431	0.0922324	0.0697619	2.05299e-34
IP	TraesAK58CH5B01G583600-TraesAK58CH7B01G002900	0.0181125	0.0635029	0.285223	2.39712e-11
IP	TraesAK58CH5B01G583800-TraesAK58CH5B01G551900	0.0425618	0.0881634	0.48276	0.014644
IP	TraesAK58CH5B01G584000-TraesAK58CH7B01G002200	0.0239628	0.169456	0.14141	2.20596e-10
IP	TraesAK58CH5B01G584100-TraesAK58CH7B01G002100	0.00912774	0.622526	0.0146624	5.37748e-38
IP	TraesAK58CH5B01G584200-TraesAK58CH7B01G001900	0.023867	0.186165	0.128204	4.69711e-17
IP	TraesAK58CH5B01G584300-TraesAK58CH7B01G001800	0.0548527	0.205806	0.266526	2.24433e-12
IP	TraesAK58CH5D01G004400-TraesAK58CH5D01G004300	0.0462746	0.273109	0.169437	8.00212e-18
IP	TraesAK58CH5D01G008400-TraesAK58CH5D01G282300	4.25357e-05	0.0425357	0.001	0
IP	TraesAK58CH5D01G010300-TraesAK58CH3D01G058900	4.79108e-05	0.0479108	0.001	0
IP	TraesAK58CH5D01G028700-TraesAK58CH3D01G459500	0.172528	0.268588	0.642351	0.0490974
IP	TraesAK58CH5D01G033400-TraesAK58CH5D01G556700	0.0182593	0.0700477	0.26067	0.00654773
IP	TraesAK58CH5D01G039000-TraesAK58CH2D01G109900	0.241621	0.861238	0.280551	2.36933e-35
IP	TraesAK58CH5D01G043600-TraesAK58CH5D01G043500	0.0594724	0.388814	0.152958	1.19059e-17
IP	TraesAK58CH5D01G051800-TraesAK58CH5D01G051900	3.65473e-05	0.0365473	0.001	0
IP	TraesAK58CH5D01G070900-TraesAK58CH5D01G071000	0.0611459	0.21957	0.278481	4.68082e-09
IP	TraesAK58CH5D01G081000-TraesAK58CH5D01G081200	0.0628936	0.207921	0.302487	3.91317e-06
IP	TraesAK58CH5D01G082600-TraesAK58CH5D01G082400	0.045307	0.136066	0.332977	5.03333e-05
IP	TraesAK58CH5D01G084300-TraesAK58CH5D01G082200	0.0513807	0.277112	0.185415	6.9055e-06
IP	TraesAK58CH5D01G172100-TraesAK58CH6D01G432700	0.00636454	0.000127291	50	0
IP	TraesAK58CH5D01G172300-TraesAK58CH1D01G486800	1.21915e-05	0.0121915	0.001	0
IP	TraesAK58CH5D01G202000-TraesAK58CH5D01G201900	7.25828e-05	0.0725828	0.001	0
IP	TraesAK58CH5D01G247800-TraesAK58CH5D01G392100	0.0100338	0.0387292	0.259076	0.0315845
IP	TraesAK58CH5D01G303900-TraesAK58CH5D01G304100	0.0411662	0.112107	0.367204	0.00612113
IP	TraesAK58CH5D01G338500-TraesAK58CH5D01G338200	0.032121	0.198829	0.161551	1.46134e-08
IP	TraesAK58CH5D01G366700-TraesAK58CH5D01G366900	0.451337	3.31811	0.136022	0
IP	TraesAK58CH5D01G368200-TraesAK58CH5D01G368500	0.012854	0.0598986	0.214597	0.00014319
IP	TraesAK58CH5D01G395800-TraesAK58CH5D01G389700	0.0688763	0.156437	0.440281	0.000986556
IP	TraesAK58CH5D01G411300-TraesAK58CH5D01G411500	0.113847	0.205761	0.553294	0.000334579
IP	TraesAK58CH5D01G416100-TraesAK58CH5D01G416000	0.179356	0.321205	0.558386	1.8446e-06
IP	TraesAK58CH5D01G420000-TraesAK58CH7D01G572100	0.0390113	0.0712085	0.547847	0.0128117
IP	TraesAK58CH5D01G420100-TraesAK58CH7D01G571900	0.00246277	4.92553e-05	50	0
IP	TraesAK58CH5D01G429300-TraesAK58CH6D01G360300	0.00474921	9.52679e-05	49.851	0
IP	TraesAK58CH5D01G437500-TraesAK58CH5D01G437400	0.00111763	2.28851e-05	48.8367	0
IP	TraesAK58CH5D01G463000-TraesAK58CH2D01G043500	0.00558134	0.0325005	0.171731	0.00611107
IP	TraesAK58CH5D01G464800-TraesAK58CH5D01G464700	0.0143862	0.345733	0.0416109	2.20011e-09
IP	TraesAK58CH5D01G480700-TraesAK58CH2D01G696000	1.33127e-05	0.0133127	0.001	0
IP	TraesAK58CH5D01G483600-TraesAK58CH5D01G105900	0.63597	2.31096	0.275197	0
IP	TraesAK58CH5D01G497500-TraesAK58CH5D01G497300	0.00230701	0.0575006	0.0401215	8.37458e-05
IP	TraesAK58CH5D01G516000-TraesAK58CH5D01G516100	0.0665058	0.188567	0.352691	0.000548107
IP	TraesAK58CH5D01G531600-TraesAK58CH5D01G532400	0.00216472	4.32943e-05	50	0
IP	TraesAK58CH5D01G532300-TraesAK58CH7D01G169100	1.99419e-05	0.0199419	0.001	0
IP	TraesAK58CH5D01G532700-TraesAK58CH7D01G169100	1.99419e-05	0.0199419	0.001	0
IP	TraesAK58CH5D01G540200-TraesAK58CH5D01G536300	0.0166274	0.0748366	0.222182	0.00153464
IP	TraesAK58CH5D01G546000-TraesAK58CH5D01G546100	0.173113	0.301527	0.574121	0.0195563
IP	TraesAK58CH5D01G555400-TraesAK58CH5D01G555100	0.0224571	0.214127	0.104878	3.30167e-09
IP	TraesAK58CH5D01G565700-TraesAK58CH5D01G565500	0.0319731	0.11608	0.27544	0.00631955
IP	TraesAK58CH5D01G567200-TraesAK58CH5D01G567300	0.0426805	0.106854	0.399429	0.0068845
IP	TraesAK58CH5D01G606100-TraesAK58CH6D01G088300	2.68306e-05	0.0268306	0.001	0
IP	TraesAK58CH5D01G618200-TraesAK58CH6D01G274700	0.026077	0.00052154	50	0.0305638
IP	TraesAK58CH6A01G039100-TraesAK58CH6A01G039000	6.65823e-06	0.00665823	0.001	0
IP	TraesAK58CH6A01G074300-TraesAK58CH6A01G074200	4.7884e-06	0.0047884	0.001	0
IP	TraesAK58CH6A01G078400-TraesAK58CH6A01G070800	0.200062	0.468538	0.426991	2.9436e-12
IP	TraesAK58CH6A01G089000-TraesAK58CH6A01G089100	0.00353567	7.07134e-05	50	0
IP	TraesAK58CH6A01G138500-TraesAK58CH3A01G206100	0.23661	0.499507	0.473686	1.36946e-07
IP	TraesAK58CH6A01G165500-TraesAK58CH7A01G065300	0.0163108	0.0415956	0.392127	0.00755322
IP	TraesAK58CH6A01G183000-TraesAK58CH3A01G479700	0.00785856	0.0641988	0.12241	0
IP	TraesAK58CH6A01G192100-TraesAK58CH4A01G163700	0.033792	0.550177	0.0614202	1.11822e-11
IP	TraesAK58CH6A01G196000-TraesAK58CH2A01G217500	0.0474588	0.181928	0.260866	0.00104814
IP	TraesAK58CH6A01G197800-TraesAK58CH7A01G299000	0.0487736	0.0071621	6.80997	0.022593
IP	TraesAK58CH6A01G236700-TraesAK58CH6A01G236600	0.00260801	5.21602e-05	50	0
IP	TraesAK58CH6A01G256600-TraesAK58CH6A01G112600	0.0110289	0.0278003	0.396721	0.0411343
IP	TraesAK58CH6A01G278400-TraesAK58CH7A01G229200	0.30727	2.28314	0.134583	0
IP	TraesAK58CH6A01G279400-TraesAK58CH2A01G156000	0.0353045	0.132646	0.266156	0.00550651
IP	TraesAK58CH6A01G285100-TraesAK58CH5A01G216400	0.0112392	0.0694039	0.161939	0.00333468
IP	TraesAK58CH6A01G306800-TraesAK58CH7A01G138600	0.18241	0.349038	0.522607	8.58239e-05
IP	TraesAK58CH6A01G321200-TraesAK58CH5A01G065100	0.00714196	0.0296084	0.241214	0.0350616
IP	TraesAK58CH6A01G324500-TraesAK58CH5A01G481500	0.00291879	0.0281831	0.103565	0
IP	TraesAK58CH6A01G335800-TraesAK58CH7A01G229900	0.00516772	0.0292638	0.176591	0.0356243
IP	TraesAK58CH6A01G346100-TraesAK58CH6A01G345900	0.0498001	0.134554	0.370111	0.000896478
IP	TraesAK58CH6A01G351900-TraesAK58CH1A01G250900	0.418459	1.72686	0.242324	8.70513e-41
IP	TraesAK58CH6A01G370700-TraesAK58CH2A01G154800	0.0355784	0.099923	0.356058	0.0168382
IP	TraesAK58CH6A01G389300-TraesAK58CH6A01G389500	1.37383e-05	0.0137383	0.001	0
IP	TraesAK58CH6A01G389400-TraesAK58CH4A01G265800	0.210415	1.5009	0.140193	3.40269e-165
IP	TraesAK58CH6A01G406800-TraesAK58CH6A01G407000	0.0324228	0.190683	0.170034	1.48895e-16
IP	TraesAK58CH6A01G424200-TraesAK58CH6A01G424400	4.25343e-05	0.0425343	0.001	0
IP	TraesAK58CH6B01G002800-TraesAK58CH6B01G003000	0.021294	0.229482	0.0927916	2.4821e-13
IP	TraesAK58CH6B01G003500-TraesAK58CH6B01G003100	0.0030211	0.0275423	0.109689	0.00227159
IP	TraesAK58CH6B01G014300-TraesAK58CH6B01G013200	0.00400303	0.0670641	0.0596896	2.55451e-07
IP	TraesAK58CH6B01G020600-TraesAK58CH6B01G020200	0.0607952	0.113571	0.535304	0.00504315
IP	TraesAK58CH6B01G023100-TraesAK58CH6B01G025000	0.125159	0.286992	0.436107	8.09532e-06
IP	TraesAK58CH6B01G024600-TraesAK58CH6B01G023000	0.136983	0.2667	0.513624	0.000219821
IP	TraesAK58CH6B01G029200-TraesAK58CH6B01G028700	0.0188289	0.358218	0.0525627	5.36894e-09
IP	TraesAK58CH6B01G029700-TraesAK58CH7B01G292000	0.02132	0.0888627	0.239921	0.00446413
IP	TraesAK58CH6B01G032000-TraesAK58CH1B01G265200	0.0339682	0.068915	0.4929	0.0334353
IP	TraesAK58CH6B01G043400-TraesAK58CH1B01G060600	0.0426022	0.102267	0.41658	0.00383223
IP	TraesAK58CH6B01G050600-TraesAK58CH2B01G073900	0.213905	0.567782	0.376738	2.50759e-28
IP	TraesAK58CH6B01G054100-TraesAK58CH6B01G054200	0.000217722	0.217722	0.001	0
IP	TraesAK58CH6B01G058200-TraesAK58CH6B01G058600	0.0617912	0.100399	0.615459	0.0267637
IP	TraesAK58CH6B01G058300-TraesAK58CH6B01G058500	0.0153047	0.101447	0.150864	5.73382e-08
IP	TraesAK58CH6B01G059000-TraesAK58CH6B01G058400	0.000619061	0.619061	0.001	0
IP	TraesAK58CH6B01G069700-TraesAK58CH6B01G070000	0.160835	0.343032	0.468865	0.000604808
IP	TraesAK58CH6B01G081300-TraesAK58CH6B01G082200	0.0397081	0.0833934	0.476154	0.00377172
IP	TraesAK58CH6B01G081700-TraesAK58CH6B01G081500	0.162446	0.338548	0.479831	1.13943e-07
IP	TraesAK58CH6B01G082600-TraesAK58CH2B01G262300	0.157859	1.50365	0.104984	2.70051e-39
IP	TraesAK58CH6B01G085600-TraesAK58CH6B01G086400	0.0957601	0.201162	0.476035	0.001619
IP	TraesAK58CH6B01G087800-TraesAK58CH6B01G087700	0.00337049	6.74098e-05	50	0
IP	TraesAK58CH6B01G090900-TraesAK58CH6B01G090600	0.0238489	0.0498439	0.478472	0.0298714
IP	TraesAK58CH6B01G092000-TraesAK58CH6B01G091400	0.0838061	0.176245	0.475509	0.000323681
IP	TraesAK58CH6B01G100000-TraesAK58CH6B01G099200	0.00393428	0.0160182	0.245612	0
IP	TraesAK58CH6B01G106900-TraesAK58CH6B01G427000	0.0167849	0.100329	0.167299	0.000187535
IP	TraesAK58CH6B01G117200-TraesAK58CH6B01G117100	0.014123	0.0606532	0.232849	0.0208493
IP	TraesAK58CH6B01G124500-TraesAK58CH6B01G124600	0.012014	0.121417	0.098948	0.000149127
IP	TraesAK58CH6B01G125700-TraesAK58CH6B01G126000	0.097738	0.217792	0.448768	1.53299e-06
IP	TraesAK58CH6B01G128100-TraesAK58CH6B01G127500	0.244598	0.544468	0.449242	1.25915e-13
IP	TraesAK58CH6B01G131400-TraesAK58CH6B01G130500	0.0338343	0.0950424	0.355992	0.000146991
IP	TraesAK58CH6B01G133600-TraesAK58CH5B01G170000	0.00386541	7.73082e-05	50	0
IP	TraesAK58CH6B01G147800-TraesAK58CH1B01G299700	0.00414999	8.29998e-05	50	0
IP	TraesAK58CH6B01G150300-TraesAK58CH5B01G523800	0.0219613	0.0921531	0.238313	1.98721e-06
IP	TraesAK58CH6B01G151800-TraesAK58CH6B01G151700	0.0375258	0.106006	0.353998	0.0155301
IP	TraesAK58CH6B01G158700-TraesAK58CH2B01G538400	0.166065	0.333578	0.49783	0.0102353
IP	TraesAK58CH6B01G167500-TraesAK58CH6B01G167800	0.00342697	0.0480858	0.0712678	0
IP	TraesAK58CH6B01G179200-TraesAK58CH6B01G179000	0.034424	0.123383	0.279001	0.000381832
IP	TraesAK58CH6B01G185300-TraesAK58CH6B01G184800	0.039421	0.0886236	0.444813	0.0476201
IP	TraesAK58CH6B01G194500-TraesAK58CH6B01G194400	0.0609775	0.123569	0.493469	0.000487025
IP	TraesAK58CH6B01G198400-TraesAK58CH6B01G198300	0.00184352	4.01986e-05	45.8604	0
IP	TraesAK58CH6B01G218700-TraesAK58CH6B01G219000	0.00822362	0.0669285	0.122872	0.00499933
IP	TraesAK58CH6B01G222200-TraesAK58CH6B01G222300	0.157727	0.240817	0.654963	0.000591876
IP	TraesAK58CH6B01G236000-TraesAK58CH6B01G235800	5.61237e-06	0.00561237	0.001	0
IP	TraesAK58CH6B01G236600-TraesAK58CH5B01G324800	0.0132341	0.140291	0.0943333	0.00143418
IP	TraesAK58CH6B01G237700-TraesAK58CH6B01G222100	0.661628	2.18851	0.302319	0
IP	TraesAK58CH6B01G237800-TraesAK58CH6B01G237900	0.0016291	3.52931e-05	46.1592	0
IP	TraesAK58CH6B01G248200-TraesAK58CH6B01G248300	0.00268997	0.0549316	0.0489693	4.14328e-05
IP	TraesAK58CH6B01G250700-TraesAK58CH1B01G064400	0.00515408	0.0164635	0.313061	0
IP	TraesAK58CH6B01G256600-TraesAK58CH6B01G256700	0.00642039	0.000128408	50	0
IP	TraesAK58CH6B01G302000-TraesAK58CH7B01G424800	0.179079	0.57758	0.310051	8.74282e-07
IP	TraesAK58CH6B01G337800-TraesAK58CH6B01G350100	0.00561681	0.0619867	0.0906131	0.00102763
IP	TraesAK58CH6B01G343300-TraesAK58CH6B01G367200	0.00278279	5.56557e-05	50	0
IP	TraesAK58CH6B01G344200-TraesAK58CH2B01G383800	0.0396032	0.0837229	0.473027	0.000673509
IP	TraesAK58CH6B01G362600-TraesAK58CH2B01G220100	1.38799e-05	0.0138799	0.001	0
IP	TraesAK58CH6B01G376900-TraesAK58CH6B01G377100	1.51413e-05	0.0151413	0.001	0
IP	TraesAK58CH6B01G400200-TraesAK58CH6B01G399900	0.0109982	0.10979	0.100175	8.60442e-13
IP	TraesAK58CH6B01G411700-TraesAK58CH6B01G411900	0.0293223	0.0811232	0.361453	2.19479e-05
IP	TraesAK58CH6B01G416100-TraesAK58CH3B01G089400	0.00675278	0.000135056	50	0
IP	TraesAK58CH6B01G421600-TraesAK58CH6B01G422400	0.00994085	0.0449264	0.221269	0.000247794
IP	TraesAK58CH6B01G439000-TraesAK58CH6B01G438800	0.0270195	0.0787864	0.342946	0.017981
IP	TraesAK58CH6B01G444200-TraesAK58CH6B01G444400	1.16114e-05	0.0116114	0.001	0
IP	TraesAK58CH6B01G444500-TraesAK58CH6B01G444300	0.00385194	7.70388e-05	50	0
IP	TraesAK58CH6B01G447100-TraesAK58CH6B01G446500	0.0426171	0.142926	0.298175	0.000226689
IP	TraesAK58CH6B01G462400-TraesAK58CH6B01G463200	0.0511971	0.0958758	0.533994	0.0206705
IP	TraesAK58CH6B01G462500-TraesAK58CH6B01G463100	0.0200615	0.0552628	0.363021	0.0374712
IP	TraesAK58CH6B01G467800-TraesAK58CH6B01G467100	0.00710265	0.168106	0.0422511	1.08534e-10
IP	TraesAK58CH6B01G470100-TraesAK58CH6B01G469800	0.0037579	7.55135e-05	49.7646	0
IP	TraesAK58CH6B01G475600-TraesAK58CH6B01G475400	0.0247401	0.064043	0.386305	0.00952018
IP	TraesAK58CH6B01G479000-TraesAK58CH6B01G478900	0.0113569	0.103603	0.109619	0.000243671
IP	TraesAK58CH6B01G484900-TraesAK58CH6B01G485100	0.0219714	0.0523157	0.419978	0.029236
IP	TraesAK58CH6B01G486700-TraesAK58CH6B01G486600	0.266381	0.37143	0.717177	0.0460238
IP	TraesAK58CH6B01G496600-TraesAK58CH6B01G496300	0.0187785	0.154134	0.121832	0.00077319
IP	TraesAK58CH6B01G505800-TraesAK58CH6B01G505700	0.0112637	0.101574	0.110891	2.05619e-06
IP	TraesAK58CH6B01G509500-TraesAK58CH6B01G509600	9.89061e-05	0.0989061	0.001	0
IP	TraesAK58CH6D01G003700-TraesAK58CH4D01G005300	0.051632	0.243694	0.211872	2.15095e-08
IP	TraesAK58CH6D01G005300-TraesAK58CH2D01G157300	0.0332221	0.118539	0.280264	0.00054747
IP	TraesAK58CH6D01G017500-TraesAK58CH6D01G017400	0.0191071	0.0518604	0.368432	0.0121442
IP	TraesAK58CH6D01G030100-TraesAK58CH6D01G028200	7.4603e-06	0.0074603	0.001	0
IP	TraesAK58CH6D01G037400-TraesAK58CH6D01G037300	0.0733998	0.273915	0.267966	0.000277708
IP	TraesAK58CH6D01G038300-TraesAK58CH6D01G038100	0.198641	0.376476	0.527632	4.78406e-05
IP	TraesAK58CH6D01G060100-TraesAK58CH6D01G060600	0.00327223	0.49841	0.00656534	1.42966e-14
IP	TraesAK58CH6D01G091300-TraesAK58CH5D01G337900	0.0164594	0.0841871	0.195509	0.00265284
IP	TraesAK58CH6D01G098400-TraesAK58CH4D01G340300	0.296002	1.18906	0.248937	1.22581e-15
IP	TraesAK58CH6D01G099600-TraesAK58CH6D01G099700	0.230999	0.485189	0.476101	4.04034e-07
IP	TraesAK58CH6D01G100900-TraesAK58CH5D01G576700	0.0768163	0.255714	0.3004	0.00307874
IP	TraesAK58CH6D01G116900-TraesAK58CH6D01G117200	0.0106469	0.201895	0.0527348	3.44062e-14
IP	TraesAK58CH6D01G118100-TraesAK58CH6D01G043300	0.214437	0.629287	0.340763	2.98939e-18
IP	TraesAK58CH6D01G123200-TraesAK58CH6D01G123000	0.0455681	0.0920918	0.494812	0.00807487
IP	TraesAK58CH6D01G136900-TraesAK58CH6D01G137000	0.0183628	0.142161	0.129169	1.20609e-05
IP	TraesAK58CH6D01G141400-TraesAK58CH6D01G141500	0.0467754	0.444596	0.105209	1.26623e-23
IP	TraesAK58CH6D01G161100-TraesAK58CH6D01G187800	0.359303	1.99503	0.180099	0
IP	TraesAK58CH6D01G169600-TraesAK58CH4D01G218300	0.0328499	0.0765961	0.428871	0.0491625
IP	TraesAK58CH6D01G174500-TraesAK58CH6D01G174400	0.122117	0.455797	0.267919	4.81054e-11
IP	TraesAK58CH6D01G189400-TraesAK58CH2D01G533300	0.0350795	0.137285	0.255524	3.55072e-06
IP	TraesAK58CH6D01G207500-TraesAK58CH4D01G202100	0.296098	1.50657	0.196537	2.59017e-24
IP	TraesAK58CH6D01G209700-TraesAK58CH5D01G549900	0.398219	3.18807	0.124909	0
IP	TraesAK58CH6D01G244600-TraesAK58CH3D01G163700	0.41337	3.06117	0.135037	0
IP	TraesAK58CH6D01G249900-TraesAK58CH2D01G102900	0.0121188	0.0451741	0.268268	0.0268172
IP	TraesAK58CH6D01G265400-TraesAK58CH4D01G318400	0.0203999	0.0603489	0.338034	0.00947703
IP	TraesAK58CH6D01G268100-TraesAK58CH7D01G481900	0.00395073	7.90147e-05	50	0
IP	TraesAK58CH6D01G291000-TraesAK58CH6D01G290900	0.028043	0.179875	0.155903	1.75999e-08
IP	TraesAK58CH6D01G358100-TraesAK58CH6D01G358000	0.0161094	0.163573	0.0984844	9.12999e-06
IP	TraesAK58CH6D01G361500-TraesAK58CH6D01G381200	0.114466	0.235996	0.485031	0.00628308
IP	TraesAK58CH6D01G375800-TraesAK58CH6D01G376200	0.0329183	0.0734773	0.448006	0.00233936
IP	TraesAK58CH6D01G415900-TraesAK58CH6D01G416800	0.0275999	0.338705	0.0814867	4.20687e-13
IP	TraesAK58CH6D01G420300-TraesAK58CH6D01G420400	0.0251187	0.0839564	0.299187	0.0219559
IP	TraesAK58CH6D01G441700-TraesAK58CH2D01G280800	0.16896	0.469591	0.359802	2.51159e-05
IP	TraesAK58CH6D01G451000-TraesAK58CH6D01G451200	0.0067355	0.0437952	0.153795	0.00143697
IP	TraesAK58CH6D01G481900-TraesAK58CH6D01G481800	0.0179259	0.114042	0.157187	5.67936e-06
IP	TraesAK58CH6D01G499800-TraesAK58CH6D01G474000	0.00318357	0.0633029	0.050291	7.23592e-09
IP	TraesAK58CH6D01G505100-TraesAK58CH6D01G505000	0.0075793	0.0518257	0.146246	0.0126992
IP	TraesAK58CH6D01G515400-TraesAK58CH5D01G355200	0.0587034	0.424997	0.138127	2.43623e-06
IP	TraesAK58CH7A01G002600-TraesAK58CH4A01G539800	0.00675593	0.157027	0.043024	2.40084e-44
IP	TraesAK58CH7A01G003200-TraesAK58CH4A01G539300	0.0192982	0.329439	0.0585791	2.2347e-40
IP	TraesAK58CH7A01G009300-TraesAK58CH4A01G530800	0.0420219	0.234131	0.17948	1.34761e-11
IP	TraesAK58CH7A01G009700-TraesAK58CH5A01G035300	6.50353e-05	0.0650353	0.001	0
IP	TraesAK58CH7A01G014900-TraesAK58CH4A01G523500	0.000228276	0.228276	0.001	0
IP	TraesAK58CH7A01G016800-TraesAK58CH4A01G521700	0.0037469	0.377787	0.00991801	2.24388e-18
IP	TraesAK58CH7A01G017500-TraesAK58CH7A01G018700	0.0239742	0.133973	0.178948	5.83595e-08
IP	TraesAK58CH7A01G020500-TraesAK58CH4A01G518200	0.053247	0.177295	0.30033	0.000114859
IP	TraesAK58CH7A01G025700-TraesAK58CH4A01G513900	0.00930163	0.108834	0.0854664	1.94518e-09
IP	TraesAK58CH7A01G028100-TraesAK58CH4A01G511600	0.0538391	0.254016	0.211952	1.85572e-10
IP	TraesAK58CH7A01G036400-TraesAK58CH4A01G500600	0.0148831	0.121414	0.122582	1.91032e-18
IP	TraesAK58CH7A01G038300-TraesAK58CH4A01G487200	0.046534	0.138306	0.336456	1.70793e-06
IP	TraesAK58CH7A01G038900-TraesAK58CH4A01G488200	0.109232	0.249993	0.436939	0.0463752
IP	TraesAK58CH7A01G041700-TraesAK58CH4A01G491300	0.00728273	0.195894	0.0371769	5.97346e-17
IP	TraesAK58CH7A01G043500-TraesAK58CH7A01G043300	0.00165111	0.00771069	0.214133	0.0210715
IP	TraesAK58CH7A01G043500-TraesAK58CH7A01G043400	0.00170817	0.00698667	0.24449	0.0276983
IP	TraesAK58CH7A01G043700-TraesAK58CH7A01G043900	0.000906162	1.81232e-05	50	0
IP	TraesAK58CH7A01G043800-TraesAK58CH7A01G044100	8.68157e-06	0.00868157	0.001	0
IP	TraesAK58CH7A01G046400-TraesAK58CH4A01G496000	0.00952015	0.159321	0.0597545	3.08134e-07
IP	TraesAK58CH7A01G047500-TraesAK58CH4A01G497200	0.0423534	0.250045	0.169383	1.41463e-07
IP	TraesAK58CH7A01G052700-TraesAK58CH4A01G483600	0.0188004	0.121754	0.154413	5.29793e-12
IP	TraesAK58CH7A01G054300-TraesAK58CH4A01G481900	0.0149528	0.149546	0.0999882	3.48853e-15
IP	TraesAK58CH7A01G054800-TraesAK58CH4A01G481000	0.0200328	0.0844401	0.237243	8.9839e-05
IP	TraesAK58CH7A01G056700-TraesAK58CH4A01G475300	0.0206861	0.210717	0.0981699	1.38133e-19
IP	TraesAK58CH7A01G057000-TraesAK58CH4A01G475200	0.00316018	0.0534206	0.0591566	4.88091e-06
IP	TraesAK58CH7A01G057500-TraesAK58CH4A01G475800	0.0135065	0.061134	0.220933	2.66283e-06
IP	TraesAK58CH7A01G058200-TraesAK58CH4A01G476400	0.00583919	1.02783	0.00568108	7.26511e-27
IP	TraesAK58CH7A01G063600-TraesAK58CH4A01G467800	0.00578837	0.262425	0.0220572	3.27359e-24
IP	TraesAK58CH7A01G086000-TraesAK58CH7A01G085900	0.0180658	0.232675	0.0776437	5.0931e-05
IP	TraesAK58CH7A01G087000-TraesAK58CH7A01G086100	0.00543666	0.528802	0.0102811	0
IP	TraesAK58CH7A01G087300-TraesAK58CH7A01G086200	0.157539	0.583704	0.269895	4.84551e-10
IP	TraesAK58CH7A01G094100-TraesAK58CH1A01G311800	2.19315e-05	0.0219315	0.001	0
IP	TraesAK58CH7A01G095600-TraesAK58CH4A01G448300	0.0364324	0.0884366	0.411961	0.00223599
IP	TraesAK58CH7A01G097700-TraesAK58CH4A01G449800	0.0217535	0.130472	0.166729	1.9922e-12
IP	TraesAK58CH7A01G101200-TraesAK58CH4A01G453100	0.00891553	0.140999	0.0632312	7.89242e-14
IP	TraesAK58CH7A01G103100-TraesAK58CH7A01G103200	0.00399599	0.077972	0.051249	9.19947e-10
IP	TraesAK58CH7A01G112700-TraesAK58CH7A01G112400	0.244288	2.13681	0.114323	0
IP	TraesAK58CH7A01G156200-TraesAK58CH5A01G513400	0.00739143	0.000147829	50	0
IP	TraesAK58CH7A01G175700-TraesAK58CH3A01G497400	0.105835	0.240759	0.439588	0.0011426
IP	TraesAK58CH7A01G213400-TraesAK58CH1A01G165000	0.00332298	0.0364893	0.0910673	0
IP	TraesAK58CH7A01G293700-TraesAK58CH6A01G200200	0.0688476	0.172404	0.399338	0.0171874
IP	TraesAK58CH7A01G293800-TraesAK58CH2A01G245400	0.0137279	0.0592117	0.231844	0.0144655
IP	TraesAK58CH7A01G326700-TraesAK58CH5A01G043400	0.0202167	0.0886138	0.228144	0.00529329
IP	TraesAK58CH7A01G354500-TraesAK58CH7A01G354600	0.0229633	0.183725	0.124987	2.92047e-09
IP	TraesAK58CH7A01G370500-TraesAK58CH7A01G370700	0.0075778	0.0569296	0.133108	0.00010281
IP	TraesAK58CH7A01G413800-TraesAK58CH7A01G415700	0.0503748	0.237067	0.212492	6.80405e-05
IP	TraesAK58CH7A01G415300-TraesAK58CH3A01G200600	0.488713	1.42161	0.343773	1.49296e-11
IP	TraesAK58CH7A01G416100-TraesAK58CH7A01G416500	0.00716966	0.000143393	50	0
IP	TraesAK58CH7A01G435600-TraesAK58CH7A01G435900	0.00987613	0.0407669	0.242259	0.00779217
IP	TraesAK58CH7A01G453100-TraesAK58CH7A01G453200	0.0167858	0.0553898	0.303048	4.96945e-05
IP	TraesAK58CH7A01G454900-TraesAK58CH7A01G455300	0.00261663	0.0947452	0.0276175	5.35946e-09
IP	TraesAK58CH7A01G459400-TraesAK58CH3A01G449500	0.384838	3.5927	0.107116	0
IP	TraesAK58CH7A01G459900-TraesAK58CH7A01G459800	0.00531839	0.000106368	50	0
IP	TraesAK58CH7A01G461700-TraesAK58CH7A01G186500	0.0219847	0.11536	0.190575	1.00559e-05
IP	TraesAK58CH7A01G465500-TraesAK58CH7A01G465600	0.000980673	1.96135e-05	50	0
IP	TraesAK58CH7A01G468700-TraesAK58CH3A01G564100	0.333318	2.00855	0.165949	1.08183e-225
IP	TraesAK58CH7A01G469100-TraesAK58CH7A01G469700	0.125023	0.498488	0.250804	4.40931e-23
IP	TraesAK58CH7A01G469800-TraesAK58CH6A01G034500	0.0135239	0.0488102	0.277071	0.0149336
IP	TraesAK58CH7A01G488700-TraesAK58CH7A01G415800	0.0150014	0.081312	0.184492	0.0169685
IP	TraesAK58CH7A01G488800-TraesAK58CH7A01G488900	0.00310632	6.21264e-05	50	0
IP	TraesAK58CH7A01G489000-TraesAK58CH7A01G416600	0.0252403	0.171603	0.147085	0.000105058
IP	TraesAK58CH7A01G494000-TraesAK58CH7A01G602000	0.0034412	0.0422209	0.0815046	0
IP	TraesAK58CH7A01G495400-TraesAK58CH5A01G442700	0.000206022	0.206022	0.001	0
IP	TraesAK58CH7A01G505000-TraesAK58CH6A01G112600	0.011291	0.0328953	0.343239	0.0107693
IP	TraesAK58CH7A01G511100-TraesAK58CH6A01G152500	0.121175	0.286238	0.423335	1.12998e-05
IP	TraesAK58CH7A01G511600-TraesAK58CH7A01G511700	0.00415631	0.016601	0.250365	0
IP	TraesAK58CH7A01G520500-TraesAK58CH7A01G520600	0.0304677	0.144665	0.210608	4.06335e-06
IP	TraesAK58CH7A01G520900-TraesAK58CH7A01G521000	0.340953	0.672566	0.506943	1.22338e-11
IP	TraesAK58CH7A01G524300-TraesAK58CH7A01G524400	0.0196527	0.0635637	0.309182	0.00684867
IP	TraesAK58CH7A01G531700-TraesAK58CH7A01G531800	0.000179763	0.179763	0.001	0
IP	TraesAK58CH7A01G537600-TraesAK58CH7A01G538300	0.0829426	0.227174	0.365106	0.000560736
IP	TraesAK58CH7A01G539600-TraesAK58CH7A01G539700	0.0172292	0.0505927	0.340548	0.048801
IP	TraesAK58CH7A01G541500-TraesAK58CH2A01G082100	0.341854	0.610185	0.560246	1.81726e-05
IP	TraesAK58CH7A01G546900-TraesAK58CH7A01G546300	0.00694094	0.042746	0.162376	0
IP	TraesAK58CH7A01G552600-TraesAK58CH2A01G296600	0.0231807	0.065031	0.356456	0.0236188
IP	TraesAK58CH7A01G558400-TraesAK58CH7A01G558500	0.0541633	0.329508	0.164376	2.28578e-15
IP	TraesAK58CH7A01G561100-TraesAK58CH7A01G561200	0.0107276	0.214328	0.0500521	9.00861e-25
IP	TraesAK58CH7A01G569000-TraesAK58CH7A01G568700	0.0463488	0.141037	0.328629	0.00184969
IP	TraesAK58CH7A01G573400-TraesAK58CH7A01G573100	0.127718	0.298698	0.427582	5.26075e-15
IP	TraesAK58CH7A01G573700-TraesAK58CH7A01G574000	0.00371087	0.0635084	0.0584312	0.0100384
IP	TraesAK58CH7A01G576400-TraesAK58CH5A01G463200	0.0641031	0.221835	0.288967	7.02405e-08
IP	TraesAK58CH7A01G580600-TraesAK58CH7A01G580800	1.19725e-05	0.0119725	0.001	0
IP	TraesAK58CH7A01G580700-TraesAK58CH7A01G580600	1.19725e-05	0.0119725	0.001	0
IP	TraesAK58CH7A01G582300-TraesAK58CH7A01G582700	0.0192986	0.0623938	0.309303	0.0261265
IP	TraesAK58CH7A01G593600-TraesAK58CH3A01G321400	0.0168848	0.157067	0.1075	4.22674e-05
IP	TraesAK58CH7A01G596400-TraesAK58CH6A01G365300	0.00198823	3.97646e-05	50	0
IP	TraesAK58CH7A01G600500-TraesAK58CH6A01G269600	0.254036	0.627675	0.404726	6.62376e-14
IP	TraesAK58CH7B01G002500-TraesAK58CH7B01G002800	0.0718404	0.18185	0.395053	1.90993e-09
IP	TraesAK58CH7B01G035000-TraesAK58CH7B01G034800	0.0612186	0.146378	0.418224	0.00269333
IP	TraesAK58CH7B01G064000-TraesAK58CH2B01G119700	0.0186201	0.0671104	0.277454	0.0440809
IP	TraesAK58CH7B01G067000-TraesAK58CH7B01G066800	3.71996e-05	0.0371996	0.001	0
IP	TraesAK58CH7B01G093300-TraesAK58CH7B01G093200	0.00777353	0.362866	0.0214226	2.65733e-14
IP	TraesAK58CH7B01G102500-TraesAK58CH4B01G195600	0.00129209	0.0494282	0.0261408	1.84281e-07
IP	TraesAK58CH7B01G102600-TraesAK58CH4B01G195700	0.00678975	0.0597268	0.11368	2.65038e-06
IP	TraesAK58CH7B01G103500-TraesAK58CH4B01G196500	0.0117726	0.039091	0.30116	0.00504228
IP	TraesAK58CH7B01G110700-TraesAK58CH7B01G110600	0.00147486	0.0459587	0.032091	0
IP	TraesAK58CH7B01G162400-TraesAK58CH2B01G259100	0.0496554	0.189869	0.261524	0.00111953
IP	TraesAK58CH7B01G177800-TraesAK58CH1B01G104000	0.0689017	0.222494	0.309679	0.000314909
IP	TraesAK58CH7B01G202600-TraesAK58CH4B01G319300	2.3168e-05	0.023168	0.001	0
IP	TraesAK58CH7B01G207600-TraesAK58CH7B01G207500	0.0869694	0.160195	0.542897	0.0393873
IP	TraesAK58CH7B01G208200-TraesAK58CH4B01G195300	0.0140974	0.0883525	0.159559	0.00138195
IP	TraesAK58CH7B01G233500-TraesAK58CH7B01G266700	0.00161047	0.0960256	0.0167713	0
IP	TraesAK58CH7B01G244100-TraesAK58CH7B01G243900	0.0251904	0.188153	0.133883	7.07495e-07
IP	TraesAK58CH7B01G248600-TraesAK58CH1B01G074400	0.469859	2.76974	0.16964	0
IP	TraesAK58CH7B01G250600-TraesAK58CH6B01G340800	0.0375544	0.190545	0.197089	5.10652e-05
IP	TraesAK58CH7B01G260000-TraesAK58CH6B01G276500	3.62032e-05	0.0362032	0.001	0
IP	TraesAK58CH7B01G292600-TraesAK58CH1B01G121300	0.0270217	0.123995	0.217925	0.00433634
IP	TraesAK58CH7B01G302900-TraesAK58CH7B01G303100	0.0113706	0.083877	0.135563	4.90954e-06
IP	TraesAK58CH7B01G312500-TraesAK58CH7B01G312600	0.013387	0.0355061	0.377034	0.020622
IP	TraesAK58CH7B01G325600-TraesAK58CH4B01G051600	0.0087203	0.0368086	0.236909	0.0181908
IP	TraesAK58CH7B01G353100-TraesAK58CH7B01G353200	0.0339341	0.264775	0.128162	3.06788e-08
IP	TraesAK58CH7B01G354700-TraesAK58CH7B01G354800	0.0167301	0.0404191	0.413915	0.0256297
IP	TraesAK58CH7B01G359900-TraesAK58CH7B01G359800	0.0300333	0.283552	0.105918	7.47934e-13
IP	TraesAK58CH7B01G360900-TraesAK58CH7B01G472600	0.603445	2.37986	0.253563	0
IP	TraesAK58CH7B01G361900-TraesAK58CH7B01G362000	0.0121242	0.0575785	0.210569	0.00127088
IP	TraesAK58CH7B01G367600-TraesAK58CH7B01G367500	0.0325219	0.201814	0.161148	1.66688e-09
IP	TraesAK58CH7B01G368000-TraesAK58CH7B01G368300	0.0197565	0.067194	0.294021	0.000469203
IP	TraesAK58CH7B01G404000-TraesAK58CH7B01G404100	0.00433718	0.049681	0.0873007	0.00321159
IP	TraesAK58CH7B01G414700-TraesAK58CH6B01G376900	2.78743e-05	0.0278743	0.001	0
IP	TraesAK58CH7B01G414700-TraesAK58CH6B01G377100	1.28041e-05	0.0128041	0.001	0
IP	TraesAK58CH7B01G415500-TraesAK58CH7B01G374400	0.0123206	0.0953375	0.129231	5.13387e-08
IP	TraesAK58CH7B01G418400-TraesAK58CH7B01G418300	0.0174763	0.181219	0.0964376	1.72148e-10
IP	TraesAK58CH7B01G421300-TraesAK58CH7B01G421400	0.0056836	0.0212732	0.267171	0.0383763
IP	TraesAK58CH7B01G422200-TraesAK58CH7B01G421900	0.00105949	0.0110848	0.0955797	0
IP	TraesAK58CH7B01G423400-TraesAK58CH7B01G423500	0.0206775	0.16492	0.12538	1.09812e-06
IP	TraesAK58CH7B01G426500-TraesAK58CH7B01G425600	0.00211961	0.0359916	0.0588917	0
IP	TraesAK58CH7B01G427300-TraesAK58CH7B01G427400	7.06951e-06	0.00706951	0.001	0
IP	TraesAK58CH7B01G430600-TraesAK58CH7B01G430200	0.00588668	0.0205504	0.286451	0.00962659
IP	TraesAK58CH7B01G437400-TraesAK58CH1B01G302700	0.0487895	0.101783	0.479349	0.0198698
IP	TraesAK58CH7B01G440200-TraesAK58CH7B01G440100	0.00346287	0.0125817	0.275231	0
IP	TraesAK58CH7B01G440300-TraesAK58CH7B01G440700	0.00392047	0.0308971	0.126888	0.0498928
IP	TraesAK58CH7B01G445400-TraesAK58CH1B01G085100	0.276204	1.22526	0.225425	3.53355e-11
IP	TraesAK58CH7B01G447800-TraesAK58CH7B01G447600	0.0365298	0.107578	0.339564	0.00143337
IP	TraesAK58CH7B01G457900-TraesAK58CH7B01G458000	0.0960637	0.207785	0.462323	0.011276
IP	TraesAK58CH7B01G471100-TraesAK58CH7B01G474400	0.0302264	0.0924774	0.326852	5.1593e-05
IP	TraesAK58CH7B01G472400-TraesAK58CH7B01G469600	0.0507897	0.105151	0.483018	0.00344972
IP	TraesAK58CH7B01G472500-TraesAK58CH7B01G473100	1.44524e-05	0.0144524	0.001	0
IP	TraesAK58CH7B01G477400-TraesAK58CH6B01G376900	1.51413e-05	0.0151413	0.001	0
IP	TraesAK58CH7B01G477400-TraesAK58CH7B01G414700	1.28041e-05	0.0128041	0.001	0
IP	TraesAK58CH7B01G485500-TraesAK58CH7B01G484800	0.293883	0.44381	0.662182	3.78482e-09
IP	TraesAK58CH7B01G487300-TraesAK58CH7B01G487200	0.00568096	0.000113619	50	0
IP	TraesAK58CH7B01G511300-TraesAK58CH7B01G510900	0.0104323	0.191028	0.0546116	2.46737e-14
IP	TraesAK58CH7B01G514600-TraesAK58CH7B01G514500	0.00265437	0.0176146	0.150692	0.00522199
IP	TraesAK58CH7B01G516800-TraesAK58CH7B01G517300	0.131885	0.376633	0.350169	0.000550794
IP	TraesAK58CH7B01G517000-TraesAK58CH7B01G517100	0.00147283	0.0206374	0.0713671	0
IP	TraesAK58CH7B01G522900-TraesAK58CH7B01G522500	0.00139356	0.020755	0.0671436	0
IP	TraesAK58CH7B01G522900-TraesAK58CH7B01G522800	0.00136644	0.0195183	0.070008	0
IP	TraesAK58CH7B01G535100-TraesAK58CH7B01G535800	0.211863	0.487228	0.434834	9.4254e-13
IP	TraesAK58CH7B01G540200-TraesAK58CH7B01G077500	0.0230745	0.0911912	0.253034	0.00335702
IP	TraesAK58CH7D01G003800-TraesAK58CH7D01G584700	0.233114	0.662472	0.351885	1.45364e-20
IP	TraesAK58CH7D01G005700-TraesAK58CH6D01G000700	0.510944	2.36242	0.21628	0
IP	TraesAK58CH7D01G008000-TraesAK58CH2D01G533800	0.125794	0.069916	1.79921	0.000443051
IP	TraesAK58CH7D01G015600-TraesAK58CH3D01G338100	0.063807	0.169747	0.375895	3.63443e-05
IP	TraesAK58CH7D01G015700-TraesAK58CH3D01G338300	0.00559235	0.0406851	0.137454	0.00335375
IP	TraesAK58CH7D01G017200-TraesAK58CH5D01G393900	0.00016346	0.16346	0.001	0
IP	TraesAK58CH7D01G022200-TraesAK58CH7D01G023500	0.121326	0.262551	0.462104	0.000112801
IP	TraesAK58CH7D01G022800-TraesAK58CH6D01G183800	0.00448857	8.97714e-05	50	0
IP	TraesAK58CH7D01G026200-TraesAK58CH1D01G394400	0.406895	0.966841	0.42085	2.34128e-07
IP	TraesAK58CH7D01G027500-TraesAK58CH7D01G027300	0.0211276	0.0768	0.275098	0.0225413
IP	TraesAK58CH7D01G030900-TraesAK58CH4D01G238200	0.0180471	0.0495996	0.363857	0.0276815
IP	TraesAK58CH7D01G035300-TraesAK58CH5D01G390900	2.11107e-05	0.0211107	0.001	0
IP	TraesAK58CH7D01G041100-TraesAK58CH7D01G041000	0.0886171	0.184232	0.481008	8.77146e-05
IP	TraesAK58CH7D01G057800-TraesAK58CH7D01G034400	0.0292282	0.214394	0.136329	9.42211e-11
IP	TraesAK58CH7D01G058600-TraesAK58CH7D01G148700	0.183124	0.566018	0.32353	4.8414e-05
IP	TraesAK58CH7D01G059600-TraesAK58CH7D01G059700	0.030016	0.192217	0.156157	1.18391e-06
IP	TraesAK58CH7D01G079100-TraesAK58CH7D01G078600	0.0514092	0.811293	0.0633669	3.7849e-13
IP	TraesAK58CH7D01G087800-TraesAK58CH7D01G087700	0.0011462	2.29239e-05	50	0
IP	TraesAK58CH7D01G088500-TraesAK58CH7D01G103900	0.0433184	0.506992	0.085442	2.11065e-38
IP	TraesAK58CH7D01G092000-TraesAK58CH7D01G091500	0.0165335	0.0901846	0.18333	0.000112855
IP	TraesAK58CH7D01G115700-TraesAK58CH3D01G413900	2.39921e-05	0.0239921	0.001	0
IP	TraesAK58CH7D01G117700-TraesAK58CH7D01G515900	0.0028408	5.6816e-05	50	0
IP	TraesAK58CH7D01G118200-TraesAK58CH7D01G118400	0.0928565	0.321646	0.288691	1.66982e-17
IP	TraesAK58CH7D01G123400-TraesAK58CH6D01G394100	0.180392	0.595425	0.302963	2.40477e-12
IP	TraesAK58CH7D01G124100-TraesAK58CH3D01G583800	0.00741039	0.000148208	50	0
IP	TraesAK58CH7D01G128500-TraesAK58CH7D01G131500	0.0432878	0.115247	0.375609	0.0359737
IP	TraesAK58CH7D01G128700-TraesAK58CH7D01G131300	7.58708e-05	0.0758708	0.001	0
IP	TraesAK58CH7D01G135400-TraesAK58CH7D01G135200	0.0113659	0.0653806	0.173843	0.000830103
IP	TraesAK58CH7D01G147400-TraesAK58CH4D01G343800	0.00518808	0.0223495	0.232134	0.00573821
IP	TraesAK58CH7D01G148900-TraesAK58CH7D01G149000	0.00110193	0.0089299	0.123398	0
IP	TraesAK58CH7D01G152000-TraesAK58CH7D01G151500	0.00295038	0.0241397	0.122221	0.0396142
IP	TraesAK58CH7D01G158000-TraesAK58CH7D01G158400	0.00385328	0.0543105	0.070949	0.00805419
IP	TraesAK58CH7D01G160200-TraesAK58CH7D01G159900	0.162725	0.448003	0.363222	8.69606e-15
IP	TraesAK58CH7D01G169100-TraesAK58CH2D01G652000	1.99419e-05	0.0199419	0.001	0
IP	TraesAK58CH7D01G171800-TraesAK58CH7D01G171900	1.60294e-05	0.0160294	0.001	0
IP	TraesAK58CH7D01G175600-TraesAK58CH7D01G175700	0.250438	1.24879	0.200545	1.45918e-17
IP	TraesAK58CH7D01G176300-TraesAK58CH3D01G466100	0.113341	0.384194	0.29501	2.03631e-06
IP	TraesAK58CH7D01G177200-TraesAK58CH6D01G062500	0.184627	2.47257	0.0746699	0
IP	TraesAK58CH7D01G196500-TraesAK58CH1D01G258400	0.00158795	0.0258375	0.061459	0
IP	TraesAK58CH7D01G205600-TraesAK58CH7D01G205500	0.0143626	0.238566	0.0602038	1.0361e-15
IP	TraesAK58CH7D01G214000-TraesAK58CH7D01G213500	0.00584538	0.000116908	50	0
IP	TraesAK58CH7D01G227500-TraesAK58CH5D01G136800	0.0551168	0.164896	0.334252	0.00108425
IP	TraesAK58CH7D01G230400-TraesAK58CH7D01G230700	0.0175902	0.0706484	0.248982	0.000786147
IP	TraesAK58CH7D01G262400-TraesAK58CH7D01G443100	0.199495	3.43244	0.0581205	0
IP	TraesAK58CH7D01G271200-TraesAK58CH7D01G271100	0.064225	0.119605	0.536976	0.00179117
IP	TraesAK58CH7D01G279000-TraesAK58CH7D01G410300	0.0355598	0.0736358	0.482915	0.0123506
IP	TraesAK58CH7D01G299400-TraesAK58CH7D01G352800	1.97215e-05	0.0197215	0.001	0
IP	TraesAK58CH7D01G299500-TraesAK58CH2D01G283500	3.42508e-05	0.0342508	0.001	0
IP	TraesAK58CH7D01G302200-TraesAK58CH3D01G385300	0.00143363	3.21774e-05	44.5537	0
IP	TraesAK58CH7D01G305000-TraesAK58CH2D01G222600	0.409549	2.97352	0.137732	0
IP	TraesAK58CH7D01G326200-TraesAK58CH6D01G380600	0.0309007	0.083179	0.371496	0.0285037
IP	TraesAK58CH7D01G350300-TraesAK58CH7D01G627200	0.0023496	0.00754723	0.311319	0
IP	TraesAK58CH7D01G391100-TraesAK58CH1D01G258400	0.00165597	0.0457577	0.0361899	0.000374117
IP	TraesAK58CH7D01G391100-TraesAK58CH3D01G244800	0.0022113	0.0354454	0.0623861	0.000767868
IP	TraesAK58CH7D01G403000-TraesAK58CH3D01G047600	0.0591522	0.225242	0.262616	0.000520214
IP	TraesAK58CH7D01G417800-TraesAK58CH4D01G163900	1.17767e-05	0.0117767	0.001	0
IP	TraesAK58CH7D01G423100-TraesAK58CH6D01G150200	2.53146e-05	0.0253146	0.001	0
IP	TraesAK58CH7D01G430400-TraesAK58CH2D01G165600	0.0870486	0.294123	0.29596	0.00258128
IP	TraesAK58CH7D01G447400-TraesAK58CH7D01G447200	0.000103975	0.103975	0.001	0
IP	TraesAK58CH7D01G450400-TraesAK58CH7D01G450100	0.0305462	0.21521	0.141936	2.20924e-09
IP	TraesAK58CH7D01G455500-TraesAK58CH3D01G275800	0.514078	0.988543	0.520036	1.05202e-13
IP	TraesAK58CH7D01G459600-TraesAK58CH3D01G132600	0.355377	0.743125	0.478219	1.743e-06
IP	TraesAK58CH7D01G470300-TraesAK58CH4D01G328500	0.00976012	0.0604546	0.161446	0.0127467
IP	TraesAK58CH7D01G479600-TraesAK58CH3D01G447300	0.105268	0.244679	0.43023	0.0030477
IP	TraesAK58CH7D01G483600-TraesAK58CH6D01G033400	2.41929e-05	0.0241929	0.001	0
IP	TraesAK58CH7D01G501800-TraesAK58CH7D01G501700	0.0073027	0.0396861	0.184011	0.00302227
IP	TraesAK58CH7D01G509000-TraesAK58CH7D01G508900	0.0984438	0.260538	0.377849	0.00801081
IP	TraesAK58CH7D01G512500-TraesAK58CH7D01G512300	7.08881e-06	0.00708881	0.001	0
IP	TraesAK58CH7D01G523700-TraesAK58CH7D01G523600	4.08066e-05	0.0408066	0.001	0
IP	TraesAK58CH7D01G527200-TraesAK58CH7D01G527300	0.0205116	0.305548	0.0671306	1.31183e-14
IP	TraesAK58CH7D01G546400-TraesAK58CH7D01G546100	0.00524676	0.0285587	0.183718	0
IP	TraesAK58CH7D01G550500-TraesAK58CH7D01G550600	2.80264e-05	0.0280264	0.001	0
IP	TraesAK58CH7D01G558200-TraesAK58CH7D01G557900	0.0496113	0.267791	0.185261	2.5344e-10
IP	TraesAK58CH7D01G564200-TraesAK58CH7D01G564800	0.198989	0.344854	0.577024	1.25248e-05
IP	TraesAK58CH7D01G574200-TraesAK58CH7D01G589100	0.0421238	0.192008	0.219385	6.39565e-05
IP	TraesAK58CH7D01G587200-TraesAK58CH7D01G587300	0.0278337	0.105836	0.262989	0.00011306
IP	TraesAK58CH7D01G594400-TraesAK58CH7D01G594300	0.00642957	0.000129212	49.7598	0
IP	TraesAK58CH7D01G600400-TraesAK58CH7D01G613900	0.010218	0.0623988	0.163753	0.0104681
IP	TraesAK58CH7D01G603000-TraesAK58CH3D01G345800	0.0138312	0.0569851	0.242716	0.0189602
IP	TraesAK58CH7D01G607200-TraesAK58CH1D01G183000	0.00202476	0.0102535	0.197469	0.0186448
IP	TraesAK58CH7D01G618300-TraesAK58CH7D01G618200	0.00383543	7.69625e-05	49.835	0
IP	TraesAK58CH7D01G629200-TraesAK58CH7D01G629400	0.0532216	0.241776	0.220128	3.01472e-06
IP	TraesAK58CH7D01G639500-TraesAK58CH7D01G639800	0.113329	0.190357	0.59535	0.00541021
IP	TraesAK58CH7D01G649000-TraesAK58CH5D01G505500	0.0707745	0.132147	0.535576	0.0048871
IP	TraesAK58CH7D01G652700-TraesAK58CH7D01G651900	0.00114719	2.29438e-05	50	0
IP	TraesAK58CH7D01G654500-TraesAK58CH2D01G538700	0.590896	1.2865	0.459306	3.89225e-17
OP	TraesAK58CH1A01G015900-TraesAK58CH5A01G440600	0.15099	0.394705	0.382538	5.1653e-27
OP	TraesAK58CH1A01G017200-TraesAK58CH4A01G238100	0.136712	0.501591	0.272557	3.55008e-61
OP	TraesAK58CH1A01G018800-TraesAK58CH2A01G030100	0.147388	1.58535	0.0929687	1.86226e-118
OP	TraesAK58CH1A01G022500-TraesAK58CH7A01G564400	0.152113	0.882561	0.172354	2.20073e-58
OP	TraesAK58CH1A01G023500-TraesAK58CH1A01G023600	0.11205	0.683811	0.163862	1.79358e-50
OP	TraesAK58CH1A01G024700-TraesAK58CH3A01G541300	0.137493	1.03634	0.132672	2.90679e-182
OP	TraesAK58CH1A01G024800-TraesAK58CH1A01G187500	0.0124316	1.35406	0.00918096	7.74778e-118
OP	TraesAK58CH1A01G025000-TraesAK58CH1A01G397600	0.141755	0.746939	0.189781	8.94464e-73
OP	TraesAK58CH1A01G025300-TraesAK58CH6A01G252000	0.138319	0.610987	0.226385	5.753e-65
OP	TraesAK58CH1A01G028200-TraesAK58CH3A01G545600	0.347941	0.94376	0.368676	1.37258e-97
OP	TraesAK58CH1A01G030800-TraesAK58CH3A01G544400	0.113578	0.963836	0.117839	7.11786e-261
OP	TraesAK58CH1A01G034800-TraesAK58CH3A01G373500	0.303174	3.34006	0.0907691	0
OP	TraesAK58CH1A01G035800-TraesAK58CH1A01G036600	0.0970848	0.247061	0.392959	2.22854e-08
OP	TraesAK58CH1A01G037600-TraesAK58CH3A01G559100	0.144062	2.99845	0.0480455	0
OP	TraesAK58CH1A01G038100-TraesAK58CH1A01G352000	0.318456	1.0554	0.301741	6.61462e-105
OP	TraesAK58CH1A01G038900-TraesAK58CH1A01G093800	0.170095	0.38618	0.440455	1.9592e-22
OP	TraesAK58CH1A01G039400-TraesAK58CH3A01G237900	0.114447	2.20453	0.0519146	3.65902e-175
OP	TraesAK58CH1A01G040800-TraesAK58CH7A01G577300	0.0688945	0.487919	0.141201	8.16771e-59
OP	TraesAK58CH1A01G041500-TraesAK58CH4A01G096700	0.288214	4.2581	0.067686	0
OP	TraesAK58CH1A01G043600-TraesAK58CH5A01G461900	0.134992	1.49754	0.0901421	5.62633e-142
OP	TraesAK58CH1A01G044900-TraesAK58CH7A01G206500	0.137348	0.569736	0.241073	4.41001e-35
OP	TraesAK58CH1A01G045200-TraesAK58CH2A01G394600	0.0242261	1.11831	0.021663	7.65619e-174
OP	TraesAK58CH1A01G046500-TraesAK58CH6A01G090400	0.0733998	0.212214	0.345876	1.77694e-08
OP	TraesAK58CH1A01G050600-TraesAK58CH4A01G100500	0.255875	1.74722	0.146446	0
OP	TraesAK58CH1A01G051600-TraesAK58CH2A01G265800	0.289463	4.76074	0.0608021	0
OP	TraesAK58CH1A01G054700-TraesAK58CH4A01G255100	0.433633	2.68127	0.161727	0
OP	TraesAK58CH1A01G055600-TraesAK58CH5A01G414200	0.288524	3.40551	0.0847228	0
OP	TraesAK58CH1A01G062500-TraesAK58CH7A01G284500	0.48127	2.7012	0.178169	0
OP	TraesAK58CH1A01G065900-TraesAK58CH6A01G416800	0.408897	1.3044	0.313475	8.01936e-96
OP	TraesAK58CH1A01G067100-TraesAK58CH4A01G239700	0.279736	6.33261	0.0441738	0
OP	TraesAK58CH1A01G073300-TraesAK58CH1A01G095300	0.226875	1.34794	0.168312	5.85678e-110
OP	TraesAK58CH1A01G073800-TraesAK58CH1A01G229900	0.0828922	0.452461	0.183203	1.08205e-67
OP	TraesAK58CH1A01G075100-TraesAK58CH7A01G109200	0.4179	2.7445	0.152268	0
OP	TraesAK58CH1A01G075400-TraesAK58CH7A01G258900	0.315137	0.754352	0.417759	1.62813e-28
OP	TraesAK58CH1A01G075700-TraesAK58CH6A01G311800	0.168408	0.333236	0.505372	2.12749e-13
OP	TraesAK58CH1A01G077000-TraesAK58CH4A01G045700	0.12014	1.42234	0.0844663	5.58369e-128
OP	TraesAK58CH1A01G079300-TraesAK58CH6A01G162700	0.279565	3.35384	0.0833568	0
OP	TraesAK58CH1A01G080100-TraesAK58CH4A01G201900	0.047815	0.128949	0.370805	1.41797e-12
OP	TraesAK58CH1A01G080500-TraesAK58CH5A01G513100	0.0817238	0.6418	0.127335	6.33305e-51
OP	TraesAK58CH1A01G084600-TraesAK58CH3A01G165900	0.159041	1.0258	0.155041	1.88707e-75
OP	TraesAK58CH1A01G086900-TraesAK58CH4A01G070900	0.0874485	2.96146	0.0295289	0
OP	TraesAK58CH1A01G087400-TraesAK58CH1A01G088600	0.0726416	1.44228	0.0503659	1.65896e-96
OP	TraesAK58CH1A01G088800-TraesAK58CH3A01G197700	0.196043	3.43701	0.0570386	0
OP	TraesAK58CH1A01G089300-TraesAK58CH5A01G184100	0.527236	2.7677	0.190496	0
OP	TraesAK58CH1A01G090900-TraesAK58CH7A01G385400	0.137848	1.31276	0.105006	3.58191e-130
OP	TraesAK58CH1A01G094300-TraesAK58CH2A01G176400	0.131034	2.82963	0.0463077	3.40571e-258
OP	TraesAK58CH1A01G095900-TraesAK58CH2A01G327700	0.19061	1.20505	0.158176	2.13566e-75
OP	TraesAK58CH1A01G098600-TraesAK58CH1A01G098700	0.0635762	1.01662	0.0625369	1.67049e-164
OP	TraesAK58CH1A01G099800-TraesAK58CH3A01G069400	0.099947	1.16906	0.0854936	1.30112e-257
OP	TraesAK58CH1A01G100000-TraesAK58CH5A01G288000	0.402911	2.77672	0.145103	0
OP	TraesAK58CH1A01G100200-TraesAK58CH2A01G481100	0.249472	1.23247	0.202416	2.79525e-243
OP	TraesAK58CH1A01G102600-TraesAK58CH4A01G401800	0.549494	2.45821	0.223534	0
OP	TraesAK58CH1A01G103600-TraesAK58CH3A01G235000	0.377627	3.32054	0.113725	0
OP	TraesAK58CH1A01G104300-TraesAK58CH6A01G362100	0.175604	0.741172	0.236928	7.10887e-56
OP	TraesAK58CH1A01G105000-TraesAK58CH4A01G276700	0.211712	3.46272	0.0611403	0
OP	TraesAK58CH1A01G105800-TraesAK58CH3A01G176600	0.13313	3.11457	0.0427442	0
OP	TraesAK58CH1A01G108100-TraesAK58CH2A01G604900	0.07222	0.278873	0.258971	2.07297e-12
OP	TraesAK58CH1A01G108200-TraesAK58CH2A01G220500	0.141238	1.36546	0.103436	2.61734e-203
OP	TraesAK58CH1A01G115300-TraesAK58CH2A01G528500	0.128787	0.688361	0.187092	1.1686e-43
OP	TraesAK58CH1A01G119200-TraesAK58CH4A01G110700	0.235931	1.84669	0.127759	7.57513e-256
OP	TraesAK58CH1A01G120900-TraesAK58CH3A01G099200	0.0781831	0.882246	0.0886182	4.37732e-73
OP	TraesAK58CH1A01G121400-TraesAK58CH3A01G097400	0.165014	0.7087	0.232841	4.14927e-40
OP	TraesAK58CH1A01G121600-TraesAK58CH3A01G097300	0.239381	1.15072	0.208028	1.9042e-68
OP	TraesAK58CH1A01G122100-TraesAK58CH1A01G122000	0.0777215	0.246439	0.315378	1.41588e-08
OP	TraesAK58CH1A01G122900-TraesAK58CH3A01G093900	0.114916	1.43617	0.0800158	1.4932e-298
OP	TraesAK58CH1A01G124100-TraesAK58CH6A01G293700	0.0281986	0.236879	0.119042	1.68073e-19
OP	TraesAK58CH1A01G124300-TraesAK58CH3A01G135400	0.121542	5.99933	0.0202593	0
OP	TraesAK58CH1A01G124500-TraesAK58CH7A01G524900	0.236135	3.17557	0.0743598	0
OP	TraesAK58CH1A01G125300-TraesAK58CH6A01G070300	0.0263342	0.218213	0.120681	8.68031e-52
OP	TraesAK58CH1A01G126500-TraesAK58CH5A01G089200	0.375549	2.87705	0.130533	0
OP	TraesAK58CH1A01G126700-TraesAK58CH7A01G221500	0.267096	4.67457	0.0571382	0
OP	TraesAK58CH1A01G127200-TraesAK58CH3A01G127000	0.117166	1.32745	0.0882645	8.10245e-133
OP	TraesAK58CH1A01G128000-TraesAK58CH3A01G124700	0.112069	2.7303	0.0410465	0
OP	TraesAK58CH1A01G128700-TraesAK58CH3A01G122700	0.387093	0.9311	0.415737	1.82183e-48
OP	TraesAK58CH1A01G129100-TraesAK58CH1A01G129200	0.0651727	0.716514	0.0909581	3.20451e-114
OP	TraesAK58CH1A01G129300-TraesAK58CH3A01G119300	0.276682	4.27029	0.0647924	0
OP	TraesAK58CH1A01G130400-TraesAK58CH3A01G114400	0.11335	0.84091	0.134795	2.98704e-82
OP	TraesAK58CH1A01G131100-TraesAK58CH3A01G113000	0.0960265	2.20643	0.0435212	9.03179e-243
OP	TraesAK58CH1A01G150900-TraesAK58CH4A01G463600	0.117722	1.67806	0.0701533	1.75529e-183
OP	TraesAK58CH1A01G152600-TraesAK58CH6A01G397900	0.171152	3.19038	0.0536462	7.0394e-247
OP	TraesAK58CH1A01G153800-TraesAK58CH4A01G459400	0.0423682	0.921061	0.0459994	4.62417e-127
OP	TraesAK58CH1A01G153900-TraesAK58CH4A01G459200	0.199376	1.04539	0.190719	5.08535e-87
OP	TraesAK58CH1A01G154000-TraesAK58CH2A01G050800	0.0564771	0.908476	0.0621668	1.14844e-54
OP	TraesAK58CH1A01G156400-TraesAK58CH5A01G524700	0.0897233	0.873983	0.10266	1.65597e-99
OP	TraesAK58CH1A01G158000-TraesAK58CH1A01G157800	0.176373	1.13618	0.155233	7.50918e-145
OP	TraesAK58CH1A01G159200-TraesAK58CH5A01G522000	0.227407	1.93405	0.117581	0
OP	TraesAK58CH1A01G159300-TraesAK58CH1A01G159400	0.106562	0.730213	0.145933	6.48671e-81
OP	TraesAK58CH1A01G159700-TraesAK58CH5A01G521400	0.218047	0.950552	0.22939	6.81332e-90
OP	TraesAK58CH1A01G160400-TraesAK58CH6A01G390100	0.31594	5.97186	0.0529049	0
OP	TraesAK58CH1A01G161400-TraesAK58CH1A01G368400	0.019689	0.133594	0.147379	5.96082e-39
OP	TraesAK58CH1A01G161500-TraesAK58CH1A01G161600	0.116217	0.94329	0.123204	3.19687e-115
OP	TraesAK58CH1A01G161900-TraesAK58CH1A01G337700	0.183749	4.09357	0.0448871	0
OP	TraesAK58CH1A01G162300-TraesAK58CH6A01G166700	0.250655	3.12203	0.0802858	0
OP	TraesAK58CH1A01G162700-TraesAK58CH7A01G471300	0.305152	3.33967	0.0913718	0
OP	TraesAK58CH1A01G164800-TraesAK58CH7A01G474500	0.260537	3.92113	0.0664443	0
OP	TraesAK58CH1A01G166800-TraesAK58CH4A01G078300	0.0922629	2.92161	0.0315795	0
OP	TraesAK58CH1A01G167600-TraesAK58CH3A01G019200	0.0723109	0.260798	0.277268	1.70087e-22
OP	TraesAK58CH1A01G168800-TraesAK58CH3A01G427200	0.434616	3.03818	0.143051	0
OP	TraesAK58CH1A01G169100-TraesAK58CH1A01G195700	0.105734	0.159799	0.661671	0.0407246
OP	TraesAK58CH1A01G170600-TraesAK58CH2A01G214500	0.357041	3.17503	0.112453	0
OP	TraesAK58CH1A01G172400-TraesAK58CH3A01G328700	0.529503	2.7031	0.195887	0
OP	TraesAK58CH1A01G172600-TraesAK58CH2A01G387600	0.17693	4.77429	0.0370589	0
OP	TraesAK58CH1A01G181200-TraesAK58CH3A01G157100	0.247815	2.51697	0.0984576	0
OP	TraesAK58CH1A01G181400-TraesAK58CH7A01G123400	0.0685674	0.5624	0.121919	3.89736e-62
OP	TraesAK58CH1A01G182100-TraesAK58CH5A01G575000	0.183367	0.701918	0.261237	6.03309e-51
OP	TraesAK58CH1A01G183100-TraesAK58CH2A01G383400	0.082548	1.73521	0.0475723	5.18963e-196
OP	TraesAK58CH1A01G185600-TraesAK58CH1A01G185700	0.0666358	1.2845	0.0518768	1.41465e-114
OP	TraesAK58CH1A01G186100-TraesAK58CH2A01G316900	0.363531	3.10867	0.116941	0
OP	TraesAK58CH1A01G186200-TraesAK58CH2A01G402900	0.193534	3.00851	0.0643287	1.14346e-167
OP	TraesAK58CH1A01G186400-TraesAK58CH2A01G507100	0.0683691	0.838039	0.0815822	4.06183e-86
OP	TraesAK58CH1A01G186500-TraesAK58CH5A01G577400	0.217442	0.962575	0.225896	3.55654e-89
OP	TraesAK58CH1A01G186600-TraesAK58CH5A01G577300	0.408341	1.21442	0.336243	4.74802e-170
OP	TraesAK58CH1A01G186700-TraesAK58CH1A01G186800	0.187661	1.99531	0.0940514	3.60894e-180
OP	TraesAK58CH1A01G186900-TraesAK58CH7A01G393000	0.191605	2.18009	0.0878886	1.71936e-269
OP	TraesAK58CH1A01G188800-TraesAK58CH2A01G403700	0.254637	3.49601	0.0728367	0
OP	TraesAK58CH1A01G192600-TraesAK58CH7A01G304200	0.129829	3.68057	0.0352741	2.03882e-225
OP	TraesAK58CH1A01G192800-TraesAK58CH4A01G059800	0.0784987	0.472477	0.166143	4.25775e-33
OP	TraesAK58CH1A01G193300-TraesAK58CH5A01G506700	0.13665	0.611947	0.223304	4.8604e-58
OP	TraesAK58CH1A01G194000-TraesAK58CH6A01G143500	0.055215	0.318584	0.173314	4.9568e-53
OP	TraesAK58CH1A01G195300-TraesAK58CH5A01G536700	0.135672	2.54721	0.0532631	0
OP	TraesAK58CH1A01G195500-TraesAK58CH1A01G373300	0.106729	0.472682	0.225795	3.31371e-55
OP	TraesAK58CH1A01G196600-TraesAK58CH5A01G540800	0.137796	1.32346	0.104117	1.33509e-137
OP	TraesAK58CH1A01G197000-TraesAK58CH5A01G542100	0.1415	0.818249	0.17293	6.38713e-61
OP	TraesAK58CH1A01G197500-TraesAK58CH5A01G542500	0.143988	4.45772	0.0323007	0
OP	TraesAK58CH1A01G203600-TraesAK58CH6A01G266200	0.412199	3.24394	0.127067	0
OP	TraesAK58CH1A01G204000-TraesAK58CH7A01G338900	0.225139	4.28496	0.0525416	0
OP	TraesAK58CH1A01G204200-TraesAK58CH2A01G460900	0.163768	2.58701	0.0633041	7.61059e-164
OP	TraesAK58CH1A01G204900-TraesAK58CH5A01G497100	0.345069	2.52108	0.136873	0
OP	TraesAK58CH1A01G205300-TraesAK58CH2A01G460300	0.388953	3.43085	0.113369	0
OP	TraesAK58CH1A01G209100-TraesAK58CH7A01G589100	0.22261	3.84092	0.0579574	0
OP	TraesAK58CH1A01G209400-TraesAK58CH5A01G414700	0.289533	4.159	0.0696161	0
OP	TraesAK58CH1A01G210500-TraesAK58CH5A01G512300	0.192816	0.858604	0.22457	5.10089e-69
OP	TraesAK58CH1A01G210800-TraesAK58CH5A01G513900	0.106327	0.93117	0.114186	7.66924e-101
OP	TraesAK58CH1A01G211900-TraesAK58CH5A01G518600	0.0615534	1.10347	0.0557816	1.46933e-74
OP	TraesAK58CH1A01G212600-TraesAK58CH5A01G520100	0.135496	1.57775	0.0858792	4.04167e-130
OP	TraesAK58CH1A01G213200-TraesAK58CH5A01G566000	0.332979	1.15098	0.289299	4.72022e-76
OP	TraesAK58CH1A01G213700-TraesAK58CH5A01G564400	0.134581	1.24819	0.107821	5.10988e-100
OP	TraesAK58CH1A01G213900-TraesAK58CH3A01G233700	0.594557	2.44338	0.243334	0
OP	TraesAK58CH1A01G214200-TraesAK58CH2A01G133100	0.120571	0.540595	0.223034	3.98406e-28
OP	TraesAK58CH1A01G215800-TraesAK58CH2A01G423200	0.241302	2.31301	0.104324	4.62544e-187
OP	TraesAK58CH1A01G216200-TraesAK58CH5A01G416000	0.137661	0.506289	0.271902	1.69501e-26
OP	TraesAK58CH1A01G216800-TraesAK58CH2A01G427600	0.237244	3.36873	0.0704255	0
OP	TraesAK58CH1A01G217200-TraesAK58CH1A01G217300	0.0427343	0.689677	0.0619627	9.87129e-67
OP	TraesAK58CH1A01G217400-TraesAK58CH5A01G553300	0.17937	1.00029	0.179317	1.46612e-121
OP	TraesAK58CH1A01G218000-TraesAK58CH6A01G286300	0.0733371	0.128067	0.572648	0.00652603
OP	TraesAK58CH1A01G219800-TraesAK58CH5A01G554600	0.198837	1.0594	0.187689	0
OP	TraesAK58CH1A01G220000-TraesAK58CH3A01G248600	0.216716	3.56598	0.0607732	0
OP	TraesAK58CH1A01G220800-TraesAK58CH7A01G366400	0.0507925	0.480861	0.105628	7.63047e-43
OP	TraesAK58CH1A01G220900-TraesAK58CH4A01G268800	0.132672	3.84716	0.0344856	0
OP	TraesAK58CH1A01G221100-TraesAK58CH7A01G352500	0.337381	3.34809	0.100768	0
OP	TraesAK58CH1A01G224300-TraesAK58CH5A01G208000	0.131991	1.3984	0.0943866	7.65142e-152
OP	TraesAK58CH1A01G224600-TraesAK58CH5A01G560100	0.171748	1.0932	0.157106	6.89004e-163
OP	TraesAK58CH1A01G225800-TraesAK58CH2A01G511300	0.0844817	1.3849	0.0610019	1.79716e-138
OP	TraesAK58CH1A01G226400-TraesAK58CH5A01G559800	0.121718	1.79349	0.0678665	4.55589e-182
OP	TraesAK58CH1A01G226800-TraesAK58CH2A01G157000	0.0741825	0.5121	0.144859	4.14756e-63
OP	TraesAK58CH1A01G227100-TraesAK58CH5A01G558900	0.362372	1.61257	0.224716	7.0556e-177
OP	TraesAK58CH1A01G231800-TraesAK58CH7A01G475100	0.151318	0.589714	0.256595	1.49854e-32
OP	TraesAK58CH1A01G231900-TraesAK58CH2A01G093500	0.17898	2.2889	0.0781951	0
OP	TraesAK58CH1A01G240100-TraesAK58CH3A01G094800	0.0451693	0.388142	0.116373	1.27454e-36
OP	TraesAK58CH1A01G242300-TraesAK58CH6A01G049500	0.0371952	0.153168	0.242839	3.57164e-14
OP	TraesAK58CH1A01G242700-TraesAK58CH3A01G476700	0.171409	1.71876	0.0997281	6.11402e-122
OP	TraesAK58CH1A01G242800-TraesAK58CH3A01G476600	0.116871	0.94231	0.124026	8.54247e-91
OP	TraesAK58CH1A01G243100-TraesAK58CH3A01G473900	0.174801	2.61201	0.0669221	7.75809e-188
OP	TraesAK58CH1A01G246100-TraesAK58CH3A01G512500	0.236294	3.09109	0.0764437	0
OP	TraesAK58CH1A01G247300-TraesAK58CH7A01G181300	0.360148	3.13545	0.114864	0
OP	TraesAK58CH1A01G248100-TraesAK58CH3A01G452800	0.252919	1.60932	0.157159	2.49615e-202
OP	TraesAK58CH1A01G249900-TraesAK58CH3A01G524100	0.0783287	1.25053	0.0626361	5.01518e-132
OP	TraesAK58CH1A01G250600-TraesAK58CH2A01G304400	0.157981	0.540815	0.292116	2.76312e-30
OP	TraesAK58CH1A01G251000-TraesAK58CH2A01G140800	0.264667	1.99397	0.132734	1.18457e-275
OP	TraesAK58CH1A01G252000-TraesAK58CH3A01G230100	0.559433	2.49998	0.223775	0
OP	TraesAK58CH1A01G252500-TraesAK58CH7A01G554400	0.126693	0.724023	0.174984	3.48857e-49
OP	TraesAK58CH1A01G253100-TraesAK58CH3A01G364000	0.132416	1.19836	0.110497	2.47133e-118
OP	TraesAK58CH1A01G253400-TraesAK58CH2A01G272900	0.0909797	0.538895	0.168826	9.0681e-75
OP	TraesAK58CH1A01G254200-TraesAK58CH7A01G506000	0.126413	0.456341	0.277014	9.39298e-31
OP	TraesAK58CH1A01G254800-TraesAK58CH6A01G214900	0.0534903	0.332579	0.160835	9.57039e-48
OP	TraesAK58CH1A01G255100-TraesAK58CH2A01G175400	0.421291	1.39776	0.301404	1.58279e-99
OP	TraesAK58CH1A01G255300-TraesAK58CH1A01G354800	0.0834555	0.512351	0.162887	3.58022e-32
OP	TraesAK58CH1A01G259600-TraesAK58CH6A01G027400	0.102667	0.99442	0.103243	3.58313e-65
OP	TraesAK58CH1A01G260800-TraesAK58CH1A01G262000	0.26386	2.87827	0.0916733	0
OP	TraesAK58CH1A01G261700-TraesAK58CH6A01G040600	0.0780903	0.371302	0.210315	1.64256e-31
OP	TraesAK58CH1A01G262100-TraesAK58CH3A01G411700	0.0574622	0.369672	0.155441	3.98553e-39
OP	TraesAK58CH1A01G262900-TraesAK58CH1A01G263300	0.0214953	0.33612	0.0639511	6.27488e-25
OP	TraesAK58CH1A01G263200-TraesAK58CH1A01G263600	0.148494	1.13578	0.130742	1.71696e-107
OP	TraesAK58CH1A01G263400-TraesAK58CH1A01G263500	0.126869	0.650629	0.194994	2.01961e-35
OP	TraesAK58CH1A01G264600-TraesAK58CH1A01G314800	0.0134296	6.73707	0.00199339	0
OP	TraesAK58CH1A01G265300-TraesAK58CH3A01G444100	0.522909	2.3633	0.221262	0
OP	TraesAK58CH1A01G265400-TraesAK58CH4A01G230100	0.222529	3.59584	0.0618852	0
OP	TraesAK58CH1A01G265600-TraesAK58CH3A01G413300	0.16886	0.926642	0.182228	3.05372e-81
OP	TraesAK58CH1A01G265700-TraesAK58CH1A01G371000	0.309792	3.42757	0.0903823	0
OP	TraesAK58CH1A01G266400-TraesAK58CH6A01G268500	0.0474852	0.213889	0.222009	7.3995e-46
OP	TraesAK58CH1A01G267300-TraesAK58CH3A01G415000	0.202176	1.53179	0.131987	3.23091e-134
OP	TraesAK58CH1A01G267600-TraesAK58CH4A01G392100	0.11695	0.715715	0.163403	1.33235e-53
OP	TraesAK58CH1A01G268200-TraesAK58CH3A01G422000	0.126977	0.803976	0.157937	2.51958e-77
OP	TraesAK58CH1A01G269900-TraesAK58CH3A01G419500	0.318488	1.13133	0.281517	1.98363e-94
OP	TraesAK58CH1A01G270200-TraesAK58CH3A01G419300	0.242625	4.11653	0.0589392	0
OP	TraesAK58CH1A01G270300-TraesAK58CH4A01G213400	0.155007	6.95847	0.022276	0
OP	TraesAK58CH1A01G270500-TraesAK58CH4A01G212800	0.206048	1.73989	0.118426	1.53481e-122
OP	TraesAK58CH1A01G272000-TraesAK58CH1A01G272100	0.0508634	0.402279	0.126438	1.34307e-33
OP	TraesAK58CH1A01G272500-TraesAK58CH3A01G416500	0.119049	0.907388	0.131199	4.05674e-109
OP	TraesAK58CH1A01G273400-TraesAK58CH3A01G398100	0.183916	1.11596	0.164804	2.09028e-159
OP	TraesAK58CH1A01G274200-TraesAK58CH3A01G397400	0.128389	1.44597	0.0887908	1.19833e-146
OP	TraesAK58CH1A01G274700-TraesAK58CH3A01G396600	0.142738	1.06604	0.133897	2.55005e-105
OP	TraesAK58CH1A01G274800-TraesAK58CH3A01G396500	0.175896	1.05018	0.167491	2.22404e-110
OP	TraesAK58CH1A01G275000-TraesAK58CH3A01G395100	0.126047	2.2826	0.0552208	0
OP	TraesAK58CH1A01G275100-TraesAK58CH1A01G275200	0.238008	3.28314	0.072494	0
OP	TraesAK58CH1A01G276000-TraesAK58CH3A01G393400	0.17691	0.813884	0.217365	5.44299e-73
OP	TraesAK58CH1A01G276200-TraesAK58CH3A01G392700	0.146087	1.08962	0.134072	2.51315e-70
OP	TraesAK58CH1A01G277900-TraesAK58CH3A01G391300	0.136903	0.948518	0.144334	3.99843e-81
OP	TraesAK58CH1A01G278700-TraesAK58CH3A01G389700	0.107998	0.987428	0.109373	4.07816e-89
OP	TraesAK58CH1A01G279300-TraesAK58CH5A01G533300	0.180952	0.517437	0.349708	9.98913e-16
OP	TraesAK58CH1A01G279400-TraesAK58CH3A01G388900	0.0697624	1.04558	0.0667212	1.03408e-80
OP	TraesAK58CH1A01G280600-TraesAK58CH3A01G387500	0.313929	1.09521	0.28664	3.98551e-114
OP	TraesAK58CH1A01G281300-TraesAK58CH2A01G306800	0.335769	2.06692	0.162449	8.68411e-300
OP	TraesAK58CH1A01G281900-TraesAK58CH2A01G306000	0.21457	2.56306	0.0837166	5.65531e-225
OP	TraesAK58CH1A01G282100-TraesAK58CH3A01G383600	0.222259	1.57472	0.141142	8.8039e-138
OP	TraesAK58CH1A01G282300-TraesAK58CH1A01G282400	0.079624	0.327012	0.243489	1.61132e-17
OP	TraesAK58CH1A01G282700-TraesAK58CH3A01G382500	0.112227	1.64787	0.0681042	5.05273e-163
OP	TraesAK58CH1A01G283300-TraesAK58CH1A01G357800	0.0921749	0.21886	0.421159	5.21959e-22
OP	TraesAK58CH1A01G284400-TraesAK58CH3A01G378800	0.120193	0.69166	0.173775	6.33326e-71
OP	TraesAK58CH1A01G284500-TraesAK58CH3A01G378200	0.143025	1.72649	0.0828412	2.61019e-216
OP	TraesAK58CH1A01G285300-TraesAK58CH3A01G377400	0.183975	1.28148	0.143565	5.23848e-136
OP	TraesAK58CH1A01G285700-TraesAK58CH3A01G376700	0.137855	0.857041	0.16085	1.43064e-49
OP	TraesAK58CH1A01G286400-TraesAK58CH3A01G376200	0.180383	1.47746	0.12209	1.59977e-142
OP	TraesAK58CH1A01G286600-TraesAK58CH3A01G375700	0.161547	2.06049	0.0784018	0
OP	TraesAK58CH1A01G286900-TraesAK58CH3A01G375500	0.15609	1.24034	0.125845	3.98379e-163
OP	TraesAK58CH1A01G287500-TraesAK58CH1A01G456200	0.165197	0.769244	0.214753	3.95542e-43
OP	TraesAK58CH1A01G287600-TraesAK58CH1A01G287700	0.0727155	0.208852	0.348167	1.33077e-07
OP	TraesAK58CH1A01G288900-TraesAK58CH3A01G372800	0.141447	1.50657	0.0938868	0
OP	TraesAK58CH1A01G289400-TraesAK58CH3A01G372400	0.117443	2.11802	0.0554495	0
OP	TraesAK58CH1A01G289500-TraesAK58CH3A01G370800	0.349665	1.00602	0.347574	2.7083e-56
OP	TraesAK58CH1A01G289800-TraesAK58CH3A01G370600	0.106728	0.658281	0.162132	2.4493e-71
OP	TraesAK58CH1A01G289900-TraesAK58CH3A01G370500	0.138576	1.34516	0.103018	9.72946e-103
OP	TraesAK58CH1A01G290600-TraesAK58CH7A01G442600	0.330511	2.97982	0.110916	0
OP	TraesAK58CH1A01G291800-TraesAK58CH1A01G291900	0.147189	0.721971	0.203872	5.33422e-30
OP	TraesAK58CH1A01G292100-TraesAK58CH3A01G367200	0.0786206	0.869102	0.0904619	2.63661e-79
OP	TraesAK58CH1A01G292600-TraesAK58CH3A01G366200	0.157294	3.35323	0.0469084	0
OP	TraesAK58CH1A01G292700-TraesAK58CH3A01G366000	0.288305	1.37611	0.209507	6.98518e-167
OP	TraesAK58CH1A01G293400-TraesAK58CH3A01G472800	0.0253431	0.214977	0.117887	9.84545e-31
OP	TraesAK58CH1A01G295300-TraesAK58CH4A01G104900	0.341825	3.11414	0.109766	0
OP	TraesAK58CH1A01G295400-TraesAK58CH3A01G365800	0.16471	1.05601	0.155974	3.16733e-154
OP	TraesAK58CH1A01G296700-TraesAK58CH3A01G363200	0.246685	1.13339	0.217653	3.29814e-112
OP	TraesAK58CH1A01G296800-TraesAK58CH3A01G362900	0.0529712	0.750391	0.0705915	1.35449e-97
OP	TraesAK58CH1A01G299700-TraesAK58CH3A01G362400	0.0941572	1.03962	0.0905686	1.99074e-87
OP	TraesAK58CH1A01G300400-TraesAK58CH3A01G361500	0.238921	1.20376	0.19848	5.16402e-104
OP	TraesAK58CH1A01G300500-TraesAK58CH3A01G361000	0.23088	0.802448	0.287719	1.35518e-51
OP	TraesAK58CH1A01G301300-TraesAK58CH3A01G360300	0.267392	0.970661	0.275474	4.56819e-84
OP	TraesAK58CH1A01G301700-TraesAK58CH4A01G026400	0.0700452	0.699051	0.1002	1.48935e-47
OP	TraesAK58CH1A01G302300-TraesAK58CH3A01G359700	0.0941464	1.10332	0.0853297	3.74319e-144
OP	TraesAK58CH1A01G302600-TraesAK58CH3A01G359400	0.225488	0.85293	0.264369	4.49988e-54
OP	TraesAK58CH1A01G302700-TraesAK58CH3A01G359300	0.180976	0.680139	0.266086	2.0326e-64
OP	TraesAK58CH1A01G303800-TraesAK58CH3A01G358000	0.228616	0.995542	0.229639	6.3986e-87
OP	TraesAK58CH1A01G303900-TraesAK58CH6A01G399500	0.588401	2.2973	0.256127	0
OP	TraesAK58CH1A01G304000-TraesAK58CH4A01G016800	0.265007	3.10422	0.0853701	0
OP	TraesAK58CH1A01G304100-TraesAK58CH3A01G357800	0.163155	1.52745	0.106815	1.6577e-138
OP	TraesAK58CH1A01G305000-TraesAK58CH3A01G357300	0.0957557	2.13589	0.0448318	5.85057e-277
OP	TraesAK58CH1A01G306900-TraesAK58CH3A01G353400	0.156655	0.808145	0.193845	1.42109e-85
OP	TraesAK58CH1A01G307600-TraesAK58CH3A01G353000	0.211317	0.934957	0.226018	9.39966e-127
OP	TraesAK58CH1A01G308300-TraesAK58CH3A01G352300	0.118198	1.06859	0.110611	2.28574e-97
OP	TraesAK58CH1A01G308400-TraesAK58CH7A01G172900	0.0377041	0.686848	0.0548944	3.18142e-50
OP	TraesAK58CH1A01G309100-TraesAK58CH3A01G351300	0.161357	1.51075	0.106806	0
OP	TraesAK58CH1A01G309200-TraesAK58CH3A01G351100	0.365045	2.88957	0.126332	0
OP	TraesAK58CH1A01G309900-TraesAK58CH3A01G018100	0.161278	1.05148	0.153382	1.25291e-73
OP	TraesAK58CH1A01G310000-TraesAK58CH4A01G066800	0.316967	2.69788	0.117487	0
OP	TraesAK58CH1A01G310700-TraesAK58CH3A01G349300	0.205072	1.0432	0.196581	3.63768e-91
OP	TraesAK58CH1A01G311000-TraesAK58CH4A01G123300	0.0707587	0.268985	0.263059	1.11973e-14
OP	TraesAK58CH1A01G312600-TraesAK58CH2A01G353700	0.264861	3.36374	0.0787401	0
OP	TraesAK58CH1A01G312700-TraesAK58CH3A01G348100	0.0935494	2.73108	0.0342536	0
OP	TraesAK58CH1A01G313200-TraesAK58CH3A01G347300	0.221856	1.05595	0.210101	5.23318e-110
OP	TraesAK58CH1A01G313300-TraesAK58CH5A01G295000	0.00814803	0.181515	0.044889	1.65639e-16
OP	TraesAK58CH1A01G314900-TraesAK58CH1A01G315000	0.0580118	0.428104	0.135509	4.87153e-35
OP	TraesAK58CH1A01G315900-TraesAK58CH3A01G343400	0.11625	5.44422	0.0213529	0
OP	TraesAK58CH1A01G316000-TraesAK58CH3A01G428500	0.162392	5.75247	0.02823	0
OP	TraesAK58CH1A01G316400-TraesAK58CH3A01G343000	0.0426918	1.40881	0.0303034	4.62602e-87
OP	TraesAK58CH1A01G317700-TraesAK58CH5A01G141800	0.216441	3.08844	0.0700809	0
OP	TraesAK58CH1A01G317800-TraesAK58CH3A01G342200	0.08522	1.06785	0.0798052	7.48517e-107
OP	TraesAK58CH1A01G317900-TraesAK58CH5A01G413800	0.127798	2.61458	0.0488788	0
OP	TraesAK58CH1A01G319400-TraesAK58CH3A01G340600	0.165377	2.30916	0.0716177	2.27751e-170
OP	TraesAK58CH1A01G319600-TraesAK58CH5A01G409900	0.0188023	0.145121	0.129563	1.41516e-10
OP	TraesAK58CH1A01G322300-TraesAK58CH2A01G187000	0.143705	0.294798	0.48747	4.07243e-07
OP	TraesAK58CH1A01G326400-TraesAK58CH3A01G325300	0.212731	1.25447	0.169577	2.93674e-175
OP	TraesAK58CH1A01G326800-TraesAK58CH3A01G323200	0.20199	3.20444	0.0630345	0
OP	TraesAK58CH1A01G327300-TraesAK58CH3A01G327300	0.125368	0.973431	0.12879	3.82797e-98
OP	TraesAK58CH1A01G327800-TraesAK58CH6A01G040000	0.289486	1.88732	0.153385	1.66696e-275
OP	TraesAK58CH1A01G328500-TraesAK58CH6A01G228200	0.266188	0.577029	0.461308	1.38635e-20
OP	TraesAK58CH1A01G328900-TraesAK58CH1A01G329000	0.128457	0.405486	0.316796	2.38688e-22
OP	TraesAK58CH1A01G331800-TraesAK58CH4A01G246600	0.230759	4.64302	0.0497002	0
OP	TraesAK58CH1A01G331900-TraesAK58CH5A01G065500	0.507983	2.709	0.187517	0
OP	TraesAK58CH1A01G333400-TraesAK58CH4A01G048000	0.259831	1.36144	0.19085	1.03569e-169
OP	TraesAK58CH1A01G336600-TraesAK58CH3A01G305600	0.20263	5.1863	0.0390702	0
OP	TraesAK58CH1A01G337400-TraesAK58CH3A01G306600	0.138488	0.938374	0.147582	6.23835e-64
OP	TraesAK58CH1A01G341000-TraesAK58CH3A01G314600	0.141491	1.67979	0.0842312	2.93406e-171
OP	TraesAK58CH1A01G341900-TraesAK58CH3A01G300400	0.258552	0.895028	0.288876	3.46639e-70
OP	TraesAK58CH1A01G342000-TraesAK58CH1A01G342300	0.104859	0.700092	0.149778	1.68538e-38
OP	TraesAK58CH1A01G342400-TraesAK58CH1A01G342600	0.0771189	0.344738	0.223703	1.49082e-19
OP	TraesAK58CH1A01G342900-TraesAK58CH3A01G299900	0.24033	0.685728	0.350475	2.1461e-34
OP	TraesAK58CH1A01G345800-TraesAK58CH3A01G297500	0.10796	0.924261	0.116806	3.20453e-170
OP	TraesAK58CH1A01G346900-TraesAK58CH3A01G282000	0.12532	2.47522	0.0506298	0
OP	TraesAK58CH1A01G347100-TraesAK58CH3A01G282900	0.366257	1.60747	0.227847	1.72158e-141
OP	TraesAK58CH1A01G347300-TraesAK58CH1A01G363500	0.329568	2.2637	0.145588	0
OP	TraesAK58CH1A01G347600-TraesAK58CH3A01G283300	0.0344488	2.83784	0.0121391	0
OP	TraesAK58CH1A01G347800-TraesAK58CH5A01G483900	0.331632	1.17487	0.282271	5.43465e-107
OP	TraesAK58CH1A01G347900-TraesAK58CH3A01G283400	0.0900031	0.68115	0.132134	1.61124e-109
OP	TraesAK58CH1A01G349700-TraesAK58CH3A01G285000	0.115311	0.949173	0.121485	1.45339e-98
OP	TraesAK58CH1A01G349800-TraesAK58CH3A01G285200	0.25712	2.57303	0.0999289	0
OP	TraesAK58CH1A01G350200-TraesAK58CH7A01G375600	0.338511	3.01293	0.112353	0
OP	TraesAK58CH1A01G351200-TraesAK58CH3A01G286800	0.14423	0.902581	0.159797	3.37833e-76
OP	TraesAK58CH1A01G351300-TraesAK58CH3A01G286900	0.107397	0.768202	0.139803	2.98794e-85
OP	TraesAK58CH1A01G354100-TraesAK58CH7A01G242200	0.172398	1.07764	0.159978	1.65931e-246
OP	TraesAK58CH1A01G355600-TraesAK58CH3A01G289000	0.253567	4.66325	0.0543755	0
OP	TraesAK58CH1A01G355700-TraesAK58CH3A01G289100	0.134461	0.775619	0.173359	5.85513e-129
OP	TraesAK58CH1A01G356400-TraesAK58CH2A01G445400	0.0372103	0.167498	0.222154	1.65236e-24
OP	TraesAK58CH1A01G356500-TraesAK58CH7A01G396300	0.027316	0.306726	0.0890566	8.97255e-33
OP	TraesAK58CH1A01G357100-TraesAK58CH3A01G560900	0.127681	0.623172	0.204889	1.88794e-49
OP	TraesAK58CH1A01G357600-TraesAK58CH3A01G290400	0.188091	0.902877	0.208324	1.99799e-149
OP	TraesAK58CH1A01G358400-TraesAK58CH3A01G291100	0.19404	0.792843	0.24474	1.59735e-54
OP	TraesAK58CH1A01G358700-TraesAK58CH3A01G291400	0.102347	1.01498	0.100836	1.36327e-107
OP	TraesAK58CH1A01G359000-TraesAK58CH3A01G291500	0.171307	1.5133	0.113201	0
OP	TraesAK58CH1A01G360800-TraesAK58CH3A01G223900	0.373484	1.8158	0.205686	1.41866e-175
OP	TraesAK58CH1A01G361700-TraesAK58CH3A01G295800	0.06335	1.11961	0.0565821	2.92481e-62
OP	TraesAK58CH1A01G361800-TraesAK58CH1A01G362000	0.194772	0.354142	0.549983	3.97697e-07
OP	TraesAK58CH1A01G362300-TraesAK58CH5A01G310900	0.0679822	1.07292	0.0633619	1.83206e-126
OP	TraesAK58CH1A01G364200-TraesAK58CH7A01G229400	0.08244	0.977216	0.0843621	6.1164e-59
OP	TraesAK58CH1A01G365000-TraesAK58CH3A01G253500	0.125213	1.02092	0.122647	1.39336e-66
OP	TraesAK58CH1A01G365500-TraesAK58CH3A01G253400	0.304983	1.00685	0.302908	3.12747e-70
OP	TraesAK58CH1A01G365700-TraesAK58CH3A01G253000	0.310969	1.03462	0.300563	4.15033e-58
OP	TraesAK58CH1A01G369200-TraesAK58CH4A01G289200	0.392058	3.00092	0.130646	0
OP	TraesAK58CH1A01G373500-TraesAK58CH3A01G022200	0.0532664	0.364431	0.146163	5.7564e-24
OP	TraesAK58CH1A01G373800-TraesAK58CH3A01G264000	0.0370819	0.916104	0.0404778	7.33292e-96
OP	TraesAK58CH1A01G373900-TraesAK58CH3A01G264100	0.100164	0.805496	0.124351	4.11557e-56
OP	TraesAK58CH1A01G374600-TraesAK58CH3A01G264600	0.134492	0.930378	0.144556	2.71092e-58
OP	TraesAK58CH1A01G374800-TraesAK58CH3A01G264900	0.202955	1.11412	0.182166	5.05558e-102
OP	TraesAK58CH1A01G375200-TraesAK58CH1A01G375300	0.164367	0.757069	0.217109	3.30437e-44
OP	TraesAK58CH1A01G375700-TraesAK58CH1A01G403900	0.164351	0.58011	0.283309	1.48706e-33
OP	TraesAK58CH1A01G378500-TraesAK58CH3A01G268500	0.129952	0.714276	0.181936	2.51656e-68
OP	TraesAK58CH1A01G378900-TraesAK58CH4A01G199500	0.0366368	0.615993	0.0594761	7.93458e-49
OP	TraesAK58CH1A01G379800-TraesAK58CH5A01G056100	0.36335	2.22254	0.163484	0
OP	TraesAK58CH1A01G380400-TraesAK58CH2A01G590500	0.0365001	0.557043	0.0655249	4.21214e-48
OP	TraesAK58CH1A01G382100-TraesAK58CH3A01G276600	0.177697	6.03906	0.0294246	0
OP	TraesAK58CH1A01G390300-TraesAK58CH1A01G390400	0.055096	0.439358	0.125401	1.68893e-27
OP	TraesAK58CH1A01G391300-TraesAK58CH7A01G265500	0.0423386	0.638333	0.0663268	4.27092e-81
OP	TraesAK58CH1A01G391900-TraesAK58CH5A01G542400	0.153137	3.65003	0.0419551	0
OP	TraesAK58CH1A01G392400-TraesAK58CH1A01G392500	0.116969	0.558448	0.209454	7.52931e-38
OP	TraesAK58CH1A01G393100-TraesAK58CH3A01G254900	0.214336	1.18479	0.180906	0
OP	TraesAK58CH1A01G393900-TraesAK58CH3A01G255300	0.244058	0.953369	0.255995	1.30903e-83
OP	TraesAK58CH1A01G395700-TraesAK58CH1A01G396300	0.179789	0.460801	0.390166	1.58846e-14
OP	TraesAK58CH1A01G400100-TraesAK58CH3A01G367400	0.0272633	0.276054	0.0987609	7.60883e-47
OP	TraesAK58CH1A01G400800-TraesAK58CH3A01G382400	0.138712	0.350499	0.395754	7.83259e-27
OP	TraesAK58CH1A01G403100-TraesAK58CH3A01G250600	0.291384	0.87268	0.333895	2.4055e-70
OP	TraesAK58CH1A01G404300-TraesAK58CH5A01G523600	0.13407	0.601547	0.222876	1.89324e-44
OP	TraesAK58CH1A01G413700-TraesAK58CH2A01G132900	0.100516	0.161039	0.624171	0.00474186
OP	TraesAK58CH1A01G414200-TraesAK58CH3A01G274500	0.0481114	0.803149	0.0599035	3.97766e-109
OP	TraesAK58CH1A01G414300-TraesAK58CH3A01G274400	0.19371	1.77307	0.109251	1.41544e-223
OP	TraesAK58CH1A01G415300-TraesAK58CH3A01G273700	0.0873964	2.45347	0.0356215	0
OP	TraesAK58CH1A01G418400-TraesAK58CH4A01G063100	0.224228	4.8034	0.0466811	0
OP	TraesAK58CH1A01G418800-TraesAK58CH3A01G272000	0.276061	0.95724	0.288393	1.7631e-74
OP	TraesAK58CH1A01G418900-TraesAK58CH3A01G271700	0.281846	6.04812	0.0466007	0
OP	TraesAK58CH1A01G427800-TraesAK58CH5A01G526500	0.0746904	0.535299	0.13953	4.65794e-41
OP	TraesAK58CH1A01G429500-TraesAK58CH3A01G240700	0.162736	1.45596	0.111772	3.03268e-144
OP	TraesAK58CH1A01G430100-TraesAK58CH3A01G240000	0.195584	0.885503	0.220873	3.3567e-56
OP	TraesAK58CH1A01G430500-TraesAK58CH3A01G239500	0.0985634	0.825057	0.119462	2.66937e-55
OP	TraesAK58CH1A01G432000-TraesAK58CH3A01G238700	0.132486	1.6504	0.0802748	2.40212e-111
OP	TraesAK58CH1A01G432200-TraesAK58CH3A01G238200	0.172456	1.06183	0.162414	3.45133e-102
OP	TraesAK58CH1A01G432900-TraesAK58CH2A01G508500	0.342637	1.87186	0.183046	0
OP	TraesAK58CH1A01G433800-TraesAK58CH5A01G483800	0.3408	3.25229	0.104788	0
OP	TraesAK58CH1A01G435100-TraesAK58CH4A01G123900	0.213109	3.52863	0.0603944	0
OP	TraesAK58CH1A01G435300-TraesAK58CH3A01G251200	0.239554	3.22859	0.0741977	0
OP	TraesAK58CH1A01G436400-TraesAK58CH1A01G435600	0.205663	2.10687	0.0976156	0
OP	TraesAK58CH1A01G437700-TraesAK58CH2A01G226800	0.210457	0.866784	0.242802	2.84305e-74
OP	TraesAK58CH1A01G438100-TraesAK58CH3A01G155900	0.236769	3.40256	0.0695855	0
OP	TraesAK58CH1A01G439200-TraesAK58CH1A01G439600	0.0963284	0.515693	0.186794	1.44355e-48
OP	TraesAK58CH1A01G440000-TraesAK58CH3A01G233900	0.079857	0.948158	0.0842233	1.20662e-108
OP	TraesAK58CH1A01G440600-TraesAK58CH3A01G233400	0.237929	2.36509	0.100601	0
OP	TraesAK58CH1A01G441100-TraesAK58CH3A01G233100	0.146859	2.70576	0.0542764	0
OP	TraesAK58CH1A01G441400-TraesAK58CH3A01G447300	0.143439	0.44204	0.324493	1.0682e-21
OP	TraesAK58CH1A01G442400-TraesAK58CH6A01G218100	0.253591	0.542701	0.467276	4.01581e-32
OP	TraesAK58CH1A01G442600-TraesAK58CH2A01G199100	0.0751832	0.766397	0.0980995	1.07949e-66
OP	TraesAK58CH1A01G443500-TraesAK58CH3A01G231500	0.0701646	0.927261	0.0756687	5.56685e-129
OP	TraesAK58CH1A01G443700-TraesAK58CH3A01G231100	0.147951	0.77985	0.189717	2.62543e-87
OP	TraesAK58CH1A01G445400-TraesAK58CH1A01G445500	0.193888	0.328137	0.590875	2.81018e-08
OP	TraesAK58CH1A01G446400-TraesAK58CH5A01G468500	0.2212	2.19119	0.100949	0
OP	TraesAK58CH1A01G447200-TraesAK58CH7A01G347300	0.344291	0.541325	0.636016	3.44911e-11
OP	TraesAK58CH1A01G449800-TraesAK58CH3A01G225800	0.217059	3.3199	0.0653812	0
OP	TraesAK58CH1A01G450300-TraesAK58CH3A01G237000	0.233253	3.5129	0.0663991	0
OP	TraesAK58CH1A01G458300-TraesAK58CH4A01G388800	0.297995	1.03311	0.288446	1.18765e-73
OP	TraesAK58CH1A01G458900-TraesAK58CH4A01G270400	0.141904	0.949865	0.149394	9.50903e-69
OP	TraesAK58CH1A01G459300-TraesAK58CH5A01G186800	0.179991	2.86916	0.0627331	2.76162e-182
OP	TraesAK58CH1A01G460800-TraesAK58CH3A01G192500	0.133835	3.63388	0.0368299	0
OP	TraesAK58CH1B01G000600-TraesAK58CH3B01G632200	0.113978	0.942133	0.120978	3.50647e-256
OP	TraesAK58CH1B01G001300-TraesAK58CH3B01G634000	0.357008	0.939819	0.379869	1.08965e-92
OP	TraesAK58CH1B01G002400-TraesAK58CH6B01G307300	0.140672	0.577714	0.243498	3.42696e-59
OP	TraesAK58CH1B01G002600-TraesAK58CH1B01G415700	0.137116	0.772794	0.177429	4.88005e-78
OP	TraesAK58CH1B01G002800-TraesAK58CH1B01G174100	0.0119049	1.20605	0.009871	1.72347e-107
OP	TraesAK58CH1B01G002900-TraesAK58CH3B01G629400	0.145768	1.17832	0.123709	9.63552e-211
OP	TraesAK58CH1B01G003300-TraesAK58CH1B01G003400	0.111841	0.654697	0.170829	4.16757e-44
OP	TraesAK58CH1B01G004100-TraesAK58CH7B01G493700	0.141768	1.03246	0.137311	6.27225e-71
OP	TraesAK58CH1B01G007200-TraesAK58CH2B01G034300	0.0861545	2.12115	0.040617	0
OP	TraesAK58CH1B01G009900-TraesAK58CH4B01G086500	0.173474	0.564755	0.307167	1.01113e-54
OP	TraesAK58CH1B01G010300.1-TraesAK58CH5B01G441900	0.165835	0.442823	0.374495	2.17179e-29
OP	TraesAK58CH1B01G019300-TraesAK58CH3B01G429000	0.310088	3.31725	0.0934774	0
OP	TraesAK58CH1B01G020100-TraesAK58CH1B01G020300	0.117757	0.287103	0.410155	3.4076e-09
OP	TraesAK58CH1B01G020700-TraesAK58CH3B01G651300	0.15852	5.03681	0.0314723	0
OP	TraesAK58CH1B01G022200-TraesAK58CH1B01G066500	0.17841	0.419494	0.425298	5.59232e-26
OP	TraesAK58CH1B01G022300-TraesAK58CH3B01G270100	0.122016	2.54532	0.0479375	0
OP	TraesAK58CH1B01G023400-TraesAK58CH4B01G220100	0.175944	1.61461	0.108969	3.90638e-144
OP	TraesAK58CH1B01G023500-TraesAK58CH7B01G508300	0.0643189	0.483768	0.132954	2.14426e-63
OP	TraesAK58CH1B01G023900-TraesAK58CH4B01G219900	0.280376	4.11934	0.0680632	0
OP	TraesAK58CH1B01G026100-TraesAK58CH5B01G470600	0.317634	1.6322	0.194605	5.20023e-177
OP	TraesAK58CH1B01G027700-TraesAK58CH7B01G120400	0.127214	0.874574	0.145458	6.40814e-76
OP	TraesAK58CH1B01G027900-TraesAK58CH2B01G419900	0.0206162	1.18796	0.0173543	4.11142e-175
OP	TraesAK58CH1B01G029900-TraesAK58CH6B01G156200	0.0779409	0.18321	0.425419	1.30883e-05
OP	TraesAK58CH1B01G033800-TraesAK58CH4B01G216700	0.24698	1.91783	0.128781	0
OP	TraesAK58CH1B01G034400-TraesAK58CH2B01G307100	0.29724	4.42328	0.0671991	0
OP	TraesAK58CH1B01G037100-TraesAK58CH4B01G067600	0.444883	2.61219	0.17031	0
OP	TraesAK58CH1B01G038400-TraesAK58CH6B01G428500	0.273463	1.66597	0.164146	2.22342e-199
OP	TraesAK58CH1B01G043500-TraesAK58CH7B01G203900	0.47675	2.70274	0.176395	0
OP	TraesAK58CH1B01G046400-TraesAK58CH5B01G485700	0.423431	1.70969	0.247666	8.15184e-152
OP	TraesAK58CH1B01G047700-TraesAK58CH4B01G084800	0.288464	5.85509	0.0492671	0
OP	TraesAK58CH1B01G052800-TraesAK58CH1B01G072500	0.231339	1.34464	0.172045	1.88043e-108
OP	TraesAK58CH1B01G053000-TraesAK58CH1B01G211700	0.0765605	0.428666	0.178602	6.76813e-65
OP	TraesAK58CH1B01G054200-TraesAK58CH7B01G012700	0.422494	2.70401	0.156247	0
OP	TraesAK58CH1B01G054400-TraesAK58CH7B01G166200	0.34499	0.800423	0.43101	7.04493e-32
OP	TraesAK58CH1B01G054600-TraesAK58CH6B01G380900	0.146544	0.318435	0.460201	1.78867e-15
OP	TraesAK58CH1B01G055600-TraesAK58CH4B01G271900	0.120133	0.992666	0.121021	3.06757e-90
OP	TraesAK58CH1B01G056800-TraesAK58CH6B01G226900	0.272794	3.81832	0.0714433	0
OP	TraesAK58CH1B01G057500-TraesAK58CH4B01G117500	0.0420917	0.135731	0.31011	2.53306e-16
OP	TraesAK58CH1B01G057900-TraesAK58CH4B01G342200	0.0620372	0.55122	0.112545	6.66605e-48
OP	TraesAK58CH1B01G063700-TraesAK58CH6B01G433200	0.4677	2.50833	0.186458	0
OP	TraesAK58CH1B01G063800-TraesAK58CH3B01G202000	0.153329	0.990777	0.154756	6.67729e-74
OP	TraesAK58CH1B01G066100-TraesAK58CH4B01G238300	0.0819046	2.64889	0.0309203	0
OP	TraesAK58CH1B01G068400-TraesAK58CH7B01G306900	0.137968	1.0644	0.12962	3.67098e-101
OP	TraesAK58CH1B01G069400-TraesAK58CH5B01G184200	0.527481	2.70215	0.195208	0
OP	TraesAK58CH1B01G070000-TraesAK58CH3B01G232700	0.197394	3.43092	0.0575338	0
OP	TraesAK58CH1B01G070500-TraesAK58CH1B01G071000	0.0658493	1.23807	0.053187	1.05815e-85
OP	TraesAK58CH1B01G071600-TraesAK58CH2B01G200600	0.129795	2.39733	0.0541416	2.02316e-233
OP	TraesAK58CH1B01G072900-TraesAK58CH2B01G355500	0.195954	1.10989	0.176552	6.54397e-66
OP	TraesAK58CH1B01G080700-TraesAK58CH1B01G080800	0.0629642	1.08596	0.0579805	2.41891e-182
OP	TraesAK58CH1B01G081600-TraesAK58CH3B01G085900	0.10252	1.17797	0.0870313	2.30998e-257
OP	TraesAK58CH1B01G081800-TraesAK58CH5B01G284800	0.404688	2.77	0.146097	0
OP	TraesAK58CH1B01G082000-TraesAK58CH2B01G516700	0.242336	1.13844	0.212867	4.47199e-210
OP	TraesAK58CH1B01G083700-TraesAK58CH5B01G528400	0.543254	2.46047	0.220793	0
OP	TraesAK58CH1B01G085000-TraesAK58CH2B01G231300	0.00895731	0.37647	0.0237929	2.67389e-81
OP	TraesAK58CH1B01G085400-TraesAK58CH3B01G267300	0.360136	3.27087	0.110104	0
OP	TraesAK58CH1B01G085900-TraesAK58CH6B01G433100	0.188427	0.74723	0.252167	1.58218e-54
OP	TraesAK58CH1B01G086200-TraesAK58CH3B01G106000	0.176892	1.19614	0.147886	1.03379e-147
OP	TraesAK58CH1B01G086500-TraesAK58CH4B01G043100	0.211595	3.08906	0.0684983	0
OP	TraesAK58CH1B01G087000-TraesAK58CH3B01G213900	0.128381	4.17562	0.0307455	0
OP	TraesAK58CH1B01G087700-TraesAK58CH2B01G644200	0.0561884	0.230064	0.244229	2.18389e-10
OP	TraesAK58CH1B01G087900-TraesAK58CH2B01G244600	0.144376	1.34887	0.107035	3.3214e-196
OP	TraesAK58CH1B01G088700-TraesAK58CH2B01G564900	0.141273	0.684379	0.206425	6.72509e-46
OP	TraesAK58CH1B01G092600-TraesAK58CH4B01G205800	0.235527	1.86665	0.126176	6.35048e-263
OP	TraesAK58CH1B01G094000-TraesAK58CH3B01G117100	0.0737816	0.836205	0.0882339	6.85079e-70
OP	TraesAK58CH1B01G094400-TraesAK58CH3B01G115000	0.18777	0.736945	0.254794	5.89309e-38
OP	TraesAK58CH1B01G094500-TraesAK58CH3B01G114900	0.242855	1.30489	0.186112	5.11276e-82
OP	TraesAK58CH1B01G094900-TraesAK58CH1B01G095000	0.0551986	0.112723	0.489683	0.00253544
OP	TraesAK58CH1B01G095600-TraesAK58CH3B01G112000	0.112411	1.53021	0.0734614	0
OP	TraesAK58CH1B01G095700-TraesAK58CH3B01G112300	0.136218	2.02317	0.067329	0
OP	TraesAK58CH1B01G096200-TraesAK58CH6B01G361000	0.0283136	0.26956	0.105036	8.87083e-24
OP	TraesAK58CH1B01G096400-TraesAK58CH3B01G156600	0.118467	5.72487	0.0206934	0
OP	TraesAK58CH1B01G096600-TraesAK58CH7B01G442300	0.24129	3.33052	0.072448	0
OP	TraesAK58CH1B01G097000-TraesAK58CH6B01G132400	0.00595838	0.179245	0.0332416	5.83537e-64
OP	TraesAK58CH1B01G097800-TraesAK58CH5B01G092700	0.353442	2.95342	0.119672	0
OP	TraesAK58CH1B01G098000-TraesAK58CH7B01G099400	0.263686	2.55543	0.103187	0
OP	TraesAK58CH1B01G098400-TraesAK58CH3B01G147800	0.122319	1.26305	0.0968435	8.53212e-125
OP	TraesAK58CH1B01G100100-TraesAK58CH3B01G145300	0.123072	3.67219	0.0335147	0
OP	TraesAK58CH1B01G102500-TraesAK58CH3B01G143400	0.371297	0.90901	0.408464	1.33059e-48
OP	TraesAK58CH1B01G102900-TraesAK58CH1B01G103000	0.0677651	0.644428	0.105156	8.62519e-109
OP	TraesAK58CH1B01G103100-TraesAK58CH3B01G140300	0.280698	3.00278	0.0934795	0
OP	TraesAK58CH1B01G104800-TraesAK58CH3B01G136100	0.11496	0.791706	0.145206	4.04315e-76
OP	TraesAK58CH1B01G105500-TraesAK58CH3B01G134600	0.0909395	1.75049	0.0519508	1.07068e-213
OP	TraesAK58CH1B01G106400-TraesAK58CH3B01G134100	0.1956	1.59094	0.122946	7.86415e-135
OP	TraesAK58CH1B01G130800-TraesAK58CH4B01G327100	0.115532	1.60544	0.0719628	1.11091e-174
OP	TraesAK58CH1B01G132800-TraesAK58CH6B01G480000	0.167386	3.21154	0.05212	1.30873e-245
OP	TraesAK58CH1B01G133300-TraesAK58CH4B01G323400	0.332682	3.94459	0.0843388	0
OP	TraesAK58CH1B01G133700-TraesAK58CH4B01G321800	0.0424039	0.886208	0.0478487	2.11778e-124
OP	TraesAK58CH1B01G133800-TraesAK58CH4B01G321600	0.188574	1.26328	0.149274	9.58851e-113
OP	TraesAK58CH1B01G133900-TraesAK58CH2B01G054700	0.0596998	1.25643	0.0475155	4.83623e-77
OP	TraesAK58CH1B01G137100-TraesAK58CH4B01G356800	0.0852853	0.86734	0.0983297	1.05809e-96
OP	TraesAK58CH1B01G138400-TraesAK58CH1B01G138500	0.13961	0.865347	0.161335	3.35284e-130
OP	TraesAK58CH1B01G139500-TraesAK58CH4B01G353800	0.217887	1.91774	0.113616	0
OP	TraesAK58CH1B01G139600-TraesAK58CH1B01G139700	0.106349	0.621434	0.171135	2.01824e-64
OP	TraesAK58CH1B01G140100-TraesAK58CH4B01G352700	0.22693	0.937835	0.241973	8.07631e-86
OP	TraesAK58CH1B01G141800-TraesAK58CH1B01G363300	0.0192413	0.133404	0.144233	2.48645e-39
OP	TraesAK58CH1B01G141900-TraesAK58CH1B01G142000	0.116065	1.06518	0.108963	5.98856e-137
OP	TraesAK58CH1B01G142300-TraesAK58CH1B01G326700	0.182679	3.96483	0.0460748	0
OP	TraesAK58CH1B01G142600-TraesAK58CH6B01G231200	0.25518	3.15	0.0810095	0
OP	TraesAK58CH1B01G143200-TraesAK58CH7B01G373900	0.281875	3.40146	0.0828688	0
OP	TraesAK58CH1B01G145900-TraesAK58CH7B01G378600	0.255706	3.84139	0.066566	0
OP	TraesAK58CH1B01G147100-TraesAK58CH4B01G246100	0.0936338	3.83345	0.0244255	0
OP	TraesAK58CH1B01G148200-TraesAK58CH3B01G025200	0.0685918	0.258406	0.265442	3.16162e-23
OP	TraesAK58CH1B01G149400-TraesAK58CH3B01G488600	0.433346	3.03847	0.14262	0
OP	TraesAK58CH1B01G151200-TraesAK58CH2B01G239800	0.350017	3.18895	0.109759	0
OP	TraesAK58CH1B01G152800-TraesAK58CH3B01G373200	0.521943	2.67193	0.195343	0
OP	TraesAK58CH1B01G153000-TraesAK58CH2B01G413200	0.121552	3.30398	0.0367894	0
OP	TraesAK58CH1B01G162300-TraesAK58CH2B01G409500	0.0752162	1.73724	0.0432963	2.38458e-196
OP	TraesAK58CH1B01G162900-TraesAK58CH4B01G398900	0.174426	0.777354	0.224384	2.4746e-65
OP	TraesAK58CH1B01G163400-TraesAK58CH7B01G029400	0.0796368	0.610605	0.130423	5.094e-65
OP	TraesAK58CH1B01G164800-TraesAK58CH7B01G222800	0.132671	3.67803	0.0360712	0
OP	TraesAK58CH1B01G165100-TraesAK58CH4B01G258100	0.078813	0.512748	0.153707	1.60516e-36
OP	TraesAK58CH1B01G165500-TraesAK58CH4B01G333700	0.132986	0.627652	0.211878	1.04636e-61
OP	TraesAK58CH1B01G166500-TraesAK58CH6B01G208500	0.0543775	0.303096	0.179407	1.4264e-49
OP	TraesAK58CH1B01G168300-TraesAK58CH1B01G369100	0.106164	0.449543	0.236159	1.11677e-51
OP	TraesAK58CH1B01G169300-TraesAK58CH4B01G373800	0.144871	1.2604	0.114941	4.16796e-127
OP	TraesAK58CH1B01G169700-TraesAK58CH4B01G375200	0.140106	0.848063	0.165207	5.25569e-65
OP	TraesAK58CH1B01G170200-TraesAK58CH4B01G375600	0.144618	2.66897	0.0541849	0
OP	TraesAK58CH1B01G172000-TraesAK58CH4B01G406800	0.1953	1.16942	0.167005	8.43053e-138
OP	TraesAK58CH1B01G172900-TraesAK58CH2B01G429800	0.256138	3.51224	0.0729271	0
OP	TraesAK58CH1B01G174700-TraesAK58CH7B01G315200	0.190444	2.06619	0.0921716	1.1007e-257
OP	TraesAK58CH1B01G174800-TraesAK58CH1B01G174900	0.186696	1.59038	0.117391	1.86278e-159
OP	TraesAK58CH1B01G175000-TraesAK58CH4B01G404100	0.387571	1.35217	0.286629	9.26078e-208
OP	TraesAK58CH1B01G175100-TraesAK58CH4B01G404200	0.199375	0.876143	0.22756	1.01671e-78
OP	TraesAK58CH1B01G175200-TraesAK58CH2B01G545200	0.0618041	0.769899	0.0802756	9.79516e-80
OP	TraesAK58CH1B01G175400-TraesAK58CH2B01G428300	0.191328	3.30581	0.0578762	7.55533e-183
OP	TraesAK58CH1B01G175500-TraesAK58CH6B01G406500	0.403117	2.92633	0.137755	0
OP	TraesAK58CH1B01G176000-TraesAK58CH1B01G176100	0.0554871	0.960782	0.057752	4.51495e-97
OP	TraesAK58CH1B01G184500-TraesAK58CH6B01G330000	0.407044	3.32955	0.122252	0
OP	TraesAK58CH1B01G184900-TraesAK58CH7B01G269700	0.253319	4.00538	0.0632447	0
OP	TraesAK58CH1B01G185100-TraesAK58CH2B01G490200	0.153697	2.79391	0.0550115	9.82264e-172
OP	TraesAK58CH1B01G186000-TraesAK58CH5B01G510100	0.347993	2.51932	0.13813	0
OP	TraesAK58CH1B01G190100-TraesAK58CH7B01G521700	0.219477	3.92168	0.055965	0
OP	TraesAK58CH1B01G190500-TraesAK58CH5B01G419400	0.298452	4.0054	0.0745124	0
OP	TraesAK58CH1B01G191500-TraesAK58CH4B01G341100	0.161329	0.733046	0.220081	6.15952e-60
OP	TraesAK58CH1B01G191900-TraesAK58CH4B01G343300	0.102108	0.926173	0.110247	3.07231e-102
OP	TraesAK58CH1B01G193600-TraesAK58CH4B01G348000	0.0579915	1.09951	0.0527429	1.41472e-77
OP	TraesAK58CH1B01G194100-TraesAK58CH4B01G351000	0.140391	1.46978	0.0955188	2.41711e-119
OP	TraesAK58CH1B01G194800-TraesAK58CH4B01G388900	0.313655	1.12857	0.277921	3.01544e-78
OP	TraesAK58CH1B01G195300-TraesAK58CH4B01G387000	0.145419	1.58309	0.0918575	8.32753e-129
OP	TraesAK58CH1B01G195500-TraesAK58CH3B01G266000	0.588408	2.46503	0.238702	0
OP	TraesAK58CH1B01G195900-TraesAK58CH2B01G154000	0.0798663	0.456626	0.174905	2.81344e-28
OP	TraesAK58CH1B01G197900-TraesAK58CH2B01G448500	0.260109	2.17745	0.119456	1.07341e-181
OP	TraesAK58CH1B01G198400-TraesAK58CH5B01G421000	0.15534	0.446845	0.347637	5.89474e-16
OP	TraesAK58CH1B01G199300-TraesAK58CH6B01G353300	0.0841186	0.141362	0.595057	0.00776523
OP	TraesAK58CH1B01G199900-TraesAK58CH4B01G383400	0.172115	0.962933	0.17874	2.19552e-114
OP	TraesAK58CH1B01G200000-TraesAK58CH1B01G200100	0.0390163	0.654395	0.0596218	5.21897e-75
OP	TraesAK58CH1B01G200300-TraesAK58CH2B01G452900	0.235344	3.35983	0.0700465	0
OP	TraesAK58CH1B01G201300-TraesAK58CH4B01G382700	0.199897	1.05979	0.188619	0
OP	TraesAK58CH1B01G201500-TraesAK58CH3B01G279900	0.212714	3.64485	0.0583602	0
OP	TraesAK58CH1B01G202800-TraesAK58CH7B01G296600	0.053439	0.583927	0.0915165	2.03955e-72
OP	TraesAK58CH1B01G202900-TraesAK58CH4B01G052200	0.132604	3.85878	0.0343642	0
OP	TraesAK58CH1B01G203100-TraesAK58CH7B01G263700	0.349571	3.28669	0.10636	0
OP	TraesAK58CH1B01G204200-TraesAK58CH4B01G360300	0.296107	5.6117	0.052766	0
OP	TraesAK58CH1B01G205900-TraesAK58CH5B01G206700	0.1353	1.49629	0.0904236	6.64649e-161
OP	TraesAK58CH1B01G206400-TraesAK58CH4B01G379400	0.163438	1.08571	0.150535	6.62398e-155
OP	TraesAK58CH1B01G207200-TraesAK58CH2B01G548600	0.0841137	1.39972	0.0600933	1.06709e-140
OP	TraesAK58CH1B01G208000-TraesAK58CH4B01G379800	0.126708	1.89468	0.0668757	4.59784e-192
OP	TraesAK58CH1B01G208400-TraesAK58CH2B01G179700	0.0670115	0.511206	0.131085	1.43362e-109
OP	TraesAK58CH1B01G208600-TraesAK58CH4B01G380300	0.316099	1.60534	0.196905	2.93081e-188
OP	TraesAK58CH1B01G213900-TraesAK58CH7B01G379800	0.108237	0.458188	0.236228	9.19235e-29
OP	TraesAK58CH1B01G214000-TraesAK58CH2B01G101200	0.185235	2.03003	0.0912476	0
OP	TraesAK58CH1B01G223100-TraesAK58CH3B01G542400	0.166568	2.96048	0.056264	9.52377e-200
OP	TraesAK58CH1B01G223300-TraesAK58CH3B01G547300	0.103777	1.09765	0.0945442	3.65887e-110
OP	TraesAK58CH1B01G223400-TraesAK58CH3B01G547400	0.175832	1.80069	0.0976471	1.70683e-131
OP	TraesAK58CH1B01G223800-TraesAK58CH6B01G095700	0.0329631	0.133853	0.246263	1.44125e-12
OP	TraesAK58CH1B01G227300-TraesAK58CH3B01G589600	0.236975	4.01613	0.0590058	0
OP	TraesAK58CH1B01G228600-TraesAK58CH7B01G095200	0.36235	3.14572	0.115188	0
OP	TraesAK58CH1B01G229300-TraesAK58CH3B01G514600	0.268237	1.62122	0.165453	6.90557e-192
OP	TraesAK58CH1B01G231000-TraesAK58CH3B01G605100	0.0704533	1.21198	0.0581305	1.09183e-128
OP	TraesAK58CH1B01G231800-TraesAK58CH2B01G329500	0.159867	0.580095	0.275587	5.24568e-34
OP	TraesAK58CH1B01G232000-TraesAK58CH2B01G162700	0.268881	2.03368	0.132214	1.15756e-291
OP	TraesAK58CH1B01G233100-TraesAK58CH3B01G262400	0.502703	2.7094	0.18554	0
OP	TraesAK58CH1B01G233600-TraesAK58CH7B01G482700	0.129932	0.775083	0.167636	2.24903e-56
OP	TraesAK58CH1B01G234200-TraesAK58CH3B01G419200	0.136508	1.35211	0.100959	1.07102e-132
OP	TraesAK58CH1B01G234600-TraesAK58CH2B01G299500	0.0889339	0.539301	0.164906	4.67345e-76
OP	TraesAK58CH1B01G235300-TraesAK58CH7B01G417400	0.126843	0.457204	0.277432	1.60281e-30
OP	TraesAK58CH1B01G236000-TraesAK58CH6B01G281000	0.0489976	0.285484	0.17163	5.70821e-40
OP	TraesAK58CH1B01G236500-TraesAK58CH2B01G199100	0.420983	1.44103	0.29214	5.38375e-109
OP	TraesAK58CH1B01G236800-TraesAK58CH1B01G343900	0.0757534	0.76463	0.099072	1.2238e-57
OP	TraesAK58CH1B01G240200-TraesAK58CH1B01G243400	0.245259	2.15572	0.113771	0
OP	TraesAK58CH1B01G241200-TraesAK58CH6B01G042100	0.0915458	0.898033	0.10194	2.6236e-70
OP	TraesAK58CH1B01G243100-TraesAK58CH6B01G073100	0.0647404	0.30586	0.211667	4.66642e-28
OP	TraesAK58CH1B01G243500-TraesAK58CH3B01G469600	0.0582909	0.344544	0.169183	2.06544e-35
OP	TraesAK58CH1B01G244300-TraesAK58CH1B01G244700	0.0204979	0.472113	0.0434174	5.6413e-40
OP	TraesAK58CH1B01G244600-TraesAK58CH1B01G245000	0.157758	1.29321	0.121989	5.74697e-127
OP	TraesAK58CH1B01G244800-TraesAK58CH1B01G244900	0.118903	0.554301	0.214511	2.56184e-29
OP	TraesAK58CH1B01G245600-TraesAK58CH2B01G557900	0.107935	4.9537	0.0217887	0
OP	TraesAK58CH1B01G246200-TraesAK58CH1B01G300800	0.0148199	6.29953	0.00235254	8.46715e-236
OP	TraesAK58CH1B01G246600-TraesAK58CH3B01G506500	0.531986	2.36127	0.225296	0
OP	TraesAK58CH1B01G246700-TraesAK58CH4B01G095000	0.234932	3.65495	0.0642777	0
OP	TraesAK58CH1B01G246900-TraesAK58CH3B01G471200	0.172413	0.892714	0.193133	8.45127e-76
OP	TraesAK58CH1B01G247900-TraesAK58CH6B01G331800	0.052427	0.21657	0.242078	4.28679e-45
OP	TraesAK58CH1B01G249100-TraesAK58CH3B01G473000	0.176156	1.29516	0.13601	3.90509e-114
OP	TraesAK58CH1B01G249400-TraesAK58CH5B01G536700	0.101341	0.637761	0.158901	4.09101e-42
OP	TraesAK58CH1B01G249800-TraesAK58CH3B01G473900	0.122158	0.73175	0.16694	1.71237e-68
OP	TraesAK58CH1B01G251700-TraesAK58CH3B01G476300	0.321751	1.11238	0.289247	4.22845e-92
OP	TraesAK58CH1B01G252000-TraesAK58CH3B01G476500	0.230169	2.66143	0.0864833	0
OP	TraesAK58CH1B01G252100-TraesAK58CH4B01G109700	0.162947	8.07643	0.0201756	0
OP	TraesAK58CH1B01G252300-TraesAK58CH4B01G110100	0.198081	1.58035	0.125341	2.6591e-113
OP	TraesAK58CH1B01G253800-TraesAK58CH1B01G253900	0.0538006	0.368947	0.145822	5.39126e-29
OP	TraesAK58CH1B01G254300-TraesAK58CH3B01G479400	0.11425	0.92896	0.122987	1.21514e-114
OP	TraesAK58CH1B01G255300-TraesAK58CH3B01G453600	0.179907	1.09649	0.164076	1.9802e-158
OP	TraesAK58CH1B01G256000-TraesAK58CH3B01G452900	0.130958	1.48174	0.0883816	3.90217e-151
OP	TraesAK58CH1B01G256600-TraesAK58CH3B01G451600	0.137467	1.1248	0.122215	1.73912e-115
OP	TraesAK58CH1B01G256700-TraesAK58CH3B01G451500	0.170701	1.06891	0.159696	5.44451e-116
OP	TraesAK58CH1B01G256900-TraesAK58CH3B01G451200	0.117973	2.26767	0.052024	0
OP	TraesAK58CH1B01G257000-TraesAK58CH1B01G257100	0.239507	4.37168	0.0547859	0
OP	TraesAK58CH1B01G257800-TraesAK58CH3B01G449800	0.166196	0.698078	0.238077	8.32321e-59
OP	TraesAK58CH1B01G258000-TraesAK58CH3B01G449100	0.145868	0.925887	0.157544	2.42794e-57
OP	TraesAK58CH1B01G259400-TraesAK58CH3B01G447500	0.143647	1.06877	0.134405	5.86759e-95
OP	TraesAK58CH1B01G260200-TraesAK58CH3B01G446600	0.114886	1.04401	0.110044	1.24976e-94
OP	TraesAK58CH1B01G260900-TraesAK58CH4B01G365800	0.180086	0.47384	0.380057	7.93663e-17
OP	TraesAK58CH1B01G261000-TraesAK58CH3B01G445900	0.0688208	1.05416	0.0652852	1.05595e-80
OP	TraesAK58CH1B01G262200-TraesAK58CH3B01G444200	0.300808	1.10255	0.272829	8.22501e-122
OP	TraesAK58CH1B01G263200-TraesAK58CH2B01G331800	0.339117	2.19319	0.154623	0
OP	TraesAK58CH1B01G263600-TraesAK58CH2B01G331000	0.217881	2.37042	0.0919166	6.72517e-211
OP	TraesAK58CH1B01G263700-TraesAK58CH3B01G439600	0.229993	1.39204	0.16522	2.12356e-110
OP	TraesAK58CH1B01G263900-TraesAK58CH1B01G264000	0.0878666	0.288134	0.30495	5.95939e-13
OP	TraesAK58CH1B01G264200-TraesAK58CH3B01G438200	0.113608	1.85006	0.0614077	0
OP	TraesAK58CH1B01G264700-TraesAK58CH1B01G347100	0.0755673	0.222453	0.3397	7.14504e-20
OP	TraesAK58CH1B01G265100-TraesAK58CH3B01G435700	0.0970084	1.28979	0.0752126	7.12576e-105
OP	TraesAK58CH1B01G266000-TraesAK58CH3B01G434200	0.122348	0.762773	0.160399	2.30733e-81
OP	TraesAK58CH1B01G266100-TraesAK58CH3B01G433600	0.147403	1.84275	0.0799909	2.21969e-242
OP	TraesAK58CH1B01G266900-TraesAK58CH3B01G432700	0.180519	1.36229	0.132512	9.8094e-145
OP	TraesAK58CH1B01G267300-TraesAK58CH3B01G431800	0.124248	0.711815	0.174551	1.47258e-41
OP	TraesAK58CH1B01G267800-TraesAK58CH3B01G431400	0.168232	1.62888	0.103281	1.70839e-165
OP	TraesAK58CH1B01G268100-TraesAK58CH3B01G430900	0.163207	2.02309	0.0806722	0
OP	TraesAK58CH1B01G268500-TraesAK58CH3B01G430700	0.154763	1.23114	0.125707	1.48124e-163
OP	TraesAK58CH1B01G269200-TraesAK58CH1B01G465900	0.170764	0.78929	0.216351	1.01058e-43
OP	TraesAK58CH1B01G269300-TraesAK58CH1B01G269400	0.115334	0.363866	0.316967	1.05963e-12
OP	TraesAK58CH1B01G271100-TraesAK58CH3B01G428200	0.150424	1.84023	0.0817421	0
OP	TraesAK58CH1B01G271400-TraesAK58CH3B01G427700	0.120511	2.04254	0.0590006	0
OP	TraesAK58CH1B01G271500-TraesAK58CH3B01G426700	0.340858	1.08253	0.314873	1.11509e-67
OP	TraesAK58CH1B01G271800-TraesAK58CH3B01G426500	0.107417	0.703677	0.152651	4.43929e-78
OP	TraesAK58CH1B01G271900-TraesAK58CH3B01G426400	0.143614	1.34177	0.107034	5.58382e-100
OP	TraesAK58CH1B01G272700-TraesAK58CH7B01G344300	0.336838	2.95734	0.113899	0
OP	TraesAK58CH1B01G274200-TraesAK58CH1B01G274300	0.141155	0.654377	0.21571	1.47772e-28
OP	TraesAK58CH1B01G274600-TraesAK58CH3B01G422500	0.0847932	0.905693	0.0936224	1.10081e-81
OP	TraesAK58CH1B01G275100-TraesAK58CH3B01G421500	0.153128	2.39985	0.0638073	0
OP	TraesAK58CH1B01G275200-TraesAK58CH3B01G421300	0.257513	1.01676	0.253269	6.16801e-123
OP	TraesAK58CH1B01G276200-TraesAK58CH3B01G540900	0.0282969	0.154925	0.182649	2.53994e-18
OP	TraesAK58CH1B01G278500-TraesAK58CH4B01G211800	0.332407	3.14438	0.105715	0
OP	TraesAK58CH1B01G278600-TraesAK58CH3B01G420500	0.146255	1.12226	0.130322	1.65939e-153
OP	TraesAK58CH1B01G279900-TraesAK58CH3B01G418500	0.254531	1.00216	0.253984	1.34413e-89
OP	TraesAK58CH1B01G280000-TraesAK58CH3B01G418300	0.0507712	0.800496	0.0634246	3.26427e-103
OP	TraesAK58CH1B01G283200-TraesAK58CH3B01G417600	0.0875337	1.25121	0.0699595	9.58781e-114
OP	TraesAK58CH1B01G283700-TraesAK58CH3B01G416700	0.240646	1.2308	0.19552	4.30475e-107
OP	TraesAK58CH1B01G283800-TraesAK58CH3B01G416100	0.232806	0.827705	0.281266	4.12718e-53
OP	TraesAK58CH1B01G284700-TraesAK58CH3B01G415100	0.199765	0.981112	0.20361	1.03492e-99
OP	TraesAK58CH1B01G285200-TraesAK58CH4B01G290800	0.0732493	0.66719	0.109788	4.62864e-45
OP	TraesAK58CH1B01G286000-TraesAK58CH3B01G414500	0.0981688	1.16811	0.0840408	2.53492e-150
OP	TraesAK58CH1B01G286200-TraesAK58CH3B01G414200	0.228783	0.854083	0.26787	5.59129e-53
OP	TraesAK58CH1B01G286300-TraesAK58CH3B01G414100	0.178992	0.749043	0.23896	1.31247e-78
OP	TraesAK58CH1B01G287300-TraesAK58CH3B01G412900	0.247508	1.38074	0.179257	6.42951e-116
OP	TraesAK58CH1B01G287400-TraesAK58CH6B01G481600	0.58959	2.30361	0.255941	0
OP	TraesAK58CH1B01G287600-TraesAK58CH4B01G300800	0.275342	3.13075	0.0879477	0
OP	TraesAK58CH1B01G287700-TraesAK58CH3B01G412700	0.175294	1.40733	0.124558	3.06992e-120
OP	TraesAK58CH1B01G289100-TraesAK58CH3B01G412000	0.106147	1.92737	0.0550734	4.97077e-262
OP	TraesAK58CH1B01G291500-TraesAK58CH3B01G408800	0.146765	0.867886	0.169107	3.65342e-98
OP	TraesAK58CH1B01G292600-TraesAK58CH3B01G408400	0.192354	0.882129	0.218057	2.6416e-124
OP	TraesAK58CH1B01G293500-TraesAK58CH3B01G407700	0.119589	1.14127	0.104786	4.84248e-104
OP	TraesAK58CH1B01G293600-TraesAK58CH7B01G087000	0.0348535	0.836768	0.0416525	1.75816e-66
OP	TraesAK58CH1B01G294300-TraesAK58CH3B01G406400	0.168324	1.8553	0.0907259	0
OP	TraesAK58CH1B01G294400-TraesAK58CH4B01G184600	0.329732	3.67001	0.0898449	0
OP	TraesAK58CH1B01G295000-TraesAK58CH3B01G027700	0.156982	1.09707	0.143092	1.31182e-82
OP	TraesAK58CH1B01G295100-TraesAK58CH4B01G256600	0.340525	2.65146	0.128429	0
OP	TraesAK58CH1B01G295800-TraesAK58CH3B01G403800	0.20606	0.975415	0.211253	5.97722e-81
OP	TraesAK58CH1B01G296100-TraesAK58CH4B01G192600	0.0613485	0.236544	0.259354	1.50926e-13
OP	TraesAK58CH1B01G297700-TraesAK58CH2B01G360800	0.263738	3.3466	0.0788077	0
OP	TraesAK58CH1B01G297800-TraesAK58CH3B01G401100	0.0810327	2.41581	0.0335426	0
OP	TraesAK58CH1B01G298200-TraesAK58CH3B01G399500	0.223149	1.07956	0.206702	3.20934e-113
OP	TraesAK58CH1B01G298300-TraesAK58CH5B01G292500	0.00632686	0.174269	0.0363051	9.57567e-17
OP	TraesAK58CH1B01G300900-TraesAK58CH1B01G301000	0.0416739	0.511873	0.0814146	1.24635e-49
OP	TraesAK58CH1B01G301700-TraesAK58CH3B01G391700	0.116885	4.3843	0.0266598	0
OP	TraesAK58CH1B01G301800-TraesAK58CH3B01G490100	0.170938	5.30163	0.0322425	0
OP	TraesAK58CH1B01G302800-TraesAK58CH3B01G391300	0.0419229	1.58217	0.0264971	2.86059e-99
OP	TraesAK58CH1B01G304400-TraesAK58CH5B01G140300	0.210163	2.92324	0.0718941	0
OP	TraesAK58CH1B01G304600-TraesAK58CH3B01G390400	0.0747587	1.04708	0.0713972	2.73759e-109
OP	TraesAK58CH1B01G304700-TraesAK58CH5B01G418400	0.13071	2.73571	0.0477791	0
OP	TraesAK58CH1B01G305700-TraesAK58CH3B01G388400	0.15546	2.59091	0.0600021	0
OP	TraesAK58CH1B01G305900-TraesAK58CH5B01G414500	0.01943	0.115825	0.167753	1.3949e-07
OP	TraesAK58CH1B01G310200-TraesAK58CH2B01G211500	0.2507	0.422762	0.593006	5.25082e-09
OP	TraesAK58CH1B01G314200-TraesAK58CH3B01G377700	0.208627	1.36551	0.152783	6.67519e-201
OP	TraesAK58CH1B01G314600-TraesAK58CH3B01G171700	0.216759	2.10481	0.102983	0
OP	TraesAK58CH1B01G314800-TraesAK58CH3B01G375000	0.111982	1.31989	0.0848422	5.35041e-165
OP	TraesAK58CH1B01G316100-TraesAK58CH6B01G285000	0.261224	0.528492	0.494282	3.81956e-16
OP	TraesAK58CH1B01G317100-TraesAK58CH1B01G317200	0.126943	0.436702	0.290686	1.44638e-22
OP	TraesAK58CH1B01G321000-TraesAK58CH4B01G076400	0.227081	4.71784	0.0481325	0
OP	TraesAK58CH1B01G321100-TraesAK58CH5B01G068300	0.502226	2.70395	0.185738	0
OP	TraesAK58CH1B01G323200-TraesAK58CH4B01G269600	0.262174	1.41744	0.184962	1.33809e-183
OP	TraesAK58CH1B01G325600-TraesAK58CH3B01G357800	0.20648	5.84718	0.0353127	0
OP	TraesAK58CH1B01G326400-TraesAK58CH3B01G355000	0.124003	0.883149	0.14041	2.77237e-62
OP	TraesAK58CH1B01G327300-TraesAK58CH6B01G124200	0.195125	1.36666	0.142775	3.07411e-106
OP	TraesAK58CH1B01G330000-TraesAK58CH3B01G344600	0.150368	1.41535	0.106241	5.59593e-141
OP	TraesAK58CH1B01G330900-TraesAK58CH3B01G340700	0.290148	1.081	0.268407	2.51183e-91
OP	TraesAK58CH1B01G331000-TraesAK58CH1B01G331300	0.116808	0.869809	0.134292	1.82747e-52
OP	TraesAK58CH1B01G331400-TraesAK58CH1B01G332400	0.0866489	0.381852	0.226917	1.42547e-20
OP	TraesAK58CH1B01G332500-TraesAK58CH3B01G340200	0.231784	0.697795	0.332166	1.6997e-37
OP	TraesAK58CH1B01G333100-TraesAK58CH7B01G049400	0.121228	1.22632	0.0988548	7.35888e-112
OP	TraesAK58CH1B01G333900-TraesAK58CH3B01G337700	0.107308	0.91833	0.116851	6.73348e-170
OP	TraesAK58CH1B01G334700-TraesAK58CH3B01G320200	0.133062	4.24142	0.0313721	0
OP	TraesAK58CH1B01G334800-TraesAK58CH3B01G321200	0.359686	1.57594	0.228236	2.60698e-137
OP	TraesAK58CH1B01G335000-TraesAK58CH1B01G350600	0.314788	2.18222	0.144251	0
OP	TraesAK58CH1B01G335400-TraesAK58CH3B01G321600	0.034291	2.74304	0.0125011	0
OP	TraesAK58CH1B01G335600-TraesAK58CH5B01G495100	0.319241	1.53625	0.207805	8.20903e-148
OP	TraesAK58CH1B01G335700-TraesAK58CH3B01G321800	0.0948774	0.719647	0.131839	1.00601e-113
OP	TraesAK58CH1B01G337800-TraesAK58CH3B01G322600	0.20024	1.47592	0.135671	9.50509e-258
OP	TraesAK58CH1B01G338700-TraesAK58CH3B01G323400	0.105896	1.0307	0.102742	5.19507e-111
OP	TraesAK58CH1B01G338800-TraesAK58CH3B01G323700	0.257447	2.62478	0.0980833	0
OP	TraesAK58CH1B01G339300-TraesAK58CH1B01G339400	0.328754	2.94365	0.111682	0
OP	TraesAK58CH1B01G340100-TraesAK58CH3B01G325400	0.134952	0.834191	0.161775	2.162e-75
OP	TraesAK58CH1B01G340200-TraesAK58CH3B01G325500	0.101943	0.741224	0.137533	6.88367e-83
OP	TraesAK58CH1B01G341400-TraesAK58CH1B01G341700	0.187945	0.570299	0.329554	6.49173e-52
OP	TraesAK58CH1B01G343000-TraesAK58CH7B01G142100	0.155895	1.2192	0.127866	1.17095e-282
OP	TraesAK58CH1B01G345000-TraesAK58CH3B01G327300	0.252643	4.50164	0.0561224	0
OP	TraesAK58CH1B01G345100-TraesAK58CH3B01G327400	0.109702	0.79891	0.137315	6.06813e-150
OP	TraesAK58CH1B01G345900-TraesAK58CH2B01G474800	0.0320159	0.188788	0.169586	4.64852e-37
OP	TraesAK58CH1B01G346000-TraesAK58CH7B01G317700	0.0405273	0.27342	0.148224	2.00453e-23
OP	TraesAK58CH1B01G346300-TraesAK58CH3B01G653200	0.116529	0.560998	0.207716	1.3888e-44
OP	TraesAK58CH1B01G346800-TraesAK58CH3B01G328800	0.15442	1.22276	0.126289	6.42474e-163
OP	TraesAK58CH1B01G347700-TraesAK58CH3B01G329500	0.190418	0.855759	0.222513	1.59307e-61
OP	TraesAK58CH1B01G348800-TraesAK58CH3B01G329800	0.0982768	1.22962	0.0799244	1.19291e-132
OP	TraesAK58CH1B01G349000-TraesAK58CH3B01G329900	0.177399	2.10036	0.0844614	0
OP	TraesAK58CH1B01G349500-TraesAK58CH7B01G135700	0.0782403	0.940433	0.083196	7.77254e-58
OP	TraesAK58CH1B01G352600-TraesAK58CH1B01G352800	0.180875	0.345307	0.523809	2.37772e-08
OP	TraesAK58CH1B01G352900-TraesAK58CH3B01G335500	0.0575587	1.43918	0.039994	3.40693e-82
OP	TraesAK58CH1B01G353900-TraesAK58CH3B01G256000	0.383801	1.89316	0.202731	7.06087e-171
OP	TraesAK58CH1B01G354000-TraesAK58CH2B01G316800	0.18206	3.45169	0.052745	5.29746e-249
OP	TraesAK58CH1B01G358800-TraesAK58CH3B01G287000	0.122486	0.884183	0.13853	5.50794e-54
OP	TraesAK58CH1B01G359400-TraesAK58CH3B01G287100	0.283797	0.985556	0.287956	9.20786e-72
OP	TraesAK58CH1B01G359600-TraesAK58CH3B01G287600	0.318903	1.0686	0.298431	2.54295e-60
OP	TraesAK58CH1B01G364200-TraesAK58CH4B01G031200	0.382457	3.06763	0.124675	0
OP	TraesAK58CH1B01G366400-TraesAK58CH3B01G471800	0.340029	3.31107	0.102695	0
OP	TraesAK58CH1B01G369300-TraesAK58CH3B01G021600	0.0578296	0.414129	0.139642	7.74499e-28
OP	TraesAK58CH1B01G369600-TraesAK58CH3B01G297700	0.0373189	1.01294	0.0368421	4.96643e-98
OP	TraesAK58CH1B01G369700-TraesAK58CH3B01G297800	0.102911	0.715695	0.143792	1.56342e-47
OP	TraesAK58CH1B01G370500-TraesAK58CH3B01G298200	0.128208	0.92415	0.138731	4.24599e-57
OP	TraesAK58CH1B01G370700-TraesAK58CH3B01G298600	0.199945	1.03688	0.192834	1.14905e-93
OP	TraesAK58CH1B01G371300-TraesAK58CH1B01G371400	0.130827	0.619701	0.211113	1.47189e-38
OP	TraesAK58CH1B01G372000-TraesAK58CH1B01G422100	0.213844	0.669612	0.319355	8.3239e-34
OP	TraesAK58CH1B01G375300-TraesAK58CH3B01G305400	0.127596	0.736464	0.173255	3.25592e-72
OP	TraesAK58CH1B01G375700-TraesAK58CH4B01G115300	0.0149651	0.474256	0.0315548	5.36364e-52
OP	TraesAK58CH1B01G385200-TraesAK58CH3B01G308800	0.278492	5.89662	0.0472291	0
OP	TraesAK58CH1B01G385300-TraesAK58CH3B01G309100	0.147591	0.878684	0.167968	2.05355e-183
OP	TraesAK58CH1B01G390000-TraesAK58CH3B01G310200	0.0872476	2.86447	0.0304586	0
OP	TraesAK58CH1B01G391300-TraesAK58CH3B01G310800	0.201486	1.50098	0.134236	9.63987e-183
OP	TraesAK58CH1B01G391400-TraesAK58CH3B01G311000	0.0381193	0.851273	0.0447791	2.54375e-117
OP	TraesAK58CH1B01G392300-TraesAK58CH2B01G153700	0.113668	0.184171	0.617189	0.00291133
OP	TraesAK58CH1B01G402000-TraesAK58CH2B01G655100	0.025525	0.704746	0.0362187	3.7198e-112
OP	TraesAK58CH1B01G402700-TraesAK58CH3B01G313800	0.184468	4.7036	0.0392185	0
OP	TraesAK58CH1B01G407500-TraesAK58CH1B01G407700	0.0586568	0.329271	0.178141	4.49181e-18
OP	TraesAK58CH1B01G409500-TraesAK58CH1B01G409600	0.119179	0.544575	0.218848	4.73804e-38
OP	TraesAK58CH1B01G411000-TraesAK58CH3B01G285700	0.21171	1.14569	0.184789	0
OP	TraesAK58CH1B01G411600-TraesAK58CH3B01G285200	0.258379	0.942253	0.274214	1.14989e-81
OP	TraesAK58CH1B01G413200-TraesAK58CH1B01G413700	0.192346	0.482382	0.398741	7.29214e-16
OP	TraesAK58CH1B01G417600-TraesAK58CH3B01G422700	0.0337178	0.298315	0.113027	3.15618e-47
OP	TraesAK58CH1B01G418200-TraesAK58CH3B01G438100	0.140179	0.362641	0.386551	4.12392e-28
OP	TraesAK58CH1B01G420600-TraesAK58CH5B01G473000	0.0179865	1.5206	0.0118286	1.48273e-81
OP	TraesAK58CH1B01G420700-TraesAK58CH3B01G281700	0.287427	0.835249	0.344122	1.01372e-65
OP	TraesAK58CH1B01G422900-TraesAK58CH4B01G355400	0.0842292	0.304159	0.276925	1.39188e-19
OP	TraesAK58CH1B01G429200-TraesAK58CH7B01G282900	0.159789	6.76976	0.0236033	0
OP	TraesAK58CH1B01G429500-TraesAK58CH4B01G358600	0.0652226	0.442218	0.14749	3.16861e-34
OP	TraesAK58CH1B01G431200-TraesAK58CH3B01G272900	0.129125	1.88451	0.0685193	4.30334e-166
OP	TraesAK58CH1B01G432100-TraesAK58CH3B01G272200	0.198691	0.903942	0.219805	3.36751e-56
OP	TraesAK58CH1B01G432800-TraesAK58CH3B01G271800	0.0944066	0.913033	0.103399	3.00845e-73
OP	TraesAK58CH1B01G434500-TraesAK58CH3B01G270800	0.144428	1.78208	0.0810451	2.66613e-121
OP	TraesAK58CH1B01G434900-TraesAK58CH2B01G032400	0.360739	2.98155	0.12099	0
OP	TraesAK58CH1B01G435000-TraesAK58CH3B01G270400	0.188766	1.10302	0.171136	3.71513e-101
OP	TraesAK58CH1B01G435600-TraesAK58CH2B01G546300	0.334393	1.83405	0.182325	8.18057e-281
OP	TraesAK58CH1B01G436600-TraesAK58CH5B01G495000	0.345981	3.3294	0.103917	0
OP	TraesAK58CH1B01G438400-TraesAK58CH4B01G191900	0.216992	3.46995	0.0625346	0
OP	TraesAK58CH1B01G438600-TraesAK58CH3B01G282200	0.23464	2.89881	0.0809437	0
OP	TraesAK58CH1B01G438800-TraesAK58CH1B01G439800	0.201224	1.72694	0.116521	6.952e-137
OP	TraesAK58CH1B01G441000-TraesAK58CH2B01G250500	0.199182	0.90305	0.220566	1.24108e-83
OP	TraesAK58CH1B01G442300-TraesAK58CH3B01G186100	0.238671	3.39315	0.070339	0
OP	TraesAK58CH1B01G443300-TraesAK58CH1B01G443600	0.0811169	0.551151	0.147177	5.29231e-59
OP	TraesAK58CH1B01G443800-TraesAK58CH3B01G266300	0.0589052	0.812541	0.072495	7.93866e-87
OP	TraesAK58CH1B01G447000-TraesAK58CH3B01G265600	0.249835	2.42299	0.10311	0
OP	TraesAK58CH1B01G447500-TraesAK58CH7B01G274400	0.653752	2.19659	0.297622	0
OP	TraesAK58CH1B01G447700-TraesAK58CH3B01G265300	0.152929	2.50096	0.0611483	0
OP	TraesAK58CH1B01G447800-TraesAK58CH3B01G509600	0.130692	0.413647	0.315951	1.26234e-21
OP	TraesAK58CH1B01G448400-TraesAK58CH6B01G294800	0.262506	0.556558	0.471659	3.76545e-50
OP	TraesAK58CH1B01G448500-TraesAK58CH2B01G225800	0.068679	0.831752	0.0825715	7.60031e-77
OP	TraesAK58CH1B01G449900-TraesAK58CH3B01G263500	0.0677775	0.878629	0.0771401	1.72518e-123
OP	TraesAK58CH1B01G450300-TraesAK58CH3B01G263200	0.148469	0.797397	0.186192	1.59715e-90
OP	TraesAK58CH1B01G451500-TraesAK58CH1B01G451600	0.198176	0.34102	0.581127	9.13929e-09
OP	TraesAK58CH1B01G452200-TraesAK58CH5B01G476900	0.249148	2.07783	0.119908	0
OP	TraesAK58CH1B01G453000-TraesAK58CH7B01G279100	0.351699	0.581672	0.604635	6.00565e-14
OP	TraesAK58CH1B01G457100-TraesAK58CH3B01G257200	0.205508	3.35965	0.0611693	0
OP	TraesAK58CH1B01G457700-TraesAK58CH3B01G269100	0.23169	3.52428	0.065741	0
OP	TraesAK58CH1B01G467700-TraesAK58CH5B01G538600	0.294365	0.939458	0.313335	1.14109e-66
OP	TraesAK58CH1B01G468700-TraesAK58CH4B01G050000	0.140157	0.907893	0.154376	1.97568e-64
OP	TraesAK58CH1B01G470300-TraesAK58CH5B01G187200	0.182661	2.57571	0.0709169	1.95761e-172
OP	TraesAK58CH1B01G472100-TraesAK58CH3B01G228100	0.139649	2.80227	0.049834	0
OP	TraesAK58CH1D01G012200-TraesAK58CH5D01G496100	0.151373	0.383033	0.395197	1.89641e-24
OP	TraesAK58CH1D01G013100-TraesAK58CH4D01G087000	0.16719	0.496445	0.336775	5.3987e-48
OP	TraesAK58CH1D01G015400-TraesAK58CH2D01G031500	0.146164	1.67741	0.087137	4.00239e-125
OP	TraesAK58CH1D01G020500-TraesAK58CH7D01G608000	0.125477	0.966227	0.129863	7.59369e-71
OP	TraesAK58CH1D01G021700-TraesAK58CH1D01G021800	0.108696	0.67217	0.161709	9.37204e-51
OP	TraesAK58CH1D01G022600-TraesAK58CH3D01G582600	0.140713	1.03116	0.136461	1.18025e-179
OP	TraesAK58CH1D01G022700-TraesAK58CH1D01G203600	0.01258	1.32547	0.00949096	9.72768e-115
OP	TraesAK58CH1D01G022900-TraesAK58CH1D01G456300	0.141363	0.765077	0.18477	6.49027e-76
OP	TraesAK58CH1D01G023500-TraesAK58CH6D01G314100	0.145703	0.529788	0.275022	1.94202e-48
OP	TraesAK58CH1D01G026400-TraesAK58CH3D01G587400	0.345426	0.946597	0.364913	6.68716e-99
OP	TraesAK58CH1D01G028100-TraesAK58CH3D01G586300	0.10973	0.913792	0.120081	9.07477e-249
OP	TraesAK58CH1D01G033600-TraesAK58CH1D01G034500	0.121909	0.199955	0.609682	0.00193149
OP	TraesAK58CH1D01G037800-TraesAK58CH1D01G099600	0.169743	0.398451	0.426008	4.62019e-24
OP	TraesAK58CH1D01G038000-TraesAK58CH3D01G256200	0.114239	2.07706	0.0550004	1.26535e-163
OP	TraesAK58CH1D01G039700-TraesAK58CH4D01G237600	0.176929	1.85803	0.0952239	0
OP	TraesAK58CH1D01G040000-TraesAK58CH7D01G624000	0.0631763	0.477365	0.132344	1.26358e-59
OP	TraesAK58CH1D01G041000-TraesAK58CH4D01G237400	0.281884	4.39561	0.0641285	0
OP	TraesAK58CH1D01G043500-TraesAK58CH5D01G521000	0.314594	1.7287	0.181983	3.4317e-198
OP	TraesAK58CH1D01G045200-TraesAK58CH7D01G245200	0.127639	0.653747	0.195242	2.42184e-46
OP	TraesAK58CH1D01G045300-TraesAK58CH2D01G432000	0.0225837	1.13825	0.0198408	1.27113e-175
OP	TraesAK58CH1D01G046800-TraesAK58CH6D01G138000	0.0795025	0.19222	0.4136	4.99335e-06
OP	TraesAK58CH1D01G050800-TraesAK58CH4D01G233300	0.263095	2.05318	0.128141	0
OP	TraesAK58CH1D01G051700-TraesAK58CH2D01G310100	0.290519	4.54327	0.0639449	0
OP	TraesAK58CH1D01G056500-TraesAK58CH4D01G070200	0.434482	2.67291	0.162551	0
OP	TraesAK58CH1D01G057600-TraesAK58CH6D01G442300	0.278563	2.11745	0.131556	5.11601e-270
OP	TraesAK58CH1D01G064200-TraesAK58CH7D01G324100	0.480064	2.7077	0.177296	0
OP	TraesAK58CH1D01G069700-TraesAK58CH4D01G085100	0.280553	6.18696	0.0453459	0
OP	TraesAK58CH1D01G076300-TraesAK58CH1D01G101300	0.242223	1.46361	0.165497	1.22347e-119
OP	TraesAK58CH1D01G076900-TraesAK58CH1D01G253400	0.0803528	0.421127	0.190804	1.75614e-61
OP	TraesAK58CH1D01G079000-TraesAK58CH7D01G126200	0.431478	2.67929	0.161042	0
OP	TraesAK58CH1D01G079400-TraesAK58CH7D01G296000	0.3189	0.850429	0.374987	6.66459e-42
OP	TraesAK58CH1D01G079900-TraesAK58CH6D01G388600	0.172859	0.295721	0.584535	1.01731e-07
OP	TraesAK58CH1D01G081300-TraesAK58CH4D01G294500	0.110675	1.12164	0.0986718	6.60448e-97
OP	TraesAK58CH1D01G085600-TraesAK58CH6D01G223300	0.26836	3.40737	0.0787586	0
OP	TraesAK58CH1D01G086200-TraesAK58CH4D01G120400	0.0454582	0.115654	0.393054	2.67441e-10
OP	TraesAK58CH1D01G087000-TraesAK58CH4D01G365700	0.0652795	0.513683	0.127081	2.84715e-44
OP	TraesAK58CH1D01G090700-TraesAK58CH6D01G447300	0.281181	3.10903	0.09044	0
OP	TraesAK58CH1D01G090800-TraesAK58CH3D01G191400	0.151059	0.990371	0.152528	1.98971e-71
OP	TraesAK58CH1D01G093100-TraesAK58CH4D01G257700	0.0797261	2.14771	0.0371214	0
OP	TraesAK58CH1D01G093600-TraesAK58CH1D01G094000	0.0575323	1.02185	0.0563019	2.04049e-71
OP	TraesAK58CH1D01G094600-TraesAK58CH3D01G223700	0.193595	3.46178	0.0559236	0
OP	TraesAK58CH1D01G095100-TraesAK58CH5D01G207700	0.566852	2.62738	0.215748	0
OP	TraesAK58CH1D01G096700-TraesAK58CH7D01G431100	0.141478	1.03513	0.136677	2.07778e-97
OP	TraesAK58CH1D01G100100-TraesAK58CH2D01G203500	0.12966	2.8183	0.0460066	1.44879e-256
OP	TraesAK58CH1D01G101900-TraesAK58CH2D01G360200	0.20203	1.25703	0.16072	7.33843e-79
OP	TraesAK58CH1D01G112900-TraesAK58CH1D01G113000	0.0627846	0.981109	0.0639935	1.60006e-165
OP	TraesAK58CH1D01G114200-TraesAK58CH3D01G078700	0.0939664	1.12494	0.08353	2.05387e-250
OP	TraesAK58CH1D01G114700-TraesAK58CH5D01G322800	0.39863	2.79898	0.14242	0
OP	TraesAK58CH1D01G114900-TraesAK58CH2D01G539400	0.269056	1.25129	0.215024	7.10526e-238
OP	TraesAK58CH1D01G117600-TraesAK58CH5D01G582900	0.529503	2.49798	0.211972	0
OP	TraesAK58CH1D01G118600-TraesAK58CH2D01G235900	0.0115314	0.397273	0.0290264	2.69939e-83
OP	TraesAK58CH1D01G119300-TraesAK58CH3D01G259500	0.370782	3.36614	0.11015	0
OP	TraesAK58CH1D01G120000-TraesAK58CH6D01G447200	0.125828	0.630179	0.199671	2.63931e-54
OP	TraesAK58CH1D01G120400-TraesAK58CH3D01G100300	0.165017	1.11821	0.147572	6.23599e-142
OP	TraesAK58CH1D01G120700-TraesAK58CH4D01G041700	0.206665	3.31815	0.0622832	0
[truncated: 17,376 more rows]
