# Supplementary material for: Intra-Varietal Diversity and Its Contribution to Wheat Evolution, Domestication, and Improvement in Wheat
Source: Int J Mol Sci. 2023 Jun 16;24(12):10217. doi: 10.3390/ijms241210217 (PMC10299346; doi:10.3390/ijms241210217)
Supplement: Supplementary file 1 [file ijms-24-10217-s001.zip › Data S10 KEGG enrichment of specific paralogs in AK58.xlsx]

## Sheet: AK58A
Data S10. KEGG enrichment of specific paralogs in AK58 subgenome A
ID	pvalue	p.adjust	qvalue	Description
K17784	8.51845e-12	6.59424e-10	2.56294e-10	Mitochondrial biogenesis
K11232	1.0145e-11	6.59424e-10	2.56294e-10	Two-component system
K18703	1.0145e-11	6.59424e-10	2.56294e-10	Enzymes with EC numbers
K04079	1.44354e-10	7.03725e-09	2.73512e-09	Protein processing in endoplasmic reticulum
K21988	3.34831e-10	1.30584e-08	5.07533e-09	Transporters
K10739	4.44539e-10	1.44475e-08	5.61523e-09	DNA replication
K01414	1.60122e-09	4.46054e-08	1.73365e-08	Peptidases and inhibitors
K08081	4.17134e-09	1.01676e-07	3.9518e-08	Tropane, piperidine and pyridine alkaloid biosynthesis
K14490	7.59456e-08	1.62608e-06	6.31999e-07	Plant hormone signal transduction
K02999	8.33888e-08	1.62608e-06	6.31999e-07	RNA polymerase
K03648	2.56536e-07	4.54769e-06	1.76752e-06	Base excision repair
K07232	4.12441e-07	6.70217e-06	2.60489e-06	Glutathione metabolism
K02834	9.42026e-07	1.41304e-05	5.49197e-06	Ribosome biogenesis
K02128	2.03574e-06	2.83549e-05	1.10205e-05	Oxidative phosphorylation
K17679	4.41364e-06	5.73773e-05	2.23005e-05	Mitochondrial biogenesis
K07390	5.26892e-06	6.42149e-05	2.4958e-05	Chaperones and folding catalysts
K17871	1.0138e-05	0.000116289	4.51975e-05	Enzymes with EC numbers
K03104	1.24353e-05	0.000130055	5.05477e-05	Protein export
K00512	1.2672e-05	0.000130055	5.05477e-05	Steroid hormone biosynthesis
K00605	1.77788e-05	0.000173343	6.73723e-05	Glyoxylate and dicarboxylate metabolism
K01381	2.04854e-05	0.0001841	7.15532e-05	Autophagy - yeast
K08857	2.07703e-05	0.0001841	7.15532e-05	Protein kinases
K10696	0.00011214	0.000911135	0.000354125	Ubiquitin system
K18486	0.00011214	0.000911135	0.000354125	Transcription factors
K03257	0.000165883	0.00129389	0.000502888	RNA transport
K20858	0.000236096	0.00177072	0.000688215	Calcium signaling pathway
K18857	0.000278213	0.00200932	0.000780949	Glycolysis / Gluconeogenesis
K03234	0.000325461	0.0022666	0.000880946	AMPK signaling pathway
K17604	0.000378187	0.00245821	0.00095542	Protein phosphatases and associated proteins
K19893	0.000378187	0.00245821	0.00095542	Starch and sucrose metabolism
K20848	0.000501489	0.00315453	0.00122605	Enzymes with EC numbers
K21770	0.000696568	0.00422372	0.00164161	FoxO signaling pathway
K11816	0.000727344	0.00422372	0.00164161	Tryptophan metabolism
K03809	0.000736443	0.00422372	0.00164161	Ubiquinone and other terpenoid-quinone biosynthesis
K08065	0.000775629	0.00432136	0.00167956	Antigen processing and presentation
K13051	0.000862397	0.00454506	0.0017665	Alanine, aspartate and glutamate metabolism
K14413	0.000862397	0.00454506	0.0017665	Various types of N-glycan biosynthesis
K02882	0.00105128	0.00512501	0.00199191	Ribosome
K11838	0.00105128	0.00512501	0.00199191	FoxO signaling pathway
K18883	0.00105128	0.00512501	0.00199191	Enzymes with EC numbers
K01728	0.00115829	0.00550896	0.00214113	Pentose and glucuronate interconversions
K14944	0.00176759	0.00820667	0.00318964	Spliceosome
K00006	0.00205973	0.00934063	0.00363036	Glycerophospholipid metabolism
K03676	0.00211453	0.0093712	0.00364225	Chaperones and folding catalysts
K03715	0.00226049	0.00979545	0.00380714	Glycerolipid metabolism

## Sheet: AK58B
Data S10. KEGG enrichment of specific paralogs in AK58 subgenome B
ID	pvalue	p.adjust	qvalue	Description
K15032	1.27042e-25	2.94737e-23	1.19018e-23	Translation factors
K09260	1.44255e-18	1.67336e-16	6.75722e-17	MAPK signaling pathway - fly
K12606	6.65013e-11	5.14277e-09	2.07671e-09	RNA degradation
K01613	3.53695e-10	2.05143e-08	8.28392e-09	Glycerophospholipid metabolism
K09775	8.58244e-10	3.98225e-08	1.60808e-08	Function unknown
K02917	9.84394e-09	3.70477e-07	1.49603e-07	Ribosome
K02971	1.11782e-08	3.70477e-07	1.49603e-07	Ribosome
K01180	5.82048e-08	1.50039e-06	6.05875e-07	Enzymes with EC numbers
K09561	5.82048e-08	1.50039e-06	6.05875e-07	Protein processing in endoplasmic reticulum
K19750	7.5531e-08	1.75232e-06	7.07606e-07	Cytoskeleton proteins
K13430	2.99169e-07	6.30974e-06	2.54794e-06	Plant-pathogen interaction
K17550	4.81567e-07	9.3103e-06	3.7596e-06	Protein phosphatases and associated proteins
K03883	7.88445e-07	1.40707e-05	5.68191e-06	Oxidative phosphorylation
K13449	3.38598e-06	5.61105e-05	2.26581e-05	MAPK signaling pathway - plant
K00889	3.85442e-06	5.9615e-05	2.40732e-05	Inositol phosphate metabolism
K15382	8.32002e-06	0.00012064	4.87159e-05	Transporters
K21776	1.09492e-05	0.000149424	6.0339e-05	Cellular senescence
K03364	1.41885e-05	0.000182874	7.38467e-05	Ubiquitin mediated proteolysis
K14517	1.69086e-05	0.000206463	8.33722e-05	Plant hormone signal transduction
K08857	5.61419e-05	0.000651246	0.000262981	Protein kinases
K03116	6.65879e-05	0.000735638	0.000297059	Protein export
K03259	8.86e-05	0.000934328	0.000377292	RNA transport
K20168	0.000104304	0.00105133	0.000424538	Mitophagy - animal
K07521	0.00011329	0.00105133	0.000424538	Axon guidance
K13100	0.00011329	0.00105133	0.000424538	Spliceosome
K09872	0.000294776	0.00263031	0.00106215	Transporters
K10807	0.000327532	0.00281435	0.00113647	Purine metabolism
K08592	0.000386815	0.00311599	0.00125827	Peptidases and inhibitors
K10900	0.000402929	0.00311599	0.00125827	DNA replication proteins
K15025	0.000402929	0.00311599	0.00125827	Translation
K13993	0.000462302	0.00336618	0.0013593	Protein processing in endoplasmic reticulum
K10739	0.0004643	0.00336618	0.0013593	DNA replication
K06269	0.000546033	0.00363038	0.00146599	mRNA surveillance pathway
K03093	0.000547687	0.00363038	0.00146599	Transcription machinery
K18606	0.000547687	0.00363038	0.00146599	Tyrosine metabolism
K02873	0.000721898	0.00465223	0.00187862	Ribosome
K03248	0.000927744	0.00551889	0.00222859	RNA transport
K03644	0.000927744	0.00551889	0.00222859	Lipoic acid metabolism
K03955	0.000927744	0.00551889	0.00222859	Oxidative phosphorylation
K01184	0.000976419	0.00566323	0.00228688	Pentose and glucuronate interconversions
K01809	0.00116728	0.00644785	0.00260371	Fructose and mannose metabolism
K02262	0.00116728	0.00644785	0.00260371	Oxidative phosphorylation
K09286	0.00120537	0.00650341	0.00262615	Transcription factors
K01365	0.00140354	0.0073485	0.00296741	Phagosome
K00850	0.00142536	0.0073485	0.00296741	Glycolysis / Gluconeogenesis
K12761	0.00160237	0.00808149	0.0032634	Autophagy - yeast
K20718	0.00175509	0.00848294	0.00342551	MAPK signaling pathway - plant
K21286	0.00175509	0.00848294	0.00342551	Enzymes with EC numbers

## Sheet: AK58D
Data S10. KEGG enrichment of specific paralogs in AK58 subgenome D
ID	pvalue	p.adjust	qvalue	Description
K00111	2.73776e-13	5.63978e-11	2.13257e-11	Glycerophospholipid metabolism
K13993	5.82573e-11	6.0005e-09	2.26897e-09	Protein processing in endoplasmic reticulum
K09648	1.01906e-10	6.99751e-09	2.64597e-09	Protein export
K10534	4.84339e-10	2.49434e-08	9.43186e-09	Nitrogen metabolism
K00387	2.06482e-09	7.57034e-08	2.86257e-08	Sulfur metabolism
K22378	2.20495e-09	7.57034e-08	2.86257e-08	Ubiquitin system
K02949	3.5903e-07	1.05657e-05	3.99522e-06	Ribosome
K13126	4.19407e-07	1.07997e-05	4.0837e-06	RNA transport
K00261	1.65606e-06	3.79054e-05	1.43332e-05	Nitrogen metabolism
K12657	7.49754e-06	0.000154449	5.84019e-05	Arginine and proline metabolism
K02913	1.05794e-05	0.000198123	7.49162e-05	Ribosome
K08592	1.26485e-05	0.000217133	8.21044e-05	Peptidases and inhibitors
K20000	2.20723e-05	0.000349761	0.000132255	Transfer RNA biogenesis
K03152	2.95573e-05	0.000434915	0.000164454	Peptidases and inhibitors
K22314	5.0935e-05	0.000699507	0.000264504	Enzymes with EC numbers
K10251	7.1857e-05	0.00092516	0.00034983	Fatty acid elongation
K06617	8.13171e-05	0.000985372	0.000372599	Galactose metabolism
K06671	0.000152486	0.00174512	0.000659881	Cell cycle
K01363	0.000178536	0.00193571	0.00073195	Lysosome
K01648	0.000212128	0.00215526	0.000814968	Citrate cycle (TCA cycle)
K03046	0.000219711	0.00215526	0.000814968	RNA polymerase
K03505	0.000299291	0.00280245	0.00105969	DNA replication
K00734	0.000392852	0.00313233	0.00118443	Glycosaminoglycan biosynthesis - chondroitin sulfate / dermatan sulfate
K01915	0.000392852	0.00313233	0.00118443	Glyoxylate and dicarboxylate metabolism
K16290	0.000392852	0.00313233	0.00118443	Peptidases and inhibitors
K15979	0.000395343	0.00313233	0.00118443	Viral carcinogenesis
K02358	0.000509169	0.00388477	0.00146895	Plant-pathogen interaction
K04079	0.000586049	0.00431165	0.00163036	Protein processing in endoplasmic reticulum
K14516	0.000747227	0.00530789	0.00200707	MAPK signaling pathway - plant
K13103	0.000937421	0.00643696	0.00243401	Spliceosome
K17492	0.00138658	0.00901582	0.00340915	Protein phosphatases and associated proteins
K02946	0.00141558	0.00901582	0.00340915	Ribosome
K15437	0.00144428	0.00901582	0.00340915	Transfer RNA biogenesis
