# Supplementary material for: Intra-Varietal Diversity and Its Contribution to Wheat Evolution, Domestication, and Improvement in Wheat
Source: Int J Mol Sci. 2023 Jun 16;24(12):10217. doi: 10.3390/ijms241210217 (PMC10299346; doi:10.3390/ijms241210217)
Supplement: Supplementary file 1 [file ijms-24-10217-s001.zip › Data S11 Species genes expansion.xlsx]

## Sheet: 11-1
Data S11-1. Gene expansion in wheat, rice, maize, millet, and soybean genomes
	AK58 Sub-A	AK58 Sub-B	AK58 Sub-D	Wheat	Rice	Maize	Millet	Soybean	Common
>20	56	62	61	59.6667	32	40	49	102	28
10-19	109	118	117	114.667	83	97	126	301	58
5-9	463	500	465	476	379	474	425	1374	73
Expansion families	628	680	643	650.333	494	611	600	1777	159
Expansion genes	6357	6855	6695	6635.67	4422	5543	6080	16202	2434
Average	10.1226	10.0809	10.4121	10.2052	8.95142	9.07201	10.1333	9.11761	15.3082
Total genes	38113	39794	40665	39524	43765	39423	32743	46177
Ratio of expansion genes	0.166793	0.172262	0.164638	0.167898	0.10104	0.140603	0.185689	0.350867

## Sheet: 11-2
Data S11-2. Rice expansion genes cloned
Group	AK58 Sub-A	AK58 Sub-B	AK58 Sub-D	Rice	Maize	Millet	Soybean	RAP	Name	MSU_LOC	Link
group_45	21	25	21	15	17	12	17	Os07g0471300	AGO18~OsAGO18	LOC_Os07g28850	AGO18~OsAGO18
group_219	6	7	7	6	5	5	14	Os03g0416200	BC1	LOC_Os03g30250	BC1
group_23	25	23	23	21	32	25	37	Os09g0422500	Bc6~OsCesA9	LOC_Os09g25490	Bc6~OsCesA9
group_133	7	7	7	7	12	9	17	Os05g0555100	BK-PP2A	LOC_Os05g48150	BK-PP2A
group_80	12	12	13	8	9	12	24	Os09g0558300	CDS1~OsCNGC9	LOC_Os09g38580	CDS1~OsCNGC9
group_198	8	6	9	6	8	6	10	Os03g0793500	CKI~EL1~Hd16	LOC_Os03g57940	CKI~EL1~Hd16
group_80	12	12	13	8	9	12	24	Os02g0627700	CNGC	LOC_Os02g41710	CNGC
group_9	51	40	47	35	22	32	64	Os07g0541500	CRK10	LOC_Os07g35700	CRK10
group_9	51	40	47	35	22	32	64	Os07g0541400	CRK6	LOC_Os07g35690	CRK6
group_23	25	23	23	21	32	25	37	Os08g0160500	CslF6	LOC_Os08g06380	CslF6
group_3	79	80	76	46	50	61	110	Os04g0132500	CTB4a	LOC_Os04g04330	CTB4a
group_220	11	8	9	5	5	7	5	Os04g0573900	CYP704A3	LOC_Os04g48460	CYP704A3
group_61	22	27	23	8	6	7	10	Os03g0140200	CYP96B5~WSL5	LOC_Os03g04660	CYP96B5~WSL5
group_7	59	68	63	35	22	39	49	Os04g0180400	CYP99A2	LOC_Os04g10160	CYP99A2
group_7	59	68	63	35	22	39	49	Os04g0178400	CYP99A3	LOC_Os04g09920	CYP99A3
group_237	7	10	9	5	5	7	5	Os04g0556500	cZOGT1	LOC_Os04g46980	cZOGT1
group_237	7	10	9	5	5	7	5	Os04g0556600	cZOGT2	LOC_Os04g46990	cZOGT2
group_237	7	10	9	5	5	7	5	Os04g0565400	cZOGT3	LOC_Os04g47770	cZOGT3
group_226	6	6	6	6	6	5	14	Os01g0513900	DBS1~OsNACK	LOC_Os01g33040	DBS1~OsNACK
group_40	26	20	29	7	22	16	20	Os11g0706200	DHD1	LOC_Os11g47920	DHD1
group_68	11	10	11	9	15	13	26	Os02g0236100	Docs1	LOC_Os02g14120	Docs1
group_32	19	26	24	18	15	16	46	Os03g0333200	DRUS1~FLR1	LOC_Os03g21540	DRUS1~FLR1
group_32	19	26	24	18	15	16	46	Os01g0769700	DRUS2~FLR2	LOC_Os01g56330	DRUS2~FLR2
group_11	33	30	33	30	29	32	59	Os01g0959600	EMP5~OsEMP5	LOC_Os01g72930	EMP5~OsEMP5
group_207	6	6	6	6	8	5	14	Os11g0515500	FBL55~OsAFB3	LOC_Os11g31620	FBL55~OsAFB3
group_24	35	28	30	21	21	21	30	Os12g0244100	FLO11	LOC_Os12g14070	FLO11
group_32	19	26	24	18	15	16	46	Os10g0534500	FLR11	LOC_Os10g39010	FLR11
group_3	79	80	76	46	50	61	110	Os06g0717200	FON1	LOC_Os06g50340	FON1
group_77	11	12	11	12	15	11	19	Os06g0291600	G11A	LOC_Os06g18830	G11A
group_250	7	7	7	5	5	5	10	Os03g0236200	GAD3	LOC_Os03g13300	GAD3
group_63	21	24	15	7	8	11	16	Os04g0413500	GIF1~OsCIN2~OsGIF1~WB1	LOC_Os04g33740	GIF1~OsCIN2~OsGIF1~WB1
group_121	10	10	10	6	8	7	18	Os04g0585200	GLR3.1	LOC_Os04g49570	GLR3.1
group_9	51	40	47	35	22	32	64	Os01g0366300	Gnk2RLK-1	LOC_Os01g26390	Gnk2RLK-1
group_9	51	40	47	35	22	32	64	Os01g0545500	Gnk2RLK-2	LOC_Os01g36500	Gnk2RLK-2
group_9	51	40	47	35	22	32	64	Os07g0534700	Gnk2RLK-4	LOC_Os07g35004	Gnk2RLK-4
group_9	51	40	47	35	22	32	64	Os07g0535800	Gnk2RLK-5	LOC_Os07g35140	Gnk2RLK-5
group_9	51	40	47	35	22	32	64	Os10g0136400	Gnk2RLK-7	LOC_Os10g04720	Gnk2RLK-7
group_9	51	40	47	35	22	32	64	Os10g0136500	Gnk2RLK-8	LOC_Os10g04730	Gnk2RLK-8
group_9	51	40	47	35	22	32	64	Os11g0601500	Gnk2RLK-9	LOC_Os11g38850	Gnk2RLK-9
group_166	7	7	7	6	9	7	15	Os03g0229500	GS3.1	LOC_Os03g12790	GS3.1
group_110	8	7	7	9	11	8	22	Os05g0207500	GSK2~OsGSK2~OsSK22	LOC_Os05g11730	GSK2~OsGSK2~OsSK22
group_57	15	16	12	14	15	11	23	Os06g0182300	GSL5~OsGSL5	LOC_Os06g08380	GSL5~OsGSL5
group_32	19	26	24	18	15	16	46	Os05g0317700	GW5.1	LOC_Os05g25350	GW5.1
group_118	8	8	8	5	11	9	21	Os02g0622100	hbd2~OsCKI1	LOC_Os02g40860	hbd2~OsCKI1
group_35	47	29	32	9	9	11	15	Os05g0519700	HSP101~OsClpB-cyt~HSP100	LOC_Os05g44340	HSP101~OsClpB-cyt~HSP100
group_24	35	28	30	21	21	21	30	Os11g0703900	HSP70	LOC_Os11g47760	HSP70
group_185	5	6	6	8	9	8	13	Os08g0500700	hsp82A	LOC_Os08g39140	hsp82A
group_185	5	6	6	8	9	8	13	Os06g0716700	Hsp90~rHsp90~OSGrp94	LOC_Os06g50300	Hsp90~rHsp90~OSGrp94
group_1	114	112	122	75	36	74	26	Os11g0173550	Hwi1	LOC_Os11g07240	Hwi1
group_5	85	86	77	52	45	53	83	Os01g0795400	Hwi2	LOC_Os01g58290	Hwi2
group_43	16	21	18	12	10	12	42	Os03g0738600	L-2	LOC_Os03g52860	L-2
group_9	51	40	47	35	22	32	64	Os07g0488400	LIL1~ALS1	LOC_Os07g30510	LIL1~ALS1
group_43	16	21	18	12	10	12	42	Os03g0700400	LOX-3	LOC_Os03g49350	LOX-3
group_1	114	112	122	75	36	74	26	Os02g0615800	LP2	LOC_Os02g40240	LP2
group_15	41	37	42	29	11	33	7	Os02g0154200	LRK1	LOC_Os02g05980	LRK1
group_15	41	37	42	29	11	33	7	Os02g0154000	LRK2	LOC_Os02g05970	LRK2
group_6	62	63	67	29	26	31	94	Os08g0179000	MAK10	LOC_Os08g08140	MAK10
group_103	13	11	15	9	6	12	10	Os06g0551800	MAK7	LOC_Os06g35850	MAK7
group_38	23	25	26	27	6	19	16	Os06g0575000	MAK8	LOC_Os06g37690	MAK8
group_3	79	80	76	46	50	61	110	Os12g0632800	MEG1	LOC_Os12g43640	MEG1
group_49	11	12	12	14	14	12	41	Os10g0340600	MEG2	LOC_Os10g19960	MEG2
group_45	21	25	21	15	17	12	17	Os03g0800200	MEL1	LOC_Os03g58600	MEL1
group_315	5	5	5	6	6	6	8	Os02g0187400	MTD1	LOC_Os02g09450	MTD1
group_17	30	33	34	24	11	16	49	Os02g0191000	NBS-Str1	LOC_Os02g09790	NBS-Str1
group_168	12	11	11	7	5	7	5	Os08g0531000	NPP1~OsPAP27b	LOC_Os08g41880	NPP1~OsPAP27b
group_20	40	34	40	14	20	21	21	Os03g0181500	ONI1	LOC_Os03g08360	ONI1
group_20	40	34	40	14	20	21	21	Os10g0416200	ONI2	LOC_Os10g28060	ONI2
group_119	10	15	15	5	5	12	8	Os02g0559400	OPR8	LOC_Os02g35310	OPR8
group_123	13	8	11	8	7	8	14	Os03g0751100	OPT~OsOPT7	LOC_Os03g54000	OPT~OsOPT7
group_68	11	10	11	9	15	13	26	Os08g0176200	ORK1	LOC_Os08g07890	ORK1
group_229	6	6	6	5	9	5	12	Os05g0567100	Oryzasin	LOC_Os05g49200	Oryzasin
group_41	18	19	17	18	16	15	29	Os12g0420100	Os12BGlu38	LOC_Os12g23170	Os12BGlu38
group_41	18	19	17	18	16	15	29	Os03g0212800	Os3BGlu6	LOC_Os03g11420	Os3BGlu6
group_41	18	19	17	18	16	15	29	Os03g0703000	Os3BGlu7	LOC_Os03g49600	Os3BGlu7
group_41	18	19	17	18	16	15	29	Os03g0703100	Os3BGlu8	LOC_Os03g49610	Os3BGlu8
group_41	18	19	17	18	16	15	29	Os04g0474500	Os4BGlu10	LOC_Os04g39840	Os4BGlu10
group_41	18	19	17	18	16	15	29	Os04g0474800	Os4BGlu12	LOC_Os04g39880	Os4BGlu12
group_41	18	19	17	18	16	15	29	Os06g0320200	Os6BGlu24	LOC_Os06g21570	Os6BGlu24
group_41	18	19	17	18	16	15	29	Os01g0508000	Os7BGlu26	LOC_Os01g32364	Os7BGlu26
group_85	9	9	9	10	14	10	25	Os07g0191200	OsA2	LOC_Os07g09340	OsA2
group_85	9	9	9	10	14	10	25	Os12g0638700	OsA3	LOC_Os12g44150	OsA3
group_85	9	9	9	10	14	10	25	Os04g0656100	OSA7~osAHA7~AHA7	LOC_Os04g56160	OSA7~osAHA7~AHA7
group_85	9	9	9	10	14	10	25	Os03g0100800	OsA8	LOC_Os03g01120	OsA8
group_44	18	18	20	12	17	17	29	Os07g0134000	OsAAP1	LOC_Os07g04180	OsAAP1
group_44	18	18	20	12	17	17	29	Os12g0181500	OsAAP11A~AAP11A~OsAAP16~AAP16	LOC_Os12g08090	OsAAP11A~AAP11A~OsAAP16~AAP16
group_44	18	18	20	12	17	17	29	Os05g0424000	OsAAP11F~AAP11F~OsAAP7~AAP7	LOC_Os05g34980	OsAAP11F~AAP11F~OsAAP7~AAP7
group_44	18	18	20	12	17	17	29	Os06g0556000	OsAAP3	LOC_Os06g36180	OsAAP3
group_16	30	27	26	22	22	29	42	Os04g0459000	OsABCB14	LOC_Os04g38570	OsABCB14
group_27	26	31	37	14	14	20	40	Os04g0620000	OsABCC1~MRP1	LOC_Os04g52900	OsABCC1~MRP1
group_27	26	31	37	14	14	20	40	Os04g0588700	OsABCC7	LOC_Os04g49900	OsABCC7
group_105	10	11	10	9	7	7	21	Os10g0494300	OsABCG26	LOC_Os10g35180	OsABCG26
group_18	34	35	28	20	21	21	36	Os07g0522500	OsABCG43~PDR5	LOC_Os07g33780	OsABCG43~PDR5
group_105	10	11	10	9	7	7	21	Os04g0528300	OsABCG9	LOC_Os04g44610	OsABCG9
group_70	14	18	19	9	8	8	19	Os03g0133500	OsACS	LOC_Os03g04120	OsACS
group_136	7	6	8	8	10	8	18	Os03g0718100	OsACT1~OsActin-1~OsActin1~OsActin	LOC_Os03g50885	OsACT1~OsActin-1~OsActin1~OsActin
group_136	7	6	8	8	10	8	18	Os10g0510000	OsAct2~OsActin-2	LOC_Os10g36650	OsAct2~OsActin-2
group_136	7	6	8	8	10	8	18	Os11g0163100	OsACTIN2	LOC_Os11g06390	OsACTIN2
group_207	6	6	6	6	8	5	14	Os04g0395600	OsAFB2	LOC_Os04g32460	OsAFB2
group_207	6	6	6	6	8	5	14	Os02g0759700	OsAFB4	LOC_Os02g52230	OsAFB4
group_207	6	6	6	6	8	5	14	Os03g0187500	OsAFB6~OsAFB5	LOC_Os03g08850	OsAFB6~OsAFB5
group_45	21	25	21	15	17	12	17	Os02g0169400	OsAGO17	LOC_Os02g07310	OsAGO17
group_45	21	25	21	15	17	12	17	Os02g0672200	OsAGO1a	LOC_Os02g45070	OsAGO1a
group_45	21	25	21	15	17	12	17	Os04g0566500	OsAGO1b	LOC_Os04g47870	OsAGO1b
group_45	21	25	21	15	17	12	17	Os02g0831600	OsAGO1c	LOC_Os02g58490	OsAGO1c
group_45	21	25	21	15	17	12	17	Os06g0729300	OsAGO1d	LOC_Os06g51310	OsAGO1d
group_45	21	25	21	15	17	12	17	Os04g0615700	OsAGO2	LOC_Os04g52540	OsAGO2
group_45	21	25	21	15	17	12	17	Os03g0449200	OsAGO7~shl4~SHO2	LOC_Os03g33650	OsAGO7~shl4~SHO2
group_196	7	7	6	6	7	8	12	Os08g0495800	OsAkaGal~Osh69	LOC_Os08g38710	OsAkaGal~Osh69
group_204	6	7	6	6	10	6	11	Os01g0648000	OsAKT1	LOC_Os01g45990	OsAKT1
group_204	6	7	6	6	10	6	11	Os05g0428700	OsAKT2	LOC_Os05g35410	OsAKT2
group_285	6	6	6	5	5	7	8	Os05g0468700	OsAMT2;1	LOC_Os05g39240	OsAMT2;1
group_285	6	6	6	5	5	7	8	Os01g0831900	OsAMT2;3~OsAMT2.3	LOC_Os01g61550	OsAMT2;3~OsAMT2.3
group_229	6	6	6	5	9	5	12	Os05g0137400	OsAP1	LOC_Os05g04630	OsAP1
group_126	8	8	8	7	11	8	18	Os04g0671900	OsARF12	LOC_Os04g57610	OsARF12
group_126	8	8	8	7	11	8	18	Os06g0677800	OsARF17	LOC_Os06g46410	OsARF17
group_126	8	8	8	7	11	8	18	Os06g0702600	OsARF19	LOC_Os06g48950	OsARF19
group_126	8	8	8	7	11	8	18	Os12g0613700	OsARF25	LOC_Os12g41950	OsARF25
group_219	6	7	7	6	5	5	14	Os05g0386800	OsBC1L4	LOC_Os05g32110	OsBC1L4
group_49	11	12	12	14	14	12	41	Os03g0165400	OsBGal1	LOC_Os03g06940	OsBGal1
group_49	11	12	12	14	14	12	41	Os06g0573600	OsBGal2	LOC_Os06g37560	OsBGal2
group_70	14	18	19	9	8	8	19	Os04g0674700	OsBIABP1~SLAC1~OsSLAC1	LOC_Os04g57850	OsBIABP1~SLAC1~OsSLAC1
group_24	35	28	30	21	21	21	30	Os02g0115900	OsBip1	LOC_Os02g02410	OsBip1
group_24	35	28	30	21	21	21	30	Os03g0710500	OsBiP2~Bip2	LOC_Os03g50250	OsBiP2~Bip2
group_24	35	28	30	21	21	21	30	Os05g0367800	OsBiP3~BiP3	LOC_Os05g30480	OsBiP3~BiP3
group_24	35	28	30	21	21	21	30	Os05g0428600	OsBiP4	LOC_Os05g35400	OsBiP4
group_24	35	28	30	21	21	21	30	Os08g0197700	OsBiP5	LOC_Os08g09770	OsBiP5
group_68	11	10	11	9	15	13	26	Os08g0174700	OsBISERK1~OsSERK1~OsBAK1~TBP1	LOC_Os08g07760	OsBISERK1~OsSERK1~OsBAK1~TBP1
group_3	79	80	76	46	50	61	110	Os03g0228800	OsBRR1	LOC_Os03g12730	OsBRR1
group_23	25	23	23	21	32	25	37	Os12g0555600	OsCD1~OsCSLD4~NRL1~ND1~sle1~DNL1	LOC_Os12g36890	OsCD1~OsCSLD4~NRL1~ND1~sle1~DNL1
group_13	26	27	25	27	42	26	45	Os03g0128700	OsCDPK1~OsCDPK13~OsCDPK11~OsCPK11~OsCDPK12	LOC_Os03g03660	OsCDPK1~OsCDPK13~OsCDPK11~OsCPK11~OsCDPK12
group_13	26	27	25	27	42	26	45	Os07g0515100	OsCDPK2~OsCPK2	LOC_Os07g33110	OsCDPK2~OsCPK2
group_13	26	27	25	27	42	26	45	Os04g0584600	OsCDPK7	LOC_Os04g49510	OsCDPK7
group_169	8	9	8	9	7	8	9	Os01g0220100	OsCel9A~OsGLU5	LOC_Os01g12070	OsCel9A~OsGLU5
group_23	25	23	23	21	32	25	37	Os01g0750300	OsCesA4~Bc7~bc11	LOC_Os01g54620	OsCesA4~Bc7~bc11
group_23	25	23	23	21	32	25	37	Os10g0467800	OsCesA7	LOC_Os10g32980	OsCesA7
group_23	25	23	23	21	32	25	37	Os07g0208500	OsCesA8	LOC_Os07g10770	OsCesA8
group_21	22	25	28	23	18	24	49	Os01g0827300	OsChI1	LOC_Os01g61160	OsChI1
group_20	40	34	40	14	20	21	21	Os05g0574600	OsCHS	LOC_Os05g49900	OsCHS
group_122	8	7	8	8	8	9	21	Os05g0276100	OsCHX14	LOC_Os05g19500	OsCHX14
group_63	21	24	15	7	8	11	16	Os02g0534400	OsCIN1	LOC_Os02g33110	OsCIN1
group_58	13	12	13	14	22	13	18	Os01g0759400	OsCIPK12	LOC_Os01g55450	OsCIPK12
group_58	13	12	13	14	22	13	18	Os12g0113500	OsCIPK14	LOC_Os12g02200	OsCIPK14
group_58	13	12	13	14	22	13	18	Os11g0113700	OsCIPK15	LOC_Os11g02240	OsCIPK15
group_58	13	12	13	14	22	13	18	Os07g0678600	OsCIPK2	LOC_Os07g48100	OsCIPK2
group_178	7	7	7	7	8	9	11	Os07g0150700	OsCIPK23	LOC_Os07g05620	OsCIPK23
group_35	47	29	32	9	9	11	15	Os02g0526400	OsClpD1	LOC_Os02g32520	OsClpD1
group_13	26	27	25	27	42	26	45	Os03g0788500	OsCPK10	LOC_Os03g57450	OsCPK10
group_13	26	27	25	27	42	26	45	Os04g0560600	OsCPK12	LOC_Os04g47300	OsCPK12
group_13	26	27	25	27	42	26	45	Os07g0161600	OsCPK17	LOC_Os07g06740	OsCPK17
group_13	26	27	25	27	42	26	45	Os08g0540400	OsCPK21	LOC_Os08g42750	OsCPK21
group_13	26	27	25	27	42	26	45	Os11g0171500	OsCPK24~OsCDPK14~OsCDPK24	LOC_Os11g07040	OsCPK24~OsCDPK14~OsCDPK24
group_13	26	27	25	27	42	26	45	Os11g0136600	OsCPK25	LOC_Os11g04170	OsCPK25
group_13	26	27	25	27	42	26	45	Os12g0133500	OsCPK26	LOC_Os12g03970	OsCPK26
group_13	26	27	25	27	42	26	45	Os03g0688300	OsCPK9	LOC_Os03g48270	OsCPK9
group_284	6	5	6	6	6	6	8	Os12g0277500	OsCPn60alpha1~OsCPn60a1	LOC_Os12g17910	OsCPn60alpha1~OsCPn60a1
group_284	6	5	6	6	6	6	8	Os06g0114000	OsCpn60beta1	LOC_Os06g02380	OsCpn60beta1
group_23	25	23	23	21	32	25	37	Os10g0578200	OsCSLD1~rth-2	LOC_Os10g42750	OsCSLD1~rth-2
group_24	35	28	30	21	21	21	30	Os05g0460000	OsctHSP70-1	LOC_Os05g38530	OsctHSP70-1
group_7	59	68	63	35	22	39	49	Os02g0184900	OsCYP71D8L	LOC_Os02g09220	OsCYP71D8L
group_7	59	68	63	35	22	39	49	Os07g0217600	Oscyp71Z2~CYP71Z2	LOC_Os07g11739	Oscyp71Z2~CYP71Z2
group_7	59	68	63	35	22	39	49	Os07g0218700	OsCYP71Z21	LOC_Os07g11870	OsCYP71Z21
group_7	59	68	63	35	22	39	49	Os07g0220200	OsCYP71Z22	LOC_Os07g11970	OsCYP71Z22
group_61	22	27	23	8	6	7	10	Os03g0140400	OsCYP96B4~BSH1~SD37	LOC_Os03g04680	OsCYP96B4~BSH1~SD37
group_159	7	7	7	7	9	8	14	Os02g0550600	OsCYT-INV1~SRT5	LOC_Os02g34560	OsCYT-INV1~SRT5
group_4	111	102	118	54	28	62	14	Os09g0561600	OsDEES1~OsWAK91	LOC_Os09g38850	OsDEES1~OsWAK91
group_3	79	80	76	46	50	61	110	Os06g0203800	OsER1	LOC_Os06g10230	OsER1
group_3	79	80	76	46	50	61	110	Os02g0777400	OsER2	LOC_Os02g53720	OsER2
group_10	60	54	47	34	22	36	8	Os01g0223800	OsESG1	LOC_Os01g12410	OsESG1
group_1	114	112	122	75	36	74	26	Os04g0618700	OsFLS2	LOC_Os04g52780	OsFLS2
group_46	22	17	22	11	16	13	27	Os06g0614000	OsFTIP1	LOC_Os06g41090	OsFTIP1
group_46	22	17	22	11	16	13	27	Os05g0370600	OsFTIP7	LOC_Os05g30750	OsFTIP7
group_250	7	7	7	5	5	5	10	Os08g0465800	OsGAD1	LOC_Os08g36320	OsGAD1
group_250	7	7	7	5	5	5	10	Os04g0447800	OsGAD2	LOC_Os04g37500	OsGAD2
group_244	6	6	6	7	7	6	9	Os08g0327100	OsGAUT4	LOC_Os08g23780	OsGAUT4
group_129	9	7	9	6	8	12	16	Os01g0785400	OsGH3.1~OsGH3-1~LC1	LOC_Os01g57610	OsGH3.1~OsGH3-1~LC1
group_129	9	7	9	6	8	12	16	Os11g0528700	OsGH3.13~TLD1~OsGH3-13	LOC_Os11g32520	OsGH3.13~TLD1~OsGH3-13
group_129	9	7	9	6	8	12	16	Os07g0592600	OsGH3.8~OsGH3-8~OsMGH3	LOC_Os07g40290	OsGH3.8~OsGH3-8~OsMGH3
group_129	9	7	9	6	8	12	16	Os01g0764800	OsGH3-2~OsGH3.2	LOC_Os01g55940	OsGH3-2~OsGH3.2
group_144	9	8	9	7	7	7	17	Os02g0733300	OsGH9B1	LOC_Os02g50040	OsGH9B1
group_1	114	112	122	75	36	74	26	Os02g0215900	OsGIRL1	LOC_Os02g12440	OsGIRL1
group_87	9	9	9	6	13	10	29	Os01g0760800	OsGL2	LOC_Os01g55549	OsGL2
group_121	10	10	10	6	8	7	18	Os02g0117500	OsGLR3.2	LOC_Os02g02540	OsGLR3.2
group_121	10	10	10	6	8	7	18	Os07g0522600	OsGLR3.4	LOC_Os07g33790	OsGLR3.4
group_40	26	20	29	7	22	16	20	Os04g0590400	OsGRAS23	LOC_Os04g50060	OsGRAS23
group_110	8	7	7	9	11	8	22	Os01g0205700	OsGSK1	LOC_Os01g10840	OsGSK1
group_110	8	7	7	9	11	8	22	Os02g0236200	OsGSK3	LOC_Os02g14130	OsGSK3
group_110	8	7	7	9	11	8	22	Os06g0547900	OsGSK4	LOC_Os06g35530	OsGSK4
group_14	31	28	30	26	31	29	30	Os04g0401700	OsHAK1	LOC_Os04g32920	OsHAK1
group_14	31	28	30	26	31	29	30	Os06g0625900	OsHAK10	LOC_Os06g42030	OsHAK10
group_14	31	28	30	26	31	29	30	Os08g0206400	OsHAK12	LOC_Os08g10550	OsHAK12
group_14	31	28	30	26	31	29	30	Os03g0575200	OsHAK16	LOC_Os03g37840	OsHAK16
group_14	31	28	30	26	31	29	30	Os01g0935500	OsHAK2	LOC_Os01g70940	OsHAK2
group_14	31	28	30	26	31	29	30	Os03g0576200	OsHAK21~qSE3	LOC_Os03g37930	OsHAK21~qSE3
group_14	31	28	30	26	31	29	30	Os01g0930400	OsHAK5	LOC_Os01g70490	OsHAK5
group_14	31	28	30	26	31	29	30	Os03g0337500	OsHAK8	LOC_Os03g21890	OsHAK8
group_276	5	5	5	5	7	5	12	Os03g0109400	OSHB1~LF1	LOC_Os03g01890	OSHB1~LF1
group_276	5	5	5	5	7	5	12	Os10g0480200	OSHB2	LOC_Os10g33960	OSHB2
group_276	5	5	5	5	7	5	12	Os12g0612700	OSHB3~OsHox33	LOC_Os12g41860	OSHB3~OsHox33
group_276	5	5	5	5	7	5	12	Os03g0640800	OSHB4~OsHox32	LOC_Os03g43930	OSHB4~OsHox32
group_276	5	5	5	5	7	5	12	Os01g0200300	OSHB5	LOC_Os01g10320	OSHB5
group_43	16	21	18	12	10	12	42	Os08g0508800	OsHI-LOX~OsLOX9	LOC_Os08g39840	OsHI-LOX~OsLOX9
group_24	35	28	30	21	21	21	30	Os05g0303000	OsHsp70CP1	LOC_Os05g23740	OsHsp70CP1
group_167	8	8	8	8	9	6	11	Os07g0446800	OsHXK1	LOC_Os07g26540	OsHXK1
group_167	8	8	8	8	9	6	11	Os05g0375100	OsHXK10	LOC_Os05g31110	OsHXK10
group_167	8	8	8	8	9	6	11	Os05g0522500	OsHXK5	LOC_Os05g44760	OsHXK5
group_167	8	8	8	8	9	6	11	Os01g0742500	OsHXK6	LOC_Os01g53930	OsHXK6
group_167	8	8	8	8	9	6	11	Os05g0187100	OsHXK7	LOC_Os05g09500	OsHXK7
group_63	21	24	15	7	8	11	16	Os09g0255000	OSINV1	LOC_Os09g08072	OSINV1
group_63	21	24	15	7	8	11	16	Os04g0413200	OSINV4	LOC_Os04g33720	OSINV4
group_204	6	7	6	6	10	6	11	Os01g0756700	OsKAT1	LOC_Os01g55200	OsKAT1
group_204	6	7	6	6	10	6	11	Os01g0210700	OsKAT2	LOC_Os01g11250	OsKAT2
group_204	6	7	6	6	10	6	11	Os02g0245800	OsKAT3	LOC_Os02g14840	OsKAT3
group_101	9	9	9	9	13	9	19	Os12g0547500	OsKCH1	LOC_Os12g36100	OsKCH1
group_21	22	25	28	23	18	24	49	Os05g0458600	OsLAC	LOC_Os05g38420	OsLAC
group_21	22	25	28	23	18	24	49	Os02g0749700	OsLAC10	LOC_Os02g51440	OsLAC10
group_21	22	25	28	23	18	24	49	Os05g0458300	OsLAC13	LOC_Os05g38390	OsLAC13
group_21	22	25	28	23	18	24	49	Os01g0842400	Oslacc	LOC_Os01g62480	Oslacc
group_103	13	11	15	9	6	12	10	Os04g0201900	OslecRK~OsLecRK1	LOC_Os04g12540	OslecRK~OsLecRK1
group_103	13	11	15	9	6	12	10	Os04g0202300	OsLecRK2	LOC_Os04g12560	OsLecRK2
group_103	13	11	15	9	6	12	10	Os04g0202500	OsLecRK3	LOC_Os04g12580	OsLecRK3
group_103	13	11	15	9	6	12	10	Os04g0202800	OsLecRK4	LOC_Os04g12600	OsLecRK4
group_43	16	21	18	12	10	12	42	Os03g0700700	OsLOX1	LOC_Os03g49380	OsLOX1
group_43	16	21	18	12	10	12	42	Os11g0575600	OsLOX10	LOC_Os11g36719	OsLOX10
group_43	16	21	18	12	10	12	42	Os03g0179900	OsLOX2	LOC_Os03g08220	OsLOX2
group_43	16	21	18	12	10	12	42	Os03g0699700	OsLOX3~LOX3	LOC_Os03g49260	OsLOX3~LOX3
group_43	16	21	18	12	10	12	42	Os02g0194700	OsLOX5	LOC_Os02g10120	OsLOX5
group_65	21	12	14	13	13	14	14	Os08g0564000	OsLPT1~OsPht1;6~OsPT6	LOC_Os08g45000	OsLPT1~OsPht1;6~OsPT6
group_15	41	37	42	29	11	33	7	Os06g0691800	OsLRR-RLK1	LOC_Os06g47650	OsLRR-RLK1
group_38	23	25	26	27	6	19	16	Os01g0669100	OsLSK1	LOC_Os01g47900	OsLSK1
group_104	9	10	9	9	13	11	14	Os01g0629900	OsMPK10	LOC_Os01g43910	OsMPK10
group_104	9	10	9	9	13	11	14	Os06g0367900	OsMPK11~OsMAPK11	LOC_Os06g26340	OsMPK11~OsMAPK11
group_104	9	10	9	9	13	11	14	Os02g0135200	OsMPK13~OsBIMK2	LOC_Os02g04230	OsMPK13~OsBIMK2
group_104	9	10	9	9	13	11	14	Os11g0271100	OsMPK15	LOC_Os11g17080	OsMPK15
group_104	9	10	9	9	13	11	14	Os01g0643800	OsMPK16	LOC_Os01g45620	OsMPK16
group_104	9	10	9	9	13	11	14	Os05g0576800	OsMPK17	LOC_Os05g50120	OsMPK17
group_104	9	10	9	9	13	11	14	Os05g0566400	OsMPK7~OsMAPK20-5	LOC_Os05g49140	OsMPK7~OsMAPK20-5
group_104	9	10	9	9	13	11	14	Os01g0665200	OsMPK8~OsWJUMK1	LOC_Os01g47530	OsMPK8~OsWJUMK1
group_27	26	31	37	14	14	20	40	Os03g0142800	OsMRP5	LOC_Os03g04920	OsMRP5
group_127	8	11	9	5	11	9	15	Os10g0360100	OsMST	LOC_Os10g21590	OsMST
group_28	25	24	27	26	21	27	30	Os04g0452700	OsMST1	LOC_Os04g37980	OsMST1
group_28	25	24	27	26	21	27	30	Os03g0594400	OsMST2	LOC_Os03g39710	OsMST2
group_28	25	24	27	26	21	27	30	Os07g0106200	OsMST3	LOC_Os07g01560	OsMST3
group_28	25	24	27	26	21	27	30	Os03g0218400	OsMST4	LOC_Os03g11900	OsMST4
group_28	25	24	27	26	21	27	30	Os08g0178200	OsMST5	LOC_Os08g08070	OsMST5
group_28	25	24	27	26	21	27	30	Os07g0559700	OsMST6	LOC_Os07g37320	OsMST6
group_28	25	24	27	26	21	27	30	Os01g0567600	OsMST7	LOC_Os01g38680	OsMST7
group_28	25	24	27	26	21	27	30	Os01g0567500	OsMST8	LOC_Os01g38670	OsMST8
group_56	11	13	11	15	17	12	27	Os02g0816900	osmyoXIB	LOC_Os02g57190	osmyoXIB
group_159	7	7	7	7	9	8	14	Os03g0314800	OsNIN1	LOC_Os03g20020	OsNIN1
group_159	7	7	7	7	9	8	14	Os02g0529400	OsNIN3	LOC_Os02g32730	OsNIN3
group_388	5	5	5	5	6	5	6	Os06g0607900	Osnop	LOC_Os06g40570	Osnop
group_26	37	34	32	18	16	21	25	Os10g0112500	OsNPF8.17	LOC_Os10g02340	OsNPF8.17
group_289	5	5	5	5	7	6	10	Os06g0184500	OsNPY2	LOC_Os06g08550	OsNPY2
group_119	10	15	15	5	5	12	8	Os06g0215900	OsOPR4	LOC_Os06g11240	OsOPR4
group_96	13	9	14	9	10	14	11	Os11g0562100	OsOSC11~OsIAS1	LOC_Os11g35710	OsOSC11~OsIAS1
group_67	17	22	18	9	12	10	8	Os02g0626400	OsPAL	LOC_Os02g41650	OsPAL
group_67	17	22	18	9	12	10	8	Os02g0626600	OsPAL2;3	LOC_Os02g41670	OsPAL2;3
group_67	17	22	18	9	12	10	8	Os04g0518400	OsPAL6	LOC_Os04g43800	OsPAL6
group_67	17	22	18	9	12	10	8	Os11g0708900	OsPAL8	LOC_Os11g48110	OsPAL8
group_168	12	11	11	7	5	7	5	Os09g0506000	OsPAP2	LOC_Os09g32840	OsPAP2
group_197	6	6	6	7	8	7	13	Os02g0513000	OsPBL1	LOC_Os02g30900	OsPBL1
group_18	34	35	28	20	21	21	36	Os08g0544400	OsPDR1~OsABCG45	LOC_Os08g43120	OsPDR1~OsABCG45
group_18	34	35	28	20	21	21	36	Os09g0332700	OsPDR20	LOC_Os09g16330	OsPDR20
group_18	34	35	28	20	21	21	36	Os01g0177900	OsPDR6~OsABCG31	LOC_Os01g08260	OsPDR6~OsABCG31
group_18	34	35	28	20	21	21	36	Os01g0609300	Ospdr9~OsABCG36	LOC_Os01g42380	Ospdr9~OsABCG36
group_65	21	12	14	13	13	14	14	Os03g0150600	OsPht1;1~OsPT1	LOC_Os03g05620	OsPht1;1~OsPT1
group_65	21	12	14	13	13	14	14	Os06g0325200	OsPht1;10~OsPT10	LOC_Os06g21950	OsPht1;10~OsPT10
group_65	21	12	14	13	13	14	14	Os01g0657100	OsPht1;11~OsPT11	LOC_Os01g46860	OsPht1;11~OsPT11
group_65	21	12	14	13	13	14	14	Os03g0150500	OsPht1;12~OsPT12	LOC_Os03g05610	OsPht1;12~OsPT12
group_65	21	12	14	13	13	14	14	Os04g0186800	OsPht1;13~OsPT13	LOC_Os04g10800	OsPht1;13~OsPT13
group_65	21	12	14	13	13	14	14	Os03g0150800	OsPht1;2~OsPT2	LOC_Os03g05640	OsPht1;2~OsPT2
group_65	21	12	14	13	13	14	14	Os10g0444600	OsPht1;3~OsPT3	LOC_Os10g30770	OsPht1;3~OsPT3
group_65	21	12	14	13	13	14	14	Os04g0186400	OsPht1;4~OsPT4	LOC_Os04g10750	OsPht1;4~OsPT4
group_65	21	12	14	13	13	14	14	Os04g0185600	OsPht1;5~OsPT5	LOC_Os04g10690	OsPht1;5~OsPT5
group_65	21	12	14	13	13	14	14	Os03g0136400	OsPht1;7~OsPT7	LOC_Os03g04360	OsPht1;7~OsPT7
group_65	21	12	14	13	13	14	14	Os10g0444700	OsPht1;8~OsPT8	LOC_Os10g30790	OsPht1;8~OsPT8
group_65	21	12	14	13	13	14	14	Os06g0324800	OsPht1;9~OsPT9	LOC_Os06g21920	OsPht1;9~OsPT9
group_203	6	6	6	7	5	6	16	Os02g0743400	OsPIN1~REH1~PIN1b~OsPIN1b	LOC_Os02g50960	OsPIN1~REH1~PIN1b~OsPIN1b
group_203	6	6	6	7	5	6	16	Os06g0232300	OsPIN1a	LOC_Os06g12610	OsPIN1a
group_203	6	6	6	7	5	6	16	Os11g0137000	OsPIN1c	LOC_Os11g04190	OsPIN1c
group_203	6	6	6	7	5	6	16	Os12g0133800	OsPIN1d	LOC_Os12g04000	OsPIN1d
group_203	6	6	6	7	5	6	16	Os06g0660200	OsPIN2~LRA1	LOC_Os06g44970	OsPIN2~LRA1
group_203	6	6	6	7	5	6	16	Os01g0643300	OsPIN3t	LOC_Os01g45550	OsPIN3t
group_75	14	14	12	10	12	9	21	Os03g0705300	OsPIP5K1	LOC_Os03g49800	OsPIP5K1
group_75	14	14	12	10	12	9	21	Os03g0701800	OsPIPK1	LOC_Os03g49510	OsPIPK1
group_60	15	17	16	12	13	11	20	Os01g0172400	OsPLDalpha1	LOC_Os01g07760	OsPLDalpha1
group_60	15	17	16	12	13	11	20	Os06g0604200	OsPLDalpha4	LOC_Os06g40170	OsPLDalpha4
group_60	15	17	16	12	13	11	20	Os06g0604300	OsPLDalpha5	LOC_Os06g40180	OsPLDalpha5
group_60	15	17	16	12	13	11	20	Os10g0524400	OsPLDbeta1	LOC_Os10g38060	OsPLDbeta1
group_131	9	9	9	9	7	8	15	Os06g0712800	OsPMT16	LOC_Os06g49860	OsPMT16
group_45	21	25	21	15	17	12	17	Os06g0597400	OsPNH1	LOC_Os06g39640	OsPNH1
group_296	5	5	5	5	7	5	10	Os06g0574500	OsPP2A-1	LOC_Os06g37660	OsPP2A-1
group_296	5	5	5	5	7	5	10	Os03g0805300	OsPP2A-2	LOC_Os03g59060	OsPP2A-2
group_296	5	5	5	5	7	5	10	Os02g0217600	OsPP2A-3	LOC_Os02g12580	OsPP2A-3
group_391	5	5	5	5	5	5	7	Os08g0366000	Osppc2a	LOC_Os08g27840	Osppc2a
group_391	5	5	5	5	5	5	7	Os09g0315700	Osppc2b	LOC_Os09g14670	Osppc2b
group_391	5	5	5	5	5	5	7	Os01g0758300	Osppc3	LOC_Os01g55350	Osppc3
group_391	5	5	5	5	5	5	7	Os01g0208700	Osppc4	LOC_Os01g11054	Osppc4
group_11	33	30	33	30	29	32	59	Os06g0112000	OsPPR16	LOC_Os06g02200	OsPPR16
group_11	33	30	33	30	29	32	59	Os05g0574800	OsPPR6	LOC_Os05g49920	OsPPR6
group_96	13	9	14	9	10	14	11	Os11g0189600	OsPS1~OsOSC7	LOC_Os11g08569	OsPS1~OsOSC7
group_15	41	37	42	29	11	33	7	Os02g0629400	OsPSKR1	LOC_Os02g41890	OsPSKR1
group_15	41	37	42	29	11	33	7	Os07g0107800	OsPSKR15	LOC_Os07g01710	OsPSKR15
group_26	37	34	32	18	16	21	25	Os01g0142800	OsPTR7~OsNPF8.1~OsNPF8.10	LOC_Os01g04950	OsPTR7~OsNPF8.1~OsNPF8.10
group_26	37	34	32	18	16	21	25	Os06g0706400	OsPTR9~OsNPF8.20	LOC_Os06g49250	OsPTR9~OsNPF8.20
group_118	8	8	8	5	11	9	21	Os10g0476300	OsPUT3	LOC_Os10g33650	OsPUT3
group_69	14	14	14	8	14	12	19	Os12g0541300	Osrboh9~OsRBOHH	LOC_Os12g35610	Osrboh9~OsRBOHH
group_69	14	14	14	8	14	12	19	Os01g0734200	OsrbohA~Osrboh2	LOC_Os01g53294	OsrbohA~Osrboh2
group_69	14	14	14	8	14	12	19	Os09g0438000	OsrbohB~Osrboh7	LOC_Os09g26660	OsrbohB~Osrboh7
group_69	14	14	14	8	14	12	19	Os05g0528000	OsrbohD~Osrboh5	LOC_Os05g45210	OsrbohD~Osrboh5
group_69	14	14	14	8	14	12	19	Os08g0453700	OsrbohE~Osrboh6	LOC_Os08g35210	OsrbohE~Osrboh6
group_197	6	6	6	7	8	7	13	Os05g0372100	OsRLCK185	LOC_Os05g30870	OsRLCK185
group_197	6	6	6	7	8	7	13	Os01g0936100	OsRLCK55	LOC_Os01g71000	OsRLCK55
group_107	9	9	9	9	11	8	19	Os04g0686200	OsRLR4	LOC_Os04g58960	OsRLR4
group_88	10	10	10	9	12	11	22	Os03g0764800	OsSAPK8~SAPK8	LOC_Os03g55600	OsSAPK8~SAPK8
group_5	85	86	77	52	45	53	83	Os03g0143100	OsSDD1	LOC_Os03g04950	OsSDD1
group_68	11	10	11	9	15	13	26	Os06g0225300	OsSERK3	LOC_Os06g12120	OsSERK3
group_68	11	10	11	9	15	13	26	Os02g0283800	OsSERK4~TMS10	LOC_Os02g18320	OsSERK4~TMS10
group_3	79	80	76	46	50	61	110	Os06g0130100	OsSIK1~OsERL	LOC_Os06g03970	OsSIK1~OsERL
group_10	60	54	47	34	22	36	8	Os07g0186200	OsSIK2	LOC_Os07g08860	OsSIK2
group_25	43	41	38	22	5	15	19	Os09g0356000	OsSIRK1	LOC_Os09g19140	OsSIRK1
group_178	7	7	7	7	8	9	11	Os06g0606000	OsSOS2	LOC_Os06g40370	OsSOS2
group_5	85	86	77	52	45	53	83	Os02g0665300	OsSP1	LOC_Os02g44590	OsSP1
group_79	11	12	11	7	13	9	27	Os01g0223600	OsSRLK	LOC_Os01g12390	OsSRLK
group_268	6	6	6	6	5	6	10	Os05g0305900	OsSTLK	LOC_Os05g24010	OsSTLK
group_90	12	8	10	10	8	9	26	Os04g0652400	OsSULTR3;3	LOC_Os04g55800	OsSULTR3;3
group_227	8	6	7	7	7	5	9	Os03g0340500	OsSUS4	LOC_Os03g22120	OsSUS4
group_227	8	6	7	7	7	5	9	Os04g0309600	OsSUS5	LOC_Os04g24430	OsSUS5
group_227	8	6	7	7	7	5	9	Os04g0249500	OsSUS7	LOC_Os04g17650	OsSUS7
group_41	18	19	17	18	16	15	29	Os04g0474900	OsTAGG1~Os4BGlu13	LOC_Os04g39900	OsTAGG1~Os4BGlu13
group_207	6	6	6	6	8	5	14	Os05g0150500	OsTIR1	LOC_Os05g05800	OsTIR1
group_143	6	6	6	9	13	9	15	Os01g0730300	OsTPS3	LOC_Os01g53000	OsTPS3
group_143	6	6	6	9	13	9	15	Os08g0445700	OsTPS8	LOC_Os08g34580	OsTPS8
group_117	8	7	8	8	13	8	18	Os01g0805900	Ostub16	LOC_Os01g59150	Ostub16
group_117	8	7	8	8	13	8	18	Os03g0661300	OsTUB8	LOC_Os03g45920	OsTUB8
group_195	7	8	9	7	10	7	5	Os07g0503900	OsUGT707A2	LOC_Os07g32060	OsUGT707A2
group_98	13	13	14	9	10	12	8	Os12g0133100	OsVMT~OsZIFL12	LOC_Os12g03899	OsVMT~OsZIFL12
group_4	111	102	118	54	28	62	14	Os10g0180800	OsWAK112d~OsWAK112	LOC_Os10g10130	OsWAK112d~OsWAK112
group_4	111	102	118	54	28	62	14	Os02g0632800	OsWAK14	LOC_Os02g42150	OsWAK14
group_4	111	102	118	54	28	62	14	Os08g0501500	OsWAK74	LOC_Os08g39210	OsWAK74
group_4	111	102	118	54	28	62	14	Os09g0561500	OsWAK90	LOC_Os09g38840	OsWAK90
group_4	111	102	118	54	28	62	14	Os09g0562600	OsWAK92	LOC_Os09g38910	OsWAK92
group_4	111	102	118	54	28	62	14	Os02g0632100	OsWee1	LOC_Os02g42110	OsWee1
group_104	9	10	9	9	13	11	14	Os06g0708000	OsWJUMK1~OsMPK12~OsBWMK1	LOC_Os06g49430	OsWJUMK1~OsMPK12~OsBWMK1
group_37	24	25	27	17	17	23	15	Os04g0524600	OsYSL12	LOC_Os04g44320	OsYSL12
group_37	24	25	27	17	17	23	15	Os04g0524500	OsYSL13	LOC_Os04g44300	OsYSL13
group_37	24	25	27	17	17	23	15	Os02g0650300	OsYSL15	LOC_Os02g43410	OsYSL15
group_37	24	25	27	17	17	23	15	Os04g0542800	OsYSL16	LOC_Os04g45900	OsYSL16
group_37	24	25	27	17	17	23	15	Os01g0829900	OsYSL18	LOC_Os01g61390	OsYSL18
group_37	24	25	27	17	17	23	15	Os02g0649900	OsYSL2	LOC_Os02g43370	OsYSL2
group_37	24	25	27	17	17	23	15	Os04g0390500	OsYSL6	LOC_Os04g32050	OsYSL6
group_37	24	25	27	17	17	23	15	Os04g0542200	OsYSL9	LOC_Os04g45860	OsYSL9
group_67	17	22	18	9	12	10	8	Os02g0627100	PAL~OsPAL4~OsPAL1	LOC_Os02g41680	PAL~OsPAL4~OsPAL1
group_391	5	5	5	5	5	5	7	Os02g0244700	PEPC-1	LOC_Os02g14770	PEPC-1
group_58	13	12	13	14	22	13	18	Os05g0514200	PK4~OsPK4~OsCIPK19	LOC_Os05g43840	PK4~OsPK4~OsCIPK19
group_11	33	30	33	30	29	32	59	Os12g0552300	PPS1	LOC_Os12g36620	PPS1
group_110	8	7	7	9	11	8	22	Os03g0841800	qTGW3~TGW3~GL3.3~OsGSK5~OsSK41	LOC_Os03g62500	qTGW3~TGW3~GL3.3~OsGSK5~OsSK41
group_30	26	29	41	11	13	15	40	Os10g0497300	Rf1a~Rf5	LOC_Os10g35436	Rf1a~Rf5
group_30	26	29	41	11	13	15	40	Os10g0499500	Rf1b	LOC_Os10g35640	Rf1b
group_30	26	29	41	11	13	15	40	Os10g0495200	Rf4~PPR782a	LOC_Os10g35240	Rf4~PPR782a
group_30	26	29	41	11	13	15	40	Os08g0110200	RF6	LOC_Os08g01870	RF6
group_268	6	6	6	6	5	6	10	Os12g0210400	RIR1	LOC_Os12g10740	RIR1
group_87	9	9	9	6	13	10	29	Os04g0569100	ROC4	LOC_Os04g48070	ROC4
group_87	9	9	9	6	13	10	29	Os02g0674800	Roc5~oul1	LOC_Os02g45250	Roc5~oul1
group_87	9	9	9	6	13	10	29	Os06g0208100	Roc8	LOC_Os06g10600	Roc8
group_17	30	33	34	24	11	16	49	Os11g0229500	RPR1	LOC_Os11g12340	RPR1
group_5	85	86	77	52	45	53	83	Os01g0794800	RSP1	LOC_Os01g58240	RSP1
group_5	85	86	77	52	45	53	83	Os01g0795000	RSP1	LOC_Os01g58240	RSP1
group_227	8	6	7	7	7	5	9	Os07g0616800	RSUS3~SUS3~OsSUS3	LOC_Os07g42490	RSUS3~SUS3~OsSUS3
group_32	19	26	24	18	15	16	46	Os06g0126250	RUPO	LOC_Os06g03610	RUPO
group_88	10	10	10	9	12	11	22	Os03g0390200	SAPK1~OsSAPK1	LOC_Os03g27280	SAPK1~OsSAPK1
group_88	10	10	10	9	12	11	22	Os03g0610900	SAPK10	LOC_Os03g41460	SAPK10
group_88	10	10	10	9	12	11	22	Os07g0622000	SAPK2~OsSAPK2	LOC_Os07g42940	SAPK2~OsSAPK2
group_88	10	10	10	9	12	11	22	Os10g0564500	SAPK3~REK	LOC_Os10g41490	SAPK3~REK
group_88	10	10	10	9	12	11	22	Os01g0869900	SAPK4~OSPDK	LOC_Os01g64970	SAPK4~OSPDK
group_88	10	10	10	9	12	11	22	Os04g0691100	SAPK5	LOC_Os04g59450	SAPK5
group_88	10	10	10	9	12	11	22	Os02g0551100	SAPK6~OSRK1	LOC_Os02g34600	SAPK6~OSRK1
group_88	10	10	10	9	12	11	22	Os12g0586100	SAPK9~OsSAPK9	LOC_Os12g39630	SAPK9~OsSAPK9
group_6	62	63	67	29	26	31	94	Os09g0551150	SDK1	LOC_Os09g37840	SDK1
group_6	62	63	67	29	26	31	94	Os09g0551201	SDK1	LOC_Os09g37840	SDK1
group_6	62	63	67	29	26	31	94	Os09g0551251	SDK1	LOC_Os09g37840	SDK1
group_6	62	63	67	29	26	31	94	Os04g0634400	SDK10	LOC_Os04g54180	SDK10
group_6	62	63	67	29	26	31	94	Os09g0551150	SDK11	LOC_Os09g37840	SDK11
group_6	62	63	67	29	26	31	94	Os09g0551201	SDK11	LOC_Os09g37840	SDK11
group_6	62	63	67	29	26	31	94	Os09g0551251	SDK11	LOC_Os09g37840	SDK11
group_10	60	54	47	34	22	36	8	Os11g0208700	SDK12	LOC_Os11g10280	SDK12
group_6	62	63	67	29	26	31	94	Os04g0633600	SDK14	LOC_Os04g54110	SDK14
group_38	23	25	26	27	6	19	16	Os11g0133500	SDK2	LOC_Os11g03880	SDK2
group_38	23	25	26	27	6	19	16	Os12g0130800	SDK3	LOC_Os12g03690	SDK3
group_38	23	25	26	27	6	19	16	Os01g0670300	SDK4	LOC_Os01g48020	SDK4
group_6	62	63	67	29	26	31	94	Os04g0631800	SDK6	LOC_Os04g53994	SDK6
group_6	62	63	67	29	26	31	94	Os04g0632100	SDK7	LOC_Os04g53998	SDK7
group_6	62	63	67	29	26	31	94	Os04g0632901	SDK8	LOC_Os04g54020	SDK8
group_6	62	63	67	29	26	31	94	Os04g0633800	SDK9	LOC_Os04g54120	SDK9
group_38	23	25	26	27	6	19	16	Os01g0668400	SDRLK-1	LOC_Os01g47810	SDRLK-1
group_38	23	25	26	27	6	19	16	Os12g0527700	SDRLK-10	LOC_Os12g34320	SDRLK-10
group_10	60	54	47	34	22	36	8	Os01g0155200	SDRLK-11	LOC_Os01g06240	SDRLK-11
group_38	23	25	26	27	6	19	16	Os01g0668600	SDRLK-12	LOC_Os01g47820	SDRLK-12
group_38	23	25	26	27	6	19	16	Os01g0670100	SDRLK-13	LOC_Os01g48000	SDRLK-13
group_38	23	25	26	27	6	19	16	Os01g0670600	SDRLK-14	LOC_Os01g48040	SDRLK-14
group_6	62	63	67	29	26	31	94	Os01g0784200	SDRLK-15	LOC_Os01g57510	SDRLK-15
group_10	60	54	47	34	22	36	8	Os01g0870400	SDRLK-16	LOC_Os01g65010	SDRLK-16
group_38	23	25	26	27	6	19	16	Os01g0885700	SDRLK-17	LOC_Os01g66250	SDRLK-17
group_10	60	54	47	34	22	36	8	Os01g0889900	SDRLK-18	LOC_Os01g66610	SDRLK-18
group_10	60	54	47	34	22	36	8	Os01g0890200	SDRLK-19	LOC_Os01g66640	SDRLK-19
group_38	23	25	26	27	6	19	16	Os01g0668901	SDRLK-2	LOC_Os01g47840	SDRLK-2
group_6	62	63	67	29	26	31	94	Os03g0556600	SDRLK-20	LOC_Os03g35600	SDRLK-20
group_10	60	54	47	34	22	36	8	Os04g0103500	SDRLK-21	LOC_Os04g01310	SDRLK-21
group_10	60	54	47	34	22	36	8	Os04g0103700	SDRLK-22	LOC_Os04g01320	SDRLK-22
group_10	60	54	47	34	22	36	8	Os04g0155500	SDRLK-23	LOC_Os04g07200	SDRLK-23
group_103	13	11	15	9	6	12	10	Os04g0303100	SDRLK-24	LOC_Os04g23700	SDRLK-24
group_10	60	54	47	34	22	36	8	Os04g0356600	SDRLK-25	LOC_Os04g28780	SDRLK-25
group_10	60	54	47	34	22	36	8	Os04g0420033	SDRLK-26	LOC_Os04g34290	SDRLK-26
group_10	60	54	47	34	22	36	8	Os04g0420600	SDRLK-27	LOC_Os04g34330	SDRLK-27
group_10	60	54	47	34	22	36	8	Os04g0420900	SDRLK-28	LOC_Os04g34370	SDRLK-28
group_10	60	54	47	34	22	36	8	Os04g0506700	SDRLK-29	LOC_Os04g42740	SDRLK-29
group_6	62	63	67	29	26	31	94	Os01g0784700	SDRLK-3	LOC_Os01g57560	SDRLK-3
group_6	62	63	67	29	26	31	94	Os04g0632500	SDRLK-30	LOC_Os04g54002	SDRLK-30
group_6	62	63	67	29	26	31	94	Os04g0633900	SDRLK-31	LOC_Os04g54130	SDRLK-31
group_6	62	63	67	29	26	31	94	Os04g0634000	SDRLK-32	LOC_Os04g54140	SDRLK-32
group_38	23	25	26	27	6	19	16	Os04g0655000	SDRLK-33	LOC_Os04g56090	SDRLK-33
group_10	60	54	47	34	22	36	8	Os05g0165900	SDRLK-34	LOC_Os05g07300	SDRLK-34
group_10	60	54	47	34	22	36	8	Os05g0166300	SDRLK-35	LOC_Os05g07420	SDRLK-35
group_10	60	54	47	34	22	36	8	Os05g0166600	SDRLK-36	LOC_Os05g07450	SDRLK-36
group_38	23	25	26	27	6	19	16	Os06g0165500	SDRLK-37	LOC_Os06g06960	SDRLK-37
group_38	23	25	26	27	6	19	16	Os06g0602500	SDRLK-38	LOC_Os06g40030	SDRLK-38
group_6	62	63	67	29	26	31	94	Os07g0550500	SDRLK-39	LOC_Os07g36544	SDRLK-39
group_6	62	63	67	29	26	31	94	Os05g0501400	SDRLK-4	LOC_Os05g42210	SDRLK-4
group_6	62	63	67	29	26	31	94	Os07g0550900	SDRLK-40	LOC_Os07g36570	SDRLK-40
group_10	60	54	47	34	22	36	8	Os07g0553633	SDRLK-41	LOC_Os07g36780	SDRLK-41
group_6	62	63	67	29	26	31	94	Os09g0551400	SDRLK-42	LOC_Os09g37880	SDRLK-42
group_6	62	63	67	29	26	31	94	Os09g0551500	SDRLK-43	LOC_Os09g37890	SDRLK-43
group_10	60	54	47	34	22	36	8	Os10g0342300	SDRLK-45	LOC_Os10g20160	SDRLK-45
group_6	62	63	67	29	26	31	94	Os09g0550600	SDRLK-46	LOC_Os09g37800	SDRLK-46
group_10	60	54	47	34	22	36	8	Os01g0223900	SDRLK-47	LOC_Os01g12420	SDRLK-47
group_10	60	54	47	34	22	36	8	Os01g0224000	SDRLK-48	LOC_Os01g12430	SDRLK-48
group_10	60	54	47	34	22	36	8	Os01g0587400	SDRLK-49	LOC_Os01g40499	SDRLK-49
group_38	23	25	26	27	6	19	16	Os06g0575400	SDRLK-5	LOC_Os06g37750	SDRLK-5
group_10	60	54	47	34	22	36	8	Os01g0890600	SDRLK-50	LOC_Os01g66680	SDRLK-50
group_10	60	54	47	34	22	36	8	Os04g0419700	SDRLK-51	LOC_Os04g34250	SDRLK-51
group_10	60	54	47	34	22	36	8	Os04g0419900	SDRLK-52	LOC_Os04g34270	SDRLK-52
group_6	62	63	67	29	26	31	94	Os04g0633200	SDRLK-53	LOC_Os04g54070	SDRLK-53
group_6	62	63	67	29	26	31	94	Os04g0633300	SDRLK-54	LOC_Os04g54080	SDRLK-54
group_38	23	25	26	27	6	19	16	Os04g0654800	SDRLK-55	LOC_Os04g56080	SDRLK-55
group_38	23	25	26	27	6	19	16	Os12g0130300	SDRLK-57	LOC_Os12g03650	SDRLK-57
group_38	23	25	26	27	6	19	16	Os11g0133100	SDRLK-58	LOC_Os11g03840	SDRLK-58
group_6	62	63	67	29	26	31	94	Os07g0551300	SDRLK-6	LOC_Os07g36590	SDRLK-6
group_103	13	11	15	9	6	12	10	Os04g0475100	SDRLK-61	LOC_Os04g39910	SDRLK-61
group_103	13	11	15	9	6	12	10	Os04g0475200	SDRLK-62	LOC_Os04g39930	SDRLK-62
group_38	23	25	26	27	6	19	16	Os06g0164900	SDRLK-66	LOC_Os06g06930	SDRLK-66
group_38	23	25	26	27	6	19	16	Os11g0133001	SDRLK-7	LOC_Os11g03820	SDRLK-7
group_10	60	54	47	34	22	36	8	Os01g0871000	SDRLK-70	LOC_Os01g65060	SDRLK-70
group_38	23	25	26	27	6	19	16	Os06g0574550	SDRLK-72	LOC_Os06g37670	SDRLK-72
group_38	23	25	26	27	6	19	16	Os12g0130200	SDRLK-8	LOC_Os12g03640	SDRLK-8
group_10	60	54	47	34	22	36	8	Os03g0221700	SDRLK-9	LOC_Os03g12150	SDRLK-9
group_6	62	63	67	29	26	31	94	Os08g0179000	SDRLP-1	LOC_Os08g08140	SDRLP-1
group_38	23	25	26	27	6	19	16	Os12g0177800	SDRLP-12	LOC_Os12g07800	SDRLP-12
group_6	62	63	67	29	26	31	94	Os09g0551150	SDRLP-2	LOC_Os09g37840	SDRLP-2
group_6	62	63	67	29	26	31	94	Os09g0551201	SDRLP-2	LOC_Os09g37840	SDRLP-2
group_6	62	63	67	29	26	31	94	Os09g0551251	SDRLP-2	LOC_Os09g37840	SDRLP-2
group_10	60	54	47	34	22	36	8	Os05g0163500	SDRLP-3	LOC_Os05g07080	SDRLP-3
group_10	60	54	47	34	22	36	8	Os01g0642700	SDRLP-4	LOC_Os01g45520	SDRLP-4
group_38	23	25	26	27	6	19	16	Os12g0130500	SDRLP-6	LOC_Os12g03670	SDRLP-6
group_6	62	63	67	29	26	31	94	Os09g0550300	SDRLP-7	LOC_Os09g37780	SDRLP-7
group_38	23	25	26	27	6	19	16	Os03g0422800	SDRLP-8	LOC_Os03g30890	SDRLP-8
group_6	62	63	67	29	26	31	94	Os01g0783800	SDS2	LOC_Os01g57480	SDS2
group_57	15	16	12	14	15	11	23	Os01g0533000	SEM1	LOC_Os01g34880	SEM1
group_68	11	10	11	9	15	13	26	Os04g0457800	SERK2~OsSERK2	LOC_Os04g38480	SERK2~OsSERK2
group_12	48	40	50	29	29	24	14	Os02g0640500	SIT1	LOC_Os02g42780	SIT1
group_149	13	12	11	5	9	6	5	Os01g0385400	SLAC7	LOC_Os01g28840	SLAC7
group_5	85	86	77	52	45	53	83	Os01g0702300	SLP1	LOC_Os01g50680	SLP1
group_90	12	8	10	10	8	9	26	Os06g0143700	SPDT	LOC_Os06g05160	SPDT
group_43	16	21	18	12	10	12	42	Os04g0447100	SPH	LOC_Os04g37430	SPH
group_13	26	27	25	27	42	26	45	Os10g0539600	SPK	LOC_Os10g39420	SPK
group_67	17	22	18	9	12	10	8	Os12g0520200	TAM1~OsPAL9	LOC_Os12g33610	TAM1~OsPAL9
group_284	6	5	6	6	6	6	8	Os09g0563300	TCD9	LOC_Os09g38980	TCD9
group_120	9	10	10	9	9	9	14	Os11g0673200	TIPS-11-9	LOC_Os11g44950	TIPS-11-9
group_98	13	13	14	9	10	12	8	Os11g0134900	TOM1~OsZIFL4	LOC_Os11g04020	TOM1~OsZIFL4
group_98	13	13	14	9	10	12	8	Os11g0135000	TOM2	LOC_Os11g04030	TOM2
group_98	13	13	14	9	10	12	8	Os11g0135900	TOM3	LOC_Os11g04104	TOM3
group_195	7	8	9	7	10	7	5	Os07g0503500	UGT707A3	LOC_Os07g32020	UGT707A3
group_42	33	24	27	15	9	8	16	Os02g0755500	UGT85E1	LOC_Os02g51900	UGT85E1
group_249	6	6	5	5	8	6	10	Os03g0356700	VLN2	LOC_Os03g24220	VLN2
group_176	9	8	8	7	7	7	10	Os07g0680000	VSR3~OsVSR3	LOC_Os07g48229	VSR3~OsVSR3
group_20	40	34	40	14	20	21	21	Os06g0598800	WSL1	LOC_Os06g39750	WSL1
group_20	40	34	40	14	20	21	21	Os03g0220100	WSL4~CUT1L~HMS1	LOC_Os03g12030	WSL4~CUT1L~HMS1
group_1	114	112	122	75	36	74	26	Os11g0559200	xa21	LOC_Os11g35500	xa21
group_3	79	80	76	46	50	61	110	Os02g0553000	XIK1	LOC_Os02g34790	XIK1
group_102	8	6	7	15	7	11	22
group_106	13	13	12	7	10	9	11
group_108	13	9	15	10	6	6	14
group_111	10	10	10	8	10	9	15
group_112	9	12	11	6	8	11	15
group_114	7	8	7	8	8	10	23
group_146	7	7	7	5	9	10	17
group_153	8	7	8	7	7	8	15
group_156	10	8	9	6	6	6	14
group_157	7	7	7	6	16	10	6
group_160	8	7	8	7	8	7	14
group_164	8	7	8	10	9	9	8
group_210	7	6	8	5	9	7	9
group_214	8	7	8	6	8	7	7
group_225	6	6	6	5	7	7	12
group_238	5	5	5	6	7	6	14
group_248	6	6	7	5	5	5	12
group_260	7	6	7	7	5	6	7
group_264	5	5	5	6	7	7	10
group_267	9	6	7	5	7	5	6
group_286	5	5	5	5	6	5	12
group_313	6	6	6	5	6	6	6
group_314	5	5	6	5	5	7	8
group_33	39	48	35	10	15	8	5
group_36	22	27	28	8	7	12	48
group_50	23	26	28	5	10	16	5
group_51	14	20	10	25	8	13	21
group_52	13	12	14	11	19	14	28
group_53	16	20	20	11	12	15	16
group_54	17	25	26	14	7	7	13
group_66	14	26	18	5	7	11	16
group_72	12	12	13	5	14	12	26
group_73	10	11	10	10	14	10	28
group_74	12	10	11	9	13	11	27
group_8	34	35	54	20	6	26	118
group_86	9	9	9	6	13	10	30
group_89	12	21	27	5	7	6	6
group_91	8	8	8	10	13	11	24
group_92	10	11	11	12	10	11	17
group_93	12	12	14	16	9	5	14
group_95	13	13	11	8	9	10	17
group_97	8	8	8	11	17	11	17
group_99	10	8	8	9	11	9	23

## Sheet: 11-3
Data S11-3. Gene specific expansion in wheat, rice, maize, millet, and soybean genomes
	AK58 Sub-A	AK58 Sub-B	AK58 Sub-D	Wheat	Rice	Maize	Millet	Grass	Soybean
>20	0	0	1	3	5	17	15	2	29
10-19	7	8	14	15	34	27	43	4	144
5-9	65	93	62	44	153	169	138	5	1145
Expansion families	72	101	77	62	192	213	196	11	1318
Specific expansion gene	485	652	589	559	1502	2112	2134	197	10017
Average	6.73611	6.45545	7.64935	9.01613	7.82292	9.91549	10.8878	17.9091	7.60015
Total expansion genes	6357	6855	6695	6635.67	4422	5543	6080		16202
Ratio of specific expansion genes	0.0762938	0.0951131	0.0879761	0.0842417	0.339665	0.381021	0.350987		0.618257

## Sheet: 11-4
Data S11-4. Gramineae specific expansion genes
Group	AK58 Sub-A	AK58 Sub-B	AK58 Sub-D	Rice	Maize	Millet	Grass	Soybean	Genes
group_2:	105	155	136	53	22	78	91.5	0	AKD|TraesAK58CH6D01G054400 AKD|TraesAK58CH6D01G171400 AKD|TraesAK58CH6D01G171300 AKD|TraesAK58CH6D01G054300 AKD|TraesAK58CH7D01G023700 AKD|TraesAK58CH7D01G268100 AKD|TraesAK58CH6D01G506200 AKD|TraesAK58CH6D01G052400 OS|Os02g0272900 OS|Os12g0565100 OS|Os12g0564800 OS|Os11g0258500 OS|Os12g0273300 OS|Os12g0270300 OS|Os02g0301800 OS|Os02g0558400 OS|Os11g0550500 OS|Os11g0249000 OS|Os08g0388300 OS|Os11…
group_34:	37	36	37	17	9	15	25.1667	2	AKD|TraesAK58CH6D01G457700 AKD|TraesAK58CH7D01G172000 AKD|TraesAK58CH7D01G257400 AKD|TraesAK58CH7D01G257600 AKD|TraesAK58CH7D01G257500 AKD|TraesAK58CH7D01G038300 AKD|TraesAK58CH6D01G457300 AKD|TraesAK58CH6D01G457600 AKD|TraesAK58CH6D01G457500 AKD|TraesAK58CH7D01G257300 AKD|TraesAK58CH7D01G037700 AKD|TraesAK58CH7D01G257200 AKD|TraesAK58CH6D01G457200 AKD|TraesAK58CH6D01G457100 OS|Os06g0291800 OS|Os…
group_141:	20	9	15	5	5	11	10.8333	0	OS|Os10g0131800 OS|Os11g0689100 OS|Os11g0606500 OS|Os11g0604900 OS|Os11g0606900 ML|Si3g11610 ML|Si8g23120 ML|Si8g22960 ML|Si8g22920 ML|Si8g22860 ML|Si8g19530 ML|Si7g01300 ML|Si8g18270 ML|Si8g18320 ML|Si8g18350 ML|Si8g22900 AKB|TraesAK58CH2B01G067400 AKB|TraesAK58CH2B01G648800 AKB|TraesAK58CH5B01G430700 AKB|TraesAK58CH5B01G408500 AKB|TraesAK58CH2B01G350800 AKB|TraesAK58CH3B01G014200 AKB|TraesAK58C…
group_162:	10	10	12	8	11	8	9.83333	0	OS|Os01g0349800 OS|Os07g0635500 OS|Os07g0635200 OS|Os07g0635300 OS|Os03g0370900 OS|Os06g0191700 OS|Os06g0191800 OS|Os07g0635700 ML|Si1g26640 ML|Si4g04170 ML|Si4g04890 ML|Si2g40220 ML|Si2g40210 ML|Si2g40230 ML|Si9g38420 ML|Si9g38430 AKB|TraesAK58CH7B01G061100 AKB|TraesAK58CH7B01G061200 AKB|TraesAK58CH3B01G028000 AKB|TraesAK58CH5B01G514000 AKB|TraesAK58CH2B01G183000 AKB|TraesAK58CH2B01G183200 AKB|T…
group_138:	12	16	15	7	8	5	10.5	2	SB|Glyma04g43550 SB|Glyma12g00380 OS|Os01g0871500 OS|Os01g0871600 OS|Os05g0431700 OS|Os01g0872500 OS|Os05g0430900 OS|Os04g0691400 OS|Os08g0527700 ML|Si3g22590 ML|Si5g39680 ML|Si5g39670 ML|Si5g39730 AKB|TraesAK58CH3B01G450900 AKB|TraesAK58CH3B01G451000 AKB|TraesAK58CH7B01G044900 AKB|TraesAK58CH3B01G450400 AKB|TraesAK58CH4B01G062500 AKB|TraesAK58CH3B01G450300 AKB|TraesAK58CH2B01G649400 AKB|TraesAK5…
group_147:	11	10	10	9	7	11	9.66667	4	SB|Glyma04g33170 SB|Glyma06g21090 SB|Glyma05g00920 SB|Glyma17g10980 AKD|TraesAK58CH6D01G401300 AKD|TraesAK58CH7D01G203700 AKD|TraesAK58CH7D01G203400 AKD|TraesAK58CH7D01G203500 AKD|TraesAK58CH6D01G401500 AKD|TraesAK58CH6D01G400900 AKD|TraesAK58CH6D01G400400 AKD|TraesAK58CH7D01G203800 OS|Os02g0763900 OS|Os02g0764400 OS|Os02g0764200 OS|Os06g0212400 OS|Os06g0212500 OS|Os06g0212300 OS|Os06g0212100 OS|…
group_192:	5	7	9	6	11	14	8.66667	2	OS|Os08g0456200 OS|Os09g0441400 OS|Os09g0441700 OS|Os09g0441100 OS|Os09g0264400 ML|Si2g04740 ML|Si2g04750 ML|Si3g32220 ML|Si3g32210 ML|Si2g22670 ML|Si2g22660 ML|Si2g22650 ML|Si6g17320 ML|Si9g38920 ML|Si9g38900 ML|Si2g22630 ML|Si2g22640 ML|Si9g38910 ML|Si6g06210 AKB|TraesAK58CH5B01G215900 AKB|TraesAK58CH5B01G216000 AKB|TraesAK58CH5B01G212200 SB|Glyma07g04470 SB|Glyma16g01060 AKB|TraesAK58CH2B01G47…
group_215:	9	8	11	10	6	5	8.16667	2	OS|Os02g0570400 OS|Os04g0611800 OS|Os04g0179700 OS|Os04g0612000 OS|Os04g0611700 OS|Os12g0491800 OS|Os11g0474800 OS|Os02g0571300 OS|Os02g0571800 ML|Si1g21070 ML|Si3g30830 ML|Si7g24310 ML|Si2g15130 ML|Si7g24300 SB|Glyma08g17470 SB|Glyma15g41670 AKB|TraesAK58CH2B01G469500 AKB|TraesAK58CH2B01G469700 AKB|TraesAK58CH2B01G474200 AKB|TraesAK58CH2B01G470100 AKB|TraesAK58CH6B01G032800 AKB|TraesAK58CH2B01G4…
group_179:	6	8	13	8	8	9	8.66667	4	SB|Glyma02g44000 SB|Glyma14g04950 OS|Os03g0790700 OS|Os03g0790900 OS|Os10g0138100 OS|Os07g0281700 OS|Os07g0282300 OS|Os07g0164900 OS|Os07g0282401 ML|Si2g05050 ML|Si9g06620 ML|Si9g06630 ML|Si9g06660 ML|Si2g11270 ML|Si2g11260 ML|Si2g11250 ML|Si8g12070 ML|Si9g34960 AKB|TraesAK58CH1B01G178400 AKB|TraesAK58CH6B01G148900 AKB|TraesAK58CH2B01G290000 AKB|TraesAK58CH7B01G459100 AKB|TraesAK58CH7B01G460400 A…
group_252:	10	7	8	6	7	8	7.66667	0	OS|Os02g0699000 OS|Os04g0597600 OS|Os04g0597800 OS|Os07g0603800 ML|Si1g32220 ML|Si1g32250 ML|Si1g32240 ML|Si1g32230 ML|Si7g23230 ML|Si2g38080 ML|Si9g30240 ML|Si9g30230 AKB|TraesAK58CH6B01G331200 AKB|TraesAK58CH6B01G331700 AKB|TraesAK58CH6B01G331100 AKB|TraesAK58CH2B01G489500 AKB|TraesAK58CH6B01G099600 ZM|GRMZM2G076313 ZM|GRMZM2G375113 ZM|AC208110.2_FG011 ZM|GRMZM2G012242 ZM|GRMZM2G012306 ZM|GRMZM…
group_308:	6	6	6	5	8	8	6.5	3	OS|Os08g0409900 OS|Os09g0371000 OS|Os09g0371200 OS|Os09g0371100 OS|Os08g0410500 ML|Si2g19470 ML|Si2g19500 ML|Si2g19520 ML|Si2g19510 ML|Si2g19480 SB|Glyma08g14520 SB|Glyma08g14530 SB|Glyma14g34710 AKB|TraesAK58CH1B01G385700 AKB|TraesAK58CH5B01G200100 AKB|TraesAK58CH5B01G199800 AKB|TraesAK58CH5B01G199700 AKB|TraesAK58CH4B01G252400 AKB|TraesAK58CH5B01G200200 ZM|GRMZM2G397754 ZM|GRMZM2G425683 ZM|GRMZ…
Total	231	272	272	134	102	172	197.167

## Sheet: 11-5
Data S11-5. Gramineae specific expansion genes cloned in rice
Group	RAP-ID	Name	LOC-ID	Description
group_2:	Os01g0269800	NBS-LRR	LOC_Os01g16400
group_2:	Os08g0150150	Pi36	LOC_Os08g05440
group_2:	Os08g0205150	OsPi304	LOC_Os08g10440
group_2:	Os11g0225300	Os11gRGA5	LOC_Os11g11810
group_2:	Os11g0249000	NLS1	LOC_Os11g14380
group_2:	Os12g0272800	NRTP1	LOC_Os12g17410
group_2:	Os12g0281300	Pita~Pi-4a	LOC_Os12g18360
group_34:	Os06g0296100	OsCTF	LOC_Os06g19210	cadmium tolerance factor
group_141:	Os11g0689100	Pikp-2	LOC_Os11g46210	R
group_192:	Os03g0650200	OsCYP92C21	LOC_Os03g44740	Overexpression of the homoterpene synthase gene, OsCYP92C21, increases emissions of volatiles mediating tritrophic interactions in rice.
group_192:	Os09g0441400	EP	LOC_Os09g26960	erect-pose panicle
group_215:	Os02g0570400	OsDTC1~OsKS3	LOC_Os02g36140
group_215:	Os02g0571300	OsKSL5	LOC_Os02g36220
group_215:	Os04g0179700	OsDTS2~OsKSL4~OsKS4	LOC_Os04g10060
group_215:	Os04g0611800	OsKS1	LOC_Os04g52230	GA
group_215:	Os04g0612000	KS2~OsKS2~OsKSL2	LOC_Os04g52240
group_215:	Os11g0474800	OsDTC2~OsKSL11	LOC_Os11g28530	putative recognition sites for WRKY transcription factors
group_215:	Os12g0491800	OsKS10	LOC_Os12g30824
group_179:	Os03g0429800	OsXDH	LOC_Os03g31550
group_179:	Os07g0164900	OsAAO	LOC_Os07g07050
group_179:	Os07g0281700	OsAO3	LOC_Os07g18120	Yield
group_252:	Os02g0699000	OsNPF7.2	LOC_Os02g47090	Affects Rice Growth under High Nitrate Supply.	regulates tiller number and grain yield.
group_252:	Os04g0597600	OsNPF7.4	LOC_Os04g50940	tillering and grain yield in rice.
group_252:	Os04g0597800	OsPTR6~PTR6~OsNPF7.3	LOC_Os04g50950	increased plant growth at different nitrogen supplies but decreased nitrogen use efficiency at high ammonium supply.
group_252:	Os07g0603800	OsNPF7.1	LOC_Os07g41250	Altered expression of OsNPF7.1 and OsNPF7.4 differentially regulates tillering and grain yield in rice.
group_252:	Os10g0579600	OsNPF7.7	LOC_Os10g42870	Overexpression of OsNPF7.7-1 could promote nitrate influx and concentration in root, whereas overexpression of OsNPF7.7-2 could improve ammonium influx and concentration in root.
