# Supplementary material for: Intra-Varietal Diversity and Its Contribution to Wheat Evolution, Domestication, and Improvement in Wheat
Source: Int J Mol Sci. 2023 Jun 16;24(12):10217. doi: 10.3390/ijms241210217 (PMC10299346; doi:10.3390/ijms241210217)
Supplement: Supplementary file 1 [file ijms-24-10217-s001.zip › Data S2 KaKs of homolog pairs in the CS genome.xlsx]

## Sheet: Data S2
Data S2. Ka/Ks of homolog pairs in the CS genome
Type	Gene Pairs	Ka	Ks	Ka/Ks	P-Value(Fisher)
IP	TraesCS1A03G0020400-TraesCS1A03G0020500	9.08832e-06	0.00908832	0.001	0
IP	TraesCS1A03G0042500-TraesCS7A03G1294500	0.0586873	0.147744	0.397222	0.00233122
IP	TraesCS1A03G0051100-TraesCS1A03G0775200	0.01247	0.1596	0.0781331	0.00338259
IP	TraesCS1A03G0072700-TraesCS3A03G0563400	0.548821	1.32999	0.41265	7.56864e-11
IP	TraesCS1A03G0159700-TraesCS7A03G0739700	0.0098863	0.0601948	0.164238	0.00401931
IP	TraesCS1A03G0238600-TraesCS7A03G0231700	3.31119e-05	0.0331119	0.001	0
IP	TraesCS1A03G0255200-TraesCS1A03G0969900	0.000579826	0.579826	0.001	0
IP	TraesCS1A03G0261200-TraesCS7A03G0467000	0.0307004	0.225502	0.136142	5.63485e-13
IP	TraesCS1A03G0318900-TraesCS5A03G0423000	0.013265	0.045006	0.294738	0.0142233
IP	TraesCS1A03G0363600-TraesCS3A03G0140500	0.0302089	0.0698231	0.43265	0.0486269
IP	TraesCS1A03G0383500-TraesCS5A03G0178200	0.00688166	0.0322275	0.213534	0.0352456
IP	TraesCS1A03G0414900-TraesCS3A03G0361100	0.0188079	0.0641809	0.293045	0.00632913
IP	TraesCS1A03G0417600-TraesCS6A03G0124400	0.211705	0.361658	0.585374	0.0450296
IP	TraesCS1A03G0427000-TraesCS6A03G0313500	0.0571554	0.159713	0.357864	0.0265237
IP	TraesCS1A03G0437100-TraesCS7A03G1077100	0.039595	0.104847	0.377647	0.00409429
IP	TraesCS1A03G0450800-TraesCS7A03G0388400	0.0386701	0.594878	0.0650052	3.76457e-27
IP	TraesCS1A03G0487600-TraesCS2A03G0783400	0.00801129	0.0255248	0.313863	0.0484941
IP	TraesCS1A03G0561100-TraesCS3A03G0274500	0.0356585	0.202916	0.17573	7.19698e-05
IP	TraesCS1A03G0567400-TraesCS2A03G0107400	0.00234308	0.698122	0.00335627	0
IP	TraesCS1A03G0577700-TraesCS3A03G0340300	0.00180881	0.0133319	0.135676	0
IP	TraesCS1A03G0578100-TraesCS3A03G0339400	0.0109374	0.0322505	0.339139	0.00426827
IP	TraesCS1A03G0630700-TraesCS5A03G0159400	0.00644305	0.000129013	49.9412	0
IP	TraesCS1A03G0631600-TraesCS6A03G0893500	0.418459	1.72686	0.242324	8.70513e-41
IP	TraesCS1A03G0679800-TraesCS7A03G0168400	0.0193492	0.204112	0.0947969	2.41266e-07
IP	TraesCS1A03G0692600-TraesCS1A03G0692700	1.73914e-05	0.0173914	0.001	0
IP	TraesCS1A03G0733100-TraesCS4A03G0664500	0.223714	0.824739	0.271254	9.00579e-35
IP	TraesCS1A03G0762800-TraesCS7A03G0233700	1.61121e-05	0.0161121	0.001	0
IP	TraesCS1A03G0771700-TraesCS5A03G0983100	0.00664968	0.0346209	0.192071	0
IP	TraesCS1A03G0775900-TraesCS1A03G0832500	0.161151	0.355271	0.4536	0.00461496
IP	TraesCS1A03G0776800-TraesCS1A03G1028900	0.0433187	0.142724	0.303514	0.00642863
IP	TraesCS1A03G0786100-TraesCS1A03G0786500	0.00369787	7.39575e-05	50	0
IP	TraesCS1A03G0789800-TraesCS1A03G0790500	0.0261076	0.249049	0.104829	1.3747e-05
IP	TraesCS1A03G0834300-TraesCS2A03G0303800	0.0501485	0.141742	0.353802	0.0124488
IP	TraesCS1A03G0875000-TraesCS3A03G0054400	9.40144e-06	0.00940144	0.001	0
IP	TraesCS1A03G0940900-TraesCS7A03G0818000	0.000540368	0.540368	0.001	0
IP	TraesCS1A03G0971300-TraesCS2A03G0150800	0.0973326	0.265619	0.366436	9.82514e-05
IP	TraesCS1A03G1023000-TraesCS1A03G1023200	0.00741122	0.405701	0.0182677	3.24933e-12
IP	TraesCS1A03G1071500-TraesCS4A03G0846200	0.00664866	0.0228492	0.290979	0.0461637
IP	TraesCS1B03G0016100-TraesCS3B03G1524900	0.533554	1.34321	0.397223	3.38351e-25
IP	TraesCS1B03G0025900-TraesCS1B03G0029700	0.0104455	0.102209	0.102198	1.17495e-06
IP	TraesCS1B03G0029600-TraesCS1B03G0033600	0.00908135	0.0428749	0.21181	0.00185307
IP	TraesCS1B03G0030500-TraesCS6B03G0090100	0.0316277	0.118178	0.267627	0.00132675
IP	TraesCS1B03G0040500-TraesCS4B03G0735400	0.280938	0.723597	0.388252	3.34025e-21
IP	TraesCS1B03G0046800-TraesCS1B03G0111100	0.0257066	0.108774	0.23633	7.70129e-06
IP	TraesCS1B03G0050300-TraesCS1B03G0052000	0.0130577	0.210312	0.0620872	2.47998e-06
IP	TraesCS1B03G0050400-TraesCS1B03G0051300	1.58008e-05	0.0158008	0.001	0
IP	TraesCS1B03G0053800-TraesCS1B03G0056200	3.61706e-05	0.0361706	0.001	0
IP	TraesCS1B03G0057200-TraesCS1B03G0057300	0.118133	0.520766	0.226845	1.22776e-07
IP	TraesCS1B03G0057700-TraesCS1B03G0057800	0.0026469	0.05719	0.0462826	6.24937e-08
IP	TraesCS1B03G0086000-TraesCS6B03G0036800	0.00852596	0.0360891	0.236247	0.0115503
IP	TraesCS1B03G0087000-TraesCS5B03G1228700	0.245278	0.491513	0.499027	2.64239e-10
IP	TraesCS1B03G0088000-TraesCS1B03G0088300	0.00706539	0.0240464	0.293823	0.0372796
IP	TraesCS1B03G0093600-TraesCS1B03G0093800	0.0536858	0.228404	0.235048	1.39332e-13
IP	TraesCS1B03G0126900-TraesCS1B03G0128900	0.0286364	0.0566594	0.505412	0.0170202
IP	TraesCS1B03G0129200-TraesCS1B03G0585200	2.89616e-05	0.0289616	0.001	0
IP	TraesCS1B03G0129200-TraesCS7B03G0224800	1.55474e-05	0.0155474	0.001	0
IP	TraesCS1B03G0178700-TraesCS1B03G0178800	0.0106822	0.035769	0.298643	0.0138972
IP	TraesCS1B03G0185400-TraesCS1B03G0185500	0.0955968	0.48001	0.199156	4.15122e-23
IP	TraesCS1B03G0229500-TraesCS3B03G1133600	6.40666e-05	0.0640666	0.001	0
IP	TraesCS1B03G0239000-TraesCS1B03G0239200	9.19895e-05	0.0919895	0.001	0
IP	TraesCS1B03G0276800-TraesCS1B03G0277000	6.16862e-06	0.00616862	0.001	0
IP	TraesCS1B03G0281200-TraesCS5B03G1317700	0.269925	0.522333	0.516767	9.81077e-10
IP	TraesCS1B03G0300300-TraesCS2B03G0345600	0.0067582	0.0628375	0.10755	0.00866005
IP	TraesCS1B03G0328400-TraesCS2B03G0880000	0.213479	0.731177	0.291966	2.50557e-12
IP	TraesCS1B03G0329600-TraesCS3B03G0887700	6.36525e-06	0.00636525	0.001	0
IP	TraesCS1B03G0490100-TraesCS7B03G0947500	0.0892559	0.175098	0.509748	0.0001746
IP	TraesCS1B03G0513400-TraesCS6B03G0470500	0.158816	0.315132	0.503966	3.96432e-08
IP	TraesCS1B03G0525100-TraesCS3B03G1272600	0.0811768	0.193753	0.41897	3.49339e-06
IP	TraesCS1B03G0547400-TraesCS3B03G0513100	0.0401045	0.113615	0.352987	2.74904e-05
IP	TraesCS1B03G0572500-TraesCS1B03G0889100	0.125744	0.91867	0.136876	6.64993e-41
IP	TraesCS1B03G0585200-TraesCS7B03G0224800	4.65803e-05	0.0465803	0.001	0
IP	TraesCS1B03G0655300-TraesCS1B03G0655900	0.185931	0.474138	0.392145	2.30156e-23
IP	TraesCS1B03G0694300-TraesCS1B03G0694900	0.000583413	0.583413	0.001	0
IP	TraesCS1B03G0697200-TraesCS1B03G0697300	0.00140142	2.80283e-05	50	0
IP	TraesCS1B03G0726600-TraesCS4B03G0453700	0.159395	0.624172	0.25537	2.88511e-12
IP	TraesCS1B03G0732400-TraesCS1B03G0732500	0.00294785	0.0456412	0.0645876	3.2163e-05
IP	TraesCS1B03G0734500-TraesCS7B03G0109700	0.00326512	0.0111288	0.293394	0.0395547
IP	TraesCS1B03G0750100-TraesCS3B03G0584800	0.00645696	0.0222822	0.289781	0.00711819
IP	TraesCS1B03G0836100-TraesCS1B03G0836400	0.0428467	0.142992	0.299645	0.000510932
IP	TraesCS1B03G0837900-TraesCS1B03G0838000	0.0363419	0.0654344	0.555394	0.0415803
IP	TraesCS1B03G0876000-TraesCS4B03G0681800	3.18671e-05	0.0318671	0.001	0
IP	TraesCS1B03G0902600-TraesCS1B03G0902800	0.0023798	4.7596e-05	50	0
IP	TraesCS1B03G0926800-TraesCS4B03G0236100	0.0398804	0.11437	0.348695	9.34394e-06
IP	TraesCS1B03G0976400-TraesCS6B03G0111800	0.00483206	0.700407	0.00689894	2.67569e-18
IP	TraesCS1B03G1005500-TraesCS1B03G1120600	0.00382394	0.0702823	0.0544083	0
IP	TraesCS1B03G1007500-TraesCS1B03G1008700	1.59258e-05	0.0159258	0.001	0
IP	TraesCS1B03G1008700-TraesCS1B03G1009000	1.59258e-05	0.0159258	0.001	0
IP	TraesCS1B03G1024100-TraesCS2B03G1364400	0.155665	0.417998	0.372407	2.46905e-13
IP	TraesCS1B03G1053400-TraesCS1B03G1209600	0.415228	0.259139	1.60233	0.00842983
IP	TraesCS1B03G1072800-TraesCS1B03G1073000	0.00509627	0.0451367	0.112907	0
IP	TraesCS1B03G1073100-TraesCS1B03G1073500	4.20571e-05	0.0420571	0.001	0
IP	TraesCS1B03G1098700-TraesCS6B03G1093400	0.0372624	0.159188	0.234077	0.000488687
IP	TraesCS1B03G1103300-TraesCS4B03G0031300	0.0382365	0.0918921	0.416103	0.0237421
IP	TraesCS1B03G1112100-TraesCS1B03G1208700	1.4587e-05	0.014587	0.001	0
IP	TraesCS1B03G1112100-TraesCS1B03G1227300	1.4587e-05	0.014587	0.001	0
IP	TraesCS1B03G1112100-TraesCS2B03G0732900	1.4587e-05	0.014587	0.001	0
IP	TraesCS1B03G1112100-TraesCS7B03G1020900	1.4587e-05	0.014587	0.001	0
IP	TraesCS1B03G1158200-TraesCS1B03G1158400	0.156462	0.36871	0.42435	1.29469e-10
IP	TraesCS1B03G1160500-TraesCS1B03G1160700	0.122014	0.216827	0.562725	0.000660751
IP	TraesCS1B03G1167300-TraesCS2B03G1381400	0.0785566	0.168835	0.465286	5.24186e-05
IP	TraesCS1B03G1171600-TraesCS7B03G1093700	0.000502887	0.502887	0.001	0
IP	TraesCS1B03G1173200-TraesCS1B03G1174000	0.00442847	0.172452	0.0256795	0
IP	TraesCS1B03G1207500-TraesCS7B03G1189100	0.127068	0.463464	0.274169	1.60151e-06
IP	TraesCS1B03G1250600-TraesCS1B03G1250800	0.002769	5.538e-05	50	0
IP	TraesCS1B03G1276700-TraesCS1B03G1276800	1.38058e-05	0.0138058	0.001	0
IP	TraesCS1B03G1276700-TraesCS1B03G1276900	1.38058e-05	0.0138058	0.001	0
IP	TraesCS1D03G0004300-TraesCS2D03G1040600	0.41486	0.625773	0.662956	0.00244608
IP	TraesCS1D03G0014300-TraesCS1D03G0018700	0.0210084	0.160236	0.131109	6.34817e-12
IP	TraesCS1D03G0025700-TraesCS6D03G0179200	6.15957e-06	0.00615957	0.001	0
IP	TraesCS1D03G0031400-TraesCS5D03G0492000	0.163482	0.387423	0.421974	4.08087e-05
IP	TraesCS1D03G0073100-TraesCS7D03G0306500	0.00657382	0.000140394	46.824	0
IP	TraesCS1D03G0083700-TraesCS1D03G0309600	1.03836e-05	0.0103836	0.001	0
IP	TraesCS1D03G0083700-TraesCS5D03G0341600	4.22484e-05	0.0422484	0.001	0
IP	TraesCS1D03G0102300-TraesCS1D03G0103800	0.0158933	0.0508118	0.312787	0.00104509
IP	TraesCS1D03G0143800-TraesCS1D03G0144900	0.0592433	0.157148	0.376991	7.24693e-07
IP	TraesCS1D03G0215200-TraesCS2D03G0948800	0.12577	0.279288	0.450323	2.81975e-07
IP	TraesCS1D03G0220600-TraesCS2D03G0823400	0.00531474	0.0386576	0.137482	0.0130101
IP	TraesCS1D03G0235900-TraesCS2D03G0739000	0.0423266	0.140916	0.300368	0.00329765
IP	TraesCS1D03G0309600-TraesCS4D03G0625500	1.03836e-05	0.0103836	0.001	0
IP	TraesCS1D03G0309600-TraesCS5D03G0194100	1.03836e-05	0.0103836	0.001	0
IP	TraesCS1D03G0309600-TraesCS5D03G0341600	5.26594e-05	0.0526594	0.001	0
IP	TraesCS1D03G0309600-TraesCS5D03G0624400	1.03836e-05	0.0103836	0.001	0
IP	TraesCS1D03G0309600-TraesCS7D03G0755300	1.03836e-05	0.0103836	0.001	0
IP	TraesCS1D03G0309800-TraesCS3D03G0327400	0.0315896	0.00434792	7.26546	0.0311727
IP	TraesCS1D03G0312000-TraesCS5D03G0514500	3.50205e-05	0.0350205	0.001	0
IP	TraesCS1D03G0312600-TraesCS5D03G1003000	3.17794e-05	0.0317794	0.001	0
IP	TraesCS1D03G0393700-TraesCS2D03G1335900	2.07683e-05	0.0207683	0.001	0
IP	TraesCS1D03G0409000-TraesCS7D03G1228500	0.00202476	0.0102535	0.197469	0.0186448
IP	TraesCS1D03G0414200-TraesCS7D03G1168000	0.00400223	0.012587	0.317966	0
IP	TraesCS1D03G0423600-TraesCS5D03G0883200	0.00920844	0.035826	0.257032	0.0451963
IP	TraesCS1D03G0462400-TraesCS5D03G1011300	0.00686126	0.0271177	0.253017	0
IP	TraesCS1D03G0463400-TraesCS2D03G1328900	6.64427e-05	0.0664427	0.001	0
IP	TraesCS1D03G0463400-TraesCS4D03G0346800	6.64427e-05	0.0664427	0.001	0
IP	TraesCS1D03G0463400-TraesCS5D03G1012100	4.26783e-05	0.0426783	0.001	0
IP	TraesCS1D03G0463800-TraesCS5D03G0022300	6.01632e-05	0.0601632	0.001	0
IP	TraesCS1D03G0463800-TraesCS5D03G1012600	6.86025e-05	0.0686025	0.001	0
IP	TraesCS1D03G0465700-TraesCS5D03G0464700	1.85393e-05	0.0185393	0.001	0
IP	TraesCS1D03G0467100-TraesCS5D03G0015700	0.00367992	0.0629282	0.0584781	0.000984985
IP	TraesCS1D03G0468400-TraesCS6D03G0762200	2.96574e-05	0.0296574	0.001	0
IP	TraesCS1D03G0475200-TraesCS4D03G0776000	0.128363	0.336034	0.381993	0.00186074
IP	TraesCS1D03G0496800-TraesCS5D03G0746500	0.0988752	0.492353	0.200822	2.11836e-32
IP	TraesCS1D03G0509000-TraesCS5D03G0418000	0.25337	0.382743	0.661984	0.00130563
IP	TraesCS1D03G0573200-TraesCS1D03G0573300	0.0252641	0.135905	0.185896	0.00190531
IP	TraesCS1D03G0598400-TraesCS1D03G0598600	0.376006	5.76029	0.0652755	0
IP	TraesCS1D03G0704700-TraesCS6D03G0467000	0.0847538	0.362242	0.23397	1.99873e-07
IP	TraesCS1D03G0709100-TraesCS1D03G0973700	0.00523152	0.0137653	0.380052	0.0456002
IP	TraesCS1D03G0715400-TraesCS1D03G0817800	0.508188	1.14076	0.445483	1.12755e-14
IP	TraesCS1D03G0716500-TraesCS3D03G0299000	1.22998e-05	0.0122998	0.001	0
IP	TraesCS1D03G0716500-TraesCS6D03G0051400	1.22998e-05	0.0122998	0.001	0
IP	TraesCS1D03G0716500-TraesCS6D03G0819300	1.22998e-05	0.0122998	0.001	0
IP	TraesCS1D03G0718000-TraesCS1D03G0718500	0.0599544	0.158952	0.377187	8.01965e-05
IP	TraesCS1D03G0728900-TraesCS3D03G0743800	0.000759062	0.759062	0.001	0
IP	TraesCS1D03G0751000-TraesCS3D03G0216900	1.30218e-05	0.0130218	0.001	0
IP	TraesCS1D03G0775400-TraesCS1D03G0776900	0.00473138	0.0897008	0.0527462	0.00232171
IP	TraesCS1D03G0860200-TraesCS3D03G0053700	0.0410471	0.236201	0.17378	6.55854e-08
IP	TraesCS1D03G0904000-TraesCS1D03G0904400	0.017598	0.0809883	0.217291	0.0151946
IP	TraesCS1D03G0913300-TraesCS7D03G0519400	0.0030454	0.0218126	0.139617	0
IP	TraesCS1D03G0913900-TraesCS5D03G0489700	0.0437648	0.175742	0.249028	0.000153463
IP	TraesCS1D03G0951300-TraesCS3D03G0587800	0.0218779	0.104118	0.210126	0.0209262
IP	TraesCS1D03G1030200-TraesCS7D03G1294600	0.175506	0.522455	0.335926	6.71793e-07
IP	TraesCS2A03G0029900-TraesCS4A03G0979100	0.0167787	0.000335574	50	0.015093
IP	TraesCS2A03G0031500-TraesCS2A03G0032600	0.0177787	0.147284	0.12071	0.00326243
IP	TraesCS2A03G0119600-TraesCS2A03G0120700	0.23073	0.742301	0.31083	5.69652e-20
IP	TraesCS2A03G0124100-TraesCS2A03G0124200	0.0101252	0.0425555	0.237929	0.0252276
IP	TraesCS2A03G0131600-TraesCS2A03G0131800	0.000167007	0.167007	0.001	0
IP	TraesCS2A03G0153700-TraesCS2A03G0154000	0.153919	0.430052	0.357909	5.61369e-14
IP	TraesCS2A03G0223400-TraesCS2A03G0223700	0.00468267	0.0445367	0.105142	6.24591e-05
IP	TraesCS2A03G0237200-TraesCS2A03G0237400	0.0349162	0.151356	0.230689	2.13961e-06
IP	TraesCS2A03G0238400-TraesCS2A03G0238500	0.00184548	0.0198724	0.0928667	0
IP	TraesCS2A03G0296300-TraesCS2A03G0348500	0.0627196	0.329817	0.190165	1.65975e-14
IP	TraesCS2A03G0377000-TraesCS2A03G1372300	0.117184	0.350521	0.334314	5.41502e-09
IP	TraesCS2A03G0394900-TraesCS3A03G0713700	0.000222265	0.222265	0.001	0
IP	TraesCS2A03G0396900-TraesCS3A03G0082800	0.0613037	0.217266	0.28216	0.00013279
IP	TraesCS2A03G0436100-TraesCS6A03G0531500	0.0474588	0.181928	0.260866	0.00104814
IP	TraesCS2A03G0447900-TraesCS7A03G0327200	0.0120252	0.0737082	0.163146	0.00763256
IP	TraesCS2A03G0450400-TraesCS4A03G0715500	0.0177831	0.0806026	0.220627	0.000492697
IP	TraesCS2A03G0451800-TraesCS4A03G0718300	0.00561231	0.0912191	0.0615256	1.54858e-06
IP	TraesCS2A03G0464100-TraesCS2A03G0464200	0.00112322	2.24644e-05	50	0
IP	TraesCS2A03G0518000-TraesCS5A03G0381400	0.0838371	0.210008	0.399209	0.00620301
IP	TraesCS2A03G0519800-TraesCS5A03G0165700	0.058844	0.19684	0.298944	0.000201424
IP	TraesCS2A03G0525900-TraesCS7A03G0688200	0.0137279	0.0592117	0.231844	0.0144655
IP	TraesCS2A03G0605700-TraesCS6A03G0343300	0.0509141	0.00885136	5.75213	0.0472741
IP	TraesCS2A03G0627700-TraesCS3A03G0268800	0.551237	2.29762	0.239917	0
IP	TraesCS2A03G0637500-TraesCS2A03G0638000	0.00157822	0.0206126	0.0765659	0
IP	TraesCS2A03G0641500-TraesCS4A03G0792400	0.0113577	0.0333492	0.34057	0.0220367
IP	TraesCS2A03G0727100-TraesCS6A03G0930800	0.193795	0.516202	0.375426	4.59688e-06
IP	TraesCS2A03G0759700-TraesCS2A03G1128700	0.155384	0.671077	0.231545	1.42337e-12
IP	TraesCS2A03G0785500-TraesCS2A03G0785600	1.01735e-05	0.0101735	0.001	0
IP	TraesCS2A03G0792000-TraesCS2A03G0814800	0.00502645	0.0152212	0.330227	0.0320666
IP	TraesCS2A03G0801100-TraesCS7A03G0523900	4.96159e-05	0.0496159	0.001	0
IP	TraesCS2A03G0801100-TraesCS7A03G0529200	3.96788e-05	0.0396788	0.001	0
IP	TraesCS2A03G0808400-TraesCS5A03G0846900	0.00760929	0.000152186	50	0
IP	TraesCS2A03G0857200-TraesCS2A03G0857400	0.00912277	0.0335607	0.271829	0.0490127
IP	TraesCS2A03G0875200-TraesCS2A03G0875600	0.0436619	0.0947179	0.460967	0.041689
IP	TraesCS2A03G0881000-TraesCS3A03G1189400	0.00500551	0.00010011	50	0
IP	TraesCS2A03G0882300-TraesCS3A03G1188100	0.0288867	0.0694529	0.415918	0.0123152
IP	TraesCS2A03G0899900-TraesCS3A03G0856000	0.270385	3.27552	0.082547	0
IP	TraesCS2A03G0955900-TraesCS7A03G1158900	0.043081	0.103881	0.414713	0.016432
IP	TraesCS2A03G1000200-TraesCS2A03G1000300	0.0408908	0.119738	0.341503	1.7349e-05
IP	TraesCS2A03G1058900-TraesCS2A03G1059200	0.00520954	0.029712	0.175335	0.0106592
IP	TraesCS2A03G1117100-TraesCS2A03G1117200	1.48705e-05	0.0148705	0.001	0
IP	TraesCS2A03G1131400-TraesCS2A03G1131700	0.0118551	0.310332	0.0382015	1.94924e-18
IP	TraesCS2A03G1133500-TraesCS4A03G1028900	0.0101435	0.064392	0.157527	3.7155e-05
IP	TraesCS2A03G1143200-TraesCS2A03G1143300	0.00897495	0.127452	0.0704182	2.38253e-09
IP	TraesCS2A03G1154600-TraesCS5A03G0785400	0.0086229	0.0663941	0.129874	0.00309429
IP	TraesCS2A03G1166900-TraesCS2A03G1170400	0.642801	2.48388	0.258789	0
IP	TraesCS2A03G1288700-TraesCS2A03G1289500	0.0456259	0.103766	0.4397	0.0285413
IP	TraesCS2A03G1303500-TraesCS5A03G1194500	0.00322871	0.0120189	0.268637	0
IP	TraesCS2A03G1339800-TraesCS2A03G1340400	0.0826184	0.143673	0.575045	0.00896204
IP	TraesCS2A03G1357300-TraesCS5A03G0000900	0.17905	1.23346	0.145161	4.2052e-57
IP	TraesCS2B03G0028900-TraesCS2B03G0029000	0.0129341	0.104871	0.123333	1.83589e-06
IP	TraesCS2B03G0032400-TraesCS2B03G0033300	0.0328258	0.239828	0.136872	5.23596e-06
IP	TraesCS2B03G0061800-TraesCS2B03G0140600	0.183001	0.271829	0.673221	0.00103039
IP	TraesCS2B03G0072200-TraesCS2B03G0073000	0.146921	0.307625	0.477597	1.17273e-06
IP	TraesCS2B03G0072500-TraesCS2B03G0075000	0.0237312	0.0753103	0.315113	0.000182096
IP	TraesCS2B03G0073100-TraesCS4B03G0070800	0.0136051	0.120782	0.112642	2.92625e-09
IP	TraesCS2B03G0085000-TraesCS2B03G0086100	0.0333159	0.0914243	0.36441	9.22408e-05
IP	TraesCS2B03G0092000-TraesCS2B03G0092200	0.080461	0.187725	0.428612	2.07365e-07
IP	TraesCS2B03G0105800-TraesCS2B03G0105900	0.143206	0.50953	0.281055	2.51071e-20
IP	TraesCS2B03G0118200-TraesCS2B03G0118300	0.00791267	0.156102	0.0506892	3.85192e-08
IP	TraesCS2B03G0129000-TraesCS2B03G0129100	0.00396705	7.93411e-05	50	0
IP	TraesCS2B03G0157800-TraesCS2B03G0159900	0.0134753	0.210878	0.0639011	1.00773e-17
IP	TraesCS2B03G0166900-TraesCS6B03G0115600	0.21444	0.566234	0.378713	5.76013e-28
IP	TraesCS2B03G0176900-TraesCS2B03G0177000	0.000196938	0.196938	0.001	0
IP	TraesCS2B03G0222600-TraesCS2B03G0222700	0.00396969	0.0157518	0.252015	0.0145673
IP	TraesCS2B03G0226200-TraesCS7B03G1196900	0.00517235	0.000103447	50	0
IP	TraesCS2B03G0265500-TraesCS2B03G0266100	0.124601	0.329868	0.37773	1.26977e-15
IP	TraesCS2B03G0279300-TraesCS2B03G0279800	0.0490101	0.117927	0.415597	4.24166e-05
IP	TraesCS2B03G0294100-TraesCS5B03G0928900	0.4815	2.55671	0.188328	0
IP	TraesCS2B03G0315000-TraesCS2B03G0315800	0.106197	0.394106	0.269464	8.12992e-07
IP	TraesCS2B03G0326700-TraesCS2B03G0327400	0.041698	0.226722	0.183917	1.25747e-14
IP	TraesCS2B03G0378900-TraesCS7B03G0278900	0.00558219	0.0447159	0.124837	0.000289386
IP	TraesCS2B03G0381200-TraesCS2B03G0381600	0.0377537	0.0768121	0.491508	0.0113996
IP	TraesCS2B03G0396500-TraesCS2B03G0403600	0.173907	0.461684	0.37668	1.6727e-14
IP	TraesCS2B03G0400000-TraesCS3B03G0842000	0.148984	0.367945	0.404908	9.03e-06
IP	TraesCS2B03G0449300-TraesCS6B03G0003000	0.121495	0.797857	0.152276	2.58669e-23
IP	TraesCS2B03G0520100-TraesCS2B03G1462400	0.08432	0.129808	0.649575	0.0175132
IP	TraesCS2B03G0526200-TraesCS6B03G0751100	0.0617367	0.184024	0.335481	0.00111181
IP	TraesCS2B03G0552800-TraesCS5B03G1191200	0.0143993	0.0360903	0.39898	0.0407178
IP	TraesCS2B03G0581600-TraesCS7B03G0984700	0.0237504	0.0580974	0.408804	0.00716892
IP	TraesCS2B03G0626600-TraesCS3B03G0906900	0.0439854	0.136513	0.322206	0.00528304
IP	TraesCS2B03G0733900-TraesCS6B03G0591700	1.52276e-05	0.0152276	0.001	0
IP	TraesCS2B03G0739000-TraesCS2B03G0739100	0.00124926	2.49852e-05	50	0
IP	TraesCS2B03G0815900-TraesCS4B03G0901800	0.00340407	0.246221	0.0138252	0
IP	TraesCS2B03G0847800-TraesCS5B03G0279800	0.00419168	0.105126	0.0398729	8.88395e-05
IP	TraesCS2B03G0875100-TraesCS2B03G0875200	0.0361431	0.0969842	0.37267	0.0040117
IP	TraesCS2B03G0912700-TraesCS2B03G0925200	0.0191463	0.0456019	0.419857	0.0290382
IP	TraesCS2B03G0912900-TraesCS2B03G0925100	0.00489149	0.0684185	0.0714938	2.13669e-06
IP	TraesCS2B03G0922300-TraesCS6B03G0896400	0.256232	0.831242	0.308252	5.40082e-34
IP	TraesCS2B03G0989800-TraesCS2B03G0990000	0.0214132	0.214572	0.0997948	4.19655e-16
IP	TraesCS2B03G1122500-TraesCS2B03G1122600	0.142831	0.269039	0.530893	2.46752e-07
IP	TraesCS2B03G1166900-TraesCS2B03G1167400	0.00407535	8.15069e-05	50	0
IP	TraesCS2B03G1192800-TraesCS2B03G1192900	0.01916	0.152241	0.125853	0.000199689
IP	TraesCS2B03G1201500-TraesCS2B03G1202200	0.00339583	0.0234387	0.144881	0
IP	TraesCS2B03G1213200-TraesCS2B03G1213700	0.000182209	0.182209	0.001	0
IP	TraesCS2B03G1215600-TraesCS2B03G1215800	0.00566637	0.0258913	0.218853	0.0117141
IP	TraesCS2B03G1227600-TraesCS2B03G1228300	0.0312153	0.0585673	0.532982	0.0322293
IP	TraesCS2B03G1231100-TraesCS2B03G1232400	1.12931e-05	0.0112931	0.001	0
IP	TraesCS2B03G1231700-TraesCS2B03G1233100	0.0258877	0.166518	0.155464	3.32283e-05
IP	TraesCS2B03G1248100-TraesCS2B03G1248200	0.183804	0.34968	0.525635	8.54874e-06
IP	TraesCS2B03G1275500-TraesCS2B03G1275800	0.143662	0.468547	0.306612	1.72312e-19
IP	TraesCS2B03G1328700-TraesCS2B03G1328800	0.0771335	0.317284	0.243105	7.91797e-17
IP	TraesCS2B03G1446300-TraesCS2B03G1446600	0.254183	0.415868	0.611211	2.44051e-08
IP	TraesCS2B03G1478600-TraesCS2B03G1479400	0.00745958	0.131601	0.0566834	1.04109e-17
IP	TraesCS2B03G1486400-TraesCS2B03G1486500	0.00898191	0.0509073	0.176437	0.000354207
IP	TraesCS2B03G1500200-TraesCS2B03G1500700	0.00551648	0.0209946	0.262757	0.00231404
IP	TraesCS2B03G1506200-TraesCS2B03G1506300	0.140587	0.241871	0.581247	3.02068e-07
IP	TraesCS2B03G1513100-TraesCS2B03G1513300	0.0101378	0.0486892	0.208215	0.0142757
IP	TraesCS2B03G1516600-TraesCS2B03G1517100	0.00878111	0.035563	0.246917	0.00153093
IP	TraesCS2D03G0026900-TraesCS3D03G1198900	0.703702	1.84754	0.380887	5.39816e-74
IP	TraesCS2D03G0133500-TraesCS6D03G0762200	2.96574e-05	0.0296574	0.001	0
IP	TraesCS2D03G0156200-TraesCS2D03G1241400	8.52016e-06	0.00852016	0.001	0
IP	TraesCS2D03G0193900-TraesCS5D03G0076500	0.241621	0.861238	0.280551	2.36933e-35
IP	TraesCS2D03G0199500-TraesCS2D03G0200000	0.0423617	0.319178	0.132721	1.55786e-23
IP	TraesCS2D03G0219500-TraesCS2D03G0219900	0.0193417	0.224466	0.0861673	1.68741e-11
IP	TraesCS2D03G0221400-TraesCS2D03G0221800	0.0393086	0.14719	0.26706	1.10193e-07
IP	TraesCS2D03G0225500-TraesCS2D03G0226200	0.0468047	0.237924	0.196722	2.90964e-11
IP	TraesCS2D03G0233100-TraesCS2D03G0233200	0.0199467	0.0876528	0.227565	0.00565424
IP	TraesCS2D03G0311000-TraesCS2D03G0312100	0.0628285	0.17967	0.349689	0.000869135
IP	TraesCS2D03G0322000-TraesCS2D03G0322100	0.180383	0.540049	0.334012	2.12105e-17
IP	TraesCS2D03G0335600-TraesCS2D03G0335900	0.217262	0.41464	0.523979	1.52415e-06
IP	TraesCS2D03G0358900-TraesCS2D03G0359000	0.092123	0.435112	0.211723	5.31241e-15
IP	TraesCS2D03G0452600-TraesCS2D03G0453300	0.0066924	0.019885	0.336555	0.0499468
IP	TraesCS2D03G0452800-TraesCS2D03G0453500	0.0018224	3.6448e-05	50	0
IP	TraesCS2D03G0503600-TraesCS4D03G0520200	0.664415	1.93892	0.342673	1.36554e-37
IP	TraesCS2D03G0544900-TraesCS7D03G1308500	0.00278892	0.0125101	0.222933	0
IP	TraesCS2D03G0561700-TraesCS4D03G0332900	0.00217177	0.0207001	0.104916	0
IP	TraesCS2D03G0600700-TraesCS2D03G1180700	0.0113321	0.0386425	0.293254	0.0238093
IP	TraesCS2D03G0684900-TraesCS7D03G0480100	0.0299871	0.170973	0.17539	5.85891e-05
IP	TraesCS2D03G0734900-TraesCS6D03G0094400	0.0305185	0.165394	0.18452	0.000504692
IP	TraesCS2D03G0767100-TraesCS2D03G0767300	0.00918952	0.0656005	0.140083	0.00121236
IP	TraesCS2D03G0798500-TraesCS2D03G0798600	0.00126127	0.0171476	0.0735535	0
IP	TraesCS2D03G0809900-TraesCS6D03G0517500	0.212254	0.40865	0.519401	0.0163302
IP	TraesCS2D03G0875100-TraesCS2D03G0875500	0.00933265	0.185913	0.050199	8.41396e-12
IP	TraesCS2D03G0914400-TraesCS5D03G1069900	0.0180649	0.113588	0.159039	0.000381493
IP	TraesCS2D03G0976900-TraesCS6D03G0066100	0.288579	1.05719	0.272968	6.31157e-60
IP	TraesCS2D03G0981600-TraesCS2D03G0981700	0.0108397	0.0354776	0.305538	0.0255393
IP	TraesCS2D03G1034500-TraesCS3D03G0908800	0.0644679	0.138922	0.464058	0.000689876
IP	TraesCS2D03G1056800-TraesCS2D03G1056900	0.127736	0.190185	0.671639	0.0271512
IP	TraesCS2D03G1075800-TraesCS6D03G0277100	0.0601808	0.212795	0.282812	1.22937e-07
IP	TraesCS2D03G1105500-TraesCS2D03G1105800	0.0177618	0.323661	0.0548778	1.40935e-09
IP	TraesCS2D03G1120900-TraesCS2D03G1314000	0.00452413	0.0291936	0.15497	0.0168962
IP	TraesCS2D03G1122200-TraesCS2D03G1311900	0.0240953	0.0642547	0.374996	0.00032431
IP	TraesCS2D03G1156300-TraesCS2D03G1156400	0.235194	0.457558	0.51402	7.64991e-07
IP	TraesCS2D03G1216300-TraesCS2D03G1216600	0.140974	0.2712	0.519815	2.46611e-06
IP	TraesCS2D03G1216900-TraesCS3D03G0900900	0.00832777	0.0580313	0.143505	0.000115048
IP	TraesCS2D03G1221900-TraesCS2D03G1223900	0.282781	0.658795	0.42924	5.92622e-14
IP	TraesCS2D03G1249900-TraesCS2D03G1250300	0.00691181	0.182552	0.0378622	1.01477e-07
IP	TraesCS2D03G1269300-TraesCS3D03G0943300	0.00515917	0.0440595	0.117096	0
IP	TraesCS2D03G1284900-TraesCS2D03G1285900	0.0159432	0.0383622	0.415595	0.0400165
IP	TraesCS2D03G1285300-TraesCS2D03G1286100	0.0116636	0.060177	0.193822	0.000252125
IP	TraesCS2D03G1290900-TraesCS2D03G1291200	0.167293	0.710816	0.235353	3.04792e-40
IP	TraesCS2D03G1309700-TraesCS4D03G0748100	0.0034084	6.81681e-05	50	0
IP	TraesCS2D03G1312300-TraesCS2D03G1313300	0.400901	1.31374	0.305161	2.28707e-89
IP	TraesCS2D03G1328400-TraesCS5D03G0022300	6.01632e-05	0.0601632	0.001	0
IP	TraesCS2D03G1328400-TraesCS5D03G1012600	6.86025e-05	0.0686025	0.001	0
IP	TraesCS2D03G1328900-TraesCS5D03G1012100	1.99419e-05	0.0199419	0.001	0
IP	TraesCS2D03G1335900-TraesCS4D03G0281100	2.07683e-05	0.0207683	0.001	0
IP	TraesCS3A03G0008900-TraesCS3A03G0009000	3.39149e-05	0.0339149	0.001	0
IP	TraesCS3A03G0008900-TraesCS3A03G0009600	3.39149e-05	0.0339149	0.001	0
IP	TraesCS3A03G0008900-TraesCS3A03G0010300	4.93367e-05	0.0493367	0.001	0
IP	TraesCS3A03G0008900-TraesCS3A03G0010400	4.93367e-05	0.0493367	0.001	0
IP	TraesCS3A03G0008900-TraesCS3A03G0011000	4.93367e-05	0.0493367	0.001	0
IP	TraesCS3A03G0008900-TraesCS3A03G0011100	4.93367e-05	0.0493367	0.001	0
IP	TraesCS3A03G0009000-TraesCS3A03G0010300	1.7294e-05	0.017294	0.001	0
IP	TraesCS3A03G0009000-TraesCS3A03G0010400	1.7294e-05	0.017294	0.001	0
IP	TraesCS3A03G0009000-TraesCS3A03G0011000	1.7294e-05	0.017294	0.001	0
IP	TraesCS3A03G0009000-TraesCS3A03G0011100	1.7294e-05	0.017294	0.001	0
IP	TraesCS3A03G0009500-TraesCS3A03G0011400	3.42477e-05	0.0342477	0.001	0
IP	TraesCS3A03G0009600-TraesCS3A03G0010300	1.7294e-05	0.017294	0.001	0
IP	TraesCS3A03G0009600-TraesCS3A03G0010400	1.7294e-05	0.017294	0.001	0
IP	TraesCS3A03G0009600-TraesCS3A03G0011000	1.7294e-05	0.017294	0.001	0
IP	TraesCS3A03G0009600-TraesCS3A03G0011100	1.7294e-05	0.017294	0.001	0
IP	TraesCS3A03G0010900-TraesCS3A03G0011400	3.42477e-05	0.0342477	0.001	0
IP	TraesCS3A03G0039100-TraesCS3A03G0767600	8.24528e-05	0.0824528	0.001	0
IP	TraesCS3A03G0039200-TraesCS3A03G0767600	8.24528e-05	0.0824528	0.001	0
IP	TraesCS3A03G0039500-TraesCS3A03G0039600	0.0439515	0.0785032	0.55987	0.0482526
IP	TraesCS3A03G0054300-TraesCS3A03G0054600	9.91008e-06	0.00991008	0.001	0
IP	TraesCS3A03G0063100-TraesCS5A03G0583400	0.301972	1.49965	0.201361	2.53624e-56
IP	TraesCS3A03G0111000-TraesCS3A03G0111400	0.0206161	0.0599829	0.3437	0.0113157
IP	TraesCS3A03G0222100-TraesCS3A03G0222600	0.114816	1.09652	0.10471	2.06261e-27
IP	TraesCS3A03G0249100-TraesCS3A03G0249500	0.0111238	0.0516383	0.215418	0.000592194
IP	TraesCS3A03G0260100-TraesCS7A03G0501300	0.0395392	0.146427	0.270027	0.000105378
IP	TraesCS3A03G0389900-TraesCS5A03G1108900	0.126351	0.283123	0.446276	4.09682e-05
IP	TraesCS3A03G0416500-TraesCS5A03G0197000	0.0594541	0.147226	0.403827	0.0112342
IP	TraesCS3A03G0419700-TraesCS5A03G0443900	0.0135679	0.0314234	0.431778	0.0355055
IP	TraesCS3A03G0432500-TraesCS4A03G0315400	0.498974	2.59472	0.192304	0
IP	TraesCS3A03G0508000-TraesCS4A03G0591900	0.0223924	0.0685909	0.326463	0.00292546
IP	TraesCS3A03G0546600-TraesCS7A03G0856300	0.0381529	0.166663	0.228923	0.0017487
IP	TraesCS3A03G0575800-TraesCS3A03G0575900	0.205697	0.432479	0.475623	0.00404963
IP	TraesCS3A03G0603800-TraesCS3A03G0604700	0.00385443	0.0131817	0.292409	0.0452774
IP	TraesCS3A03G0750500-TraesCS5A03G0094800	0.0350204	0.0786194	0.445443	0.00054683
IP	TraesCS3A03G0780400-TraesCS3A03G0780700	0.00948616	0.124372	0.0762722	9.04131e-10
IP	TraesCS3A03G1007800-TraesCS4A03G0415400	0.185035	0.328882	0.562617	0.00745181
IP	TraesCS3A03G1020100-TraesCS7A03G1048000	0.384838	3.5927	0.107116	0
IP	TraesCS3A03G1043600-TraesCS3A03G1043700	0.0220996	0.19985	0.110581	3.38742e-09
IP	TraesCS3A03G1045800-TraesCS3A03G1046000	0.0146987	0.0485118	0.302993	0.021837
IP	TraesCS3A03G1083400-TraesCS6A03G0469200	0.00785856	0.0641988	0.12241	0
IP	TraesCS3A03G1094900-TraesCS3A03G1095000	0.00308855	0.0278382	0.110946	0.00823216
IP	TraesCS3A03G1095400-TraesCS7A03G1385200	0.0184282	0.219491	0.0839588	4.94396e-05
IP	TraesCS3A03G1134500-TraesCS6A03G0886900	0.0103019	0.0620722	0.165966	0.00712108
IP	TraesCS3A03G1181000-TraesCS7A03G0233700	1.61121e-05	0.0161121	0.001	0
IP	TraesCS3A03G1196500-TraesCS3A03G1197900	0.019372	0.0676228	0.286472	0.000203951
IP	TraesCS3A03G1246000-TraesCS7A03G1263300	0.0211639	0.060977	0.347081	0.0468922
IP	TraesCS3A03G1265700-TraesCS3A03G1266000	0.00306831	0.104434	0.0293803	4.69085e-06
IP	TraesCS3B03G0001000-TraesCS3B03G0076400	0.0670276	0.637244	0.105183	1.1262e-38
IP	TraesCS3B03G0005300-TraesCS3B03G0006900	0.0404253	0.3318	0.121836	6.33534e-14
IP	TraesCS3B03G0015000-TraesCS3B03G0033500	0.0021891	0.0153344	0.142757	0.00174866
IP	TraesCS3B03G0015500-TraesCS3B03G0034500	0.00547923	0.0336025	0.16306	0.027949
IP	TraesCS3B03G0015900-TraesCS3B03G0035000	0.0146927	0.0538644	0.272772	0.000170165
IP	TraesCS3B03G0016900-TraesCS3B03G0036200	4.00982e-06	0.00400982	0.001	0
IP	TraesCS3B03G0017300-TraesCS3B03G0036700	0.00188386	0.0116795	0.161297	0
IP	TraesCS3B03G0020400-TraesCS3B03G0020500	0.0142277	0.0432472	0.328984	0.00691258
IP	TraesCS3B03G0032700-TraesCS6B03G1009100	4.37502e-05	0.0437502	0.001	0
IP	TraesCS3B03G0032700-TraesCS7B03G1165100	2.02226e-05	0.0202226	0.001	0
IP	TraesCS3B03G0032800-TraesCS7B03G1165200	0.00349452	0.0164516	0.212411	0.0187537
IP	TraesCS3B03G0064000-TraesCS3B03G0120900	0.0263581	0.11307	0.233113	3.7893e-06
IP	TraesCS3B03G0071600-TraesCS3B03G0116100	0.433262	1.48939	0.290899	3.42657e-43
IP	TraesCS3B03G0071700-TraesCS3B03G0117600	0.0302091	0.11065	0.273016	2.20732e-05
IP	TraesCS3B03G0077700-TraesCS5B03G0723500	0.00521186	0.0366964	0.142027	0
IP	TraesCS3B03G0077800-TraesCS3B03G0110400	0.100679	0.296154	0.339954	1.17964e-07
IP	TraesCS3B03G0077900-TraesCS3B03G0110200	0.0115322	0.0424973	0.271363	0.00329742
IP	TraesCS3B03G0112700-TraesCS3B03G0112900	1.05393e-05	0.0105393	0.001	0
IP	TraesCS3B03G0113100-TraesCS3B03G0113900	0.00181992	0.0565559	0.032179	2.55739e-06
IP	TraesCS3B03G0118400-TraesCS3B03G0118500	0.00554124	0.0468539	0.118266	8.27228e-05
IP	TraesCS3B03G0137000-TraesCS3B03G0137500	0.0479956	0.178299	0.269186	0.000257953
IP	TraesCS3B03G0141900-TraesCS3B03G0142100	1.21703e-05	0.0121703	0.001	0
IP	TraesCS3B03G0141900-TraesCS3B03G0142600	2.42129e-05	0.0242129	0.001	0
IP	TraesCS3B03G0142100-TraesCS3B03G0142600	3.74569e-05	0.0374569	0.001	0
IP	TraesCS3B03G0154700-TraesCS3B03G0154800	0.026575	0.273095	0.0973105	7.03607e-12
IP	TraesCS3B03G0172800-TraesCS3B03G0174200	0.0422136	0.178045	0.237096	3.00894e-10
IP	TraesCS3B03G0186200-TraesCS3B03G0188600	0.00934363	0.0862374	0.108348	0.000790651
IP	TraesCS3B03G0222400-TraesCS3B03G0222600	0.0229676	0.114487	0.200614	1.40466e-05
IP	TraesCS3B03G0268800-TraesCS3B03G0269400	0.014942	0.0959699	0.155695	7.70636e-08
IP	TraesCS3B03G0272700-TraesCS3B03G0272900	0.0432333	0.100841	0.428728	0.0255011
IP	TraesCS3B03G0284800-TraesCS3B03G0285400	0.0241986	0.0995904	0.242982	3.2716e-06
IP	TraesCS3B03G0349400-TraesCS3B03G0349600	0.00887061	0.0267906	0.331109	0.0100721
IP	TraesCS3B03G0404400-TraesCS3B03G0404700	0.0356125	0.112293	0.31714	0.000467885
IP	TraesCS3B03G0418200-TraesCS3B03G0418300	0.0280609	0.115041	0.243921	3.24695e-07
IP	TraesCS3B03G0427500-TraesCS3B03G0428100	0.00908524	0.0310563	0.292541	0.0117188
IP	TraesCS3B03G0467600-TraesCS3B03G0467800	0.0751438	0.26517	0.283379	3.68292e-09
IP	TraesCS3B03G0626700-TraesCS7B03G0313900	0.0302049	0.0804513	0.375443	0.017961
IP	TraesCS3B03G0631900-TraesCS4B03G0591400	0.414903	2.48106	0.167228	0
IP	TraesCS3B03G0721200-TraesCS3B03G1270100	0.0893912	0.241767	0.369742	0.00112477
IP	TraesCS3B03G0727300-TraesCS4B03G0074600	0.0259109	0.0791076	0.32754	1.36364e-05
IP	TraesCS3B03G0728400-TraesCS4B03G0073200	0.0136707	0.233673	0.0585036	5.92341e-15
IP	TraesCS3B03G0730900-TraesCS4B03G0071000	0.0126612	0.114925	0.110169	0.000380924
IP	TraesCS3B03G0776600-TraesCS5B03G0264700	0.07496	0.158733	0.47224	0.00608805
IP	TraesCS3B03G0869700-TraesCS3B03G0887800	0.0182667	0.0701665	0.260334	0.00836736
IP	TraesCS3B03G0894100-TraesCS3B03G0894700	0.0033088	0.0965865	0.0342574	0
IP	TraesCS3B03G0900800-TraesCS3B03G0901300	0.116776	0.263248	0.443599	4.33347e-06
IP	TraesCS3B03G0936000-TraesCS3B03G0936300	0.00883993	0.24211	0.036512	6.51111e-15
IP	TraesCS3B03G0939800-TraesCS5B03G0313800	0.000127076	0.127076	0.001	0
IP	TraesCS3B03G0942900-TraesCS7B03G0350300	0.0290955	0.0777041	0.37444	0.0432845
IP	TraesCS3B03G1064200-TraesCS3B03G1064300	0.133836	0.201056	0.665664	0.00679663
IP	TraesCS3B03G1072500-TraesCS5B03G0662600	0.00891647	0.0243208	0.366619	0.0146233
IP	TraesCS3B03G1123100-TraesCS3B03G1445600	4.23193e-05	0.0423193	0.001	0
IP	TraesCS3B03G1133600-TraesCS3B03G1456600	6.40666e-05	0.0640666	0.001	0
IP	TraesCS3B03G1133600-TraesCS3B03G1456700	6.40666e-05	0.0640666	0.001	0
IP	TraesCS3B03G1194800-TraesCS3B03G1195900	0.0974204	0.316163	0.308133	4.91541e-14
IP	TraesCS3B03G1213900-TraesCS6B03G0756800	4.28741e-05	0.0428741	0.001	0
IP	TraesCS3B03G1216400-TraesCS3B03G1216600	0.133625	0.331675	0.402879	7.00702e-11
IP	TraesCS3B03G1217800-TraesCS3B03G1218000	0.0297118	0.110085	0.269899	0.000226732
IP	TraesCS3B03G1222300-TraesCS3B03G1222400	0.13964	0.264649	0.527641	7.26756e-07
IP	TraesCS3B03G1240900-TraesCS3B03G1242400	0.161515	0.215653	0.748957	0.0189247
IP	TraesCS3B03G1287200-TraesCS3B03G1287300	4.82107e-06	0.00482107	0.001	0
IP	TraesCS3B03G1297700-TraesCS3B03G1297800	0.0572813	0.110929	0.51638	0.00272287
IP	TraesCS3B03G1304600-TraesCS7B03G0772600	0.0228667	0.0643181	0.355525	0.0139936
IP	TraesCS3B03G1307800-TraesCS3B03G1311400	0.00522149	0.158509	0.0329414	1.13282e-13
IP	TraesCS3B03G1335800-TraesCS6B03G0432900	1.42589e-05	0.0142589	0.001	0
IP	TraesCS3B03G1335800-TraesCS6B03G0964000	1.42589e-05	0.0142589	0.001	0
IP	TraesCS3B03G1335800-TraesCS6B03G1139900	2.79406e-05	0.0279406	0.001	0
IP	TraesCS3B03G1341100-TraesCS3B03G1341300	0.019666	0.0905221	0.217251	0.000362201
IP	TraesCS3B03G1343100-TraesCS3B03G1343600	0.0166541	0.225946	0.0737085	3.28204e-10
IP	TraesCS3B03G1349600-TraesCS3B03G1349900	0.00992944	0.0484577	0.20491	0.00653814
IP	TraesCS3B03G1349800-TraesCS3B03G1350000	0.03403	0.109747	0.310078	0.000339682
IP	TraesCS3B03G1368500-TraesCS6B03G0007300	0.0340972	0.138959	0.245376	0.00264526
IP	TraesCS3B03G1389300-TraesCS3B03G1390100	0.519318	2.47106	0.21016	0
IP	TraesCS3B03G1391100-TraesCS3B03G1391300	1.37103e-05	0.0137103	0.001	0
IP	TraesCS3B03G1394500-TraesCS3B03G1394900	0.0210032	0.301514	0.069659	3.20121e-30
IP	TraesCS3B03G1399600-TraesCS3B03G1401000	0.00886968	0.0305603	0.290235	0.0485729
IP	TraesCS3B03G1418100-TraesCS3B03G1422200	0.147066	0.583869	0.251882	1.44337e-17
IP	TraesCS3B03G1439800-TraesCS3B03G1440700	0.0144204	0.0549608	0.262376	0.000585746
IP	TraesCS3B03G1440400-TraesCS3B03G1524400	0.128213	0.28544	0.449177	3.57438e-16
IP	TraesCS3B03G1463200-TraesCS3B03G1493100	0.00716416	0.0328814	0.217878	0.0130513
IP	TraesCS3B03G1470100-TraesCS4B03G0989700	0.015484	0.0398383	0.38867	0.00755442
IP	TraesCS3B03G1472500-TraesCS3B03G1473800	0.0292713	0.104999	0.278776	3.4992e-07
IP	TraesCS3B03G1486800-TraesCS3B03G1518900	0.0236914	0.447676	0.0529209	2.32746e-14
IP	TraesCS3B03G1490900-TraesCS5B03G0935400	0.34383	2.48473	0.138378	0
IP	TraesCS3B03G1495400-TraesCS4B03G0052600	0.0273774	0.0504742	0.542405	0.0448786
IP	TraesCS3B03G1497700-TraesCS3B03G1498400	0.0806863	0.197963	0.407582	5.43038e-07
IP	TraesCS3B03G1505600-TraesCS3B03G1507600	0.026399	0.419097	0.0629903	4.71086e-09
IP	TraesCS3B03G1512400-TraesCS3B03G1512700	0.00117919	0.020793	0.0567108	0
IP	TraesCS3D03G0000100-TraesCS6D03G0026200	0.222237	0.447138	0.497022	4.0501e-06
IP	TraesCS3D03G0062400-TraesCS3D03G0063300	0.0571657	0.131323	0.435305	0.000134974
IP	TraesCS3D03G0119500-TraesCS3D03G0121700	0.023231	0.147087	0.15794	1.39624e-07
IP	TraesCS3D03G0138800-TraesCS3D03G0139400	0.268568	0.690712	0.388828	1.26706e-13
IP	TraesCS3D03G0189700-TraesCS3D03G0189800	0.00560679	0.022282	0.251628	0.0277286
IP	TraesCS3D03G0259300-TraesCS3D03G0259500	0.00566749	0.0593929	0.0954237	1.16e-06
IP	TraesCS3D03G0283900-TraesCS3D03G0284500	0.288236	1.74498	0.16518	2.99542e-52
IP	TraesCS3D03G0346300-TraesCS4D03G0089100	0.0324957	0.0798029	0.4072	0.0184167
IP	TraesCS3D03G0366000-TraesCS3D03G0366400	0.0261385	0.00407384	6.41617	0.0246059
IP	TraesCS3D03G0368900-TraesCS3D03G0371900	0.0374626	0.0995658	0.37626	0.00168637
IP	TraesCS3D03G0385500-TraesCS3D03G0385700	7.07831e-06	0.00707831	0.001	0
IP	TraesCS3D03G0461400-TraesCS3D03G1116400	0.150273	0.401537	0.374245	1.18437e-09
IP	TraesCS3D03G0586500-TraesCS3D03G0587600	0.12286	0.331409	0.370721	1.45055e-06
IP	TraesCS3D03G0688400-TraesCS7D03G0032100	0.00559235	0.0406851	0.137454	0.00335375
IP	TraesCS3D03G0758300-TraesCS3D03G0758400	0.0271501	0.0712295	0.381164	0.0155171
IP	TraesCS3D03G0778500-TraesCS3D03G0779100	0.000245849	0.245849	0.001	0
IP	TraesCS3D03G0836000-TraesCS3D03G0936900	0.0243563	0.0621722	0.391755	0.00760564
IP	TraesCS3D03G0843200-TraesCS3D03G0843500	0.00311693	0.352211	0.00884963	4.8492e-16
IP	TraesCS3D03G0870900-TraesCS3D03G0871000	0.039862	0.0935995	0.425879	0.0313207
IP	TraesCS3D03G0940200-TraesCS6D03G0487100	0.0256524	0.0850998	0.301439	0.00828166
IP	TraesCS3D03G0949400-TraesCS7D03G0215400	0.017529	0.182883	0.0958483	1.85068e-14
IP	TraesCS3D03G0978300-TraesCS3D03G0978400	0.119344	0.365443	0.326573	5.45125e-16
IP	TraesCS3D03G1004000-TraesCS3D03G1004500	2.5379e-05	0.025379	0.001	0
IP	TraesCS3D03G1017400-TraesCS3D03G1022100	0.0686843	0.168731	0.407063	2.96129e-05
IP	TraesCS3D03G1018100-TraesCS3D03G1027400	0.0120844	0.0589103	0.205132	6.97972e-10
IP	TraesCS3D03G1064700-TraesCS3D03G1065300	0.0374355	0.148356	0.252336	4.94042e-08
IP	TraesCS3D03G1074500-TraesCS3D03G1075300	0.0770067	0.237639	0.324049	3.87614e-10
IP	TraesCS3D03G1100000-TraesCS5D03G1007100	3.38825e-05	0.0338825	0.001	0
IP	TraesCS3D03G1108500-TraesCS3D03G1109500	0.0372901	0.109676	0.340004	1.75722e-10
IP	TraesCS3D03G1111500-TraesCS3D03G1111600	0.412772	4.09176	0.100879	0
IP	TraesCS3D03G1145400-TraesCS3D03G1145500	0.0192308	0.929318	0.0206934	2.60318e-16
IP	TraesCS3D03G1158500-TraesCS5D03G0021400	0.00276399	0.0106537	0.259439	0
IP	TraesCS4A03G0019100-TraesCS4A03G0019200	0.0103008	0.0468317	0.219953	0.0314463
IP	TraesCS4A03G0029700-TraesCS6A03G0478000	0.00464093	9.28187e-05	50	0
IP	TraesCS4A03G0045600-TraesCS5A03G1005700	4.16155e-05	0.0416155	0.001	0
IP	TraesCS4A03G0047800-TraesCS5A03G0014200	0.0065715	0.137426	0.0478184	6.60534e-06
IP	TraesCS4A03G0049400-TraesCS6A03G0769100	0.296713	3.41814	0.0868053	0
IP	TraesCS4A03G0092000-TraesCS7A03G1176500	0.00478418	0.0399487	0.119758	0.0485047
IP	TraesCS4A03G0206700-TraesCS4A03G0206900	0.00202736	0.214837	0.00943677	0
IP	TraesCS4A03G0422300-TraesCS6A03G0951700	0.0721588	0.181177	0.398277	0.00801693
IP	TraesCS4A03G0493600-TraesCS4A03G0495100	0.00264109	0.011689	0.225946	0
IP	TraesCS4A03G0494400-TraesCS4A03G0719500	0.00707896	0.173661	0.0407631	3.61199e-07
IP	TraesCS4A03G0522100-TraesCS5A03G1036900	0.0256129	0.0800312	0.320037	0.0441645
IP	TraesCS4A03G0562900-TraesCS6A03G0544000	0.0076097	0.0285139	0.266877	0.017231
IP	TraesCS4A03G0583900-TraesCS4A03G0584200	0.574781	2.47028	0.232679	0
IP	TraesCS4A03G0630500-TraesCS7A03G1256100	9.49548e-06	0.00949548	0.001	0
IP	TraesCS4A03G0644400-TraesCS4A03G0650600	0.0125939	0.0506607	0.248593	0.0134656
IP	TraesCS4A03G0672200-TraesCS5A03G0700100	0.442704	1.93275	0.229053	9.46065e-102
IP	TraesCS4A03G0685800-TraesCS6A03G0967900	0.186789	1.40887	0.132581	2.77503e-156
IP	TraesCS4A03G0707000-TraesCS7A03G0964100	1.16685e-05	0.0116685	0.001	0
IP	TraesCS4A03G0722000-TraesCS7A03G0434600	0.00402533	0.0858371	0.0468951	0
IP	TraesCS4A03G0722400-TraesCS7A03G0436100	0.206768	0.305075	0.677762	0.00796927
IP	TraesCS4A03G0748500-TraesCS4A03G0748700	0.00590782	0.0429892	0.137426	0.00786582
IP	TraesCS4A03G0767100-TraesCS4A03G0767400	0.190729	0.389236	0.490008	0.00305626
IP	TraesCS4A03G0837300-TraesCS4A03G0838100	0.0621227	0.23173	0.268082	5.60682e-10
IP	TraesCS4A03G0851700-TraesCS4A03G0851900	0.00417311	0.0245709	0.16984	0.00890621
IP	TraesCS4A03G0869200-TraesCS4A03G0869500	0.00279743	0.0175747	0.159173	0.0197957
IP	TraesCS4A03G0912800-TraesCS7A03G0164600	0.018321	0.102018	0.179586	3.30917e-08
IP	TraesCS4A03G0918500-TraesCS7A03G0171300	0.0132948	0.103708	0.128195	0.000195865
IP	TraesCS4A03G0922000-TraesCS7A03G0173000	6.96318e-05	0.0696318	0.001	0
IP	TraesCS4A03G0923100-TraesCS4A03G0923300	0.0351501	0.153994	0.228256	4.84126e-05
IP	TraesCS4A03G0924400-TraesCS7A03G0175400	0.0355009	0.124457	0.285247	0.000345548
IP	TraesCS4A03G0925600-TraesCS7A03G0176300	0.011847	0.142166	0.0833323	2.36867e-08
IP	TraesCS4A03G0927600-TraesCS7A03G0177900	0.00277039	0.143345	0.0193267	1.03805e-12
IP	TraesCS4A03G0928300-TraesCS7A03G0178500	0.00670959	0.180158	0.0372429	1.93894e-20
IP	TraesCS4A03G0929000-TraesCS7A03G0179900	0.000100859	0.100859	0.001	0
IP	TraesCS4A03G0930000-TraesCS7A03G0180500	0.0188467	0.12024	0.156742	1.91771e-05
IP	TraesCS4A03G0937100-TraesCS7A03G0190400	0.0130267	0.175203	0.074352	8.03283e-14
IP	TraesCS4A03G0940000-TraesCS7A03G0192000	0.05423	0.111693	0.485528	0.00632995
IP	TraesCS4A03G0941700-TraesCS7A03G0194000	0.015392	0.156342	0.0984507	2.48865e-13
IP	TraesCS4A03G0944800-TraesCS4A03G0947700	0.0373611	0.219992	0.16983	7.82775e-09
IP	TraesCS4A03G0951800-TraesCS7A03G0198000	0.0177344	0.290302	0.0610894	6.05015e-19
IP	TraesCS4A03G0971500-TraesCS7A03G0214400	0.00988847	0.327487	0.030195	1.30563e-31
IP	TraesCS4A03G0971900-TraesCS7A03G0214600	0.0249704	0.114199	0.218657	1.05213e-05
IP	TraesCS4A03G0973400-TraesCS4A03G0974400	0.000151546	0.151546	0.001	0
IP	TraesCS4A03G0974200-TraesCS7A03G0215000	0.000319532	0.319532	0.001	0
IP	TraesCS4A03G0974200-TraesCS7A03G0215500	0.000399166	0.399166	0.001	0
IP	TraesCS4A03G0975600-TraesCS7A03G0216600	0.0183386	0.148497	0.123495	3.30359e-13
IP	TraesCS4A03G0978600-TraesCS7A03G0221000	0.00344526	0.443921	0.00776098	0
IP	TraesCS4A03G0980900-TraesCS7A03G0222600	5.55243e-05	0.0555243	0.001	0
IP	TraesCS4A03G0983300-TraesCS4A03G0983400	0.134771	0.424472	0.317503	3.7454e-10
IP	TraesCS4A03G0986100-TraesCS7A03G0227300	0.00431152	0.110428	0.0390436	5.24193e-10
IP	TraesCS4A03G0991200-TraesCS7A03G0238700	0.106685	0.238122	0.448025	8.59009e-06
IP	TraesCS4A03G0993100-TraesCS7A03G0240700	0.0217535	0.130472	0.166729	1.9922e-12
IP	TraesCS4A03G0994400-TraesCS7A03G0240900	0.0223625	0.0821697	0.27215	4.19071e-05
IP	TraesCS4A03G1026800-TraesCS7A03G0162400	0.00578837	0.262425	0.0220572	3.27359e-24
IP	TraesCS4A03G1039100-TraesCS7A03G0155900	0.00728352	0.171438	0.042485	1.8201e-28
IP	TraesCS4A03G1044900-TraesCS7A03G0147200	0.0331364	0.341456	0.0970444	8.43379e-25
IP	TraesCS4A03G1045400-TraesCS7A03G0148100	0.0135065	0.061134	0.220933	2.66283e-06
IP	TraesCS4A03G1046400-TraesCS7A03G0148900	0.025962	0.0518297	0.50091	0.0264028
IP	TraesCS4A03G1051200-TraesCS7A03G0146800	0.0138154	0.0360455	0.383277	0.0232308
IP	TraesCS4A03G1058400-TraesCS4A03G1058500	0.0257742	0.549981	0.0468637	2.42424e-24
IP	TraesCS4A03G1059300-TraesCS4A03G1059400	0.041296	0.0107941	3.82579	0.044328
IP	TraesCS4A03G1060600-TraesCS7A03G0142500	0.0239097	0.209231	0.114274	1.06116e-18
IP	TraesCS4A03G1061800-TraesCS7A03G0142300	0.0134497	0.150732	0.0892288	6.06505e-16
IP	TraesCS4A03G1066100-TraesCS7A03G0138800	0.0139007	0.0724405	0.191891	2.65119e-05
IP	TraesCS4A03G1066300-TraesCS7A03G0138700	0.0174811	0.121852	0.143462	2.21244e-12
IP	TraesCS4A03G1069200-TraesCS7A03G0135300	0.117728	0.698456	0.168555	1.13085e-25
IP	TraesCS4A03G1071500-TraesCS4A03G1072100	0.0612543	0.154974	0.395255	2.79169e-06
IP	TraesCS4A03G1074600-TraesCS7A03G0130800	0.0323293	0.0634878	0.509221	0.0250295
IP	TraesCS4A03G1074800-TraesCS7A03G0130600	0.032435	0.227561	0.142533	5.95737e-18
IP	TraesCS4A03G1074900-TraesCS7A03G0130300	0.0548777	0.143528	0.382347	0.000406215
IP	TraesCS4A03G1079000-TraesCS7A03G0127500	0.0706348	0.169079	0.417763	1.98665e-07
IP	TraesCS4A03G1080200-TraesCS7A03G0108400	0.0296511	0.12644	0.234508	1.09484e-08
IP	TraesCS4A03G1083700-TraesCS7A03G0110800	0.145254	0.233141	0.623031	0.00260676
IP	TraesCS4A03G1087000-TraesCS7A03G0111800	0.0129668	0.184985	0.0700968	5.72021e-13
IP	TraesCS4A03G1090300-TraesCS7A03G0115800	0.00728273	0.195894	0.0371769	5.97346e-17
IP	TraesCS4A03G1093800-TraesCS7A03G0116600	0.0322055	0.196804	0.163643	1.87337e-07
IP	TraesCS4A03G1095300-TraesCS7A03G0117600	7.90531e-05	0.0790531	0.001	0
IP	TraesCS4A03G1095900-TraesCS7A03G0119700	0.0145396	0.154016	0.0944032	2.39232e-17
IP	TraesCS4A03G1099400-TraesCS7A03G0121900	0.101375	0.180266	0.56236	0.0331
IP	TraesCS4A03G1101200-TraesCS7A03G0124400	0.0125913	0.111777	0.112647	1.30186e-05
IP	TraesCS4A03G1105800-TraesCS4A03G1105900	0.00112876	0.0249715	0.0452019	0
IP	TraesCS4A03G1111500-TraesCS7A03G0099200	0.0095569	0.0778437	0.12277	5.04001e-19
IP	TraesCS4A03G1111600-TraesCS7A03G0099100	0.0105257	0.0871077	0.120836	1.10162e-13
IP	TraesCS4A03G1113100-TraesCS7A03G0096100	0.000196638	0.196638	0.001	0
IP	TraesCS4A03G1113700-TraesCS7A03G0094500	0.039628	0.183852	0.215543	8.91732e-06
IP	TraesCS4A03G1114800-TraesCS7A03G0093800	0.000199798	0.199798	0.001	0
IP	TraesCS4A03G1125900-TraesCS4A03G1127400	0.0148688	0.0394098	0.377287	0.041267
IP	TraesCS4A03G1127800-TraesCS4A03G1129200	0.188318	0.336258	0.560042	0.00140737
IP	TraesCS4A03G1130600-TraesCS4A03G1131700	0.1468	0.485983	0.302068	1.35159e-22
IP	TraesCS4A03G1137600-TraesCS4A03G1138400	0.0351478	0.102193	0.343934	0.00152105
IP	TraesCS4A03G1138500-TraesCS7A03G0072700	0.0434372	0.143519	0.302658	4.32556e-05
IP	TraesCS4A03G1143400-TraesCS7A03G0071300	0.0286995	0.226906	0.126482	1.02042e-19
IP	TraesCS4A03G1149600-TraesCS7A03G0068100	0.0653237	0.342072	0.190965	1.16053e-08
IP	TraesCS4A03G1151500-TraesCS7A03G0067000	0.0112017	0.0959586	0.116735	6.32942e-06
IP	TraesCS4A03G1158600-TraesCS7A03G0061700	0.124095	0.453176	0.273835	5.68018e-12
IP	TraesCS4A03G1162600-TraesCS7A03G0055600	0.0286874	0.311047	0.0922283	1.3227e-16
IP	TraesCS4A03G1165800-TraesCS7A03G0051500	0.033356	0.0958675	0.347938	0.0139216
IP	TraesCS4A03G1166400-TraesCS7A03G0051100	0.0487426	0.244904	0.199027	9.27541e-07
IP	TraesCS4A03G1169400-TraesCS4A03G1178000	0.0925876	0.520477	0.17789	3.1667e-11
IP	TraesCS4A03G1181500-TraesCS7A03G0044700	0.0296957	0.147944	0.200723	1.87345e-05
IP	TraesCS4A03G1183500-TraesCS7A03G0043600	0.0200693	0.369975	0.054245	1.05048e-25
IP	TraesCS4A03G1189200-TraesCS7A03G0042000	0.00392609	0.275012	0.0142761	2.96244e-10
IP	TraesCS4A03G1198000-TraesCS7A03G0036700	0.04789	0.240989	0.198723	9.46386e-11
IP	TraesCS4A03G1204200-TraesCS4A03G1206900	0.0224126	0.0530131	0.422774	0.00643961
IP	TraesCS4A03G1209800-TraesCS4A03G1213900	0.0370109	0.125671	0.294506	0.00359093
IP	TraesCS4A03G1214000-TraesCS7A03G0033700	0.0102837	0.147717	0.0696173	9.02228e-07
IP	TraesCS4A03G1214400-TraesCS7A03G0032300	0.0460378	0.191204	0.240778	0.000209244
IP	TraesCS4A03G1215600-TraesCS7A03G0031000	0.0132644	0.115253	0.11509	3.79639e-22
IP	TraesCS4A03G1217400-TraesCS4A03G1218300	0.0387513	0.113517	0.341369	6.43671e-05
IP	TraesCS4A03G1217800-TraesCS4A03G1219300	0.0500352	0.14523	0.344524	8.02001e-06
IP	TraesCS4A03G1243000-TraesCS7A03G0016100	0.121119	0.186979	0.64777	0.00758889
IP	TraesCS4A03G1243400-TraesCS4A03G1243500	0.0877728	0.204066	0.43012	1.17873e-10
IP	TraesCS4A03G1243700-TraesCS7A03G0008000	0.0369126	0.333751	0.110599	3.10554e-10
IP	TraesCS4A03G1243900-TraesCS7A03G0007800	0.0165397	0.253847	0.0651563	6.16815e-32
IP	TraesCS4A03G1246100-TraesCS7A03G0004800	0.0819625	0.142793	0.573995	0.0167136
IP	TraesCS4A03G1251200-TraesCS7A03G0005400	0.0322992	0.0605886	0.533091	0.000906082
IP	TraesCS4B03G0000100-TraesCS5B03G0613800	2.17379e-05	0.0217379	0.001	0
IP	TraesCS4B03G0015700-TraesCS4B03G0635500	0.00246331	2.46331	0.001	0
IP	TraesCS4B03G0021500-TraesCS4B03G0021600	0.00304849	6.11596e-05	49.8448	0
IP	TraesCS4B03G0021500-TraesCS4B03G0021800	0.00304897	6.09795e-05	50	0
IP	TraesCS4B03G0043300-TraesCS4B03G0043900	0.00901012	0.0320274	0.281325	0.00236509
IP	TraesCS4B03G0079200-TraesCS4B03G0079800	2.03897e-05	0.0203897	0.001	0
IP	TraesCS4B03G0079700-TraesCS4B03G0079900	1.12832e-05	0.0112832	0.001	0
IP	TraesCS4B03G0158200-TraesCS4B03G0158700	0.0746499	0.179315	0.416306	6.85433e-05
IP	TraesCS4B03G0163700-TraesCS4B03G0164200	0.023858	0.043922	0.54319	0.0486051
IP	TraesCS4B03G0225200-TraesCS4B03G0225600	2.07482e-05	0.0207482	0.001	0
IP	TraesCS4B03G0380000-TraesCS5B03G1352900	0.0127755	0.0647478	0.197311	0.0157184
IP	TraesCS4B03G0517000-TraesCS7B03G0257200	0.0129106	0.127107	0.101573	1.33524e-10
IP	TraesCS4B03G0517300-TraesCS7B03G0257400	0.00678975	0.0597268	0.11368	2.65038e-06
IP	TraesCS4B03G0519700-TraesCS7B03G0258800	0.0117726	0.039091	0.30116	0.00504228
IP	TraesCS4B03G0561000-TraesCS7B03G0196000	0.200466	0.676374	0.296384	8.57911e-34
IP	TraesCS4B03G0649000-TraesCS7B03G1163500	3.24545e-05	0.0324545	0.001	0
IP	TraesCS4B03G0675500-TraesCS4B03G0675700	0.172308	0.294086	0.58591	1.40362e-06
IP	TraesCS4B03G0725100-TraesCS4B03G0725200	0.0379945	0.115834	0.328008	0.000521264
IP	TraesCS4B03G0774100-TraesCS5B03G0818400	0.501903	2.47565	0.202736	0
IP	TraesCS4B03G0804400-TraesCS4B03G0804900	0.0259749	0.0885045	0.293487	0.000124984
IP	TraesCS4B03G0875000-TraesCS7B03G0988000	0.032349	0.150738	0.214605	6.8112e-06
IP	TraesCS4B03G0927100-TraesCS4B03G0927300	0.0180448	0.0795556	0.226821	0.000234688
IP	TraesCS4B03G0950600-TraesCS4B03G0950700	0.00278371	5.56743e-05	50	0
IP	TraesCS4B03G0966800-TraesCS4B03G0967000	5.19244e-05	0.0519244	0.001	0
IP	TraesCS4B03G0967800-TraesCS4B03G0967900	0.0103464	0.101026	0.102413	9.3727e-07
IP	TraesCS4B03G0968200-TraesCS4B03G0969000	0.00325137	0.0278976	0.116547	0.00751051
IP	TraesCS4B03G0970200-TraesCS4B03G0972000	0.00616414	0.0761001	0.0810005	3.73035e-05
IP	TraesCS4B03G0977000-TraesCS7B03G1046100	0.0381503	0.082624	0.461733	2.3193e-06
IP	TraesCS4B03G0986900-TraesCS4B03G0987300	5.87903e-06	0.00587903	0.001	0
IP	TraesCS4B03G0987300-TraesCS4B03G0987700	5.87903e-06	0.00587903	0.001	0
IP	TraesCS4B03G0987300-TraesCS4B03G0987800	5.87903e-06	0.00587903	0.001	0
IP	TraesCS4B03G0989000-TraesCS4B03G0990600	0.0300026	0.170662	0.175802	2.00941e-06
IP	TraesCS4B03G0995800-TraesCS6B03G0185300	0.0225648	0.612028	0.0368688	2.23237e-54
IP	TraesCS4B03G0996800-TraesCS4B03G0998800	0.197581	0.311584	0.634116	0.000410913
IP	TraesCS4B03G0997000-TraesCS4B03G0997400	0.26885	0.3883	0.692378	0.000112439
IP	TraesCS4B03G0998600-TraesCS5B03G1289800	0.02486	0.233825	0.106319	2.39948e-05
IP	TraesCS4B03G1010200-TraesCS4B03G1018700	0.0314778	0.465331	0.067646	2.66763e-48
IP	TraesCS4D03G0016400-TraesCS4D03G0016500	0.0987366	0.246403	0.400711	0.00127833
IP	TraesCS4D03G0036700-TraesCS4D03G0037000	0.0415902	0.137956	0.301474	0.000102203
IP	TraesCS4D03G0145400-TraesCS5D03G0269600	0.105827	0.25678	0.412129	0.00107748
IP	TraesCS4D03G0162400-TraesCS6D03G0216500	0.291863	2.35478	0.123945	0
IP	TraesCS4D03G0196100-TraesCS4D03G0197000	0.0163986	0.0393053	0.417212	0.00951026
IP	TraesCS4D03G0207000-TraesCS5D03G0243600	0.00257919	5.15838e-05	50	0
IP	TraesCS4D03G0228000-TraesCS5D03G0259600	0.00363363	7.26727e-05	50	0
IP	TraesCS4D03G0346800-TraesCS5D03G1012100	1.99419e-05	0.0199419	0.001	0
IP	TraesCS4D03G0557200-TraesCS4D03G0656800	0.00267769	5.35562e-05	49.9977	0
IP	TraesCS4D03G0576800-TraesCS4D03G0597000	0.00963607	0.0816287	0.118048	6.79433e-10
IP	TraesCS4D03G0623000-TraesCS4D03G0623200	0.0115369	0.0675268	0.170849	0.00022586
IP	TraesCS4D03G0625500-TraesCS5D03G0341600	4.22484e-05	0.0422484	0.001	0
IP	TraesCS4D03G0716600-TraesCS7D03G0282800	0.00518808	0.0223495	0.232134	0.00573821
IP	TraesCS4D03G0727700-TraesCS5D03G0146800	0.352415	3.20188	0.110065	0
IP	TraesCS4D03G0821300-TraesCS4D03G0821900	1.87588e-05	0.0187588	0.001	0
IP	TraesCS5A03G0042900-TraesCS7A03G0814200	1.51869e-05	0.0151869	0.001	0
IP	TraesCS5A03G0044200-TraesCS5A03G0044400	0.141489	1.37144	0.103168	7.96606e-40
IP	TraesCS5A03G0044700-TraesCS5A03G0045200	0.00639107	0.0787557	0.0811506	5.37979e-05
IP	TraesCS5A03G0068900-TraesCS5A03G0070600	0.0265203	0.171948	0.154234	1.64024e-08
IP	TraesCS5A03G0083500-TraesCS5A03G0087900	0.0043232	8.6464e-05	50	0
IP	TraesCS5A03G0088000-TraesCS5A03G0088600	0.213087	0.491251	0.433763	0.000108697
IP	TraesCS5A03G0095000-TraesCS7A03G0240100	0.576775	2.32243	0.248349	0
IP	TraesCS5A03G0099800-TraesCS5A03G0100400	3.41845e-05	0.0341845	0.001	0
IP	TraesCS5A03G0324300-TraesCS6A03G0501900	0.0240482	0.0737981	0.325864	0.0460657
IP	TraesCS5A03G0364400-TraesCS5A03G0641000	0.00482403	0.0354569	0.136053	0.00163585
IP	TraesCS5A03G0392300-TraesCS7A03G0676900	0.0832921	0.159816	0.521176	0.017409
IP	TraesCS5A03G0503400-TraesCS7A03G1035400	0.0170892	0.0745716	0.229165	0.0100488
IP	TraesCS5A03G0558500-TraesCS6A03G0340300	0.0422625	0.289898	0.145784	6.65833e-05
IP	TraesCS5A03G0585400-TraesCS5A03G0585700	9.68151e-06	0.00968151	0.001	0
IP	TraesCS5A03G0587800-TraesCS5A03G0588200	0.00972597	0.121124	0.0802975	2.11605e-10
IP	TraesCS5A03G0636100-TraesCS5A03G0636400	0.225884	1.07814	0.209512	2.93539e-34
IP	TraesCS5A03G0643600-TraesCS5A03G0643700	0.0377199	0.0726428	0.519251	0.0137855
IP	TraesCS5A03G0805500-TraesCS5A03G0805700	0.00689844	0.037325	0.184821	0.0160907
IP	TraesCS5A03G0909200-TraesCS5A03G0909300	0.00143183	0.0476538	0.0300465	7.85756e-05
IP	TraesCS5A03G0995700-TraesCS5A03G0995900	0.0439309	0.116221	0.377993	0.00753528
IP	TraesCS5A03G1128900-TraesCS5A03G1129000	1.00213e-05	0.0100213	0.001	0
IP	TraesCS5A03G1244900-TraesCS7A03G0936100	0.0219059	0.0516323	0.424267	0.0491388
IP	TraesCS5A03G1261500-TraesCS5A03G1296600	0.0246302	0.0717324	0.343363	1.5548e-09
IP	TraesCS5A03G1271900-TraesCS5A03G1272200	2.06437e-05	0.0206437	0.001	0
IP	TraesCS5A03G1271900-TraesCS5A03G1272300	2.06437e-05	0.0206437	0.001	0
IP	TraesCS5A03G1285300-TraesCS5A03G1285600	0.0012536	0.0338934	0.0369867	0
IP	TraesCS5A03G1285600-TraesCS5A03G1285700	0.0012349	0.0164966	0.0748581	0
IP	TraesCS5B03G0049000-TraesCS5B03G0050700	0.0141658	0.183439	0.0772237	1.47299e-11
IP	TraesCS5B03G0055700-TraesCS6B03G0948200	0.0157889	0.101347	0.155791	0.000260504
IP	TraesCS5B03G0060100-TraesCS5B03G0060200	0.00903496	0.029666	0.304556	0.0462405
IP	TraesCS5B03G0088200-TraesCS5B03G0092100	0.00918718	0.0535095	0.171692	0.00179493
IP	TraesCS5B03G0097200-TraesCS5B03G0135100	0.132449	0.271191	0.488398	0.00332373
IP	TraesCS5B03G0104700-TraesCS5B03G0105400	0.0352004	0.114663	0.30699	2.87233e-05
IP	TraesCS5B03G0114600-TraesCS5B03G0635200	0.0252194	0.0780572	0.323089	0.00747387
IP	TraesCS5B03G0123000-TraesCS5B03G0151500	0.49045	2.92804	0.167501	0
IP	TraesCS5B03G0145900-TraesCS5B03G0160800	0.000522934	0.33419	0.00156478	0
IP	TraesCS5B03G0152300-TraesCS5B03G0153400	0.0266978	0.0551572	0.484031	0.0154364
IP	TraesCS5B03G0197000-TraesCS5B03G0201900	0.0775159	0.156309	0.495913	0.0015237
IP	TraesCS5B03G0352100-TraesCS5B03G0364900	0.0150633	0.0383052	0.393243	0.0258849
IP	TraesCS5B03G0406600-TraesCS5B03G0406800	0.00404061	0.0161321	0.25047	0.0221738
IP	TraesCS5B03G0438700-TraesCS7B03G1194500	1.52989e-05	0.0152989	0.001	0
IP	TraesCS5B03G0509600-TraesCS5B03G0510600	0.00121411	2.42821e-05	50	0
IP	TraesCS5B03G0561800-TraesCS5B03G0565000	0.0107334	0.0250585	0.428333	0.000600034
IP	TraesCS5B03G0600500-TraesCS7B03G0367700	0.0569746	0.0097127	5.86599	0.0440585
IP	TraesCS5B03G0617900-TraesCS5B03G0872300	0.0815886	0.231971	0.351719	1.88969e-05
IP	TraesCS5B03G0721600-TraesCS5B03G0721800	0.00357016	0.0968074	0.036879	0
IP	TraesCS5B03G0963900-TraesCS5B03G0964000	0.0594441	0.172676	0.344252	9.60927e-07
IP	TraesCS5B03G0974100-TraesCS5B03G0974600	3.70917e-05	0.0370917	0.001	0
IP	TraesCS5B03G1066900-TraesCS5B03G1067100	0.0245178	0.0485533	0.504968	0.0120164
IP	TraesCS5B03G1069700-TraesCS5B03G1069900	0.00453465	0.0389848	0.116318	0.00978136
IP	TraesCS5B03G1089700-TraesCS5B03G1090000	2.47904e-05	0.0247904	0.001	0
IP	TraesCS5B03G1136300-TraesCS5B03G1136500	0.179955	0.340588	0.528365	0.000601347
IP	TraesCS5B03G1138800-TraesCS7B03G0774500	0.0206434	0.0810786	0.254609	0.0113797
IP	TraesCS5B03G1156500-TraesCS7B03G0891600	0.56538	2.69195	0.210026	0
IP	TraesCS5B03G1157000-TraesCS5B03G1157100	0.00804154	0.0681078	0.118071	0.00489337
IP	TraesCS5B03G1238400-TraesCS6B03G0297700	0.0232134	0.0917711	0.252949	3.34917e-06
IP	TraesCS5B03G1263800-TraesCS5B03G1263900	0.00379084	7.58169e-05	50	0
IP	TraesCS5B03G1273300-TraesCS5B03G1273500	0.0826073	0.32587	0.253498	4.91031e-07
IP	TraesCS5B03G1273600-TraesCS5B03G1273900	0.134879	0.22251	0.60617	0.00232414
IP	TraesCS5B03G1313700-TraesCS5B03G1314000	0.0040699	8.13999e-05	49.9988	0
IP	TraesCS5B03G1329400-TraesCS5B03G1329500	0.355753	0.671305	0.529942	0.000243623
IP	TraesCS5B03G1379500-TraesCS7B03G0003800	0.00912774	0.622526	0.0146624	5.37748e-38
IP	TraesCS5B03G1380000-TraesCS7B03G0003100	0.0527656	0.226501	0.23296	2.20231e-15
IP	TraesCS5B03G1380100-TraesCS7B03G0002500	0.0432534	0.119099	0.363171	4.97154e-11
IP	TraesCS5B03G1380200-TraesCS7B03G0002600	0.00777139	0.169726	0.0457879	7.27802e-17
IP	TraesCS5D03G0022300-TraesCS5D03G1012600	0.00018516	0.18516	0.001	0
IP	TraesCS5D03G0066900-TraesCS5D03G0067100	0.0300034	0.147681	0.203164	5.0186e-06
IP	TraesCS5D03G0107600-TraesCS5D03G0107800	3.65473e-05	0.0365473	0.001	0
IP	TraesCS5D03G0138800-TraesCS7D03G1290500	9.65345e-06	0.00965345	0.001	0
IP	TraesCS5D03G0143200-TraesCS5D03G0144300	0.00488024	0.039075	0.124894	8.51044e-05
IP	TraesCS5D03G0163400-TraesCS5D03G0163500	0.0628936	0.207921	0.302487	3.91317e-06
IP	TraesCS5D03G0166200-TraesCS5D03G0171100	0.0513807	0.277112	0.185415	6.9055e-06
IP	TraesCS5D03G0194100-TraesCS5D03G0341600	4.22484e-05	0.0422484	0.001	0
IP	TraesCS5D03G0295800-TraesCS7D03G0225900	0.0556453	0.278553	0.199765	8.32697e-08
IP	TraesCS5D03G0341600-TraesCS5D03G0624400	4.22484e-05	0.0422484	0.001	0
IP	TraesCS5D03G0341600-TraesCS7D03G0755300	4.22484e-05	0.0422484	0.001	0
IP	TraesCS5D03G0431100-TraesCS5D03G0431200	7.25828e-05	0.0725828	0.001	0
IP	TraesCS5D03G0514500-TraesCS5D03G1230600	3.50205e-05	0.0350205	0.001	0
IP	TraesCS5D03G0515600-TraesCS6D03G0762200	2.96574e-05	0.0296574	0.001	0
IP	TraesCS5D03G0639700-TraesCS5D03G0640200	0.0462635	0.0958432	0.4827	0.0461616
IP	TraesCS5D03G0679400-TraesCS5D03G0855800	0.740357	1.80036	0.411226	1.05806e-32
IP	TraesCS5D03G0770800-TraesCS5D03G0787000	0.0313075	0.133442	0.234615	1.67438e-07
IP	TraesCS5D03G0771900-TraesCS5D03G0786500	0.0688763	0.156437	0.440281	0.000986556
IP	TraesCS5D03G0778400-TraesCS6D03G0168600	2.04317e-05	0.0204317	0.001	0
IP	TraesCS5D03G0778400-TraesCS7D03G0573700	2.04317e-05	0.0204317	0.001	0
IP	TraesCS5D03G0816900-TraesCS5D03G0817100	0.115738	0.220369	0.525201	6.78473e-05
IP	TraesCS5D03G0820300-TraesCS5D03G0820400	0.00781421	0.0214558	0.3642	0.0367848
IP	TraesCS5D03G0833200-TraesCS7D03G1159500	0.0390113	0.0712085	0.547847	0.0128117
IP	TraesCS5D03G0909300-TraesCS5D03G0909500	0.0143862	0.345733	0.0416109	2.20011e-09
IP	TraesCS5D03G1029700-TraesCS6D03G0823000	0.00273261	0.011863	0.230347	0
IP	TraesCS5D03G1041800-TraesCS7D03G0301100	0.33717	3.07951	0.109488	0
IP	TraesCS5D03G1062500-TraesCS5D03G1062700	0.170551	0.28376	0.601039	0.0319063
IP	TraesCS5D03G1076900-TraesCS5D03G1077300	0.0224571	0.214127	0.104878	3.30167e-09
IP	TraesCS5D03G1093900-TraesCS5D03G1094100	0.0344677	0.237171	0.145328	1.56926e-05
IP	TraesCS5D03G1095600-TraesCS5D03G1095700	0.0426805	0.106854	0.399429	0.0068845
IP	TraesCS6A03G0006700-TraesCS6A03G0006800	0.00430759	0.0142203	0.302918	0
IP	TraesCS6A03G0037400-TraesCS6A03G0043400	0.0896365	0.409833	0.218715	4.44779e-05
IP	TraesCS6A03G0083900-TraesCS6A03G0084000	8.84814e-05	0.0884814	0.001	0
IP	TraesCS6A03G0083900-TraesCS7A03G0881700	8.84814e-05	0.0884814	0.001	0
IP	TraesCS6A03G0083900-TraesCS7A03G0881800	0.000134694	0.134694	0.001	0
IP	TraesCS6A03G0084000-TraesCS7A03G0881800	3.79759e-05	0.0379759	0.001	0
IP	TraesCS6A03G0109700-TraesCS6A03G0110100	0.0137468	0.033311	0.412682	0.0475917
IP	TraesCS6A03G0147500-TraesCS6A03G0147700	0.0563368	0.139216	0.404671	3.41609e-05
IP	TraesCS6A03G0167600-TraesCS7A03G0405600	0.0988245	0.248352	0.397921	8.23711e-05
IP	TraesCS6A03G0179400-TraesCS6A03G0193600	0.196361	0.450477	0.435896	3.21803e-11
IP	TraesCS6A03G0184500-TraesCS6A03G0184600	0.1304	0.464616	0.280662	0.000791689
IP	TraesCS6A03G0185900-TraesCS6A03G0186000	6.35097e-06	0.00635097	0.001	0
IP	TraesCS6A03G0228900-TraesCS7A03G0366900	0.0139892	3.69716	0.00378376	0
IP	TraesCS6A03G0433800-TraesCS6A03G0434000	0.00138398	2.76797e-05	50	0
IP	TraesCS6A03G0538700-TraesCS7A03G0718800	0.0487736	0.0071621	6.80997	0.022593
IP	TraesCS6A03G0584500-TraesCS7A03G0036500	0.00491748	0.0175577	0.280075	0
IP	TraesCS6A03G0742700-TraesCS7A03G0516100	0.30727	2.28314	0.134583	0
IP	TraesCS6A03G0780800-TraesCS6A03G0781000	0.298626	0.90022	0.331726	1.51304e-20
IP	TraesCS6A03G0860600-TraesCS7A03G0517600	0.00526068	0.0282	0.186549	0.0394784
IP	TraesCS6A03G0922800-TraesCS7A03G1370200	0.00231123	4.62245e-05	50	0
IP	TraesCS6A03G0961800-TraesCS6A03G0961900	0.0663854	0.134414	0.493887	0.00392364
IP	TraesCS6A03G0968700-TraesCS6A03G0968800	0.0150379	0.141844	0.106017	0.000688881
IP	TraesCS6A03G0975300-TraesCS6A03G0975400	0.21228	0.556644	0.381358	1.51751e-10
IP	TraesCS6A03G0976800-TraesCS6A03G0977000	0.0075016	0.144856	0.0517865	3.27971e-10
IP	TraesCS6A03G0984400-TraesCS6A03G0985100	0.160779	0.821519	0.195709	2.65153e-16
IP	TraesCS6A03G1016300-TraesCS6A03G1016500	0.00763484	0.0520594	0.146656	1.65562e-05
IP	TraesCS6B03G0002500-TraesCS6B03G0007500	0.00892904	0.0744151	0.11999	1.84724e-08
IP	TraesCS6B03G0010200-TraesCS6B03G0011100	0.0163783	0.0455531	0.359543	0.025625
IP	TraesCS6B03G0011200-TraesCS6B03G0011300	0.00123399	0.00549196	0.224691	0
IP	TraesCS6B03G0032700-TraesCS6B03G0034000	0.053824	0.101973	0.527827	0.0325297
IP	TraesCS6B03G0059800-TraesCS6B03G0060000	0.0021727	0.0325243	0.0668023	0
IP	TraesCS6B03G0068600-TraesCS6B03G0069500	0.0188289	0.358218	0.0525627	5.36894e-09
IP	TraesCS6B03G0070000-TraesCS6B03G0073700	0.0870276	0.353177	0.246413	7.66082e-11
IP	TraesCS6B03G0100000-TraesCS6B03G0100200	0.0424164	0.258071	0.16436	1.46113e-18
IP	TraesCS6B03G0111200-TraesCS6B03G0112000	0.00148363	0.769984	0.00192683	0
IP	TraesCS6B03G0111500-TraesCS6B03G0111900	0.000829193	0.829193	0.001	0
IP	TraesCS6B03G0122200-TraesCS6B03G0122300	0.0244557	0.0770403	0.31744	0.0455118
IP	TraesCS6B03G0146300-TraesCS6B03G0146400	0.218151	0.434752	0.501783	7.03767e-10
IP	TraesCS6B03G0150400-TraesCS6B03G0150600	0.0103727	0.119285	0.086957	6.24404e-13
IP	TraesCS6B03G0205400-TraesCS6B03G0205500	0.000921056	0.00319439	0.288336	0
IP	TraesCS6B03G0213600-TraesCS6B03G0213800	0.0160165	0.056527	0.283343	0.0482211
IP	TraesCS6B03G0227000-TraesCS6B03G0227100	0.0109987	0.105039	0.104711	0.000362862
IP	TraesCS6B03G0230400-TraesCS6B03G0231500	0.0912924	0.219838	0.415272	2.969e-07
IP	TraesCS6B03G0233700-TraesCS6B03G0234900	0.244598	0.544468	0.449242	1.25915e-13
IP	TraesCS6B03G0243000-TraesCS6B03G0246500	0.043169	0.125124	0.345011	0.000199201
IP	TraesCS6B03G0247200-TraesCS6B03G0247500	0.0898461	0.137234	0.654695	0.0245561
IP	TraesCS6B03G0280000-TraesCS6B03G0422800	0.243223	0.327709	0.742191	0.00182875
IP	TraesCS6B03G0284500-TraesCS6B03G0284700	0.00180657	1.80657	0.001	0
IP	TraesCS6B03G0300200-TraesCS6B03G0300600	0.0291503	0.121753	0.239421	0.00971334
IP	TraesCS6B03G0331200-TraesCS7B03G1165200	0.00317874	0.0207526	0.153173	0.00478351
IP	TraesCS6B03G0342900-TraesCS6B03G0343500	0.0332597	0.138179	0.240699	1.51139e-15
IP	TraesCS6B03G0370600-TraesCS6B03G0418100	0.00199374	1.56149	0.00127682	0
IP	TraesCS6B03G0372400-TraesCS6B03G0372600	0.0365832	0.122657	0.298256	0.000618887
IP	TraesCS6B03G0388200-TraesCS6B03G0390200	0.039421	0.0886236	0.444813	0.0476201
IP	TraesCS6B03G0415600-TraesCS6B03G0415700	0.0566954	0.117367	0.483062	0.000364643
IP	TraesCS6B03G0432900-TraesCS6B03G1139900	1.42589e-05	0.0142589	0.001	0
IP	TraesCS6B03G0487200-TraesCS6B03G0528000	0.653083	2.21447	0.294915	0
IP	TraesCS6B03G0487400-TraesCS6B03G0488100	0.123697	0.195738	0.631952	0.00229432
IP	TraesCS6B03G0529000-TraesCS6B03G0529200	0.0016291	3.52931e-05	46.1592	0
IP	TraesCS6B03G0549900-TraesCS6B03G0550300	0.015232	0.0353353	0.431071	0.0195404
IP	TraesCS6B03G0634700-TraesCS6B03G0634900	0.00274566	0.0214048	0.128273	0
IP	TraesCS6B03G0709400-TraesCS6B03G0710400	0.00117687	0.015894	0.0740451	0
IP	TraesCS6B03G0714400-TraesCS7B03G0656500	3.62032e-05	0.0362032	0.001	0
IP	TraesCS6B03G0777600-TraesCS7B03G1273900	0.0311077	0.0822083	0.378401	0.0217457
IP	TraesCS6B03G0880000-TraesCS6B03G0933100	0.00278279	5.56557e-05	50	0
IP	TraesCS6B03G0892300-TraesCS6B03G0892900	0.00362587	0.0539829	0.067167	0.000168454
IP	TraesCS6B03G0964000-TraesCS6B03G1139900	1.42589e-05	0.0142589	0.001	0
IP	TraesCS6B03G1004600-TraesCS6B03G1004900	0.115632	0.217933	0.530586	0.0446221
IP	TraesCS6B03G1009100-TraesCS7B03G1165100	2.27863e-05	0.0227863	0.001	0
IP	TraesCS6B03G1016000-TraesCS6B03G1016800	0.0109982	0.10979	0.100175	8.60442e-13
IP	TraesCS6B03G1201600-TraesCS6B03G1202100	0.0217094	0.0770593	0.281724	0.0050157
IP	TraesCS6B03G1201700-TraesCS6B03G1202200	0.005505	0.0180304	0.305318	0.0319668
IP	TraesCS6B03G1254600-TraesCS6B03G1256900	0.00230201	4.60401e-05	50	0
IP	TraesCS6B03G1266400-TraesCS6B03G1266500	0.0501314	0.320889	0.156227	7.51486e-08
IP	TraesCS6B03G1291600-TraesCS6B03G1291900	0.00955741	0.112735	0.0847778	4.29828e-08
IP	TraesCS6D03G0044000-TraesCS6D03G0046700	7.4603e-06	0.0074603	0.001	0
IP	TraesCS6D03G0057500-TraesCS6D03G0058100	0.0470308	0.140965	0.333634	1.00008e-05
IP	TraesCS6D03G0136600-TraesCS6D03G0136900	0.391129	1.05664	0.370161	8.58492e-32
IP	TraesCS6D03G0153500-TraesCS6D03G0153700	0.0178091	0.103783	0.1716	6.71999e-05
IP	TraesCS6D03G0213900-TraesCS6D03G0825700	0.170162	0.325663	0.522511	0.0165188
IP	TraesCS6D03G0229500-TraesCS6D03G0229600	0.00418032	8.36063e-05	50	0
IP	TraesCS6D03G0272000-TraesCS6D03G0929000	0.352917	1.20101	0.293849	2.84721e-57
IP	TraesCS6D03G0396800-TraesCS7D03G0573600	0.00300127	0.0246948	0.121535	0
IP	TraesCS6D03G0483900-TraesCS6D03G0484100	0.00954801	0.0340696	0.28025	0.000214479
IP	TraesCS6D03G0762200-TraesCS7D03G0576200	2.96574e-05	0.0296574	0.001	0
IP	TraesCS6D03G0775400-TraesCS6D03G0784100	0.0990761	0.284872	0.347792	1.62623e-07
IP	TraesCS6D03G0795600-TraesCS6D03G0795900	0.0109325	0.0316625	0.345282	0.0411713
IP	TraesCS6D03G0832100-TraesCS6D03G0882200	0.00318357	0.0633029	0.050291	7.23592e-09
IP	TraesCS7A03G0025500-TraesCS7A03G0027500	0.0357833	0.111232	0.3217	2.6167e-05
IP	TraesCS7A03G0048400-TraesCS7A03G0048900	0.12593	0.0634705	1.98407	0.0180867
IP	TraesCS7A03G0062000-TraesCS7A03G0062500	0.0294991	0.124147	0.237614	0.00212497
IP	TraesCS7A03G0118500-TraesCS7A03G0163600	0.317934	0.99592	0.319236	6.76089e-18
IP	TraesCS7A03G0134200-TraesCS7A03G0134500	1.40354e-05	0.0140354	0.001	0
IP	TraesCS7A03G0206600-TraesCS7A03G0207100	0.023004	0.0587275	0.391707	0.0110013
IP	TraesCS7A03G0215000-TraesCS7A03G0215500	0.000353136	0.353136	0.001	0
IP	TraesCS7A03G0218500-TraesCS7A03G0220400	0.00543666	0.528802	0.0102811	0
IP	TraesCS7A03G0249300-TraesCS7A03G0249400	0.215425	0.684031	0.314935	3.81311e-10
IP	TraesCS7A03G0251800-TraesCS7A03G0252200	0.00397047	0.0742802	0.0534526	3.94422e-09
IP	TraesCS7A03G0327800-TraesCS7A03G1378200	0.137382	0.47455	0.2895	2.3647e-22
IP	TraesCS7A03G0523900-TraesCS7A03G0529200	3.68123e-05	0.0368123	0.001	0
IP	TraesCS7A03G0850600-TraesCS7A03G0851100	0.019915	0.241866	0.0823388	6.87057e-13
IP	TraesCS7A03G0881700-TraesCS7A03G0881800	3.79759e-05	0.0379759	0.001	0
IP	TraesCS7A03G0969800-TraesCS7A03G0970000	0.0227188	0.143789	0.158001	1.16663e-09
IP	TraesCS7A03G1036700-TraesCS7A03G1037100	0.00261663	0.0947452	0.0276175	5.35946e-09
IP	TraesCS7A03G1045500-TraesCS7A03G1045700	0.0282587	0.179525	0.157408	3.48322e-08
IP	TraesCS7A03G1048600-TraesCS7A03G1048700	0.00531839	0.000106368	50	0
IP	TraesCS7A03G1061100-TraesCS7A03G1061200	0.00303843	0.195976	0.0155041	5.1656e-08
IP	TraesCS7A03G1065000-TraesCS7A03G1065100	0.00110234	0.0251935	0.043755	0
IP	TraesCS7A03G1070100-TraesCS7A03G1071900	0.118457	0.501643	0.236139	2.0904e-23
IP	TraesCS7A03G1176000-TraesCS7A03G1176400	0.00857578	0.120487	0.0711762	3.66211e-08
IP	TraesCS7A03G1194000-TraesCS7A03G1194200	0.0303877	0.145562	0.208762	3.34032e-06
IP	TraesCS7A03G1200900-TraesCS7A03G1201000	0.0196527	0.0635637	0.309182	0.00684867
IP	TraesCS7A03G1217100-TraesCS7A03G1217200	0.00233854	0.0717537	0.0325911	0
IP	TraesCS7A03G1277900-TraesCS7A03G1292200	0.397564	0.939246	0.42328	1.59401e-05
IP	TraesCS7A03G1317900-TraesCS7A03G1318300	0.0327616	0.191407	0.171162	1.13385e-05
IP	TraesCS7A03G1319300-TraesCS7A03G1319500	0.00352409	0.0262898	0.134048	0
IP	TraesCS7B03G0045300-TraesCS7B03G0046700	0.000242224	0.242224	0.001	0
IP	TraesCS7B03G0045800-TraesCS7B03G0046800	0.040782	0.174724	0.233408	2.38452e-08
IP	TraesCS7B03G0067500-TraesCS7B03G0477300	0.00208321	4.186e-05	49.7661	0
IP	TraesCS7B03G0067800-TraesCS7B03G0068000	0.000715558	1.43112e-05	50	0
IP	TraesCS7B03G0083300-TraesCS7B03G0083800	0.0413872	0.161345	0.256514	4.92573e-06
IP	TraesCS7B03G0102000-TraesCS7B03G0102500	0.0103172	0.0663149	0.15558	4.2744e-05
IP	TraesCS7B03G0153300-TraesCS7B03G0154400	0.0448114	0.150862	0.297037	0.000111431
IP	TraesCS7B03G0174900-TraesCS7B03G0175600	3.71996e-05	0.0371996	0.001	0
IP	TraesCS7B03G0237000-TraesCS7B03G0237300	0.00777353	0.362866	0.0214226	2.65733e-14
IP	TraesCS7B03G0262600-TraesCS7B03G0869500	0.474544	2.88225	0.164644	0
IP	TraesCS7B03G0275900-TraesCS7B03G0276300	0.00147486	0.0459587	0.032091	0
IP	TraesCS7B03G0596500-TraesCS7B03G0670200	0.00161047	0.0960256	0.0167713	0
IP	TraesCS7B03G0609600-TraesCS7B03G0611400	0.218802	0.465407	0.470131	6.29915e-10
IP	TraesCS7B03G0753500-TraesCS7B03G0753700	0.0113706	0.083877	0.135563	4.90954e-06
IP	TraesCS7B03G0773000-TraesCS7B03G0773200	0.00336546	6.73091e-05	50	0
IP	TraesCS7B03G0791700-TraesCS7B03G0792100	0.0149529	0.148279	0.100844	1.94049e-07
IP	TraesCS7B03G0888500-TraesCS7B03G0889200	0.0300333	0.283552	0.105918	7.47934e-13
IP	TraesCS7B03G0903500-TraesCS7B03G0904100	0.0365212	0.152094	0.240122	2.97508e-06
IP	TraesCS7B03G0904400-TraesCS7B03G0905100	0.000297135	0.297135	0.001	0
IP	TraesCS7B03G0904600-TraesCS7B03G0905000	0.0197463	0.0674244	0.292866	0.000446369
IP	TraesCS7B03G0920000-TraesCS7B03G1022000	0.0123821	0.0926239	0.133681	8.06608e-08
IP	TraesCS7B03G1036600-TraesCS7B03G1037000	0.00281638	0.033787	0.0833571	0
IP	TraesCS7B03G1041700-TraesCS7B03G1041900	3.67189e-06	0.00367189	0.001	0
IP	TraesCS7B03G1041800-TraesCS7B03G1041900	3.67189e-06	0.00367189	0.001	0
IP	TraesCS7B03G1051000-TraesCS7B03G1051100	2.40985e-05	0.0240985	0.001	0
IP	TraesCS7B03G1060900-TraesCS7B03G1061700	0.00212366	0.694863	0.00305622	0
IP	TraesCS7B03G1070600-TraesCS7B03G1071000	0.0018986	3.8157e-05	49.7577	0
IP	TraesCS7B03G1085100-TraesCS7B03G1085200	2.09094e-05	0.0209094	0.001	0
IP	TraesCS7B03G1159300-TraesCS7B03G1167400	0.0266501	0.0829636	0.321226	0.000527348
IP	TraesCS7B03G1170500-TraesCS7B03G1171100	0.044588	0.182252	0.24465	8.47977e-07
IP	TraesCS7B03G1171900-TraesCS7B03G1321100	0.077421	0.205187	0.37732	0.000110125
IP	TraesCS7B03G1194500-TraesCS7B03G1195000	1.52989e-05	0.0152989	0.001	0
IP	TraesCS7B03G1204800-TraesCS7B03G1205200	0.149851	0.275345	0.544231	2.46656e-08
IP	TraesCS7B03G1257900-TraesCS7B03G1258000	0.0197869	0.410521	0.0481995	8.13093e-36
IP	TraesCS7B03G1259100-TraesCS7B03G1259300	0.0498555	0.195481	0.255041	2.38339e-05
IP	TraesCS7B03G1265300-TraesCS7B03G1266100	0.029369	0.212468	0.138228	3.21618e-12
IP	TraesCS7B03G1278900-TraesCS7B03G1279100	0.00242014	0.0130645	0.185246	0.015731
IP	TraesCS7B03G1280000-TraesCS7B03G1281700	0.00881962	0.0383685	0.229866	0.0167303
IP	TraesCS7B03G1283000-TraesCS7B03G1283100	0.00425489	0.0483494	0.088003	0
IP	TraesCS7B03G1304000-TraesCS7B03G1304500	0.027953	0.122863	0.227513	1.0341e-05
IP	TraesCS7B03G1309200-TraesCS7B03G1310000	0.0247029	0.105688	0.233734	0.00467388
IP	TraesCS7B03G1319200-TraesCS7B03G1321800	0.0193189	0.0756459	0.255386	0.00036477
IP	TraesCS7B03G1320600-TraesCS7B03G1329900	0.133455	0.211352	0.631434	0.00532119
IP	TraesCS7B03G1325900-TraesCS7B03G1334300	0.0353743	0.146996	0.240648	3.11353e-06
IP	TraesCS7B03G1327900-TraesCS7B03G1334600	0.0216454	0.0907205	0.238594	1.86773e-06
IP	TraesCS7B03G1337000-TraesCS7B03G1340100	0.0235862	0.107061	0.220306	7.54877e-06
IP	TraesCS7D03G0069800-TraesCS7D03G0113000	0.0292282	0.214394	0.136329	9.42211e-11
IP	TraesCS7D03G0090600-TraesCS7D03G0090800	0.0213152	0.149525	0.142552	7.19297e-07
IP	TraesCS7D03G0091100-TraesCS7D03G0091200	0.0467191	0.178757	0.261355	8.47486e-09
IP	TraesCS7D03G0174300-TraesCS7D03G0202900	0.0433184	0.506992	0.085442	2.11065e-38
IP	TraesCS7D03G0230100-TraesCS7D03G0230600	0.0928565	0.321646	0.288691	1.66982e-17
IP	TraesCS7D03G0238700-TraesCS7D03G0238800	0.061623	0.212783	0.289604	1.63497e-07
IP	TraesCS7D03G0243900-TraesCS7D03G0244100	0.109661	0.172501	0.635713	0.0269765
IP	TraesCS7D03G0247900-TraesCS7D03G0251700	7.58708e-05	0.0758708	0.001	0
IP	TraesCS7D03G0259200-TraesCS7D03G0259400	0.0113659	0.0653806	0.173843	0.000830103
IP	TraesCS7D03G0302500-TraesCS7D03G0303500	0.00385328	0.0543105	0.070949	0.00805419
IP	TraesCS7D03G0329700-TraesCS7D03G0329800	1.60294e-05	0.0160294	0.001	0
IP	TraesCS7D03G0404200-TraesCS7D03G0404400	0.0258612	0.0945283	0.273582	0.00312849
IP	TraesCS7D03G0436600-TraesCS7D03G0437000	0.0194491	0.0764518	0.254397	0.00240625
IP	TraesCS7D03G0528600-TraesCS7D03G0837100	0.0355598	0.0736358	0.482915	0.0123506
IP	TraesCS7D03G0914200-TraesCS7D03G0914500	0.000103975	0.103975	0.001	0
IP	TraesCS7D03G0920000-TraesCS7D03G0920400	0.0305462	0.21521	0.141936	2.20924e-09
IP	TraesCS7D03G1037200-TraesCS7D03G1037300	0.0984438	0.260538	0.377849	0.00801081
IP	TraesCS7D03G1044800-TraesCS7D03G1044900	7.08881e-06	0.00708881	0.001	0
IP	TraesCS7D03G1078400-TraesCS7D03G1078500	0.0205116	0.305548	0.0671306	1.31183e-14
IP	TraesCS7D03G1082500-TraesCS7D03G1082600	0.00519622	0.911779	0.00569899	0
IP	TraesCS7D03G1145300-TraesCS7D03G1145700	0.0471777	0.188205	0.250672	6.44586e-08
IP	TraesCS7D03G1183700-TraesCS7D03G1183800	0.0199047	0.0578977	0.343791	0.0115528
IP	TraesCS7D03G1188000-TraesCS7D03G1191400	0.00392413	0.0167375	0.234452	0.0223769
IP	TraesCS7D03G1197100-TraesCS7D03G1197200	0.0959679	0.156229	0.614278	0.00397217
IP	TraesCS7D03G1210000-TraesCS7D03G1210100	0.322363	0.772291	0.417412	1.8037e-22
IP	TraesCS7D03G1247000-TraesCS7D03G1247100	0.127877	0.621096	0.205889	3.65663e-17
IP	TraesCS7D03G1276500-TraesCS7D03G1278200	0.000793265	0.00882323	0.0899064	0
OP	TraesCS5B03G1073800-TraesCS5B03G1074100	0.0271568	0.252854	0.107401	6.36686e-23
OP	TraesCS5B03G1208900-TraesCS5B03G1209400	0.0142411	0.274878	0.0518086	2.91806e-39
SOR	TraesCS1A03G0004200-TraesCS1D03G0000400	0.0279874	0.172666	0.162089	3.88799e-17
SOR	TraesCS1A03G0004300-TraesCS1B03G0002100	0.00942353	0.131223	0.0718132	1.76359e-15
SOR	TraesCS1A03G0004900-TraesCS1D03G0001100	0.0148813	0.170406	0.0873282	4.22305e-22
SOR	TraesCS1A03G0013100-TraesCS1D03G0006800	0.00015688	0.15688	0.001	0
SOR	TraesCS1A03G0015600-TraesCS1B03G0015300	0.054808	0.339943	0.161227	1.84746e-17
SOR	TraesCS1A03G0015700-TraesCS1B03G0015400	0.0147515	0.141015	0.10461	7.84948e-08
SOR	TraesCS1A03G0016000-TraesCS1D03G0008500	0.00664163	0.0537105	0.123656	6.01025e-09
SOR	TraesCS1A03G0016300-TraesCS1B03G0015900	0.016818	0.10852	0.154975	8.7373e-21
SOR	TraesCS1A03G0016400-TraesCS1B03G0016200	0.00182653	0.104455	0.0174863	0
SOR	TraesCS1A03G0020600-TraesCS1D03G0010900	0.00496855	0.110887	0.0448075	6.04895e-09
SOR	TraesCS1A03G0020700-TraesCS1B03G0020800	0.0252767	0.0812615	0.311054	0.0232981
SOR	TraesCS1A03G0020800-TraesCS1D03G0011200	0.0263206	0.0613102	0.429301	0.0348076
SOR	TraesCS1A03G0020900-TraesCS1D03G0011900	0.0217045	0.518613	0.0418511	3.15129e-09
SOR	TraesCS1A03G0024500-TraesCS1B03G0027900	0.00921822	0.0881943	0.104522	3.74054e-12
SOR	TraesCS1A03G0028700-TraesCS1B03G0075600	0.0168006	0.0575421	0.291971	0.00147519
SOR	TraesCS1A03G0031600-TraesCS1D03G0022800	0.015003	0.227537	0.0659366	2.15458e-13
SOR	TraesCS1A03G0033800-TraesCS1B03G0036900	0.0138946	0.164423	0.0845053	1.69729e-12
SOR	TraesCS1A03G0035200-TraesCS1B03G0036700	0.00840218	0.706743	0.0118886	0
SOR	TraesCS1A03G0037000-TraesCS1D03G0027500	0.00897223	0.0617697	0.145253	2.83006e-09
SOR	TraesCS1A03G0037100-TraesCS1D03G0027600	0.002231	0.0935591	0.0238459	0
SOR	TraesCS1A03G0039600-TraesCS1D03G0032900	0.0196397	0.0575968	0.340985	0.00146095
SOR	TraesCS1A03G0042600-TraesCS1D03G0035200	0.0205558	0.129077	0.159252	2.89285e-05
SOR	TraesCS1A03G0043500-TraesCS1D03G0035900	0.0071315	0.0611509	0.116621	1.59655e-07
SOR	TraesCS1A03G0044000-TraesCS1B03G0045500	0.0109798	0.0855602	0.128328	1.40534e-10
SOR	TraesCS1A03G0046100-TraesCS1D03G0038500	0.036412	0.161702	0.225179	0.000410814
SOR	TraesCS1A03G0046500-TraesCS1D03G0038900	0.0168524	0.149916	0.112412	4.83012e-10
SOR	TraesCS1A03G0053300-TraesCS1D03G0043400	0.0144649	0.313235	0.0461791	2.06143e-24
SOR	TraesCS1A03G0054100-TraesCS1B03G0060300	0.00252387	0.16825	0.0150007	5.01048e-27
SOR	TraesCS1A03G0056500-TraesCS1D03G0046500	0.0308165	0.281967	0.109291	1.5504e-14
SOR	TraesCS1A03G0056600-TraesCS1B03G0062400	0.00984678	0.0901191	0.109264	3.07997e-12
SOR	TraesCS1A03G0059500-TraesCS1D03G0049000	0.0211618	0.0559429	0.378274	0.000280091
SOR	TraesCS1A03G0059700-TraesCS1D03G0049100	0.00658488	0.0532278	0.123711	2.06123e-09
SOR	TraesCS1A03G0066700-TraesCS1B03G0073100	0.0822465	0.13573	0.605956	0.000631474
SOR	TraesCS1A03G0069000-TraesCS1D03G0059700	0.00748016	0.138603	0.0539683	1.13267e-28
SOR	TraesCS1A03G0070400-TraesCS1D03G0061200	0.00945179	0.242101	0.0390407	4.92717e-22
SOR	TraesCS1A03G0070500-TraesCS1B03G0078300	0.0270605	0.164867	0.164136	1.57322e-12
SOR	TraesCS1A03G0072200-TraesCS1D03G0063500	0.0324634	0.102182	0.317703	3.90387e-05
SOR	TraesCS1A03G0073800-TraesCS1D03G0064000	0.0154966	0.131331	0.117997	8.71833e-10
SOR	TraesCS1A03G0075000-TraesCS1B03G0086200	0.021887	0.360995	0.0606298	8.46723e-07
SOR	TraesCS1A03G0080900-TraesCS1B03G0096900	0.00894072	0.0794921	0.112473	7.32001e-08
SOR	TraesCS1A03G0080900-TraesCS1D03G0070400	0.0090711	0.0708127	0.1281	5.64972e-07
SOR	TraesCS1A03G0081600-TraesCS1D03G0071500	0.0176539	0.107236	0.164626	3.9041e-05
SOR	TraesCS1A03G0082100-TraesCS1B03G0098000	0.0104799	0.375403	0.0279164	4.58934e-22
SOR	TraesCS1A03G0084400-TraesCS1B03G0101300	0.00515996	0.130481	0.0395457	2.01884e-19
SOR	TraesCS1A03G0084800-TraesCS1B03G0101000	0.00738997	0.0871514	0.0847946	8.1177e-09
SOR	TraesCS1A03G0087000-TraesCS1B03G0105500	0.00936007	0.000187201	50	0
SOR	TraesCS1A03G0087100-TraesCS1D03G0076100	0.0128398	0.143899	0.0892275	8.36695e-12
SOR	TraesCS1A03G0089300-TraesCS1D03G0078500	0.119253	0.386913	0.308217	7.03266e-08
SOR	TraesCS1A03G0090500-TraesCS1B03G0109500	0.0151112	0.258675	0.0584177	1.84281e-06
SOR	TraesCS1A03G0090900-TraesCS1D03G0080800	0.0104747	0.0925412	0.113189	2.52433e-06
SOR	TraesCS1A03G0093300-TraesCS1B03G0116000	0.0191823	0.0752856	0.254793	2.59047e-08
SOR	TraesCS1A03G0096300-TraesCS1B03G0120400	0.0416616	0.470524	0.0885429	2.8032e-19
SOR	TraesCS1A03G0096400-TraesCS1D03G0084000	0.0236335	0.0931904	0.253605	3.12152e-10
SOR	TraesCS1A03G0096700-TraesCS1B03G0121200	0.00487601	0.0862358	0.0565427	5.88508e-17
SOR	TraesCS1A03G0098700-TraesCS1D03G0051100	0.0104742	0.0733229	0.14285	0.00595708
SOR	TraesCS1A03G0100800-TraesCS1D03G0088400	0.0116553	0.146346	0.079642	6.49206e-09
SOR	TraesCS1A03G0101600-TraesCS1D03G0089900	0.0450591	0.324529	0.138844	1.29858e-13
SOR	TraesCS1A03G0102200-TraesCS1B03G0129400	0.0133852	0.229253	0.0583862	2.45976e-15
SOR	TraesCS1A03G0103000-TraesCS1B03G0131300	0.0230864	0.242329	0.0952691	6.33319e-08
SOR	TraesCS1A03G0103400-TraesCS1D03G0090700	0.00599189	0.0664053	0.0902321	1.41443e-07
SOR	TraesCS1A03G0103600-TraesCS1D03G0091000	0.015853	0.174241	0.0909835	1.10154e-07
SOR	TraesCS1A03G0106600-TraesCS1B03G0134900	0.0173577	0.451955	0.038406	1.61717e-14
SOR	TraesCS1A03G0108300-TraesCS1D03G0095600	0.00720759	0.0784331	0.0918948	5.16709e-17
SOR	TraesCS1A03G0110200-TraesCS1D03G0097200	0.024839	0.0967418	0.256756	4.70357e-13
SOR	TraesCS1A03G0110900-TraesCS1D03G0099200	0.0197247	0.0619222	0.31854	0.00239299
SOR	TraesCS1A03G0111500-TraesCS1B03G0143700	0.00489357	0.0480904	0.101758	1.1604e-11
SOR	TraesCS1A03G0111700-TraesCS1D03G0100400	0.0348561	0.0747079	0.466565	0.0168089
SOR	TraesCS1A03G0112200-TraesCS1B03G0144000	0.0107312	0.0545278	0.196803	0.00179311
SOR	TraesCS1A03G0114600-TraesCS1B03G0151000	0.0269911	0.125499	0.215071	5.27584e-05
SOR	TraesCS1A03G0120100-TraesCS1D03G0113900	0.0823343	0.182517	0.451104	4.12783e-05
SOR	TraesCS1A03G0121700-TraesCS1D03G0115300	0.00885147	0.169375	0.0522597	8.36736e-20
SOR	TraesCS1A03G0122000-TraesCS1D03G0116300	0.0238462	0.196915	0.121099	6.25284e-12
SOR	TraesCS1A03G0122200-TraesCS1B03G0166700	0.0117656	0.417893	0.0281545	1.79774e-29
SOR	TraesCS1A03G0122800-TraesCS1B03G0167700	0.0147787	0.178137	0.0829621	6.84394e-05
SOR	TraesCS1A03G0126000-TraesCS1D03G0118300	0.0272167	0.0986629	0.275855	0.00185058
SOR	TraesCS1A03G0127500-TraesCS1D03G0118800	0.0223644	0.146859	0.152285	2.10631e-09
SOR	TraesCS1A03G0127600-TraesCS1D03G0119000	0.00340519	0.300598	0.0113281	3.08324e-20
SOR	TraesCS1A03G0127900-TraesCS1B03G0175300	0.0117312	0.158077	0.0742115	1.16038e-10
SOR	TraesCS1A03G0128600-TraesCS2D03G0452400	0.0125582	0.066166	0.189799	3.33593e-14
SOR	TraesCS1A03G0133900-TraesCS1D03G0121800	0.0115439	0.266617	0.0432976	9.44216e-21
SOR	TraesCS1A03G0134700-TraesCS1D03G0122200	0.00845388	0.0312978	0.270111	4.40785e-06
SOR	TraesCS1A03G0135500-TraesCS1B03G0183700	0.0149895	0.0687802	0.217933	1.24568e-05
SOR	TraesCS1A03G0135600-TraesCS1D03G0122900	0.00769423	0.0475183	0.161921	1.38862e-05
SOR	TraesCS1A03G0135700-TraesCS1D03G0123000	0.0333686	0.0818669	0.407596	0.0381386
SOR	TraesCS1A03G0135800-TraesCS1D03G0123100	0.00699074	0.100152	0.0698013	7.57243e-08
SOR	TraesCS1A03G0137600-TraesCS1B03G0186900	0.0323532	0.110948	0.291607	2.04141e-05
SOR	TraesCS1A03G0138200-TraesCS1B03G0187400	0.0173264	0.117075	0.147994	1.17639e-08
SOR	TraesCS1A03G0138300-TraesCS1B03G0187500	0.00479497	0.209869	0.0228474	1.08917e-20
SOR	TraesCS1A03G0140800-TraesCS1B03G0191000	0.0150118	0.111102	0.135118	4.14965e-10
SOR	TraesCS1A03G0141300-TraesCS5B03G0772700	0.0020539	1.08462	0.00189366	0
SOR	TraesCS1A03G0141400-TraesCS1B03G0192900	0.0130741	0.0503957	0.25943	5.141e-05
SOR	TraesCS1A03G0142100-TraesCS1B03G0193800	0.0175909	0.115071	0.15287	4.26503e-10
SOR	TraesCS1A03G0142200-TraesCS1D03G0130200	0.022524	0.0624497	0.360675	8.99877e-08
SOR	TraesCS1A03G0142300-TraesCS1D03G0130300	0.00719346	0.127156	0.0565718	3.73156e-12
SOR	TraesCS1A03G0144300-TraesCS1D03G0132000	0.0118867	0.0332006	0.358025	0.0418858
SOR	TraesCS1A03G0145000-TraesCS1D03G0132500	0.286619	0.935134	0.3065	1.73048e-21
SOR	TraesCS1A03G0146700-TraesCS1B03G0199000	0.00952355	0.176602	0.0539266	1.51622e-28
SOR	TraesCS1A03G0146900-TraesCS1D03G0133600	0.0100428	0.0881171	0.113971	1.27918e-13
SOR	TraesCS1A03G0147400-TraesCS1D03G0133900	0.0424278	0.156577	0.27097	0.00110794
SOR	TraesCS1A03G0148000-TraesCS1D03G0134700	0.0145546	0.153009	0.095123	2.7504e-06
SOR	TraesCS1A03G0150200-TraesCS1B03G0202400	0.00296533	2.96533	0.001	0
SOR	TraesCS1A03G0150200-TraesCS1D03G0138200	0.003112	3.112	0.001	0
SOR	TraesCS1A03G0150700-TraesCS1B03G0202700	0.00102918	0.902602	0.00114024	0
SOR	TraesCS1A03G0150700-TraesCS1D03G0138400	0.000816724	0.477439	0.00171064	0
SOR	TraesCS1A03G0151500-TraesCS1D03G0140200	0.014059	0.0656788	0.214057	4.53804e-05
SOR	TraesCS1A03G0158400-TraesCS1D03G0146100	0.0390437	0.117856	0.331283	0.00011363
SOR	TraesCS1A03G0160500-TraesCS1D03G0148700	0.0291071	0.0614739	0.473487	0.000924542
SOR	TraesCS1A03G0162500-TraesCS1D03G0150900	0.0241302	0.0669026	0.360676	0.000106019
SOR	TraesCS1A03G0164000-TraesCS1D03G0152400	0.0196919	0.0423596	0.464874	0.0194905
SOR	TraesCS1A03G0164300-TraesCS1B03G0217100	0.00498632	0.10313	0.0483497	3.90773e-14
SOR	TraesCS1A03G0166300-TraesCS1D03G0155300	0.000128405	0.128405	0.001	0
SOR	TraesCS1A03G0166600-TraesCS1D03G0155500	0.0186425	0.172081	0.108336	7.26767e-21
SOR	TraesCS1A03G0167100-TraesCS1D03G0155700	0.024255	0.106703	0.227313	0.000212392
SOR	TraesCS1A03G0167600-TraesCS1D03G0156400	0.00993835	0.144436	0.0688078	3.95014e-07
SOR	TraesCS1A03G0167900-TraesCS1D03G0157000	0.0588432	0.241098	0.244063	5.52319e-06
SOR	TraesCS1A03G0170500-TraesCS1D03G0165000	0.0024747	0.0377635	0.0655315	0.00267073
SOR	TraesCS1A03G0170600-TraesCS1D03G0165100	0.0528127	0.159835	0.33042	8.81707e-07
SOR	TraesCS1A03G0171300-TraesCS1B03G0232000	0.0300373	0.112053	0.268064	0.000836446
SOR	TraesCS1A03G0177600-TraesCS1D03G0172900	0.0158525	0.0830435	0.190894	2.5656e-05
SOR	TraesCS1A03G0177700-TraesCS1D03G0173100	0.00323537	0.0775977	0.0416941	4.91396e-08
SOR	TraesCS1A03G0179100-TraesCS1B03G0244600	0.0116841	0.0484155	0.24133	0.000362084
SOR	TraesCS1A03G0180300-TraesCS1B03G0248200	0.010665	0.0743414	0.14346	3.93564e-13
SOR	TraesCS1A03G0181200-TraesCS1B03G0248700	0.00327297	0.172887	0.0189313	2.47008e-17
SOR	TraesCS1A03G0181500-TraesCS1D03G0177900	0.0157225	0.0687769	0.228602	7.65699e-08
SOR	TraesCS1A03G0182400-TraesCS1D03G0178400	0.046013	0.151049	0.304624	2.6598e-08
SOR	TraesCS1A03G0185700-TraesCS1D03G0179500	0.00450255	0.073938	0.0608963	0.000917263
SOR	TraesCS1A03G0185800-TraesCS1D03G0179900	0.00524065	0.0374877	0.139796	5.49811e-07
SOR	TraesCS1A03G0186000-TraesCS1B03G0252800	0.0119887	0.0922372	0.129977	5.81372e-06
SOR	TraesCS1A03G0186100-TraesCS1B03G0252700	0.00698923	0.10676	0.065467	1.77117e-09
SOR	TraesCS1A03G0187900-TraesCS1D03G0182700	0.0113252	0.143272	0.0790466	1.28757e-11
SOR	TraesCS1A03G0189700-TraesCS1D03G0183800	0.0034908	0.143797	0.0242759	1.98796e-20
SOR	TraesCS1A03G0189800-TraesCS1D03G0183900	0.0190769	0.0573984	0.332359	1.52574e-05
SOR	TraesCS1A03G0193000-TraesCS1D03G0185900	0.0084159	0.279	0.0301645	1.06243e-16
SOR	TraesCS1A03G0193500-TraesCS1D03G0185700	0.0176159	0.112347	0.156799	2.64069e-06
SOR	TraesCS1A03G0193800-TraesCS1D03G0186000	0.0193634	0.0960004	0.201701	1.33681e-07
SOR	TraesCS1A03G0194000-TraesCS1D03G0186400	0.00778197	0.129113	0.0602727	3.5059e-15
SOR	TraesCS1A03G0194600-TraesCS1D03G0187000	0.0096889	0.151019	0.064157	8.54154e-14
SOR	TraesCS1A03G0197100-TraesCS1D03G0189200	0.00835845	0.0763841	0.109427	1.18537e-07
SOR	TraesCS1A03G0197700-TraesCS1B03G0266000	0.0276446	0.111547	0.247829	7.97085e-08
SOR	TraesCS1A03G0200400-TraesCS1B03G0267900	0.0117021	0.0908097	0.128864	5.54901e-05
SOR	TraesCS1A03G0200500-TraesCS1B03G0268200	0.0106837	0.312431	0.0341955	7.65626e-09
SOR	TraesCS1A03G0200700-TraesCS1D03G0192200	0.00192335	1.92335	0.001	0
SOR	TraesCS1A03G0200900-TraesCS1B03G0269600	0.00330694	0.0492246	0.0671806	1.18726e-05
SOR	TraesCS1A03G0201000-TraesCS1D03G0192400	0.0250985	0.116941	0.214626	6.77112e-05
SOR	TraesCS1A03G0202100-TraesCS1D03G0194700	0.00136643	0.036643	0.0372902	9.50936e-07
SOR	TraesCS1A03G0202800-TraesCS1D03G0195400	0.0219197	0.0534709	0.409936	0.0205647
SOR	TraesCS1A03G0203500-TraesCS1B03G0271900	0.00789956	0.163104	0.0484326	5.46734e-15
SOR	TraesCS1A03G0204800-TraesCS1D03G0196800	0.0060901	0.0444716	0.136943	0.00251746
SOR	TraesCS1A03G0204900-TraesCS1B03G0273800	0.00733874	0.0338221	0.216981	1.23017e-06
SOR	TraesCS1A03G0204900-TraesCS1D03G0197000	0.00765068	0.0265949	0.287674	0.000323486
SOR	TraesCS1A03G0205300-TraesCS1D03G0198700	0.0078277	0.078858	0.0992632	7.26493e-07
SOR	TraesCS1A03G0205600-TraesCS1B03G0274400	0.0142186	0.219412	0.0648031	2.84321e-05
SOR	TraesCS1A03G0206200-TraesCS1B03G0274700	0.000215266	0.215266	0.001	0
SOR	TraesCS1A03G0207900-TraesCS1B03G0278000	0.0221226	0.199219	0.111047	9.33228e-15
SOR	TraesCS1A03G0207900-TraesCS1D03G0202200	0.0223008	0.215407	0.103529	5.28983e-16
SOR	TraesCS1A03G0209900-TraesCS1D03G0203400	0.0139297	0.0837886	0.166248	2.33898e-09
SOR	TraesCS1A03G0210400-TraesCS1D03G0203900	0.00474534	0.0606491	0.0782426	3.6619e-09
SOR	TraesCS1A03G0214000-TraesCS1B03G0288600	0.00782299	0.0317368	0.246496	0.000545938
SOR	TraesCS1A03G0215400-TraesCS1B03G0290400	0.0158377	0.0665124	0.238116	7.47816e-05
SOR	TraesCS1A03G0216600-TraesCS1D03G0229700	0.0137936	0.0802804	0.171818	4.62453e-16
SOR	TraesCS1A03G0217900-TraesCS1B03G0321100	0.00890261	0.228592	0.0389455	1.82078e-23
SOR	TraesCS1A03G0218400-TraesCS1B03G0321600	3.9171e-05	0.039171	0.001	0
SOR	TraesCS1A03G0218400-TraesCS1D03G0231800	3.60955e-05	0.0360955	0.001	0
SOR	TraesCS1A03G0218600-TraesCS1D03G0232000	0.00327206	0.0398602	0.0820884	2.58844e-07
SOR	TraesCS1A03G0219300-TraesCS1D03G0233100	0.00432018	0.0884891	0.0488216	4.85084e-08
SOR	TraesCS1A03G0221000-TraesCS1B03G0324000	0.0194765	0.0568267	0.342735	0.000162768
SOR	TraesCS1A03G0223500-TraesCS1B03G0325900	0.0204569	0.153099	0.133618	5.30487e-09
SOR	TraesCS1A03G0224100-TraesCS1B03G0326400	0.00781408	0.0420206	0.185958	0.00244496
SOR	TraesCS1A03G0224600-TraesCS1B03G0326600	0.00488306	0.128658	0.0379537	4.16257e-13
SOR	TraesCS1A03G0224600-TraesCS1D03G0237600	0.00480085	0.193779	0.0247749	1.58767e-16
SOR	TraesCS1A03G0224700-TraesCS1B03G0326800	0.000168232	0.168232	0.001	0
SOR	TraesCS1A03G0224700-TraesCS1D03G0237700	0.000161369	0.161369	0.001	0
SOR	TraesCS1A03G0224900-TraesCS1B03G0328500	0.00619199	0.123061	0.0503165	1.77466e-09
SOR	TraesCS1A03G0226300-TraesCS1D03G0240900	0.0292522	0.108519	0.26956	1.16664e-05
SOR	TraesCS1A03G0227400-TraesCS1D03G0241900	0.00649358	0.0248104	0.261728	0.0113431
SOR	TraesCS1A03G0227500-TraesCS1D03G0242000	0.0175157	0.0897392	0.195184	0.000101483
SOR	TraesCS1A03G0229800-TraesCS1D03G0244600	0.018937	0.0723598	0.261705	1.25345e-06
SOR	TraesCS1A03G0230800-TraesCS1D03G0244900	0.00528422	0.0329174	0.16053	1.11675e-06
SOR	TraesCS1A03G0230900-TraesCS1B03G0335200	0.0365562	0.112423	0.325167	0.00306077
SOR	TraesCS1A03G0232000-TraesCS1D03G0249000	0.0475616	0.171965	0.276577	2.74812e-07
SOR	TraesCS1A03G0232100-TraesCS1D03G0249100	0.00362161	0.0889561	0.0407123	3.05323e-09
SOR	TraesCS1A03G0232400-TraesCS1B03G0345500	0.0251983	0.0855056	0.294697	4.48604e-05
SOR	TraesCS1A03G0233600-TraesCS1D03G0251000	0.00188514	0.0800194	0.0235586	0
SOR	TraesCS1A03G0233800-TraesCS1D03G0251100	0.0228601	0.0935982	0.244236	0.0034084
SOR	TraesCS1A03G0234500-TraesCS1D03G0251400	0.00945103	0.102809	0.0919277	1.00258e-09
SOR	TraesCS1A03G0235000-TraesCS1B03G0343800	2.63145e-05	0.0263145	0.001	0
SOR	TraesCS1A03G0235000-TraesCS1D03G0251500	3.42641e-05	0.0342641	0.001	0
SOR	TraesCS1A03G0242700-TraesCS1B03G0302800	0.0228176	0.117134	0.194799	9.68843e-09
SOR	TraesCS1A03G0242800-TraesCS1D03G0217300	0.0232675	0.0894767	0.26004	3.57636e-06
SOR	TraesCS1A03G0243600-TraesCS1D03G0216700	0.0187928	0.0886844	0.211906	7.16329e-07
SOR	TraesCS1A03G0244400-TraesCS1D03G0215900	0.00325166	0.0284357	0.114351	1.24032e-05
SOR	TraesCS1A03G0247100-TraesCS1B03G0304000	8.39532e-05	0.0839532	0.001	0
SOR	TraesCS1A03G0247100-TraesCS1D03G0218200	0.000125734	0.125734	0.001	0
SOR	TraesCS1A03G0248900-TraesCS1D03G0220100	0.0127925	0.0598803	0.213635	3.16055e-05
SOR	TraesCS1A03G0249100-TraesCS1B03G0306600	0.00421075	0.134348	0.031342	2.73092e-08
SOR	TraesCS1A03G0249400-TraesCS1B03G0306900	0.0157454	0.156961	0.100314	1.49159e-09
SOR	TraesCS1A03G0249500-TraesCS1B03G0308700	0.0153445	0.330374	0.046446	1.3094e-19
SOR	TraesCS1A03G0250800-TraesCS1B03G0310300	0.00488045	0.0965747	0.0505355	6.24324e-06
SOR	TraesCS1A03G0254000-TraesCS1D03G0229000	0.00483153	0.163907	0.0294772	2.87946e-13
SOR	TraesCS1A03G0254100-TraesCS1B03G0318600	0.0102829	0.0577388	0.178094	0.0298254
SOR	TraesCS1A03G0255000-TraesCS1D03G0258800	0.00516755	0.0493132	0.10479	5.16609e-09
SOR	TraesCS1A03G0255300-TraesCS1D03G0258400	0.00115199	0.0503835	0.0228644	1.56465e-08
SOR	TraesCS1A03G0256300-TraesCS1B03G0347800	0.00471851	0.26284	0.017952	9.4829e-35
SOR	TraesCS1A03G0256600-TraesCS1B03G0347500	8.41806e-05	0.0841806	0.001	0
SOR	TraesCS1A03G0256600-TraesCS1D03G0257000	7.18568e-05	0.0718568	0.001	0
SOR	TraesCS1A03G0257500-TraesCS1D03G0256200	0.0113778	0.0445528	0.255377	0.000943856
SOR	TraesCS1A03G0257700-TraesCS1D03G0256100	0.0079231	0.0252537	0.313741	2.03016e-05
SOR	TraesCS1A03G0257800-TraesCS1B03G0337300	0.028884	0.0906163	0.31875	0.0228061
SOR	TraesCS1A03G0258300-TraesCS1B03G0337900	0.00736815	0.107303	0.0686666	1.45264e-06
SOR	TraesCS1A03G0258800-TraesCS1B03G0338400	0.0193126	0.0660533	0.292379	0.00460997
SOR	TraesCS1A03G0259700-TraesCS1B03G0350400	0.00756678	0.114299	0.0662015	1.41354e-08
SOR	TraesCS1A03G0259800-TraesCS1D03G0264500	0.0126264	0.0483135	0.261342	0.000108544
SOR	TraesCS1A03G0260100-TraesCS1B03G0351000	0.0267379	0.135232	0.197718	8.70238e-06
SOR	TraesCS1A03G0260600-TraesCS1B03G0351800	0.0433484	0.113762	0.381045	0.00631043
SOR	TraesCS1A03G0260700-TraesCS1D03G0263600	4.51486e-05	0.0451486	0.001	0
SOR	TraesCS1A03G0264500-TraesCS1B03G0291900	0.0238919	0.110477	0.216261	1.66631e-09
SOR	TraesCS1A03G0264800-TraesCS1D03G0212500	0.020095	0.035395	0.567736	0.0135841
SOR	TraesCS1A03G0266900-TraesCS1D03G0265400	0.0186996	0.0877686	0.213056	0.000112989
SOR	TraesCS1A03G0268100-TraesCS1D03G0266700	0.00714075	0.0927978	0.0769495	2.75744e-10
SOR	TraesCS1A03G0271300-TraesCS1B03G0358800	0.00882278	0.102629	0.0859673	5.92794e-08
SOR	TraesCS1A03G0271800-TraesCS1D03G0268800	0.00520679	0.0832343	0.0625557	1.96074e-10
SOR	TraesCS1A03G0272100-TraesCS1D03G0269400	0.00577577	0.057742	0.100027	3.32736e-05
SOR	TraesCS1A03G0272800-TraesCS1B03G0360100	0.0172226	0.0353921	0.486622	0.019322
SOR	TraesCS1A03G0273000-TraesCS1B03G0360300	7.52293e-05	0.0752293	0.001	0
SOR	TraesCS1A03G0273000-TraesCS1D03G0270500	3.89799e-05	0.0389799	0.001	0
SOR	TraesCS1A03G0273100-TraesCS1B03G0360700	8.04537e-05	0.0804537	0.001	0
SOR	TraesCS1A03G0273100-TraesCS1D03G0270700	7.51725e-05	0.0751725	0.001	0
SOR	TraesCS1A03G0273500-TraesCS1B03G0361500	0.00472661	0.0883617	0.0534916	0.000350437
SOR	TraesCS1A03G0277400-TraesCS1D03G0273200	0.019719	0.0465849	0.423292	0.00295773
SOR	TraesCS1A03G0280500-TraesCS1D03G0275300	0.0220853	0.159649	0.138336	5.02046e-05
SOR	TraesCS1A03G0281400-TraesCS1D03G0276600	0.00802837	0.0467388	0.171771	1.09357e-05
SOR	TraesCS1A03G0282000-TraesCS1B03G0367500	0.0252606	0.124908	0.202234	0.000534087
SOR	TraesCS1A03G0283000-TraesCS1D03G0277200	0.00615971	0.096774	0.0636504	1.22926e-05
SOR	TraesCS1A03G0283100-TraesCS1D03G0277400	0.0274165	0.123969	0.221156	8.86065e-05
SOR	TraesCS1A03G0283800-TraesCS4B03G0333100	0.000231024	0.231024	0.001	0
SOR	TraesCS1A03G0283800-TraesCS4D03G0270600	7.08283e-05	0.0708283	0.001	0
SOR	TraesCS1A03G0284600-TraesCS1D03G0278100	0.00754905	0.0767207	0.0983965	3.92051e-05
SOR	TraesCS1A03G0286100-TraesCS1B03G0370000	0.0231004	0.110087	0.209838	1.32876e-06
SOR	TraesCS1A03G0286100-TraesCS1D03G0279200	0.0223496	0.0673959	0.331617	0.00335787
SOR	TraesCS1A03G0286900-TraesCS1B03G0370800	0.00530791	0.0786637	0.0674759	0
SOR	TraesCS1A03G0287600-TraesCS1B03G0371000	0.0142284	0.176055	0.080818	5.14016e-06
SOR	TraesCS1A03G0290300-TraesCS1B03G0374000	0.000112025	0.112025	0.001	0
SOR	TraesCS1A03G0290900-TraesCS1B03G0374100	0.0210923	0.0552247	0.381937	0.00743064
SOR	TraesCS1A03G0291600-TraesCS1D03G0284200	0.0038046	0.013727	0.277162	0.033473
SOR	TraesCS1A03G0291800-TraesCS1B03G0375200	0.00289875	0.0516692	0.0561021	3.3998e-05
SOR	TraesCS1A03G0292200-TraesCS1D03G0284900	8.73957e-05	0.0873957	0.001	0
SOR	TraesCS1A03G0294700-TraesCS1D03G0286800	0.00975498	0.0569754	0.171214	1.0308e-05
SOR	TraesCS1A03G0296700-TraesCS1D03G0288400	0.00236111	0.0309811	0.0762112	0.0103825
SOR	TraesCS1A03G0298500-TraesCS1D03G0289400	0.00367377	0.0504681	0.0727938	1.91325e-05
SOR	TraesCS1A03G0300100-TraesCS1D03G0291200	0.0237436	0.0102813	2.30941	0.0468858
SOR	TraesCS1A03G0300200-TraesCS1B03G0385500	0.00509581	0.0644434	0.0790742	1.22171e-05
SOR	TraesCS1A03G0301200-TraesCS1D03G0292200	0.0074537	0.0269354	0.276725	0.00154956
SOR	TraesCS1A03G0304700-TraesCS1D03G0294500	0.00605514	0.0203384	0.29772	0.0230685
SOR	TraesCS1A03G0304900-TraesCS1B03G0393300	0.00016544	0.16544	0.001	0
SOR	TraesCS1A03G0306700-TraesCS1B03G0393100	0.00350617	0.026231	0.133665	0.000266783
SOR	TraesCS1A03G0308100-TraesCS1D03G0311000	0.00307108	0.086647	0.0354436	1.12976e-05
SOR	TraesCS1A03G0309800-TraesCS1B03G0393400	0.00672056	0.0373279	0.180041	7.98589e-05
SOR	TraesCS1A03G0311800-TraesCS1D03G0307100	0.00923327	0.0426573	0.216452	3.42107e-05
SOR	TraesCS1A03G0312100-TraesCS1D03G0305100	0.00710334	0.0372996	0.19044	0.000473766
SOR	TraesCS1A03G0312600-TraesCS1D03G0304600	0.00278476	0.0706658	0.0394075	5.06318e-07
SOR	TraesCS1A03G0312900-TraesCS1B03G0396900	0.00852991	0.0900436	0.0947309	4.72163e-05
SOR	TraesCS1A03G0313200-TraesCS1D03G0304300	0.00479301	0.0484234	0.0989813	0.000126436
SOR	TraesCS1A03G0313700-TraesCS1D03G0304100	0.0113791	0.0751172	0.151485	0.000172132
SOR	TraesCS1A03G0314000-TraesCS1D03G0303600	0.0130255	0.135569	0.0960802	2.33224e-11
SOR	TraesCS1A03G0316200-TraesCS1D03G0303200	0.00216787	0.0275535	0.0786786	0
SOR	TraesCS1A03G0316400-TraesCS1B03G0409100	0.00250948	0.0675736	0.037137	6.16416e-06
SOR	TraesCS1A03G0317300-TraesCS1D03G0302700	0.00828177	0.0373585	0.221684	0.0018077
SOR	TraesCS1A03G0320300-TraesCS1B03G0403700	0.0291276	0.0649288	0.448608	0.00344307
SOR	TraesCS1A03G0321300-TraesCS1B03G0403300	0.00850962	0.0280784	0.303067	0.00961822
SOR	TraesCS1A03G0322700-TraesCS1B03G0410200	0.00219988	0.119555	0.0184006	0
SOR	TraesCS1A03G0323800-TraesCS1B03G0400500	0.00206754	0.055805	0.0370494	0.000430819
SOR	TraesCS1A03G0324000-TraesCS1B03G0400200	0.00119372	0.0232067	0.0514387	0
SOR	TraesCS1A03G0324600-TraesCS1D03G0298800	0.00121472	0.030815	0.0394198	2.36849e-09
SOR	TraesCS1A03G0325800-TraesCS1B03G0405900	0.00210699	0.0544694	0.0386821	2.11079e-05
SOR	TraesCS1A03G0326700-TraesCS1D03G0349400	0.0277446	0.0972226	0.285372	7.61212e-07
SOR	TraesCS1A03G0329000-TraesCS1B03G0452400	0.00217777	0.0534668	0.0407313	5.92693e-36
SOR	TraesCS1A03G0332500-TraesCS1B03G0432100	3.12977e-05	0.0312977	0.001	0
SOR	TraesCS1A03G0332500-TraesCS1D03G0344600	4.7006e-05	0.047006	0.001	0
SOR	TraesCS1A03G0336200-TraesCS1B03G0444500	9.18049e-05	0.0918049	0.001	0
SOR	TraesCS1A03G0336200-TraesCS7D03G0551400	0.000142075	0.142075	0.001	0
SOR	TraesCS1A03G0339300-TraesCS1D03G0319000	0.0100458	0.080917	0.12415	1.16521e-08
SOR	TraesCS1A03G0341000-TraesCS1D03G0296000	0.00368187	0.0248569	0.148122	9.37483e-05
SOR	TraesCS1A03G0341100-TraesCS1D03G0296200	0.00560971	0.0199102	0.281751	0.00024106
SOR	TraesCS1A03G0342100-TraesCS1B03G0413100	0.00898667	0.0457405	0.196471	2.0276e-09
SOR	TraesCS1A03G0343000-TraesCS1D03G0300000	0.0044008	0.139729	0.0314952	4.09697e-07
SOR	TraesCS1A03G0347000-TraesCS1D03G0295400	0.00639254	0.0433139	0.147586	0.00398561
SOR	TraesCS1A03G0352100-TraesCS1D03G0316600	0.00762436	0.0259503	0.293807	0.00025276
SOR	TraesCS1A03G0353200-TraesCS1D03G0349800	0.0148872	0.12091	0.123126	4.81511e-08
SOR	TraesCS1A03G0355000-TraesCS1B03G0442700	0.00493659	0.0300566	0.164244	3.12986e-07
SOR	TraesCS1A03G0361700-TraesCS1D03G0349000	0.0241488	0.0550166	0.438937	0.03135
SOR	TraesCS1A03G0363800-TraesCS1D03G0327000	0.00539568	0.0256394	0.210445	0.0175759
SOR	TraesCS1A03G0365600-TraesCS1D03G0332900	0.00091472	0.00643126	0.14223	0.0433806
SOR	TraesCS1A03G0370200-TraesCS1B03G0432700	0.00225978	0.0779973	0.0289725	9.44713e-07
SOR	TraesCS1A03G0370700-TraesCS1D03G0322500	0.00278371	0.017291	0.160992	0.00427784
SOR	TraesCS1A03G0371500-TraesCS1D03G0323000	0.00510654	0.0194148	0.263024	0.0335494
SOR	TraesCS1A03G0377800-TraesCS1D03G0353900	0.00576354	0.0854114	0.0674798	1.69983e-07
SOR	TraesCS1A03G0378600-TraesCS1D03G0354600	0.00844908	0.126911	0.0665746	1.55575e-10
SOR	TraesCS1A03G0380600-TraesCS1B03G0462400	0.0309312	0.0866087	0.357137	0.00694396
SOR	TraesCS1A03G0380800-TraesCS1D03G0356300	0.000529454	0.0655783	0.00807361	0
SOR	TraesCS1A03G0381000-TraesCS1D03G0356400	0.0062114	0.0171846	0.361452	0.00690355
SOR	TraesCS1A03G0385200-TraesCS1B03G0462600	0.0158448	0.117713	0.134605	8.49432e-08
SOR	TraesCS1A03G0385800-TraesCS1D03G0360000	0.00785991	0.0228613	0.343808	1.18679e-12
SOR	TraesCS1A03G0386900-TraesCS1D03G0361000	0.00851624	0.092872	0.0916987	1.50858e-08
SOR	TraesCS1A03G0387000-TraesCS1B03G0468700	0.0188507	0.0551337	0.341909	0.0106519
SOR	TraesCS1A03G0387300-TraesCS1B03G0469000	0.0111809	0.154421	0.0724053	1.72901e-13
SOR	TraesCS1A03G0390800-TraesCS1B03G0472300	0.00113961	0.0320111	0.0356005	1.71306e-11
SOR	TraesCS1A03G0392900-TraesCS1D03G0364700	0.00525318	0.0356563	0.147328	0.00193576
SOR	TraesCS1A03G0393100-TraesCS1B03G0482000	0.00505246	0.0360759	0.140051	8.51468e-05
SOR	TraesCS1A03G0393100-TraesCS1D03G0364800	0.00545677	0.0308835	0.176689	0.00208743
SOR	TraesCS1A03G0393300-TraesCS1D03G0364900	0.0224354	0.0692661	0.323902	0.0186914
SOR	TraesCS1A03G0393400-TraesCS1B03G0482200	0.00180186	0.0326189	0.0552397	0.000492686
SOR	TraesCS1A03G0393400-TraesCS1D03G0365000	0.00164129	0.0604975	0.0271298	0
SOR	TraesCS1A03G0394600-TraesCS1D03G0365400	0.0050509	0.0487655	0.103575	2.44231e-07
SOR	TraesCS1A03G0395900-TraesCS1D03G0366300	0.00573637	0.0548904	0.104506	5.90616e-09
SOR	TraesCS1A03G0396800-TraesCS1D03G0367000	0.00321965	0.0317024	0.101558	8.54576e-05
SOR	TraesCS1A03G0397900-TraesCS1D03G0367900	0.0035537	0.0430183	0.0826089	0.00013419
SOR	TraesCS1A03G0398000-TraesCS1B03G0485500	0.000116595	0.116595	0.001	0
SOR	TraesCS1A03G0398000-TraesCS1D03G0368000	2.25907e-05	0.0225907	0.001	0
SOR	TraesCS1A03G0400500-TraesCS1D03G0369200	0.00766176	0.136818	0.0559998	1.57959e-14
SOR	TraesCS1A03G0404600-TraesCS1D03G0373600	0.00248943	0.0472256	0.0527135	6.07102e-09
SOR	TraesCS1A03G0407000-TraesCS1B03G0497800	0.0125554	0.0335219	0.374544	0.0403999
SOR	TraesCS1A03G0407200-TraesCS1D03G0376300	0.0172759	0.0893035	0.193452	9.29201e-10
SOR	TraesCS1A03G0407400-TraesCS1B03G0498800	0.0639589	0.195915	0.326462	0.00153276
SOR	TraesCS1A03G0408500-TraesCS1D03G0377400	0.016688	0.0585458	0.285041	3.94568e-06
SOR	TraesCS1A03G0409800-TraesCS1B03G0501600	0.0113614	0.144512	0.0786192	8.60316e-10
SOR	TraesCS1A03G0412000-TraesCS1D03G0390700	0.00159137	0.0578736	0.0274974	0
SOR	TraesCS1A03G0412900-TraesCS1D03G0391600	0.0226417	0.0690512	0.327898	0.000344194
SOR	TraesCS1A03G0413800-TraesCS1D03G0396400	0.00624783	0.0219256	0.284956	0.000148397
SOR	TraesCS1A03G0414800-TraesCS1B03G0507000	0.00358176	0.0296201	0.120923	1.69073e-08
SOR	TraesCS1A03G0415500-TraesCS1D03G0398400	0.00160727	0.0865357	0.0185735	0
SOR	TraesCS1A03G0416600-TraesCS1B03G0509100	0.015055	0.10596	0.142082	6.47539e-09
SOR	TraesCS1A03G0416900-TraesCS1D03G0399000	0.0278249	0.0794738	0.350114	0.00483756
SOR	TraesCS1A03G0419000-TraesCS1B03G0512000	0.0153198	0.0294482	0.520227	0.0418283
SOR	TraesCS1A03G0426600-TraesCS1D03G0402800	0.00407601	0.589016	0.00692003	7.74558e-16
SOR	TraesCS1A03G0427500-TraesCS1D03G0402900	0.016626	0.0520119	0.319657	0.0239012
SOR	TraesCS1A03G0427800-TraesCS1D03G0403000	0.000130225	0.130225	0.001	0
SOR	TraesCS1A03G0427900-TraesCS1B03G0516500	0.00558674	0.0346177	0.161384	0.00199381
SOR	TraesCS1A03G0428100-TraesCS1D03G0404100	0.0103173	0.0356222	0.289632	0.00183911
SOR	TraesCS1A03G0428600-TraesCS1D03G0404800	0.00878198	0.0350947	0.250237	2.71646e-05
SOR	TraesCS1A03G0428800-TraesCS1D03G0404900	0.00207167	0.0311661	0.0664718	1.02263e-07
SOR	TraesCS1A03G0429000-TraesCS1D03G0405100	0.0022177	0.241546	0.00918127	0
SOR	TraesCS1A03G0429500-TraesCS1B03G0521200	0.00628296	0.0699626	0.0898046	0.000194667
SOR	TraesCS1A03G0432300-TraesCS1B03G0522400	0.0308246	0.0981184	0.314157	3.68902e-07
SOR	TraesCS1A03G0432600-TraesCS1B03G0522200	0.0181058	0.0856296	0.211443	1.7903e-07
SOR	TraesCS1A03G0432800-TraesCS1B03G0521800	0.00356525	0.0998658	0.0357004	1.36031e-13
SOR	TraesCS1A03G0432900-TraesCS1D03G0407300	0.0122346	0.0298915	0.409299	0.00392545
SOR	TraesCS1A03G0433600-TraesCS1B03G0528300	0.0160915	0.0473601	0.33977	7.86009e-07
SOR	TraesCS1A03G0433600-TraesCS1D03G0407600	0.0152978	0.0502478	0.304446	8.1516e-08
SOR	TraesCS1A03G0434100-TraesCS1B03G0528400	0.0281777	0.0754823	0.373302	6.50108e-06
SOR	TraesCS1A03G0435700-TraesCS1D03G0408900	0.0022495	0.0632632	0.0355579	9.93371e-06
SOR	TraesCS1A03G0437000-TraesCS1B03G0531100	0.000107303	0.107303	0.001	0
SOR	TraesCS1A03G0437000-TraesCS1D03G0410600	0.0001552	0.1552	0.001	0
SOR	TraesCS1A03G0437900-TraesCS1D03G0411100	0.00976197	0.303649	0.0321489	1.30618e-08
SOR	TraesCS1A03G0438500-TraesCS1D03G0411600	0.00227434	0.0326494	0.0696594	1.55413e-05
SOR	TraesCS1A03G0439100-TraesCS1D03G0413500	0.00958566	0.0677171	0.141554	0.000138866
SOR	TraesCS1A03G0439600-TraesCS1B03G0534500	0.0426108	0.31759	0.134169	4.86734e-08
SOR	TraesCS1A03G0440600-TraesCS1D03G0412600	0.0290081	0.174649	0.166093	2.3805e-10
SOR	TraesCS1A03G0441900-TraesCS1B03G0533200	0.00330741	0.0427658	0.0773378	0.00623764
SOR	TraesCS1A03G0442400-TraesCS1B03G0535100	0.00312266	0.0290663	0.107432	8.07685e-10
SOR	TraesCS1A03G0445600-TraesCS1B03G0537300	0.012348	0.0515832	0.239381	1.01143e-05
SOR	TraesCS1A03G0447800-TraesCS1D03G0418100	0.0101354	0.165487	0.061246	4.40647e-18
SOR	TraesCS1A03G0448700-TraesCS1D03G0450800	0.00221219	0.0707678	0.0312598	8.11193e-07
SOR	TraesCS1A03G0449400-TraesCS1D03G0450700	0.0196722	0.122751	0.160261	3.11579e-13
SOR	TraesCS1A03G0450500-TraesCS1B03G0541500	0.000274533	0.274533	0.001	0
SOR	TraesCS1A03G0450500-TraesCS1D03G0450000	7.02172e-05	0.0702172	0.001	0
SOR	TraesCS1A03G0452600-TraesCS1D03G0447300	9.45002e-05	0.0945002	0.001	0
SOR	TraesCS1A03G0452700-TraesCS1B03G0544100	0.0270759	0.0994986	0.272124	2.47676e-05
SOR	TraesCS1A03G0453100-TraesCS1D03G0446800	0.0101098	0.104541	0.0967068	3.79982e-05
SOR	TraesCS1A03G0453500-TraesCS1B03G0545100	0.0127635	0.208698	0.061158	1.28951e-08
SOR	TraesCS1A03G0454800-TraesCS1D03G0428600	0.0103235	0.0966829	0.106777	5.63767e-09
SOR	TraesCS1A03G0455000-TraesCS1D03G0428700	0.011282	0.161037	0.0700582	2.85174e-13
SOR	TraesCS1A03G0455700-TraesCS1D03G0429400	0.00865036	0.0265117	0.326285	0.00379877
SOR	TraesCS1A03G0455800-TraesCS1D03G0429500	0.0123593	0.102314	0.120797	6.70649e-14
SOR	TraesCS1A03G0455900-TraesCS1D03G0429700	0.00839942	0.0597509	0.140574	2.91299e-05
SOR	TraesCS1A03G0456700-TraesCS1B03G0551700	0.0175626	0.148342	0.118393	7.5473e-11
SOR	TraesCS1A03G0457400-TraesCS1D03G0430400	0.0167386	0.0630428	0.265512	0.000339863
SOR	TraesCS1A03G0459500-TraesCS1B03G0550700	0.00153904	0.108567	0.014176	1.02959e-13
SOR	TraesCS1A03G0459900-TraesCS1D03G0432200	0.00490088	0.0346287	0.141527	2.44501e-05
SOR	TraesCS1A03G0460800-TraesCS1B03G0549300	0.00721314	0.0712553	0.101229	6.19772e-10
SOR	TraesCS1A03G0461600-TraesCS1D03G0433600	0.00588866	0.022716	0.25923	8.72666e-05
SOR	TraesCS1A03G0461700-TraesCS1D03G0433700	0.0176576	0.0615903	0.286694	0.00021516
SOR	TraesCS1A03G0462200-TraesCS1D03G0443000	0.00198514	0.269814	0.00735746	0
SOR	TraesCS1A03G0462800-TraesCS1D03G0444500	0.00455514	0.052981	0.0859769	2.29722e-07
SOR	TraesCS1A03G0464100-TraesCS1D03G0428100	0.00162181	0.0395225	0.0410351	7.92008e-06
SOR	TraesCS1A03G0465000-TraesCS1B03G0564800	0.00705343	0.152889	0.0461343	9.01907e-15
SOR	TraesCS1A03G0465100-TraesCS1D03G0427900	0.00697076	0.0949078	0.0734478	1.02273e-07
SOR	TraesCS1A03G0467000-TraesCS1B03G0563000	2.03071e-05	0.0203071	0.001	0
SOR	TraesCS1A03G0468000-TraesCS1D03G0425700	0.0106651	0.0829627	0.128553	3.94931e-05
SOR	TraesCS1A03G0473400-TraesCS1D03G0421800	0.0069217	0.0808886	0.0855708	1.69893e-12
SOR	TraesCS1A03G0473800-TraesCS1B03G0596700	0.0218367	0.0483405	0.451726	0.000965803
SOR	TraesCS1A03G0473900-TraesCS1D03G0421100	0.00999188	0.0706379	0.141452	2.01583e-05
SOR	TraesCS1A03G0474000-TraesCS1B03G0596400	0.00344338	0.051672	0.0666391	2.52874e-10
SOR	TraesCS1A03G0474700-TraesCS1B03G0594600	0.00826682	0.0622566	0.132786	1.86563e-05
SOR	TraesCS1A03G0475600-TraesCS1D03G0419400	0.00195729	0.059424	0.0329376	1.33247e-12
SOR	TraesCS1A03G0476900-TraesCS1B03G0593000	0.00814948	0.0738428	0.110363	4.84719e-14
SOR	TraesCS1A03G0479200-TraesCS1B03G0592200	0.0396724	0.125128	0.317054	2.89331e-07
SOR	TraesCS1A03G0479500-TraesCS1D03G0452900	0.00107605	0.224015	0.00480348	0
SOR	TraesCS1A03G0483400-TraesCS1B03G0588500	0.0170527	0.160963	0.105941	7.58196e-11
SOR	TraesCS1A03G0484100-TraesCS1D03G0456600	0.0160731	0.0643072	0.249942	0.0326343
SOR	TraesCS1A03G0484900-TraesCS1D03G0457000	0.01287	0.047431	0.27134	1.25588e-06
SOR	TraesCS1A03G0485900-TraesCS1B03G0586900	0.0149331	0.22196	0.0672786	3.25775e-11
SOR	TraesCS1A03G0486000-TraesCS1B03G0586500	0.00293101	0.0629489	0.0465618	9.17613e-05
SOR	TraesCS1A03G0486200-TraesCS1D03G0458500	0.00796062	0.031563	0.252214	2.20643e-07
SOR	TraesCS1A03G0486400-TraesCS1B03G0586300	0.0104916	0.0504561	0.207935	7.33588e-05
SOR	TraesCS1A03G0486500-TraesCS1D03G0459300	0.00444444	0.0377608	0.1177	2.06223e-06
SOR	TraesCS1A03G0487400-TraesCS1B03G0584800	0.00637873	0.0914151	0.0697777	4.14644e-12
SOR	TraesCS1A03G0488900-TraesCS1D03G0474500	0.00317571	0.0486796	0.065237	0
SOR	TraesCS1A03G0490000-TraesCS1B03G0583300	0.00455297	0.0545473	0.0834682	5.42225e-08
SOR	TraesCS1A03G0490100-TraesCS1B03G0583100	5.87252e-05	0.0587252	0.001	0
SOR	TraesCS1A03G0490200-TraesCS1D03G0475100	0.0261807	0.10799	0.242437	8.23698e-07
SOR	TraesCS1A03G0491000-TraesCS1D03G0476800	7.8162e-05	0.078162	0.001	0
SOR	TraesCS1A03G0491400-TraesCS1B03G0581900	0.00856215	0.0729085	0.117437	4.77556e-07
SOR	TraesCS1A03G0491900-TraesCS1B03G0581700	0.00616994	0.0496807	0.124192	3.10024e-07
SOR	TraesCS1A03G0492000-TraesCS1B03G0581000	0.0138434	0.0821745	0.168464	2.4301e-08
SOR	TraesCS1A03G0492600-TraesCS1D03G0477900	0.00930604	0.0350149	0.265774	0.000189348
SOR	TraesCS1A03G0493700-TraesCS1B03G0565000	0.00987064	0.159246	0.0619836	7.29638e-22
SOR	TraesCS1A03G0494900-TraesCS1D03G0492200	0.0101613	0.0281529	0.360934	0.020464
SOR	TraesCS1A03G0497100-TraesCS1D03G0492100	0.0287584	0.157476	0.182621	1.16977e-07
SOR	TraesCS1A03G0497900-TraesCS1B03G0567600	0.0100609	0.0267128	0.376632	0.0120563
SOR	TraesCS1A03G0498700-TraesCS1D03G0490700	0.00397477	0.157375	0.0252566	8.19715e-17
SOR	TraesCS1A03G0499300-TraesCS1D03G0490400	0.0217908	0.146536	0.148706	3.22916e-06
SOR	TraesCS1A03G0500000-TraesCS1B03G0569200	0.00385509	0.153108	0.0251789	5.30897e-11
SOR	TraesCS1A03G0501000-TraesCS1D03G0487000	0.00475785	0.163056	0.0291792	9.31006e-19
SOR	TraesCS1A03G0501800-TraesCS1D03G0486500	0.0230613	0.138147	0.166934	9.03289e-07
SOR	TraesCS1A03G0502000-TraesCS1D03G0486100	0.0221836	0.22274	0.099594	2.47398e-09
SOR	TraesCS1A03G0502800-TraesCS1D03G0485600	0.0412991	0.228619	0.180646	1.9968e-09
SOR	TraesCS1A03G0503000-TraesCS1D03G0485400	0.0260059	0.062059	0.419051	0.0259972
SOR	TraesCS1A03G0504100-TraesCS1D03G0484400	0.011719	0.159828	0.0733226	5.91515e-05
SOR	TraesCS1A03G0504600-TraesCS1B03G0576300	0.00340378	0.127702	0.0266542	3.78293e-12
SOR	TraesCS1A03G0505200-TraesCS1B03G0576800	0.0234151	0.0676749	0.345994	0.00222491
SOR	TraesCS1A03G0505400-TraesCS1D03G0481900	0.0118492	0.0767274	0.154433	0.010148
SOR	TraesCS1A03G0507400-TraesCS1D03G0479600	0.00278419	0.0393075	0.070831	1.82843e-07
SOR	TraesCS1A03G0507600-TraesCS1B03G0578600	0.00570751	0.149082	0.0382843	5.85707e-17
SOR	TraesCS1A03G0509600-TraesCS1B03G0565400	0.00719292	0.0687453	0.104631	1.98295e-11
SOR	TraesCS1A03G0509600-TraesCS1D03G0495400	0.00771105	0.093299	0.0826488	3.06351e-15
SOR	TraesCS1A03G0510000-TraesCS1B03G0566100	0.0132013	0.26272	0.0502487	1.26384e-18
SOR	TraesCS1A03G0511000-TraesCS1D03G0497300	0.00835403	0.0623188	0.134053	8.74957e-10
SOR	TraesCS1A03G0511700-TraesCS1B03G0601000	0.00864684	0.0356687	0.242421	0.000780381
SOR	TraesCS1A03G0511800-TraesCS1D03G0498100	0.00519618	0.0580684	0.0894839	5.58009e-09
SOR	TraesCS1A03G0513100-TraesCS1D03G0498300	0.00581124	0.140227	0.0414416	1.33981e-22
SOR	TraesCS1A03G0513200-TraesCS1B03G0602000	2.71276e-05	0.0271276	0.001	0
SOR	TraesCS1A03G0514200-TraesCS1D03G0499200	0.000128518	0.128518	0.001	0
SOR	TraesCS1A03G0514800-TraesCS1D03G0499500	0.00454763	0.136793	0.0332445	4.00811e-16
SOR	TraesCS1A03G0515400-TraesCS1D03G0499800	0.00078867	0.0404363	0.019504	0
SOR	TraesCS1A03G0515500-TraesCS1D03G0499900	0.00498365	0.0455708	0.10936	1.32921e-08
SOR	TraesCS1A03G0515800-TraesCS1D03G0500100	6.7831e-05	0.067831	0.001	0
SOR	TraesCS1A03G0516700-TraesCS1D03G0501700	0.00374855	0.166809	0.0224721	4.07461e-12
SOR	TraesCS1A03G0518300-TraesCS1B03G0607600	0.00285318	0.0403037	0.070792	1.05761e-32
SOR	TraesCS1A03G0519800-TraesCS1D03G0504300	0.00634627	0.058217	0.109011	5.342e-07
SOR	TraesCS1A03G0519900-TraesCS1B03G0609900	0.00837664	0.0348805	0.240152	1.29885e-08
SOR	TraesCS1A03G0520200-TraesCS1D03G0504700	0.00453224	0.139384	0.0325161	7.29075e-06
SOR	TraesCS1A03G0520400-TraesCS1B03G0610200	0.00753684	0.075671	0.0996002	0.00192758
SOR	TraesCS1A03G0520500-TraesCS1B03G0610300	0.000288438	0.288438	0.001	0
SOR	TraesCS1A03G0520700-TraesCS1D03G0505100	0.00603813	0.0868457	0.0695271	3.14264e-06
SOR	TraesCS1A03G0521700-TraesCS1D03G0505900	0.00929859	0.0557311	0.166847	0.00239033
SOR	TraesCS1A03G0523000-TraesCS1D03G0506800	0.00427345	0.409802	0.0104281	3.21618e-25
SOR	TraesCS1A03G0527200-TraesCS1D03G0508500	0.0117512	0.0748465	0.157004	2.62116e-11
SOR	TraesCS1A03G0528100-TraesCS1B03G0617500	0.0120151	0.11885	0.101095	3.5993e-18
SOR	TraesCS1A03G0528300-TraesCS1D03G0509300	0.0194276	0.0746546	0.260233	3.81999e-07
SOR	TraesCS1A03G0529000-TraesCS1D03G0509900	0.0246653	0.0974236	0.253176	3.93905e-08
SOR	TraesCS1A03G0529200-TraesCS1D03G0510200	0.0224076	0.084469	0.265276	7.70392e-05
SOR	TraesCS1A03G0529300-TraesCS1B03G0618900	0.0102179	0.0928512	0.110046	0.000111032
SOR	TraesCS1A03G0529800-TraesCS1B03G0619600	1.80064e-05	0.0180064	0.001	0
SOR	TraesCS1A03G0529800-TraesCS1D03G0511000	2.93128e-05	0.0293128	0.001	0
SOR	TraesCS1A03G0530000-TraesCS1B03G0619800	0.0179941	0.0743975	0.241864	5.88246e-06
SOR	TraesCS1A03G0530700-TraesCS1D03G0511600	0.00232406	0.142811	0.0162737	8.97184e-30
SOR	TraesCS1A03G0531200-TraesCS1D03G0512500	0.00858629	0.039023	0.220031	4.17545e-15
SOR	TraesCS1A03G0532100-TraesCS1B03G0622300	0.00374528	0.147381	0.0254122	2.40452e-16
SOR	TraesCS1A03G0532100-TraesCS1D03G0513400	0.00271615	0.172514	0.0157445	9.25441e-20
SOR	TraesCS1A03G0532200-TraesCS1D03G0513500	0.00473556	0.0223521	0.211862	2.08299e-05
SOR	TraesCS1A03G0533000-TraesCS1B03G0623800	7.95547e-06	0.00795547	0.001	0
SOR	TraesCS1A03G0533000-TraesCS1D03G0514300	7.95483e-06	0.00795483	0.001	0
SOR	TraesCS1A03G0533300-TraesCS1D03G0514600	0.0211181	0.0635645	0.332231	0.0132196
SOR	TraesCS1A03G0534000-TraesCS1D03G0515200	0.00228377	0.117273	0.019474	0
SOR	TraesCS1A03G0536300-TraesCS1B03G0625800	0.0204923	0.118097	0.173521	2.11486e-07
SOR	TraesCS1A03G0536800-TraesCS1B03G0626800	0.0114796	0.0876052	0.131038	0.000142342
SOR	TraesCS1A03G0536900-TraesCS1D03G0517200	0.00179308	0.0318032	0.0563803	0.000440015
SOR	TraesCS1A03G0537300-TraesCS1D03G0517300	0.0092477	0.0254189	0.363812	0.000260377
SOR	TraesCS1A03G0537900-TraesCS1D03G0517800	0.00766016	0.123851	0.0618498	1.07426e-12
SOR	TraesCS1A03G0541400-TraesCS1D03G0522200	0.00958435	0.0412741	0.232212	1.22633e-06
SOR	TraesCS1A03G0541600-TraesCS1B03G0631300	0.0163108	0.268039	0.0608523	8.22074e-16
SOR	TraesCS1A03G0541900-TraesCS1B03G0631900	0.00115105	0.315458	0.00364884	0
SOR	TraesCS1A03G0541900-TraesCS1D03G0522900	0.0008781	0.306731	0.00286277	0
SOR	TraesCS1A03G0542700-TraesCS1B03G0632700	0.0109458	0.231308	0.0473213	9.13767e-14
SOR	TraesCS1A03G0542800-TraesCS1D03G0523600	0.00310085	0.185179	0.0167452	4.01258e-13
SOR	TraesCS1A03G0544100-TraesCS1D03G0524300	0.00873333	0.0592689	0.147351	1.18946e-07
SOR	TraesCS1A03G0545600-TraesCS1D03G0525500	0.0112414	0.0431226	0.260686	0.0296428
SOR	TraesCS1A03G0545700-TraesCS1D03G0525700	0.00400381	0.262434	0.0152564	7.96384e-14
SOR	TraesCS1A03G0546100-TraesCS1D03G0526100	0.00630761	0.0461938	0.136547	3.90867e-06
SOR	TraesCS1A03G0547200-TraesCS1D03G0527200	0.00430544	0.131458	0.0327514	2.85448e-10
SOR	TraesCS1A03G0547300-TraesCS1B03G0636700	0.0882014	0.162921	0.541376	0.0080355
SOR	TraesCS1A03G0548400-TraesCS1D03G0528600	0.00873871	0.157664	0.0554262	7.53208e-10
SOR	TraesCS1A03G0549900-TraesCS1D03G0530300	0.0148827	0.217384	0.0684628	1.8121e-11
SOR	TraesCS1A03G0550200-TraesCS1B03G0639700	0.0431279	0.157822	0.273269	8.94044e-07
SOR	TraesCS1A03G0551000-TraesCS1D03G0531300	0.0100429	0.111305	0.0902287	4.36222e-06
SOR	TraesCS1A03G0551200-TraesCS1D03G0531500	0.003311	0.0831737	0.0398083	2.03217e-21
SOR	TraesCS1A03G0552200-TraesCS1B03G0644100	0.0227126	0.341525	0.0665034	8.68842e-26
SOR	TraesCS1A03G0554200-TraesCS1D03G0534000	5.04593e-05	0.0504593	0.001	0
SOR	TraesCS1A03G0554500-TraesCS1B03G0645800	0.031973	0.123855	0.258148	0.00175207
SOR	TraesCS1A03G0554700-TraesCS1D03G0534600	9.17844e-05	0.0917844	0.001	0
SOR	TraesCS1A03G0555300-TraesCS1D03G0535100	0.0026841	0.037636	0.0713173	1.81447e-05
SOR	TraesCS1A03G0557100-TraesCS1D03G0536800	0.0162553	0.125525	0.129499	8.688e-12
SOR	TraesCS1A03G0557400-TraesCS1D03G0537400	0.0246557	0.13078	0.188528	1.00378e-05
SOR	TraesCS1A03G0557700-TraesCS1D03G0537700	0.0136541	0.0994832	0.13725	5.27555e-08
SOR	TraesCS1A03G0558000-TraesCS1D03G0538100	0.00404707	0.130795	0.0309422	3.05253e-09
SOR	TraesCS1A03G0558900-TraesCS1D03G0538300	0.0148349	0.132671	0.111817	9.67182e-08
SOR	TraesCS1A03G0559000-TraesCS1D03G0538400	0.00410818	0.0602293	0.0682091	8.34481e-06
SOR	TraesCS1A03G0559100-TraesCS1D03G0538500	0.00102692	0.168789	0.00608404	0
SOR	TraesCS1A03G0559500-TraesCS1B03G0652500	0.00209278	0.218393	0.00958263	1.38789e-15
SOR	TraesCS1A03G0559700-TraesCS1D03G0538800	0.0168013	0.118566	0.141704	5.25044e-11
SOR	TraesCS1A03G0560900-TraesCS1B03G0654200	0.00541061	0.0366554	0.147607	0.0168652
SOR	TraesCS1A03G0561200-TraesCS1D03G0539900	0.00353526	0.0223376	0.158265	0
SOR	TraesCS1A03G0561600-TraesCS1B03G0654800	0.0173929	0.0937315	0.185561	7.77183e-06
SOR	TraesCS1A03G0562000-TraesCS1B03G0655700	0.0160542	0.138883	0.115595	8.81175e-14
SOR	TraesCS1A03G0562000-TraesCS1D03G0540900	0.0124208	0.122413	0.101467	2.301e-13
SOR	TraesCS1A03G0562900-TraesCS1B03G0657400	0.0120256	0.0360788	0.333316	0.000364132
SOR	TraesCS1A03G0563200-TraesCS1D03G0542000	0.0120382	0.0321243	0.374738	0.00946913
SOR	TraesCS1A03G0564900-TraesCS1D03G0542300	0.00952658	0.1999	0.0476567	1.25273e-13
SOR	TraesCS1A03G0565000-TraesCS1B03G0657900	0.0176934	0.0765922	0.231008	0.00215055
SOR	TraesCS1A03G0567100-TraesCS1D03G0542800	0.00442617	0.104828	0.042223	5.33175e-13
SOR	TraesCS1A03G0568600-TraesCS1D03G0544800	0.00450563	0.0831447	0.0541902	7.93789e-11
SOR	TraesCS1A03G0569500-TraesCS1D03G0545100	0.00237943	0.203732	0.0116792	2.02931e-20
SOR	TraesCS1A03G0572200-TraesCS1D03G0545700	0.00631265	0.137287	0.0459814	1.471e-08
SOR	TraesCS1A03G0572300-TraesCS1B03G0662200	0.00338658	0.189451	0.0178757	8.40452e-12
SOR	TraesCS1A03G0572600-TraesCS1D03G0546200	0.00841089	0.10897	0.0771855	5.00193e-07
SOR	TraesCS1A03G0572700-TraesCS1D03G0546300	0.0146544	0.0399314	0.366988	0.000173613
SOR	TraesCS1A03G0574100-TraesCS1D03G0547700	0.00509068	0.118744	0.0428709	1.03981e-27
SOR	TraesCS1A03G0574300-TraesCS1B03G0666400	0.0233487	0.0618231	0.377669	0.00999248
SOR	TraesCS1A03G0575400-TraesCS1D03G0548600	0.0222668	0.0828928	0.268622	0.00185827
SOR	TraesCS1A03G0575600-TraesCS1B03G0667500	0.00687249	0.0918263	0.0748424	4.39619e-11
SOR	TraesCS1A03G0575800-TraesCS1D03G0548800	0.0120622	0.143125	0.0842776	1.31692e-18
SOR	TraesCS1A03G0576000-TraesCS1D03G0549100	0.0112937	0.130024	0.0868586	1.11691e-10
SOR	TraesCS1A03G0576200-TraesCS1B03G0668600	5.8279e-05	0.058279	0.001	0
SOR	TraesCS1A03G0576200-TraesCS1D03G0549400	3.83464e-05	0.0383464	0.001	0
SOR	TraesCS1A03G0576700-TraesCS1D03G0549700	0.0394781	0.123067	0.320785	0.000217632
SOR	TraesCS1A03G0577200-TraesCS1D03G0550500	0.00146442	0.0746575	0.0196152	0
SOR	TraesCS1A03G0578400-TraesCS1D03G0552600	0.00896327	0.0178274	0.502781	0.00551832
SOR	TraesCS1A03G0578700-TraesCS1B03G0671600	0.0177899	0.0839811	0.211832	8.93011e-07
SOR	TraesCS1A03G0578700-TraesCS1D03G0553000	0.0169194	0.0806802	0.209709	1.04688e-06
SOR	TraesCS1A03G0580200-TraesCS1D03G0554100	5.71808e-05	0.0571808	0.001	0
SOR	TraesCS1A03G0581700-TraesCS1D03G0554300	0.0145647	0.0535149	0.272162	2.9675e-06
SOR	TraesCS1A03G0581800-TraesCS1B03G0675000	0.00137425	0.177371	0.00774789	0
SOR	TraesCS1A03G0583200-TraesCS1B03G0676400	0.0143113	0.14766	0.0969205	4.18609e-19
SOR	TraesCS1A03G0583500-TraesCS1D03G0555400	0.00495931	0.0331124	0.149772	0.000266263
SOR	TraesCS1A03G0583700-TraesCS1B03G0676800	1.29496e-05	0.0129496	0.001	0
SOR	TraesCS1A03G0584300-TraesCS1B03G0677100	9.67847e-05	0.0967847	0.001	0
SOR	TraesCS1A03G0584600-TraesCS1D03G0555900	0.0108202	0.0399305	0.270977	0.0103185
SOR	TraesCS1A03G0585500-TraesCS1D03G0556300	0.00961971	0.145833	0.0659639	2.55021e-12
SOR	TraesCS1A03G0585600-TraesCS1B03G0677900	0.0082171	0.0279311	0.294191	1.58369e-05
SOR	TraesCS1A03G0585700-TraesCS1D03G0556800	0.000124155	0.124155	0.001	0
SOR	TraesCS1A03G0585800-TraesCS1D03G0556900	0.0105561	0.0836041	0.126263	1.13875e-07
SOR	TraesCS1A03G0585900-TraesCS1D03G0557500	0.00111441	0.0433688	0.0256962	0
SOR	TraesCS1A03G0587300-TraesCS1D03G0558200	0.00281229	0.0430533	0.0653211	2.50934e-06
SOR	TraesCS1A03G0587900-TraesCS1D03G0558800	0.00393962	0.0196486	0.200503	2.34002e-07
SOR	TraesCS1A03G0588800-TraesCS1D03G0559400	0.0212006	0.174467	0.121516	9.73983e-10
SOR	TraesCS1A03G0589500-TraesCS1B03G0684800	0.0160733	0.07124	0.225622	1.39222e-07
SOR	TraesCS1A03G0590400-TraesCS1D03G0561600	0.0156169	0.12519	0.124746	4.84729e-10
SOR	TraesCS1A03G0590500-TraesCS1B03G0686200	0.00448599	0.0977559	0.0458898	0
SOR	TraesCS1A03G0591700-TraesCS1B03G0686800	0.00784067	0.236778	0.033114	2.61694e-09
SOR	TraesCS1A03G0591800-TraesCS1B03G0686900	0.0528921	0.213742	0.247458	5.37102e-08
SOR	TraesCS1A03G0592800-TraesCS1D03G0564400	0.0019925	0.0244174	0.0816016	6.31317e-19
SOR	TraesCS1A03G0592900-TraesCS1D03G0564500	0.00256022	0.0541536	0.0472771	4.2531e-09
SOR	TraesCS1A03G0593800-TraesCS1B03G0689200	0.0202495	0.122815	0.164879	9.9255e-06
SOR	TraesCS1A03G0596600-TraesCS1B03G0694100	0.00337111	0.0378909	0.0889689	2.86781e-06
SOR	TraesCS1A03G0596600-TraesCS1D03G0570600	0.00337351	0.0545731	0.0618162	4.56219e-09
SOR	TraesCS1A03G0596900-TraesCS1B03G0693500	0.0214729	0.0583184	0.3682	0.000421382
SOR	TraesCS1A03G0597000-TraesCS1B03G0693300	0.00884779	0.0869475	0.10176	5.96257e-06
SOR	TraesCS1A03G0597400-TraesCS1D03G0569500	0.0533908	0.166197	0.321251	3.97472e-05
SOR	TraesCS1A03G0597500-TraesCS1D03G0569400	0.00637133	0.0315497	0.201946	0.00259902
SOR	TraesCS1A03G0598300-TraesCS1B03G0692700	0.00618865	0.0631944	0.0979304	3.80058e-18
SOR	TraesCS1A03G0599400-TraesCS1D03G0568200	0.0459849	0.330763	0.139027	1.9259e-06
SOR	TraesCS1A03G0599900-TraesCS1D03G0567900	0.00388482	0.167068	0.0232529	4.05148e-08
SOR	TraesCS1A03G0602000-TraesCS1D03G0566400	0.0139773	0.0740123	0.188851	0.00306894
SOR	TraesCS1A03G0602600-TraesCS1D03G0571800	0.0110361	0.0749926	0.147162	6.65889e-06
SOR	TraesCS1A03G0602900-TraesCS1D03G0571900	0.005209	0.0818914	0.0636087	6.95354e-07
SOR	TraesCS1A03G0603400-TraesCS1D03G0572400	0.0240292	0.0793456	0.302842	0.00198229
SOR	TraesCS1A03G0603800-TraesCS1B03G0696300	0.0369986	0.0775794	0.476913	0.0328916
SOR	TraesCS1A03G0605200-TraesCS1B03G0707300	4.31088e-05	0.0431088	0.001	0
SOR	TraesCS1A03G0605300-TraesCS1D03G0581900	0.0196897	0.0809863	0.243123	0.0277038
SOR	TraesCS1A03G0605600-TraesCS1B03G0707700	0.00700102	0.0426491	0.164154	2.75892e-06
SOR	TraesCS1A03G0605600-TraesCS1D03G0582200	0.01049	0.0449169	0.233543	3.01074e-05
SOR	TraesCS1A03G0606500-TraesCS1B03G0707100	0.00656891	0.158303	0.0414958	2.82252e-07
SOR	TraesCS1A03G0607700-TraesCS1D03G0580800	0.0181442	0.056635	0.320371	5.11e-05
SOR	TraesCS1A03G0607900-TraesCS1D03G0580600	0.0391353	0.270609	0.144619	3.63196e-13
SOR	TraesCS1A03G0608100-TraesCS1D03G0580500	0.0239379	0.090155	0.265519	2.5276e-06
SOR	TraesCS1A03G0611100-TraesCS1D03G0579000	0.0160826	0.114314	0.140688	0.00123585
SOR	TraesCS1A03G0612400-TraesCS1D03G0578500	0.00832916	0.0291607	0.28563	0.00764527
SOR	TraesCS1A03G0612500-TraesCS1B03G0701600	2.98606e-05	0.0298606	0.001	0
SOR	TraesCS1A03G0612500-TraesCS2D03G0699700	0.00041179	0.41179	0.001	0
SOR	TraesCS1A03G0613500-TraesCS1D03G0578000	0.00846816	0.0405313	0.208929	9.42793e-05
SOR	TraesCS1A03G0615800-TraesCS1B03G0698500	0.0207684	0.0623893	0.332885	0.0124481
SOR	TraesCS1A03G0617100-TraesCS1B03G0698100	3.4071e-05	0.034071	0.001	0
SOR	TraesCS1A03G0617100-TraesCS1D03G0575500	3.29768e-05	0.0329768	0.001	0
SOR	TraesCS1A03G0617700-TraesCS1D03G0575200	0.0169587	0.0431616	0.392911	8.8467e-06
SOR	TraesCS1A03G0619500-TraesCS1D03G0574500	0.00935325	0.0263147	0.355438	0.00266825
SOR	TraesCS1A03G0619600-TraesCS1D03G0575100	0.00685959	0.160382	0.0427704	1.42689e-09
SOR	TraesCS1A03G0620400-TraesCS7D03G0863100	0.00595128	0.000119026	50	0
SOR	TraesCS1A03G0621900-TraesCS1D03G0583200	0.00469582	0.360836	0.0130137	1.89933e-13
SOR	TraesCS1A03G0623300-TraesCS1D03G0584900	0.0076832	0.202716	0.0379014	8.31176e-20
SOR	TraesCS1A03G0623400-TraesCS1B03G0712000	5.53647e-05	0.0553647	0.001	0
SOR	TraesCS1A03G0623400-TraesCS1D03G0585100	1.5459e-05	0.015459	0.001	0
SOR	TraesCS1A03G0623900-TraesCS1D03G0585400	0.0208977	0.0599337	0.34868	0.0261201
SOR	TraesCS1A03G0624000-TraesCS1D03G0585500	0.018373	0.0767217	0.239477	2.03861e-09
SOR	TraesCS1A03G0624700-TraesCS1D03G0585800	0.00788714	0.208113	0.0378983	7.60506e-31
SOR	TraesCS1A03G0625400-TraesCS1D03G0586400	0.00603666	0.102143	0.0590999	4.34955e-06
SOR	TraesCS1A03G0625600-TraesCS1D03G0586500	0.00655175	0.0621403	0.105435	4.88202e-09
SOR	TraesCS1A03G0625800-TraesCS1B03G0714800	0.00286234	0.123134	0.0232458	1.76813e-08
SOR	TraesCS1A03G0626200-TraesCS1D03G0587200	0.00813005	0.104422	0.0778575	1.63586e-08
SOR	TraesCS1A03G0627000-TraesCS1B03G0716000	0.003889	0.0608497	0.0639115	6.53254e-10
SOR	TraesCS1A03G0627600-TraesCS1B03G0716500	0.0150399	0.0619635	0.242722	0.00086597
SOR	TraesCS1A03G0628300-TraesCS1B03G0717300	0.00472982	0.0781436	0.0605273	6.99179e-11
SOR	TraesCS1A03G0628400-TraesCS1B03G0718000	0.0241811	0.231974	0.10424	8.29747e-06
SOR	TraesCS1A03G0628800-TraesCS1D03G0590500	0.0064725	0.0630154	0.102713	1.35265e-08
SOR	TraesCS1A03G0628900-TraesCS1D03G0590700	0.0168939	0.0374663	0.450909	0.0425081
SOR	TraesCS1A03G0630100-TraesCS1D03G0591500	0.0133669	0.0512089	0.261026	1.2522e-07
SOR	TraesCS1A03G0632200-TraesCS1D03G0592800	0.00649325	0.102168	0.063555	1.15874e-07
SOR	TraesCS1A03G0632500-TraesCS1D03G0593300	0.00761265	0.130061	0.0585313	6.72116e-16
SOR	TraesCS1A03G0634200-TraesCS1D03G0594400	0.0240964	0.0869314	0.277188	8.75854e-07
SOR	TraesCS1A03G0634300-TraesCS1D03G0594500	0.0219098	0.126992	0.172528	2.08524e-10
SOR	TraesCS1A03G0634500-TraesCS1D03G0594800	8.28801e-05	0.0828801	0.001	0
SOR	TraesCS1A03G0637500-TraesCS1B03G0725000	0.000998452	0.10132	0.0098544	0
SOR	TraesCS1A03G0638100-TraesCS1B03G0725400	0.00901787	0.0671338	0.134327	3.9951e-06
SOR	TraesCS1A03G0640000-TraesCS1D03G0597700	0.0190313	0.0691851	0.275078	0.000516398
SOR	TraesCS1A03G0640300-TraesCS1D03G0598000	0.0118392	0.0534718	0.22141	4.21657e-06
SOR	TraesCS1A03G0640500-TraesCS1B03G0727300	0.0122853	0.114069	0.107701	5.65825e-22
SOR	TraesCS1A03G0642400-TraesCS1B03G0728700	0.00837463	0.0281721	0.297267	0.0416965
SOR	TraesCS1A03G0642500-TraesCS1D03G0599700	0.00876492	0.113734	0.0770652	2.03453e-16
SOR	TraesCS1A03G0642700-TraesCS1B03G0729200	0.00562089	0.0919162	0.0611524	1.26426e-10
SOR	TraesCS1A03G0642800-TraesCS1B03G0729500	0.00839519	0.330311	0.025416	2.29949e-13
SOR	TraesCS1A03G0644100-TraesCS1D03G0601300	0.0130327	0.0964616	0.135108	2.21848e-05
SOR	TraesCS1A03G0644900-TraesCS1D03G0601500	0.0226423	0.0966059	0.234378	2.29014e-05
SOR	TraesCS1A03G0645300-TraesCS1D03G0602300	0.0140246	0.056701	0.247343	5.68901e-07
SOR	TraesCS1A03G0645400-TraesCS1B03G0731100	0.0231488	0.12219	0.18945	5.76551e-07
SOR	TraesCS1A03G0645800-TraesCS1B03G0731600	0.00912348	0.113751	0.0802056	5.1934e-15
SOR	TraesCS1A03G0645900-TraesCS1B03G0731800	0.0205695	0.0757508	0.271542	0.00043235
SOR	TraesCS1A03G0646700-TraesCS1B03G0733000	6.95745e-05	0.0695745	0.001	0
SOR	TraesCS1A03G0646700-TraesCS1D03G0604700	2.42585e-05	0.0242585	0.001	0
SOR	TraesCS1A03G0647000-TraesCS1B03G0733300	0.00803957	0.252638	0.0318226	1.02527e-11
SOR	TraesCS1A03G0648000-TraesCS1B03G0734000	0.000108611	0.108611	0.001	0
SOR	TraesCS1A03G0648000-TraesCS1D03G0605600	0.000138544	0.138544	0.001	0
SOR	TraesCS1A03G0648100-TraesCS1B03G0734100	0.00491612	0.0930722	0.0528205	1.46e-11
SOR	TraesCS1A03G0648800-TraesCS1D03G0606600	0.0449249	0.23081	0.19464	3.00017e-15
SOR	TraesCS1A03G0649000-TraesCS1D03G0607000	0.00189853	0.0391338	0.0485137	0.000215324
SOR	TraesCS1A03G0650100-TraesCS1D03G0608000	0.00431802	0.0509075	0.0848208	0.000276846
SOR	TraesCS1A03G0650400-TraesCS1D03G0609200	0.00227337	0.0872442	0.0260575	6.54654e-14
SOR	TraesCS1A03G0650800-TraesCS1B03G0741600	0.0036678	0.101789	0.0360336	6.81892e-10
SOR	TraesCS1A03G0651100-TraesCS1D03G0609800	4.03751e-05	0.0403751	0.001	0
SOR	TraesCS1A03G0653300-TraesCS1D03G0611400	0.0076118	0.0624788	0.12183	1.46742e-16
SOR	TraesCS1A03G0653600-TraesCS1D03G0611500	0.00539243	0.0621586	0.0867526	1.6224e-07
SOR	TraesCS1A03G0656200-TraesCS1D03G0613900	0.0150089	0.0372846	0.40255	0.000963012
SOR	TraesCS1A03G0656800-TraesCS1B03G0744600	0.00430181	0.102962	0.0417805	1.99852e-10
SOR	TraesCS1A03G0657200-TraesCS1D03G0615000	0.00548006	0.0385419	0.142184	7.01047e-07
SOR	TraesCS1A03G0657400-TraesCS1D03G0615200	0.0079076	0.140023	0.0564737	2.36986e-11
SOR	TraesCS1A03G0657800-TraesCS1D03G0615800	0.0161588	0.0476798	0.338902	0.000112738
SOR	TraesCS1A03G0657900-TraesCS1D03G0615900	0.0823487	0.207897	0.396104	0.000743326
SOR	TraesCS1A03G0659000-TraesCS1D03G0616300	0.0100543	0.0638094	0.157569	2.50173e-08
SOR	TraesCS1A03G0659400-TraesCS1D03G0617000	0.0127196	0.080619	0.157775	8.0378e-08
SOR	TraesCS1A03G0661500-TraesCS1B03G0749900	0.0177585	0.0809875	0.219275	1.19607e-09
SOR	TraesCS1A03G0661600-TraesCS1D03G0618600	0.00796005	0.0847401	0.0939348	1.64786e-16
SOR	TraesCS1A03G0662500-TraesCS1D03G0619200	0.00111872	0.232346	0.0048149	0
SOR	TraesCS1A03G0662600-TraesCS1B03G0752200	0.00497128	0.170976	0.0290759	1.63413e-12
SOR	TraesCS1A03G0663200-TraesCS1B03G0753700	0.00885421	0.103474	0.0855695	1.49984e-09
SOR	TraesCS1A03G0663500-TraesCS1D03G0624900	0.00970256	0.0748553	0.129618	2.37652e-10
SOR	TraesCS1A03G0666400-TraesCS1B03G0756100	0.0176219	0.0464492	0.379379	0.00127522
SOR	TraesCS1A03G0666500-TraesCS1B03G0756200	0.0153805	0.121807	0.126269	3.73303e-09
SOR	TraesCS1A03G0666800-TraesCS1D03G0628300	0.0169775	0.0740814	0.229173	0.000368716
SOR	TraesCS1A03G0668000-TraesCS1D03G0630100	0.00285321	0.0890203	0.0320512	8.89309e-08
SOR	TraesCS1A03G0668100-TraesCS1B03G0759400	0.00671776	0.107667	0.062394	2.29413e-13
SOR	TraesCS1A03G0669200-TraesCS1D03G0632300	0.0107834	0.122129	0.088295	4.51954e-13
SOR	TraesCS1A03G0669300-TraesCS1D03G0632400	0.0081526	0.071135	0.114607	1.89874e-05
SOR	TraesCS1A03G0670400-TraesCS1D03G0633500	0.00624725	0.104295	0.0598996	1.74222e-08
SOR	TraesCS1A03G0671200-TraesCS1D03G0634600	0.0228663	0.245304	0.0932163	2.31254e-11
SOR	TraesCS1A03G0671300-TraesCS1B03G0763000	0.0177098	0.0563353	0.314365	1.05371e-05
SOR	TraesCS1A03G0671900-TraesCS1B03G0763500	0.0188555	0.260626	0.072347	7.72097e-11
SOR	TraesCS1A03G0672100-TraesCS1D03G0635700	0.0127672	0.130578	0.0977743	4.20286e-12
SOR	TraesCS1A03G0672500-TraesCS1D03G0636100	0.0185513	0.0563399	0.329275	3.99304e-06
SOR	TraesCS1A03G0673200-TraesCS1D03G0637600	0.100494	1.2978	0.0774343	3.38961e-42
SOR	TraesCS1A03G0674600-TraesCS1B03G0767000	0.0285581	0.174839	0.16334	1.67062e-07
SOR	TraesCS1A03G0675100-TraesCS7D03G0932800	0.0205696	0.0541504	0.37986	0.00106916
SOR	TraesCS1A03G0676100-TraesCS1B03G0767900	0.00383346	0.30048	0.0127578	0
SOR	TraesCS1A03G0677200-TraesCS1B03G0769400	0.0258431	0.0908832	0.284355	2.97425e-06
SOR	TraesCS1A03G0677300-TraesCS1B03G0769500	0.0380085	0.194352	0.195565	4.40843e-14
SOR	TraesCS1A03G0678300-TraesCS1D03G0642500	0.0221304	0.117645	0.188111	0.000185382
SOR	TraesCS1A03G0678400-TraesCS1D03G0642600	0.01912	0.140045	0.136527	0.000151819
SOR	TraesCS1A03G0679900-TraesCS1B03G0772800	0.00554886	0.187925	0.0295269	3.53428e-15
SOR	TraesCS1A03G0681000-TraesCS1D03G0644100	0.0134071	0.071495	0.187525	0.0255897
SOR	TraesCS1A03G0681600-TraesCS1D03G0645100	0.00819749	0.0844546	0.0970639	9.57267e-05
SOR	TraesCS1A03G0682100-TraesCS1B03G0776200	0.00971643	0.527768	0.0184104	6.94694e-34
SOR	TraesCS1A03G0684700-TraesCS1B03G0778900	0.00472796	0.0251534	0.187966	0
SOR	TraesCS1A03G0684800-TraesCS1D03G0648800	0.00434619	0.0573114	0.0758346	4.60327e-09
SOR	TraesCS1A03G0685100-TraesCS1D03G0649000	0.0060936	0.0920175	0.0662222	3.04766e-14
SOR	TraesCS1A03G0685200-TraesCS1D03G0649100	0.0144025	0.0706475	0.203864	0.000835978
SOR	TraesCS1A03G0685400-TraesCS1B03G0779700	0.108533	0.437946	0.247822	8.51585e-09
SOR	TraesCS1A03G0685800-TraesCS1B03G0780300	0.0286177	0.0913876	0.313147	0.000123584
SOR	TraesCS1A03G0686900-TraesCS1B03G0781100	0.017413	0.132537	0.131382	3.33863e-08
SOR	TraesCS1A03G0687100-TraesCS1D03G0650700	0.00921661	0.198874	0.0463441	1.6023e-07
SOR	TraesCS1A03G0687700-TraesCS1D03G0652500	0.0101115	0.112957	0.0895164	4.88453e-14
SOR	TraesCS1A03G0687800-TraesCS1D03G0652300	0.0297259	0.0901155	0.329864	0.000217938
SOR	TraesCS1A03G0688000-TraesCS1B03G0783200	3.03001e-05	0.0303001	0.001	0
SOR	TraesCS1A03G0688000-TraesCS1D03G0652000	3.67361e-05	0.0367361	0.001	0
SOR	TraesCS1A03G0691100-TraesCS1B03G0788000	1.63174e-05	0.0163174	0.001	0
SOR	TraesCS1A03G0691100-TraesCS1D03G0654900	7.3229e-05	0.073229	0.001	0
SOR	TraesCS1A03G0691200-TraesCS1D03G0655000	0.0018724	0.148399	0.0126174	0
SOR	TraesCS1A03G0693300-TraesCS1D03G0659300	0.0308493	0.0724806	0.425621	0.0355048
SOR	TraesCS1A03G0693600-TraesCS1D03G0659500	0.00301632	0.140303	0.0214986	4.95933e-23
SOR	TraesCS1A03G0694200-TraesCS1B03G0791600	0.00338936	0.125052	0.0271035	5.32257e-15
SOR	TraesCS1A03G0694300-TraesCS1B03G0791700	0.0251826	0.103358	0.243645	1.29115e-07
SOR	TraesCS1A03G0694700-TraesCS1D03G0661000	0.0187281	0.170786	0.109659	2.72708e-08
SOR	TraesCS1A03G0695700-TraesCS1D03G0661600	0.00326052	0.11579	0.0281588	4.32569e-08
SOR	TraesCS1A03G0696200-TraesCS1B03G0793700	0.014439	0.18494	0.0780741	3.70387e-12
SOR	TraesCS1A03G0698900-TraesCS1D03G0663800	0.0308579	0.20917	0.147526	3.30359e-14
SOR	TraesCS1A03G0701000-TraesCS1B03G0797600	7.47777e-05	0.0747777	0.001	0
SOR	TraesCS1A03G0702200-TraesCS1D03G0666300	0.0205374	0.080353	0.255589	2.46688e-07
SOR	TraesCS1A03G0702300-TraesCS1D03G0666400	0.0398606	0.0733046	0.543767	0.00676827
SOR	TraesCS1A03G0702600-TraesCS1D03G0666500	0.00410282	0.173549	0.0236407	2.15044e-08
SOR	TraesCS1A03G0705800-TraesCS1D03G0669900	0.0187407	0.0431671	0.434144	0.0101391
SOR	TraesCS1A03G0706000-TraesCS1D03G0670100	5.91501e-05	0.0591501	0.001	0
SOR	TraesCS1A03G0707900-TraesCS1D03G0672400	0.00690454	0.10921	0.0632227	8.92642e-07
SOR	TraesCS1A03G0708400-TraesCS1D03G0672800	0.00880834	0.193645	0.045487	9.2653e-22
SOR	TraesCS1A03G0708500-TraesCS1B03G0809400	0.0650222	0.154838	0.419936	0.000418463
SOR	TraesCS1A03G0708700-TraesCS1B03G0810100	3.25826e-05	0.0325826	0.001	0
SOR	TraesCS1A03G0709000-TraesCS1D03G0673700	0.0275183	0.0879582	0.312857	0.00751316
SOR	TraesCS1A03G0710000-TraesCS1D03G0674700	0.00632086	0.150518	0.041994	5.09045e-17
SOR	TraesCS1A03G0710500-TraesCS1D03G0674800	0.00270627	0.1271	0.0212925	1.56862e-10
SOR	TraesCS1A03G0711700-TraesCS1B03G0812400	9.11049e-05	0.0911049	0.001	0
SOR	TraesCS1A03G0711700-TraesCS1D03G0675200	6.87813e-05	0.0687813	0.001	0
SOR	TraesCS1A03G0711800-TraesCS1D03G0675300	0.00175341	0.0678681	0.0258356	0
SOR	TraesCS1A03G0712000-TraesCS1B03G0812700	0.00682413	0.0659495	0.103475	2.78538e-06
SOR	TraesCS1A03G0712000-TraesCS1D03G0675400	0.00416147	0.0438342	0.0949366	0.000190181
SOR	TraesCS1A03G0713800-TraesCS1D03G0676900	0.00331753	0.0781853	0.0424316	0
SOR	TraesCS1A03G0714400-TraesCS1D03G0677600	0.0145564	0.188371	0.0772751	7.82963e-20
SOR	TraesCS1A03G0717100-TraesCS1D03G0679600	0.00373649	0.194755	0.0191856	4.43183e-08
SOR	TraesCS1A03G0717600-TraesCS1D03G0679700	0.016605	0.125412	0.132404	2.59208e-17
SOR	TraesCS1A03G0718900-TraesCS1D03G0681600	6.23151e-05	0.0623151	0.001	0
SOR	TraesCS1A03G0721500-TraesCS1D03G0685500	0.00174509	0.150948	0.0115609	0
SOR	TraesCS1A03G0722600-TraesCS1B03G0824200	0.00839543	0.292049	0.0287467	3.64414e-29
SOR	TraesCS1A03G0722700-TraesCS1D03G0686400	0.0177906	0.0389294	0.456997	0.00145462
SOR	TraesCS1A03G0724000-TraesCS1D03G0687400	0.0294743	0.0725135	0.406466	0.0125161
SOR	TraesCS1A03G0724600-TraesCS1D03G0689000	0.0230966	0.0841668	0.274414	2.87758e-06
SOR	TraesCS1A03G0724700-TraesCS1D03G0689100	0.0273301	0.0513671	0.532054	0.00816158
SOR	TraesCS1A03G0724900-TraesCS1D03G0689400	0.0190198	0.0483757	0.393169	8.21568e-06
SOR	TraesCS1A03G0725300-TraesCS1B03G0827900	0.013122	0.0325673	0.402919	0.00256548
SOR	TraesCS1A03G0726700-TraesCS1D03G0691500	0.00612445	0.0416402	0.14708	0
SOR	TraesCS1A03G0728400-TraesCS1B03G0831500	0.0725323	0.2654	0.273294	4.22793e-06
SOR	TraesCS1A03G0728800-TraesCS1B03G0832300	0.00475711	0.138039	0.034462	7.25615e-17
SOR	TraesCS1A03G0728900-TraesCS1B03G0832800	0.0203513	0.0995641	0.204404	1.183e-06
SOR	TraesCS1A03G0729800-TraesCS1D03G0693800	0.00805656	0.0405593	0.198636	0.00100919
SOR	TraesCS1A03G0730500-TraesCS1B03G0834300	0.0229604	0.199804	0.114915	2.38123e-08
SOR	TraesCS1A03G0730900-TraesCS1D03G0695000	0.0161608	0.0412794	0.391497	0.0197233
SOR	TraesCS1A03G0734300-TraesCS1D03G0699400	0.0449185	0.0935462	0.480174	0.020857
SOR	TraesCS1A03G0734900-TraesCS1B03G0839400	0.0244475	0.13327	0.183444	1.65027e-10
SOR	TraesCS1A03G0736000-TraesCS1D03G0701500	0.0143799	0.055806	0.257677	0.00570515
SOR	TraesCS1A03G0736300-TraesCS1D03G0700900	0.00824576	0.200343	0.0411582	2.61467e-16
SOR	TraesCS1A03G0738000-TraesCS1D03G0703900	0.00991204	0.837902	0.0118296	2.9765e-10
SOR	TraesCS1A03G0739500-TraesCS1D03G0707600	0.0123974	0.120331	0.103027	7.28229e-07
SOR	TraesCS1A03G0741400-TraesCS1B03G0845600	0.00537087	0.220977	0.0243051	1.68345e-13
SOR	TraesCS1A03G0741700-TraesCS1D03G0710200	0.00266102	0.130274	0.0204262	2.13115e-27
SOR	TraesCS1A03G0743000-TraesCS1B03G0848000	0.006741	0.17123	0.0393682	9.09871e-07
SOR	TraesCS1A03G0743700-TraesCS1B03G0848500	0.0117771	0.22303	0.052805	5.51833e-27
SOR	TraesCS1A03G0744600-TraesCS1D03G0712200	0.00728024	0.141208	0.0515568	4.33745e-10
SOR	TraesCS1A03G0747600-TraesCS1D03G0715200	0.0126471	0.0634381	0.199361	7.39735e-09
SOR	TraesCS1A03G0748200-TraesCS1B03G0852900	0.0385622	0.153022	0.252004	4.62618e-08
SOR	TraesCS1A03G0749100-TraesCS1B03G0854300	0.0354364	0.0837671	0.423035	0.00127753
SOR	TraesCS1A03G0749500-TraesCS1B03G0855000	0.0107578	0.0650892	0.165278	2.53886e-05
SOR	TraesCS1A03G0749800-TraesCS1B03G0856200	0.034273	0.143088	0.239524	9.63195e-10
SOR	TraesCS1A03G0750100-TraesCS1B03G0856500	5.14779e-05	0.0514779	0.001	0
SOR	TraesCS1A03G0750100-TraesCS1D03G0719600	6.47678e-05	0.0647678	0.001	0
SOR	TraesCS1A03G0753200-TraesCS1B03G0859600	0.0115077	0.0560589	0.205279	0.000148098
SOR	TraesCS1A03G0753400-TraesCS1D03G0721600	0.00673499	0.0432342	0.155779	0.000478636
SOR	TraesCS1A03G0753700-TraesCS1D03G0721800	0.0235	0.122839	0.191307	5.15399e-12
SOR	TraesCS1A03G0753900-TraesCS1D03G0722400	0.00611961	0.384407	0.0159196	3.50024e-14
SOR	TraesCS1A03G0755700-TraesCS1B03G0863900	0.0150164	0.230536	0.065137	1.39623e-27
SOR	TraesCS1A03G0756500-TraesCS1D03G0725400	4.21116e-05	0.0421116	0.001	0
SOR	TraesCS1A03G0759700-TraesCS1D03G0727800	0.00640383	0.02755	0.232444	0.00366016
SOR	TraesCS1A03G0760300-TraesCS1B03G0869000	0.00418698	0.0979084	0.0427642	4.94824e-10
SOR	TraesCS1A03G0760300-TraesCS1D03G0728200	0.00360048	0.113595	0.0316958	3.40491e-11
SOR	TraesCS1A03G0760500-TraesCS1D03G0728400	0.00852055	0.147084	0.0579299	3.6627e-15
SOR	TraesCS1A03G0760600-TraesCS1D03G0728500	0.0292508	0.12187	0.240016	3.20002e-05
SOR	TraesCS1A03G0761500-TraesCS1B03G0870100	0.00876379	0.0908416	0.0964733	1.53837e-09
SOR	TraesCS1A03G0761600-TraesCS1D03G0729200	0.00308954	0.0714521	0.0432393	9.27906e-05
SOR	TraesCS1A03G0763500-TraesCS1D03G0730700	0.022307	0.0869815	0.256457	3.23758e-09
SOR	TraesCS1A03G0763600-TraesCS1D03G0730800	0.00012461	0.12461	0.001	0
SOR	TraesCS1A03G0763700-TraesCS1D03G0730900	0.013817	0.0845656	0.163388	0.0045152
SOR	TraesCS1A03G0764500-TraesCS1D03G0731400	0.0692998	0.14778	0.468938	8.84801e-08
SOR	TraesCS1A03G0764700-TraesCS1B03G0874000	0.0121685	0.064201	0.189538	3.77053e-07
SOR	TraesCS1A03G0765700-TraesCS1D03G0732700	0.00597331	0.251656	0.0237361	1.31647e-07
SOR	TraesCS1A03G0766800-TraesCS1B03G0876200	0.00472314	0.0674028	0.0700733	5.00151e-05
SOR	TraesCS1A03G0767600-TraesCS1D03G0734600	0.0164036	0.113824	0.144114	0.000449662
SOR	TraesCS1A03G0768500-TraesCS1B03G0879300	0.0292353	0.226681	0.128971	8.30837e-10
SOR	TraesCS1A03G0769400-TraesCS1B03G0879800	0.0732624	0.206057	0.355544	3.33909e-06
SOR	TraesCS1A03G0771100-TraesCS1B03G0882300	0.00630922	0.0502421	0.125576	3.96483e-05
SOR	TraesCS1A03G0772000-TraesCS1B03G0884100	0.00402653	0.505258	0.00796926	4.94238e-48
SOR	TraesCS1A03G0772300-TraesCS1D03G0739600	0.0112092	0.346662	0.0323346	4.38168e-21
SOR	TraesCS1A03G0773700-TraesCS1D03G0740400	0.0507772	0.153522	0.330749	0.000164107
SOR	TraesCS1A03G0774100-TraesCS1D03G0741200	0.0191866	0.1632	0.117565	5.5091e-08
SOR	TraesCS1A03G0778600-TraesCS1D03G0745300	0.0156735	0.048711	0.321765	0.00527172
SOR	TraesCS1A03G0778900-TraesCS1D03G0745800	0.027111	0.0679045	0.399252	0.000308494
SOR	TraesCS1A03G0779000-TraesCS1D03G0746000	0.0248184	0.0763589	0.325023	0.0014802
SOR	TraesCS1A03G0780800-TraesCS1D03G0747700	0.0122435	0.226871	0.0539669	5.41888e-10
SOR	TraesCS1A03G0781200-TraesCS1D03G0748300	0.0201359	0.00529797	3.80069	0.0105583
SOR	TraesCS1A03G0781700-TraesCS1B03G0896700	0.00747917	0.242808	0.0308028	7.60808e-16
SOR	TraesCS1A03G0782100-TraesCS1D03G0749000	0.0336197	0.0641621	0.52398	0.0119859
SOR	TraesCS1A03G0782800-TraesCS1B03G0897800	0.0169624	0.049526	0.342494	4.54093e-05
SOR	TraesCS1A03G0783000-TraesCS1B03G0898900	0.018283	0.264483	0.0691274	2.51612e-10
SOR	TraesCS1A03G0786600-TraesCS1B03G0903900	5.82182e-05	0.0582182	0.001	0
SOR	TraesCS1A03G0786600-TraesCS1D03G0753700	5.82182e-05	0.0582182	0.001	0
SOR	TraesCS1A03G0787600-TraesCS1D03G0754400	0.0610514	0.102251	0.597073	0.0235915
SOR	TraesCS1A03G0788400-TraesCS1D03G0754800	0.0102337	0.0748939	0.136643	9.82382e-05
SOR	TraesCS1A03G0790700-TraesCS1B03G0907900	0.0149138	0.259924	0.0573777	1.20123e-18
SOR	TraesCS1A03G0790900-TraesCS1D03G0756800	0.0210013	0.0834824	0.251566	2.98456e-06
SOR	TraesCS1A03G0791600-TraesCS1D03G0757800	0.0134942	0.142553	0.0946614	1.41387e-11
SOR	TraesCS1A03G0791700-TraesCS1D03G0757900	0.00785791	0.116174	0.067639	8.01856e-05
SOR	TraesCS1A03G0791800-TraesCS1B03G0909700	0.00201147	0.198145	0.0101515	0
SOR	TraesCS1A03G0791900-TraesCS1D03G0758100	0.00474337	0.0855366	0.0554543	1.6551e-09
SOR	TraesCS1A03G0792000-TraesCS1D03G0758200	0.0274387	0.196958	0.139312	7.97383e-08
SOR	TraesCS1A03G0801100-TraesCS1B03G0920200	3.18223e-05	0.0318223	0.001	0
SOR	TraesCS1A03G0801200-TraesCS1B03G0920700	0.0238796	0.467475	0.051082	1.16889e-29
SOR	TraesCS1A03G0801400-TraesCS1D03G0768400	0.00216524	0.10843	0.019969	6.43352e-28
SOR	TraesCS1A03G0801800-TraesCS1D03G0769500	0.00782834	0.0268752	0.291284	1.48783e-07
SOR	TraesCS1A03G0803500-TraesCS1B03G0924400	0.0226525	0.089048	0.254386	0.000332938
SOR	TraesCS1A03G0805700-TraesCS1D03G0772900	0.0101897	0.0267443	0.381004	6.08547e-05
SOR	TraesCS1A03G0807400-TraesCS1B03G0928700	0.0232061	0.102449	0.226514	0.000140011
SOR	TraesCS1A03G0808300-TraesCS1B03G0929200	0.0186628	0.120843	0.154439	1.36894e-12
SOR	TraesCS1A03G0808700-TraesCS1B03G0929600	0.0218524	0.130982	0.166835	5.82995e-05
SOR	TraesCS1A03G0808900-TraesCS1D03G0777700	0.00455398	0.157073	0.0289928	0
SOR	TraesCS1A03G0809500-TraesCS1B03G0931500	0.027379	0.255146	0.107307	6.89486e-09
SOR	TraesCS1A03G0810300-TraesCS1B03G0934300	0.0266725	0.237035	0.112526	5.15996e-09
SOR	TraesCS1A03G0810400-TraesCS1D03G0779900	0.0218903	0.170358	0.128496	2.56928e-09
SOR	TraesCS1A03G0810500-TraesCS1D03G0780000	0.019797	0.272021	0.0727774	4.59738e-13
SOR	TraesCS1A03G0810700-TraesCS1D03G0780300	0.00471579	0.0860198	0.0548222	1.17916e-06
SOR	TraesCS1A03G0810900-TraesCS1D03G0780500	0.00983962	0.0687758	0.143068	2.23241e-06
SOR	TraesCS1A03G0811400-TraesCS1B03G0935300	0.00855579	0.0636496	0.13442	8.53328e-05
SOR	TraesCS1A03G0811500-TraesCS1D03G0781100	0.0100171	0.05931	0.168894	0.0214481
SOR	TraesCS1A03G0811900-TraesCS1B03G0936500	0.0342228	0.0800488	0.427525	0.0163696
SOR	TraesCS1A03G0812200-TraesCS1B03G0938000	0.0140829	0.14777	0.0953025	4.01115e-32
SOR	TraesCS1A03G0812400-TraesCS1D03G0783400	0.00319205	0.113736	0.0280654	7.8131e-10
SOR	TraesCS1A03G0812500-TraesCS1B03G0938400	8.7262e-05	0.087262	0.001	0
SOR	TraesCS1A03G0812600-TraesCS1D03G0783600	0.0242308	0.0564329	0.429374	0.000427022
SOR	TraesCS1A03G0815400-TraesCS1D03G0785900	0.00690641	0.0842972	0.0819292	2.04498e-10
SOR	TraesCS1A03G0815700-TraesCS1D03G0786200	0.00479623	0.0236141	0.203109	1.08478e-13
SOR	TraesCS1A03G0817000-TraesCS1B03G0941800	0.0391954	0.106448	0.368212	1.32261e-10
SOR	TraesCS1A03G0818500-TraesCS1B03G0944300	0.000348222	0.348222	0.001	0
SOR	TraesCS1A03G0818500-TraesCS1D03G0789100	0.00023378	0.23378	0.001	0
SOR	TraesCS1A03G0821600-TraesCS1D03G0790700	0.017968	0.0811376	0.221451	0.000752861
SOR	TraesCS1A03G0822500-TraesCS1D03G0791300	0.00946449	0.0433283	0.218437	1.26524e-06
SOR	TraesCS1A03G0824000-TraesCS1D03G0792900	0.00535364	0.163145	0.0328152	1.27796e-21
SOR	TraesCS1A03G0824600-TraesCS1B03G0948800	0.00442874	0.253748	0.0174533	1.63594e-11
SOR	TraesCS1A03G0825100-TraesCS1B03G0949700	0.0076576	0.0796797	0.0961048	6.49848e-07
SOR	TraesCS1A03G0825700-TraesCS1D03G0794800	0.0229789	0.0524425	0.438174	0.0170243
SOR	TraesCS1A03G0825800-TraesCS1B03G0950200	0.0177534	0.0523718	0.338988	0.00264342
SOR	TraesCS1A03G0826100-TraesCS1B03G0950500	0.00242202	0.118304	0.020473	9.75098e-18
SOR	TraesCS1A03G0826600-TraesCS1D03G0795200	0.0472183	0.0904774	0.521879	0.00282364
SOR	TraesCS1A03G0826700-TraesCS1B03G0950800	0.00025551	0.25551	0.001	0
SOR	TraesCS1A03G0826700-TraesCS1D03G0795500	0.000251674	0.251674	0.001	0
SOR	TraesCS1A03G0827300-TraesCS1D03G0796000	0.00589658	0.0748902	0.0787364	2.55966e-09
SOR	TraesCS1A03G0827500-TraesCS1B03G0951500	0.00911457	0.168542	0.0540787	9.66473e-11
SOR	TraesCS1A03G0827700-TraesCS1D03G0796400	0.0352971	0.0797698	0.442487	0.034278
SOR	TraesCS1A03G0827800-TraesCS1D03G0796500	0.0147775	0.0955363	0.15468	1.91985e-06
SOR	TraesCS1A03G0829600-TraesCS1D03G0797800	0.0178923	0.14946	0.119713	1.009e-12
SOR	TraesCS1A03G0830800-TraesCS1D03G0799000	3.04509e-05	0.0304509	0.001	0
SOR	TraesCS1A03G0833200-TraesCS1B03G0958300	0.015406	0.115496	0.13339	0.00259484
SOR	TraesCS1A03G0834600-TraesCS1B03G0959000	7.01491e-05	0.0701491	0.001	0
SOR	TraesCS1A03G0834600-TraesCS1D03G0803500	9.19805e-05	0.0919805	0.001	0
SOR	TraesCS1A03G0835800-TraesCS1D03G0804700	0.0157448	0.118988	0.132323	1.34081e-10
SOR	TraesCS1A03G0836000-TraesCS1D03G0804900	0.0079089	0.064208	0.123176	1.07183e-06
SOR	TraesCS1A03G0836400-TraesCS1B03G0960300	0.0175535	0.118482	0.148153	2.58926e-06
SOR	TraesCS1A03G0836700-TraesCS1B03G0960600	0.00194701	0.241902	0.00804876	7.30424e-14
SOR	TraesCS1A03G0838000-TraesCS1D03G0806800	0.0110121	0.0273936	0.401995	0.000893041
SOR	TraesCS1A03G0838900-TraesCS1D03G0807500	0.0159002	0.0720899	0.220561	0.000127751
SOR	TraesCS1A03G0839200-TraesCS1D03G0808400	0.00640767	0.0676965	0.0946529	5.65433e-18
SOR	TraesCS1A03G0839500-TraesCS1D03G0809000	0.00587158	0.0530912	0.110594	5.76125e-06
SOR	TraesCS1A03G0841000-TraesCS1D03G0809600	0.00737905	0.0314938	0.234302	0.0256771
SOR	TraesCS1A03G0842800-TraesCS1B03G0967900	0.00345867	0.405714	0.0085249	5.8878e-30
SOR	TraesCS1A03G0843600-TraesCS1D03G0812300	0.0205661	0.0540027	0.380834	0.000931477
SOR	TraesCS1A03G0844200-TraesCS1D03G0812600	0.0144809	0.163062	0.0888063	4.13017e-13
SOR	TraesCS1A03G0844600-TraesCS1D03G0812800	0.00903354	0.17198	0.0525267	4.22587e-08
SOR	TraesCS1A03G0845600-TraesCS1D03G0813700	0.00416652	0.0757761	0.0549846	9.5111e-07
SOR	TraesCS1A03G0849500-TraesCS1D03G0819200	0.0298519	0.0925	0.322724	0.00601407
SOR	TraesCS1A03G0851600-TraesCS1D03G0821700	0.00494651	0.0703372	0.0703257	1.17415e-05
SOR	TraesCS1A03G0852100-TraesCS1D03G0822300	0.0325727	0.0953554	0.341592	0.00186382
SOR	TraesCS1A03G0853500-TraesCS1D03G0823300	0.00815434	0.0332932	0.244925	0.0232635
SOR	TraesCS1A03G0854500-TraesCS1B03G0988400	0.0168463	0.116517	0.144581	0.000485301
SOR	TraesCS1A03G0855100-TraesCS1D03G0825600	0.00374677	0.0622733	0.0601665	1.57628e-06
SOR	TraesCS1A03G0858000-TraesCS1D03G0829400	0.0271929	0.0866787	0.31372	0.000109466
SOR	TraesCS1A03G0858100-TraesCS1D03G0829500	0.00355115	0.102907	0.0345084	6.55024e-10
SOR	TraesCS1A03G0860000-TraesCS1D03G0831000	0.00720953	0.0389418	0.185136	0.000275558
SOR	TraesCS1A03G0860700-TraesCS1D03G0831900	0.034916	0.180754	0.193169	5.42611e-05
SOR	TraesCS1A03G0862200-TraesCS1B03G1013800	0.0203651	0.068743	0.296251	0.0285715
SOR	TraesCS1A03G0862500-TraesCS1D03G0843500	0.0308519	0.122463	0.251929	2.44102e-08
SOR	TraesCS1A03G0863000-TraesCS1D03G0843100	0.0285129	0.076062	0.374864	0.00257819
SOR	TraesCS1A03G0863500-TraesCS1B03G1010800	0.0209252	0.0509519	0.410685	9.07415e-05
SOR	TraesCS1A03G0864200-TraesCS1B03G1009100	0.022269	0.243178	0.091575	1.70001e-13
SOR	TraesCS1A03G0864500-TraesCS1D03G0839900	0.0101453	0.181303	0.0559574	7.1577e-13
SOR	TraesCS1A03G0864900-TraesCS1D03G0839500	0.0226372	0.0846726	0.26735	1.1043e-06
SOR	TraesCS1A03G0866200-TraesCS1B03G1004700	0.00594864	0.0580507	0.102473	4.83694e-11
SOR	TraesCS1A03G0868700-TraesCS1B03G1002600	0.0192776	0.125044	0.154166	4.75472e-09
SOR	TraesCS1A03G0869100-TraesCS1D03G0835900	0.00538705	0.138813	0.038808	0.000168639
SOR	TraesCS1A03G0869200-TraesCS1D03G0835700	0.00530556	0.0963166	0.0550845	2.54746e-05
SOR	TraesCS1A03G0869500-TraesCS1D03G0835500	5.93709e-05	0.0593709	0.001	0
SOR	TraesCS1A03G0870000-TraesCS1D03G0834900	0.0146869	0.0408969	0.359119	0.00180536
SOR	TraesCS1A03G0870900-TraesCS1B03G1000000	0.0223749	0.0416739	0.536903	0.0392459
SOR	TraesCS1A03G0871300-TraesCS1D03G0833100	0.0192367	0.13307	0.144561	8.92971e-06
SOR	TraesCS1A03G0872300-TraesCS1B03G1014800	0.0169626	0.217355	0.0780413	7.29322e-16
SOR	TraesCS1A03G0874000-TraesCS1D03G0848400	0.0331408	0.0771353	0.429645	0.00133419
SOR	TraesCS1A03G0874600-TraesCS1B03G1019800	0.00440729	0.0565257	0.0779696	3.4639e-10
SOR	TraesCS1A03G0874700-TraesCS1B03G1019900	0.00598663	0.105503	0.0567437	4.25466e-08
SOR	TraesCS1A03G0874800-TraesCS1D03G0850200	0.0304966	0.0969388	0.314596	0.0042624
SOR	TraesCS1A03G0875600-TraesCS1B03G1022100	0.00555073	0.171141	0.0324337	5.1079e-22
SOR	TraesCS1A03G0876600-TraesCS1B03G1023700	0.00646653	0.294943	0.0219247	3.26122e-27
SOR	TraesCS1A03G0876900-TraesCS1D03G0852300	0.0122064	0.0734524	0.166181	8.74776e-06
SOR	TraesCS1A03G0879800-TraesCS1B03G1027000	0.00693966	0.164094	0.0422907	4.46607e-17
SOR	TraesCS1A03G0880800-TraesCS1D03G0854100	0.00281816	0.114563	0.0245992	3.64463e-09
SOR	TraesCS1A03G0881200-TraesCS1B03G1029200	0.0147203	0.138688	0.10614	4.58816e-09
SOR	TraesCS1A03G0881400-TraesCS1B03G1029400	0.00433803	0.0231728	0.187204	0.00275977
SOR	TraesCS1A03G0881400-TraesCS1D03G0855000	0.00360271	0.0236452	0.152365	0.00114001
SOR	TraesCS1A03G0881500-TraesCS1D03G0855100	0.00575661	0.0774391	0.0743372	0.00305153
SOR	TraesCS1A03G0881700-TraesCS1D03G0855600	0.00359805	0.0259087	0.138874	0.000528063
SOR	TraesCS1A03G0883000-TraesCS1B03G1033100	0.0149336	0.213039	0.0700982	8.76987e-18
SOR	TraesCS1A03G0883500-TraesCS1D03G0858800	0.0160974	0.118119	0.136281	1.69311e-11
SOR	TraesCS1A03G0883600-TraesCS1D03G0858900	0.0135177	0.121773	0.111008	3.83114e-08
SOR	TraesCS1A03G0884800-TraesCS1D03G0859800	0.00918049	0.0621152	0.147798	2.58155e-07
SOR	TraesCS1A03G0884900-TraesCS1B03G1035200	0.0239573	0.201963	0.118622	1.06126e-17
SOR	TraesCS1A03G0885900-TraesCS1B03G1036300	2.78001e-05	0.0278001	0.001	0
SOR	TraesCS1A03G0886300-TraesCS1D03G0861400	0.0002284	0.2284	0.001	0
SOR	TraesCS1A03G0887400-TraesCS1D03G0862700	0.0916453	0.209281	0.437905	1.1148e-06
SOR	TraesCS1A03G0887800-TraesCS1D03G0863300	0.0149401	0.051686	0.289054	0.000737562
SOR	TraesCS1A03G0888800-TraesCS1D03G0864700	0.00827093	0.121178	0.0682542	6.93271e-11
SOR	TraesCS1A03G0889400-TraesCS1B03G1040600	0.00313998	0.0512855	0.0612255	2.47834e-06
SOR	TraesCS1A03G0891000-TraesCS1B03G1042600	0.0187303	0.284235	0.0658971	1.46695e-19
SOR	TraesCS1A03G0893900-TraesCS1B03G1050300	0.000645728	0.645728	0.001	0
SOR	TraesCS1A03G0893900-TraesCS1D03G0855800	0.000886024	0.886024	0.001	0
SOR	TraesCS1A03G0894100-TraesCS1D03G0870600	0.00362118	7.24236e-05	50	0
SOR	TraesCS1A03G0895200-TraesCS1B03G1052600	0.0100691	0.176898	0.0569202	2.46295e-19
SOR	TraesCS1A03G0897000-TraesCS1D03G0874900	0.00088158	0.0751587	0.0117296	0
SOR	TraesCS1A03G0897100-TraesCS1B03G1054200	0.000112017	0.112017	0.001	0
SOR	TraesCS1A03G0897100-TraesCS1D03G0875200	6.41707e-05	0.0641707	0.001	0
SOR	TraesCS1A03G0897200-TraesCS1D03G0875300	0.0202111	0.228735	0.0883603	4.64173e-09
SOR	TraesCS1A03G0899400-TraesCS1B03G1056500	0.0159622	0.232014	0.0687984	2.19669e-14
SOR	TraesCS1A03G0901200-TraesCS1D03G0878600	0.0229218	0.0914162	0.250741	0.00528183
SOR	TraesCS1A03G0902300-TraesCS1D03G0880500	0.0353345	0.0776856	0.45484	0.00103284
SOR	TraesCS1A03G0902700-TraesCS1D03G0881400	0.00956343	0.0460419	0.207711	0.00276671
SOR	TraesCS1A03G0903700-TraesCS1B03G1061800	0.0144036	0.125612	0.114667	3.59539e-16
SOR	TraesCS1A03G0905600-TraesCS1D03G0883700	0.0118737	0.0798045	0.148785	1.55218e-06
SOR	TraesCS1A03G0906900-TraesCS1B03G1064900	0.00445452	0.0940176	0.0473796	2.45414e-07
SOR	TraesCS1A03G0908700-TraesCS1D03G0887900	0.0530767	0.1009	0.526032	1.53805e-05
SOR	TraesCS1A03G0909100-TraesCS1B03G1068500	0.0209236	0.0876154	0.238812	0.000215361
SOR	TraesCS1A03G0910400-TraesCS1D03G0889300	0.0136797	0.0579956	0.235876	9.93252e-05
SOR	TraesCS1A03G0910800-TraesCS1D03G0889500	0.0106174	0.152214	0.0697533	1.41093e-09
SOR	TraesCS1A03G0913600-TraesCS1D03G0892900	0.107643	0.229224	0.469598	2.70964e-09
SOR	TraesCS1A03G0914000-TraesCS1B03G1077000	0.0248619	0.136236	0.182491	1.41123e-07
SOR	TraesCS1A03G0914100-TraesCS1D03G0893700	0.0129672	0.070589	0.1837	2.04118e-08
SOR	TraesCS1A03G0915000-TraesCS1D03G0894300	0.00835255	0.140699	0.0593648	5.28102e-20
SOR	TraesCS1A03G0917700-TraesCS1D03G0896900	0.01585	0.128958	0.122908	1.26814e-08
SOR	TraesCS1A03G0917900-TraesCS1B03G1083000	0.00188032	0.0490057	0.0383693	2.50077e-05
SOR	TraesCS1A03G0917900-TraesCS1D03G0897100	0.00163238	0.0585517	0.0278793	0
SOR	TraesCS1A03G0918400-TraesCS1B03G1084100	0.0207956	0.0732696	0.283823	1.40603e-06
SOR	TraesCS1A03G0919200-TraesCS1B03G1085700	0.0154011	0.120554	0.127753	1.19865e-06
SOR	TraesCS1A03G0920400-TraesCS1D03G0903300	0.000930309	0.216532	0.0042964	0
SOR	TraesCS1A03G0920500-TraesCS1B03G1087200	0.00012153	0.12153	0.001	0
SOR	TraesCS1A03G0925600-TraesCS1D03G0908900	0.011589	0.209197	0.0553974	4.96985e-10
SOR	TraesCS1A03G0926300-TraesCS1B03G1102700	0.00309198	0.115503	0.0267698	0
SOR	TraesCS1A03G0927400-TraesCS1D03G0910800	0.00381825	0.0390127	0.097872	1.10416e-05
SOR	TraesCS1A03G0930600-TraesCS3B03G1278600	0.00480388	0.0118828	0.40427	0
SOR	TraesCS1A03G0941000-TraesCS1D03G0916300	0.0113146	0.100081	0.113055	5.94859e-12
SOR	TraesCS1A03G0941200-TraesCS1D03G0916100	0.0102004	0.10671	0.0955894	2.53062e-07
SOR	TraesCS1A03G0941900-TraesCS1D03G0915800	0.00381326	0.118836	0.0320885	3.65398e-10
SOR	TraesCS1A03G0942200-TraesCS1D03G0918400	0.033351	0.112487	0.296488	0.000586642
SOR	TraesCS1A03G0945100-TraesCS1B03G1119000	0.00574136	0.0630554	0.0910526	1.24499e-10
SOR	TraesCS1A03G0945300-TraesCS1D03G0919900	0.0181876	0.0896185	0.202944	6.40857e-07
SOR	TraesCS1A03G0947000-TraesCS1B03G1120700	0.0137268	0.0388713	0.353135	0.000336694
SOR	TraesCS1A03G0948100-TraesCS1D03G0922800	0.012157	0.0906929	0.134046	3.93008e-12
SOR	TraesCS1A03G0948500-TraesCS1D03G0923400	0.00923319	0.12019	0.0768218	1.13099e-05
SOR	TraesCS1A03G0949800-TraesCS4B03G0237900	0.0042741	0.0657754	0.0649802	7.80227e-12
SOR	TraesCS1A03G0950200-TraesCS1D03G0925300	0.0240958	0.0870425	0.276828	0.000950903
SOR	TraesCS1A03G0951000-TraesCS1D03G0926600	0.0296383	0.166597	0.177905	2.82382e-09
SOR	TraesCS1A03G0951200-TraesCS1D03G0926800	0.0112958	0.0449289	0.251414	0.000429964
SOR	TraesCS1A03G0952500-TraesCS1B03G1128100	0.0206175	0.0499858	0.412468	0.0348707
SOR	TraesCS1A03G0953400-TraesCS1D03G0929300	0.0235498	0.251454	0.0936544	1.78993e-19
SOR	TraesCS1A03G0955000-TraesCS1D03G0931200	0.000255666	0.255666	0.001	0
SOR	TraesCS1A03G0955500-TraesCS1D03G0931400	0.00162768	0.253549	0.00641957	0
SOR	TraesCS1A03G0956000-TraesCS1D03G0931700	0.00702105	0.0641387	0.109467	4.85367e-07
SOR	TraesCS1A03G0957500-TraesCS1B03G1136400	0.0550474	0.181787	0.302812	0.00223525
SOR	TraesCS1A03G0958900-TraesCS1D03G0934100	0.0114971	0.0683695	0.168162	8.52504e-06
SOR	TraesCS1A03G0959100-TraesCS1D03G0934200	0.0111635	0.0807192	0.138301	3.30894e-11
SOR	TraesCS1A03G0959900-TraesCS1D03G0934600	0.063095	0.200157	0.315228	0.00144446
SOR	TraesCS1A03G0960000-TraesCS1B03G1137500	0.0354541	0.178365	0.198772	8.64828e-07
SOR	TraesCS1A03G0961900-TraesCS1D03G0936400	0.0102736	0.0494689	0.207677	0.000927461
SOR	TraesCS1A03G0962200-TraesCS1B03G1140000	0.0027218	0.332314	0.00819047	3.1549e-29
SOR	TraesCS1A03G0963300-TraesCS1D03G0937600	0.0124725	0.0323247	0.38585	0.0144233
SOR	TraesCS1A03G0965000-TraesCS1D03G0939300	0.00258641	0.0736718	0.0351073	7.20035e-06
SOR	TraesCS1A03G0966200-TraesCS1D03G0940600	0.00297917	0.250824	0.0118775	4.82945e-12
SOR	TraesCS1A03G0967800-TraesCS1D03G0941100	0.0179261	0.063953	0.2803	0.00458258
SOR	TraesCS1A03G0968100-TraesCS1B03G1150600	0.00217459	0.19594	0.0110983	1.14243e-15
SOR	TraesCS1A03G0968100-TraesCS1D03G0941500	0.00328426	0.243515	0.0134869	2.38688e-18
SOR	TraesCS1A03G0968300-TraesCS1D03G0941700	0.0236121	0.0872761	0.270545	1.92566e-06
SOR	TraesCS1A03G0969800-TraesCS1B03G1153700	0.000314651	0.314651	0.001	0
SOR	TraesCS1A03G0969800-TraesCS1D03G0942600	0.000477838	0.477838	0.001	0
SOR	TraesCS1A03G0972200-TraesCS1D03G0943800	0.0394967	0.115549	0.341818	0.00740043
SOR	TraesCS1A03G0972400-TraesCS1D03G0944000	0.00102486	0.263429	0.00389046	0
SOR	TraesCS1A03G0974000-TraesCS1B03G1156700	0.0250844	0.150654	0.166503	7.03284e-14
SOR	TraesCS1A03G0974200-TraesCS1B03G1157000	0.0333207	0.254746	0.1308	4.41186e-16
SOR	TraesCS1A03G0974400-TraesCS1D03G0945900	0.0270989	0.058733	0.461392	0.00201586
SOR	TraesCS1A03G0974500-TraesCS1D03G0946100	0.00018879	0.18879	0.001	0
SOR	TraesCS1A03G0975700-TraesCS1D03G0947000	0.00646409	0.160207	0.0403484	3.75334e-16
SOR	TraesCS1A03G0977000-TraesCS1D03G0947400	0.0119346	0.172029	0.0693751	5.10388e-17
SOR	TraesCS1A03G0977200-TraesCS1D03G0947600	0.0207206	0.252817	0.0819589	3.46756e-10
SOR	TraesCS1A03G0978800-TraesCS1D03G0948700	0.0370967	0.0596312	0.622102	0.0237442
SOR	TraesCS1A03G0981200-TraesCS1B03G1165400	0.0442467	0.144845	0.305476	3.76355e-06
SOR	TraesCS1A03G0985700-TraesCS1B03G1168000	0.0326365	0.176467	0.184944	1.26698e-25
SOR	TraesCS1A03G0986200-TraesCS1D03G0953500	0.00137931	0.108498	0.0127128	3.24296e-22
SOR	TraesCS1A03G0986300-TraesCS1B03G1168600	0.0232473	0.0773959	0.300369	0.00442012
SOR	TraesCS1A03G0986800-TraesCS1B03G1168900	0.0114299	0.0690024	0.165645	1.59146e-10
SOR	TraesCS1A03G0991600-TraesCS1B03G1174300	0.00396402	0.310756	0.0127561	0
SOR	TraesCS1A03G0994600-TraesCS1D03G0960400	0.0063206	0.0361447	0.174869	0.0114342
SOR	TraesCS1A03G0994700-TraesCS1D03G0960500	0.0222725	0.195974	0.11365	1.32083e-08
SOR	TraesCS1A03G0996200-TraesCS5D03G1149700	0.0228525	0.139781	0.163488	4.24431e-05
SOR	TraesCS1A03G0998200-TraesCS5D03G1152700	0.00783297	0.134309	0.0583206	4.54847e-24
SOR	TraesCS1A03G0998900-TraesCS1D03G0960700	0.0665846	0.153817	0.432881	0.0119593
SOR	TraesCS1A03G1002300-TraesCS1D03G0963500	0.0215279	0.0502873	0.428098	3.08567e-06
SOR	TraesCS1A03G1002400-TraesCS1D03G0963600	0.0102053	0.057592	0.1772	0.00495322
SOR	TraesCS1A03G1002500-TraesCS1D03G0963700	0.0696438	0.131538	0.529456	0.00705618
SOR	TraesCS1A03G1002600-TraesCS1B03G1183200	0.0149894	0.199132	0.0752735	4.24114e-17
SOR	TraesCS1A03G1003200-TraesCS1D03G0965200	0.0190733	0.16116	0.118351	7.26952e-06
SOR	TraesCS1A03G1003700-TraesCS1D03G0965700	0.00487606	0.0863171	0.0564901	6.61799e-14
SOR	TraesCS1A03G1003900-TraesCS1D03G0966000	0.0405995	0.150471	0.269816	2.14533e-05
SOR	TraesCS1A03G1004100-TraesCS1D03G0966800	0.0302627	0.126959	0.238367	2.38479e-05
SOR	TraesCS1A03G1004700-TraesCS1D03G0967200	0.0109429	0.205541	0.0532398	2.42963e-14
SOR	TraesCS1A03G1005000-TraesCS1B03G1186600	0.0140043	0.186498	0.0750907	3.27445e-17
SOR	TraesCS1A03G1006100-TraesCS1B03G1187500	0.00534594	0.0628102	0.0851125	0.0015484
SOR	TraesCS1A03G1006800-TraesCS1D03G0970000	0.0134056	0.285771	0.0469105	4.53138e-28
SOR	TraesCS1A03G1008600-TraesCS1B03G1190200	0.000135234	0.135234	0.001	0
SOR	TraesCS1A03G1008600-TraesCS1D03G0971200	0.000167391	0.167391	0.001	0
SOR	TraesCS1A03G1011400-TraesCS1B03G1192300	0.00194145	0.0777706	0.0249637	0
SOR	TraesCS1A03G1011500-TraesCS1B03G1192600	0.0110294	0.145146	0.0759884	7.25213e-07
SOR	TraesCS1A03G1011700-TraesCS1D03G0972800	0.0432503	0.1796	0.240814	9.16664e-06
SOR	TraesCS1A03G1012400-TraesCS1D03G0973200	0.0196214	0.136997	0.143224	3.07914e-08
SOR	TraesCS1A03G1012500-TraesCS1B03G1193400	0.0278556	0.332203	0.0838511	1.25179e-16
SOR	TraesCS1A03G1013400-TraesCS1D03G0974000	0.00554549	0.102474	0.0541159	0.000343457
SOR	TraesCS1A03G1014100-TraesCS1D03G0975000	0.0056472	0.0775704	0.0728009	4.30333e-22
SOR	TraesCS1A03G1015700-TraesCS1D03G0976100	0.0123521	0.0584085	0.211478	2.16857e-05
SOR	TraesCS1A03G1016100-TraesCS1D03G0977000	0.0925175	0.379307	0.243912	2.81838e-08
SOR	TraesCS1A03G1017000-TraesCS1D03G0978000	0.00461849	0.0671562	0.0687724	9.24416e-10
SOR	TraesCS1A03G1017300-TraesCS1B03G1198400	0.000115218	0.115218	0.001	0
SOR	TraesCS1A03G1017500-TraesCS1D03G0978200	0.00560416	0.0879342	0.0637313	3.5796e-05
SOR	TraesCS1A03G1018800-TraesCS1B03G1200700	0.0074293	0.0431369	0.172226	6.87722e-09
SOR	TraesCS1A03G1020200-TraesCS1D03G0980700	0.0195331	0.338149	0.0577646	4.55806e-18
SOR	TraesCS1A03G1021200-TraesCS1D03G0981100	0.00112916	0.133163	0.00847953	0
SOR	TraesCS1A03G1022100-TraesCS1D03G0981800	0.0213443	0.242785	0.0879146	6.23226e-26
SOR	TraesCS1A03G1022200-TraesCS1D03G0982000	0.012778	0.405005	0.0315501	1.88929e-11
SOR	TraesCS1A03G1022400-TraesCS1B03G1205300	0.00011235	0.11235	0.001	0
SOR	TraesCS1A03G1023500-TraesCS1D03G0983000	0.00658194	0.0896446	0.0734227	1.68777e-06
SOR	TraesCS1A03G1024800-TraesCS1D03G0984500	0.00498751	0.0303373	0.164402	2.2591e-05
SOR	TraesCS1A03G1026500-TraesCS1D03G0985800	0.00603803	0.188626	0.0320106	4.11468e-13
SOR	TraesCS1A03G1026600-TraesCS1B03G1211100	0.0259294	0.259731	0.0998316	1.38219e-14
SOR	TraesCS1A03G1027000-TraesCS1D03G0986400	0.00238107	0.14989	0.0158854	3.64849e-22
SOR	TraesCS1A03G1028500-TraesCS1B03G1214300	0.0667617	0.182592	0.365633	1.36304e-05
SOR	TraesCS1A03G1031200-TraesCS1D03G0993200	0.0235954	0.187346	0.125946	8.19654e-06
SOR	TraesCS1A03G1031300-TraesCS1D03G0993400	0.0301908	0.279027	0.1082	1.68166e-07
SOR	TraesCS1A03G1031600-TraesCS1D03G0993600	0.00312317	1.09715	0.00284661	0
[truncated: 11,805 more rows]
