# Supplementary material for: Intra-Varietal Diversity and Its Contribution to Wheat Evolution, Domestication, and Improvement in Wheat
Source: Int J Mol Sci. 2023 Jun 16;24(12):10217. doi: 10.3390/ijms241210217 (PMC10299346; doi:10.3390/ijms241210217)
Supplement: Supplementary file 1 [file ijms-24-10217-s001.zip › Data S3 Most annotated 100 GO terms of genes in AK58.xlsx]

## Sheet: Sheet1
Data S3. Most annotated 100 GO terms of genes in AK58
GO term	Annotation	Ontology	annoGeneNumber
GO:0008150	biological_process	biological_process	16772
GO:0008152	metabolic process	biological_process	9324
GO:0006355	regulation of transcription, DNA-templated	biological_process	8971
GO:0055114	oxidation-reduction process	biological_process	6951
GO:0006351	transcription, DNA-templated	biological_process	6084
GO:0006952	defense response	biological_process	5834
GO:0006468	protein phosphorylation	biological_process	5336
GO:0009651	response to salt stress	biological_process	4679
GO:0050832	defense response to fungus	biological_process	4443
GO:0009409	response to cold	biological_process	4413
GO:0016310	phosphorylation	biological_process	4350
GO:0042742	defense response to bacterium	biological_process	4268
GO:0009737	response to abscisic acid	biological_process	4227
GO:0009414	response to water deprivation	biological_process	4040
GO:0009611	response to wounding	biological_process	3888
GO:0016567	protein ubiquitination	biological_process	3651
GO:0007165	signal transduction	biological_process	3639
GO:0006810	transport	biological_process	3515
GO:0009793	embryo development ending in seed dormancy	biological_process	3488
GO:0050826	response to freezing	biological_process	3330
GO:0006508	proteolysis	biological_process	3080
GO:0006979	response to oxidative stress	biological_process	3054
GO:0009555	pollen development	biological_process	2936
GO:0046777	protein autophosphorylation	biological_process	2882
GO:0046686	response to cadmium ion	biological_process	2856
GO:0042309	homoiothermy	biological_process	2814
GO:0009733	response to auxin	biological_process	2599
GO:0009751	response to salicylic acid	biological_process	2451
GO:0009617	response to bacterium	biological_process	2397
GO:0080167	response to karrikin	biological_process	2395
GO:0009753	response to jasmonic acid	biological_process	2361
GO:0009755	hormone-mediated signaling pathway	biological_process	2350
GO:0010200	response to chitin	biological_process	2311
GO:0055085	transmembrane transport	biological_process	2253
GO:0007275	multicellular organism development	biological_process	2240
GO:0031348	negative regulation of defense response	biological_process	2231
GO:0006412	translation	biological_process	2204
GO:0009620	response to fungus	biological_process	2147
GO:0006511	ubiquitin-dependent protein catabolic process	biological_process	2102
GO:0010224	response to UV-B	biological_process	1943
GO:0005975	carbohydrate metabolic process	biological_process	1930
GO:0045893	positive regulation of transcription, DNA-templated	biological_process	1929
GO:0035556	intracellular signal transduction	biological_process	1883
GO:0009738	abscisic acid-activated signaling pathway	biological_process	1791
GO:0006970	response to osmotic stress	biological_process	1775
GO:0009723	response to ethylene	biological_process	1638
GO:0051301	cell division	biological_process	1624
GO:0009627	systemic acquired resistance	biological_process	1618
GO:0009416	response to light stimulus	biological_process	1601
GO:0009626	plant-type hypersensitive response	biological_process	1593
GO:0045087	innate immune response	biological_process	1579
GO:0009860	pollen tube growth	biological_process	1546
GO:0030154	cell differentiation	biological_process	1536
GO:0009813	flavonoid biosynthetic process	biological_process	1532
GO:0009826	unidimensional cell growth	biological_process	1515
GO:0009867	jasmonic acid mediated signaling pathway	biological_process	1512
GO:0009735	response to cytokinin	biological_process	1494
GO:0071555	cell wall organization	biological_process	1488
GO:0010075	regulation of meristem growth	biological_process	1478
GO:0006612	protein targeting to membrane	biological_process	1466
GO:0010089	xylem development	biological_process	1445
GO:0052544	defense response by callose deposition in cell wall	biological_process	1431
GO:0048366	leaf development	biological_process	1424
GO:0015031	protein transport	biological_process	1414
GO:0007169	transmembrane receptor protein tyrosine kinase signaling pathway	biological_process	1409
GO:0009408	response to heat	biological_process	1404
GO:0009734	auxin-activated signaling pathway	biological_process	1404
GO:0010363	regulation of plant-type hypersensitive response	biological_process	1403
GO:0019761	glucosinolate biosynthetic process	biological_process	1396
GO:0010584	pollen exine formation	biological_process	1352
GO:0009845	seed germination	biological_process	1342
GO:0048481	plant ovule development	biological_process	1336
GO:0009909	regulation of flower development	biological_process	1325
GO:0009664	plant-type cell wall organization	biological_process	1322
GO:0042542	response to hydrogen peroxide	biological_process	1306
GO:0006457	protein folding	biological_process	1291
GO:0009965	leaf morphogenesis	biological_process	1273
GO:0007030	Golgi organization	biological_process	1252
GO:0006950	response to stress	biological_process	1245
GO:0010167	response to nitrate	biological_process	1243
GO:0015706	nitrate transport	biological_process	1235
GO:0042538	hyperosmotic salinity response	biological_process	1233
GO:0048437	floral organ development	biological_process	1231
GO:0031347	regulation of defense response	biological_process	1221
GO:0032259	methylation	biological_process	1207
GO:0009411	response to UV	biological_process	1198
GO:0009816	defense response to bacterium, incompatible interaction	biological_process	1180
GO:0048316	seed development	biological_process	1150
GO:0006629	lipid metabolic process	biological_process	1140
GO:0009862	systemic acquired resistance, salicylic acid mediated signaling pathway	biological_process	1128
GO:0048364	root development	biological_process	1121
GO:0010150	leaf senescence	biological_process	1115
GO:0009846	pollen germination	biological_process	1110
GO:0009624	response to nematode	biological_process	1105
GO:0042631	cellular response to water deprivation	biological_process	1102
GO:0000165	MAPK cascade	biological_process	1090
GO:0010228	vegetative to reproductive phase transition of meristem	biological_process	1081
GO:0010114	response to red light	biological_process	1074
GO:0009749	response to glucose	biological_process	1069
GO:0000226	microtubule cytoskeleton organization	biological_process	1063
GO:0005634	nucleus	cellular_component	25550
GO:0016021	integral component of membrane	cellular_component	20314
GO:0005737	cytoplasm	cellular_component	14527
GO:0016020	membrane	cellular_component	13852
GO:0005886	plasma membrane	cellular_component	13603
GO:0009507	chloroplast	cellular_component	13402
GO:0005739	mitochondrion	cellular_component	12878
GO:0005829	cytosol	cellular_component	9045
GO:0009536	plastid	cellular_component	8084
GO:0005576	extracellular region	cellular_component	6736
GO:0009506	plasmodesma	cellular_component	5442
GO:0005783	endoplasmic reticulum	cellular_component	4913
GO:0005575	cellular_component	cellular_component	4907
GO:0005794	Golgi apparatus	cellular_component	4610
GO:0005622	intracellular	cellular_component	4556
GO:0009505	plant-type cell wall	cellular_component	3861
GO:0005618	cell wall	cellular_component	3225
GO:0005773	vacuole	cellular_component	2907
GO:0005768	endosome	cellular_component	2568
GO:0048046	apoplast	cellular_component	2282
GO:0009570	chloroplast stroma	cellular_component	2199
GO:0005789	endoplasmic reticulum membrane	cellular_component	2147
GO:0005774	vacuolar membrane	cellular_component	2104
GO:0005802	trans-Golgi network	cellular_component	1993
GO:0005730	nucleolus	cellular_component	1864
GO:0009941	chloroplast envelope	cellular_component	1781
GO:0005840	ribosome	cellular_component	1633
GO:0043231	intracellular membrane-bounded organelle	cellular_component	1579
GO:0009535	chloroplast thylakoid membrane	cellular_component	1570
GO:0005623	cell	cellular_component	1380
GO:0000139	Golgi membrane	cellular_component	1334
GO:0031225	anchored component of membrane	cellular_component	1239
GO:0012505	endomembrane system	cellular_component	1123
GO:0009705	plant-type vacuole membrane	cellular_component	1021
GO:0005777	peroxisome	cellular_component	980
GO:0009532	plastid stroma	cellular_component	965
GO:0005887	integral component of plasma membrane	cellular_component	954
GO:0019005	SCF ubiquitin ligase complex	cellular_component	879
GO:0009579	thylakoid	cellular_component	842
GO:0090406	pollen tube	cellular_component	835
GO:0005856	cytoskeleton	cellular_component	764
GO:0009504	cell plate	cellular_component	754
GO:0009524	phragmoplast	cellular_component	747
GO:0010008	endosome membrane	cellular_component	715
GO:0009534	chloroplast thylakoid	cellular_component	698
GO:0022626	cytosolic ribosome	cellular_component	633
GO:0046658	anchored component of plasma membrane	cellular_component	633
GO:0005743	mitochondrial inner membrane	cellular_component	588
GO:0009986	cell surface	cellular_component	582
GO:0031969	chloroplast membrane	cellular_component	531
GO:0005874	microtubule	cellular_component	493
GO:0000325	plant-type vacuole	cellular_component	469
GO:0005694	chromosome	cellular_component	439
GO:0005615	extracellular space	cellular_component	425
GO:0000151	ubiquitin ligase complex	cellular_component	420
GO:0016324	apical plasma membrane	cellular_component	372
GO:0022625	cytosolic large ribosomal subunit	cellular_component	369
GO:0005654	nucleoplasm	cellular_component	365
GO:0080008	Cul4-RING E3 ubiquitin ligase complex	cellular_component	351
GO:0005759	mitochondrial matrix	cellular_component	349
GO:0010287	plastoglobule	cellular_component	346
GO:0048471	perinuclear region of cytoplasm	cellular_component	333
GO:0009706	chloroplast inner membrane	cellular_component	332
GO:0016607	nuclear speck	cellular_component	320
GO:0031012	extracellular matrix	cellular_component	314
GO:0009523	photosystem II	cellular_component	308
GO:0042646	plastid nucleoid	cellular_component	305
GO:0015629	actin cytoskeleton	cellular_component	300
GO:0000786	nucleosome	cellular_component	284
GO:0045177	apical part of cell	cellular_component	280
GO:0042651	thylakoid membrane	cellular_component	276
GO:0005635	nuclear envelope	cellular_component	274
GO:0010319	stromule	cellular_component	274
GO:0005819	spindle	cellular_component	265
GO:0009543	chloroplast thylakoid lumen	cellular_component	263
GO:0005681	spliceosomal complex	cellular_component	259
GO:0031966	mitochondrial membrane	cellular_component	254
GO:0031902	late endosome membrane	cellular_component	240
GO:0000502	proteasome complex	cellular_component	238
GO:0005770	late endosome	cellular_component	237
GO:0022627	cytosolic small ribosomal subunit	cellular_component	225
GO:0005643	nuclear pore	cellular_component	213
GO:0019013	viral nucleocapsid	cellular_component	212
GO:0015934	large ribosomal subunit	cellular_component	207
GO:0031361	integral component of thylakoid membrane	cellular_component	204
GO:0071944	cell periphery	cellular_component	197
GO:0000785	chromatin	cellular_component	193
GO:0005764	lysosome	cellular_component	192
GO:0005834	heterotrimeric G-protein complex	cellular_component	190
GO:0031977	thylakoid lumen	cellular_component	183
GO:0019898	extrinsic component of membrane	cellular_component	181
GO:0005747	mitochondrial respiratory chain complex I	cellular_component	180
GO:0009707	chloroplast outer membrane	cellular_component	180
GO:0031965	nuclear membrane	cellular_component	175
GO:0009522	photosystem I	cellular_component	173
GO:0005875	microtubule associated complex	cellular_component	168
GO:0005741	mitochondrial outer membrane	cellular_component	166
GO:0000932	P-body	cellular_component	162
GO:0000145	exocyst	cellular_component	160
GO:0015935	small ribosomal subunit	cellular_component	157
GO:0005515	protein binding	molecular_function	23915
GO:0003674	molecular_function	molecular_function	15684
GO:0005524	ATP binding	molecular_function	10389
GO:0046872	metal ion binding	molecular_function	9576
GO:0003677	DNA binding	molecular_function	8520
GO:0000166	nucleotide binding	molecular_function	8495
GO:0016740	transferase activity	molecular_function	6199
GO:0008270	zinc ion binding	molecular_function	6062
GO:0003824	catalytic activity	molecular_function	5938
GO:0016787	hydrolase activity	molecular_function	5812
GO:0016491	oxidoreductase activity	molecular_function	5316
GO:0016301	kinase activity	molecular_function	5280
GO:0004672	protein kinase activity	molecular_function	5257
GO:0003700	DNA-binding transcription factor activity	molecular_function	5145
GO:0004674	protein serine/threonine kinase activity	molecular_function	4513
GO:0016772	transferase activity, transferring phosphorus-containing groups	molecular_function	4180
GO:0003676	nucleic acid binding	molecular_function	3278
GO:0005488	binding	molecular_function	2839
GO:0004713	protein tyrosine kinase activity	molecular_function	2817
GO:0050825	ice binding	molecular_function	2814
GO:0009055	electron transfer activity	molecular_function	2710
GO:0003723	RNA binding	molecular_function	2663
GO:0005506	iron ion binding	molecular_function	2597
GO:0043565	sequence-specific DNA binding	molecular_function	2378
GO:0004842	ubiquitin-protein transferase activity	molecular_function	2352
GO:0031625	ubiquitin protein ligase binding	molecular_function	2316
GO:0020037	heme binding	molecular_function	2222
GO:0016757	transferase activity, transferring glycosyl groups	molecular_function	2198
GO:0042802	identical protein binding	molecular_function	2156
GO:0004675	transmembrane receptor protein serine/threonine kinase activity	molecular_function	2144
GO:0001653	peptide receptor activity	molecular_function	2129
GO:0030246	carbohydrate binding	molecular_function	2113
GO:0005509	calcium ion binding	molecular_function	2095
GO:0005215	transporter activity	molecular_function	2051
GO:0042803	protein homodimerization activity	molecular_function	1822
GO:0005516	calmodulin binding	molecular_function	1759
GO:0008233	peptidase activity	molecular_function	1756
GO:0003735	structural constituent of ribosome	molecular_function	1652
GO:0043531	ADP binding	molecular_function	1531
GO:0016874	ligase activity	molecular_function	1446
GO:0046983	protein dimerization activity	molecular_function	1433
GO:0016705	oxidoreductase activity, acting on paired donors, with incorporation or reduction of molecular oxygen	molecular_function	1391
GO:0004497	monooxygenase activity	molecular_function	1386
GO:0017111	nucleoside-triphosphatase activity	molecular_function	1366
GO:0003682	chromatin binding	molecular_function	1312
GO:0008168	methyltransferase activity	molecular_function	1224
GO:0016887	ATPase activity	molecular_function	1135
GO:0005507	copper ion binding	molecular_function	1134
GO:0004601	peroxidase activity	molecular_function	1129
GO:0004553	hydrolase activity, hydrolyzing O-glycosyl compounds	molecular_function	1099
GO:0004383	guanylate cyclase activity	molecular_function	1033
GO:0046982	protein heterodimerization activity	molecular_function	1009
GO:0004871	obsolete signal transducer activity	molecular_function	987
GO:0019825	oxygen binding	molecular_function	980
GO:0016758	transferase activity, transferring hexosyl groups	molecular_function	969
GO:0005525	GTP binding	molecular_function	960
GO:0061630	ubiquitin protein ligase activity	molecular_function	955
GO:0044212	transcription regulatory region DNA binding	molecular_function	923
GO:0043621	protein self-association	molecular_function	922
GO:0016798	hydrolase activity, acting on glycosyl bonds	molecular_function	916
GO:0003729	mRNA binding	molecular_function	884
GO:0016829	lyase activity	molecular_function	880
GO:0016746	transferase activity, transferring acyl groups	molecular_function	853
GO:0004702	obsolete signal transducer, downstream of receptor, with serine/threonine kinase activity	molecular_function	844
GO:0000287	magnesium ion binding	molecular_function	837
GO:0016747	transferase activity, transferring acyl groups other than amino-acyl groups	molecular_function	776
GO:0016788	hydrolase activity, acting on ester bonds	molecular_function	724
GO:0019901	protein kinase binding	molecular_function	711
GO:0008194	UDP-glycosyltransferase activity	molecular_function	700
GO:0043169	cation binding	molecular_function	695
GO:0004252	serine-type endopeptidase activity	molecular_function	688
GO:0016853	isomerase activity	molecular_function	680
GO:0080043	quercetin 3-O-glucosyltransferase activity	molecular_function	675
GO:0080044	quercetin 7-O-glucosyltransferase activity	molecular_function	675
GO:0022857	transmembrane transporter activity	molecular_function	658
GO:0005198	structural molecule activity	molecular_function	653
GO:0004712	protein serine/threonine/tyrosine kinase activity	molecular_function	650
GO:0004888	transmembrane signaling receptor activity	molecular_function	636
GO:0042277	peptide binding	molecular_function	621
GO:0004683	calmodulin-dependent protein kinase activity	molecular_function	613
GO:0004519	endonuclease activity	molecular_function	603
GO:0035251	UDP-glucosyltransferase activity	molecular_function	597
GO:0016709	oxidoreductase activity, acting on paired donors, with incorporation or reduction of molecular oxygen, NAD(P)H as one donor, and incorporation of one atom of oxygen	molecular_function	586
GO:0050660	flavin adenine dinucleotide binding	molecular_function	582
GO:0019199	transmembrane receptor protein kinase activity	molecular_function	581
GO:0000155	phosphorelay sensor kinase activity	molecular_function	576
GO:0003924	GTPase activity	molecular_function	569
GO:0010294	abscisic acid glucosyltransferase activity	molecular_function	569
GO:0033612	receptor serine/threonine kinase binding	molecular_function	564
GO:0047893	flavonol 3-O-glucosyltransferase activity	molecular_function	564
GO:0005496	steroid binding	molecular_function	562
GO:0080046	quercetin 4'-O-glucosyltransferase activity	molecular_function	559
GO:0052689	carboxylic ester hydrolase activity	molecular_function	555
GO:0017046	peptide hormone binding	molecular_function	545
GO:0004386	helicase activity	molecular_function	535
GO:0016298	lipase activity	molecular_function	535
GO:0030247	polysaccharide binding	molecular_function	535
GO:0080045	quercetin 3'-O-glucosyltransferase activity	molecular_function	530
GO:0030145	manganese ion binding	molecular_function	525
GO:0051020	GTPase binding	molecular_function	521
