# Supplementary material for: Intra-Varietal Diversity and Its Contribution to Wheat Evolution, Domestication, and Improvement in Wheat
Source: Int J Mol Sci. 2023 Jun 16;24(12):10217. doi: 10.3390/ijms241210217 (PMC10299346; doi:10.3390/ijms241210217)
Supplement: Supplementary file 1 [file ijms-24-10217-s001.zip › Data S4 GO enrichment of IPs, OPs and SORs in AK58.xlsx]

## Sheet: IPs
Data S4. GO enrichment of IPs in AK58
GO	Genome_annotated	IPs_annotated	P-value	Type	Terms
GO:0070647	4508	228	1.77505e-16	biological_process	protein modification by small protein conjugation or removal
GO:0051196	250	31	9.37538e-10	biological_process	regulation of coenzyme metabolic process
GO:0002020	492	41	9.89551e-10	molecular_function	protease binding
GO:0006508	6862	323	2.03792e-09	biological_process	proteolysis
GO:0019787	2749	155	3.29824e-09	molecular_function	ubiquitin-like protein transferase activity
GO:0051198	240	31	1.82573e-08	biological_process	negative regulation of coenzyme metabolic process
GO:0030163	4036	207	1.50105e-07	biological_process	protein catabolic process
GO:0045912	255	31	1.60747e-07	biological_process	negative regulation of carbohydrate metabolic process
GO:0003676	14916	533	5.05175e-07	molecular_function	nucleic acid binding
GO:0019941	2901	171	9.48412e-07	biological_process	modification-dependent protein catabolic process
GO:0051248	1135	81	1.08594e-06	biological_process	negative regulation of protein metabolic process
GO:0043169	16103	506	2.49524e-06	molecular_function	cation binding
GO:0044257	3556	179	3.08586e-06	biological_process	cellular protein catabolic process
GO:0043632	2925	171	4.3971e-06	biological_process	modification-dependent macromolecule catabolic process
GO:0051195	248	31	4.81798e-06	biological_process	negative regulation of cofactor metabolic process
GO:0004857	881	63	6.67217e-06	molecular_function	enzyme inhibitor activity
GO:0062014	291	31	8.62762e-06	biological_process	negative regulation of small molecule metabolic process
GO:2000082	245	31	1.27118e-05	biological_process	regulation of L-ascorbic acid biosynthetic process
GO:0046137	240	31	1.76947e-05	biological_process	negative regulation of vitamin metabolic process
GO:0051346	540	46	3.21094e-05	biological_process	negative regulation of hydrolase activity
GO:0019853	322	31	3.74507e-05	biological_process	L-ascorbic acid biosynthetic process
GO:0030656	248	31	4.04178e-05	biological_process	regulation of vitamin metabolic process
GO:0019852	322	31	4.12903e-05	biological_process	L-ascorbic acid metabolic process
GO:0009561	1327	69	6.46878e-05	biological_process	megagametogenesis
GO:2000083	240	31	7.23168e-05	biological_process	negative regulation of L-ascorbic acid biosynthetic process
GO:0010411	295	21	0.000131443	biological_process	xyloglucan metabolic process
GO:0052547	462	43	0.000373189	biological_process	regulation of peptidase activity
GO:1901565	6107	270	0.000535813	biological_process	organonitrogen compound catabolic process
GO:0009559	526	32	0.00116701	biological_process	embryo sac central cell differentiation
GO:0009828	197	19	0.0011796	biological_process	plant-type cell wall loosening
GO:0000160	1719	48	0.00148774	biological_process	phosphorelay signal transduction system
GO:0031324	3411	168	0.00179368	biological_process	negative regulation of cellular metabolic process
GO:0004867	316	35	0.00182005	molecular_function	serine-type endopeptidase inhibitor activity
GO:0046564	162	18	0.00245078	molecular_function	oxalate decarboxylase activity
GO:0009901	579	27	0.00255901	biological_process	anther dehiscence
GO:0033177	122	16	0.00258325	cellular_component	proton-transporting two-sector ATPase complex, proton-transporting domain
GO:0016623	203	20	0.00260887	molecular_function	oxidoreductase activity, acting on the aldehyde or oxo group of donors, oxygen as acceptor
GO:0010466	457	43	0.00264516	biological_process	negative regulation of peptidase activity
GO:0030597	78	12	0.00279013	molecular_function	RNA glycosylase activity
GO:0010951	436	43	0.00470624	biological_process	negative regulation of endopeptidase activity
GO:0052548	438	43	0.00518026	biological_process	regulation of endopeptidase activity
GO:0042547	195	17	0.0054876	biological_process	cell wall modification involved in multidimensional cell growth
GO:0032269	1015	63	0.0057767	biological_process	negative regulation of cellular protein metabolic process
GO:0080090	15392	616	0.00639325	biological_process	regulation of primary metabolic process
GO:0006109	490	38	0.0122527	biological_process	regulation of carbohydrate metabolic process
GO:0031323	15547	597	0.0136036	biological_process	regulation of cellular metabolic process
GO:0043255	429	34	0.0171267	biological_process	regulation of carbohydrate biosynthetic process
GO:0071462	1102	52	0.0171477	biological_process	cellular response to water stimulus
GO:0009831	186	17	0.0191902	biological_process	plant-type cell wall modification involved in multidimensional cell growth
GO:0061134	441	39	0.0192134	molecular_function	peptidase regulator activity
GO:0006766	787	44	0.021163	biological_process	vitamin metabolic process
GO:0006869	702	41	0.0223626	biological_process	lipid transport
GO:0009110	625	42	0.033315	biological_process	vitamin biosynthetic process
GO:0045861	465	43	0.0343634	biological_process	negative regulation of proteolysis
GO:0006631	2602	98	0.0372159	biological_process	fatty acid metabolic process
GO:0004175	2285	114	0.0417661	molecular_function	endopeptidase activity

## Sheet: OPs
Data S4. GO enrichment of OPs in AK58
GO	Genome_annotated	OPs_annotated	P-value	Type	Terms
GO:0036094	17215	4547	0	molecular_function	small molecule binding
GO:0003824	39908	8585	0	molecular_function	catalytic activity
GO:0005773	13577	3783	0	cellular_component	vacuole
GO:0071944	22931	6097	0	cellular_component	cell periphery
GO:0008144	12296	3581	0	molecular_function	drug binding
GO:0005215	6339	2180	1.75718e-304	molecular_function	transporter activity
GO:0043167	27586	6176	3.30946e-280	molecular_function	ion binding
GO:0016020	32611	7175	1.6331e-273	cellular_component	membrane
GO:0097367	12439	3360	7.82939e-239	molecular_function	carbohydrate derivative binding
GO:1901265	15155	3940	1.86657e-227	molecular_function	nucleoside phosphate binding
GO:0051179	17432	4248	8.02473e-206	biological_process	localization
GO:0040007	6852	2053	1.18064e-183	biological_process	growth
GO:0031982	3624	1270	3.08924e-178	cellular_component	vesicle
GO:0012505	10657	2857	7.43096e-176	cellular_component	endomembrane system
GO:0051704	15290	3732	6.68391e-174	biological_process	multi-organism process
GO:0097708	3481	1226	5.68959e-173	cellular_component	intracellular vesicle
GO:0005975	7836	2322	8.84978e-166	biological_process	carbohydrate metabolic process
GO:0048878	3409	1184	1.65095e-165	biological_process	chemical homeostasis
GO:0031224	21165	4813	2.22102e-161	cellular_component	intrinsic component of membrane
GO:0005886	20696	5556	2.87632e-151	cellular_component	plasma membrane
GO:0009698	2759	993	9.67365e-150	biological_process	phenylpropanoid metabolic process
GO:0016049	4839	1568	1.07345e-143	biological_process	cell growth
GO:0032502	21489	4756	4.051e-143	biological_process	developmental process
GO:0005794	5163	1546	9.14435e-143	cellular_component	Golgi apparatus
GO:0055044	5442	1638	2.97832e-138	cellular_component	symplast
GO:0030054	5469	1644	3.03053e-138	cellular_component	cell junction
GO:0031410	3472	1217	7.32204e-132	cellular_component	cytoplasmic vesicle
GO:0000271	2821	937	5.96837e-130	biological_process	polysaccharide biosynthetic process
GO:0022414	13959	3302	1.23762e-126	biological_process	reproductive process
GO:0000003	13973	3302	5.73172e-126	biological_process	reproduction
GO:0033692	2585	862	2.83858e-124	biological_process	cellular polysaccharide biosynthetic process
GO:0032501	22776	4880	2.02861e-119	biological_process	multicellular organismal process
GO:0071554	5880	1735	1.09376e-118	biological_process	cell wall organization or biogenesis
GO:0035556	4779	1400	3.08834e-116	biological_process	intracellular signal transduction
GO:0005976	3775	1207	6.17042e-115	biological_process	polysaccharide metabolic process
GO:0044264	3245	1066	3.49318e-113	biological_process	cellular polysaccharide metabolic process
GO:0030312	5782	1639	9.33838e-113	cellular_component	external encapsulating structure
GO:0044262	3983	1293	4.97683e-112	biological_process	cellular carbohydrate metabolic process
GO:0031090	9136	2328	2.39173e-110	cellular_component	organelle membrane
GO:0006793	13931	3367	6.16697e-110	biological_process	phosphorus metabolic process
GO:0043168	14703	4044	3.24019e-103	molecular_function	anion binding
GO:0050896	35987	7041	3.80748e-103	biological_process	response to stimulus
GO:0033218	2683	904	1.82404e-102	molecular_function	amide binding
GO:0060089	3215	1005	1.05559e-101	molecular_function	molecular transducer activity
GO:0005829	9612	2389	3.50936e-101	cellular_component	cytosol
GO:0008150	70856	11733	8.38781e-101	biological_process	biological_process
GO:0055085	6664	2213	6.65987e-100	biological_process	transmembrane transport
GO:0044706	3225	1167	6.11584e-99	biological_process	multi-multicellular organism process
GO:0048869	8730	2279	3.31106e-97	biological_process	cellular developmental process
GO:0010118	2010	748	2.61746e-95	biological_process	stomatal movement
GO:0048589	5664	1832	2.91796e-94	biological_process	developmental growth
GO:0009607	11992	3102	5.12628e-94	biological_process	response to biotic stimulus
GO:0009605	14894	3696	5.6526e-94	biological_process	response to external stimulus
GO:0023052	13321	3041	2.00322e-93	biological_process	signaling
GO:0034637	2746	931	1.81885e-92	biological_process	cellular carbohydrate biosynthetic process
GO:0016051	4048	1254	3.24726e-92	biological_process	carbohydrate biosynthetic process
GO:0018193	4876	1562	3.43219e-89	biological_process	peptidyl-amino acid modification
GO:0043412	16722	3480	4.1288e-88	biological_process	macromolecule modification
GO:0071840	19515	4147	4.65581e-88	biological_process	cellular component organization or biogenesis
GO:0072521	3231	999	1.42513e-84	biological_process	purine-containing compound metabolic process
GO:0044281	14583	3431	2.50786e-84	biological_process	small molecule metabolic process
GO:0055086	4546	1254	1.10023e-81	biological_process	nucleobase-containing small molecule metabolic process
GO:0005783	4955	1313	1.06592e-77	cellular_component	endoplasmic reticulum
GO:0032879	1932	716	4.05686e-77	biological_process	regulation of localization
GO:1901293	2835	771	6.63703e-76	biological_process	nucleoside phosphate biosynthetic process
GO:0008152	53420	9626	1.59775e-75	biological_process	metabolic process
GO:0009856	3225	1167	1.08501e-72	biological_process	pollination
GO:1901137	5378	1448	2.35331e-72	biological_process	carbohydrate derivative biosynthetic process
GO:0023051	2828	891	3.80767e-71	biological_process	regulation of signaling
GO:0022622	5707	1759	5.11152e-70	biological_process	root system development
GO:0007154	15067	3410	2.07632e-69	biological_process	cell communication
GO:0032989	5181	1594	4.48244e-69	biological_process	cellular component morphogenesis
GO:0044267	19474	3896	5.02076e-69	biological_process	cellular protein metabolic process
GO:0010646	2845	891	2.4985e-68	biological_process	regulation of cell communication
GO:0009504	754	337	2.67331e-68	cellular_component	cell plate
GO:0006468	7055	2034	3.94985e-68	biological_process	protein phosphorylation
GO:0002376	8007	1911	6.06628e-68	biological_process	immune system process
GO:0043900	3966	1168	1.80505e-67	biological_process	regulation of multi-organism process
GO:0004672	6015	1813	3.54664e-67	molecular_function	protein kinase activity
GO:0048468	3597	1214	1.20446e-64	biological_process	cell development
GO:1901135	7960	1999	4.26735e-64	biological_process	carbohydrate derivative metabolic process
GO:0007017	1781	616	1.59223e-63	biological_process	microtubule-based process
GO:0007166	2646	944	5.3264e-63	biological_process	cell surface receptor signaling pathway
GO:0005575	65851	10981	1.40778e-62	cellular_component	cellular_component
GO:0006811	7904	2399	2.93527e-62	biological_process	ion transport
GO:0005576	8160	1938	5.69971e-62	cellular_component	extracellular region
GO:0009653	9654	2655	7.18872e-62	biological_process	anatomical structure morphogenesis
GO:0065008	12778	2877	5.18237e-61	biological_process	regulation of biological quality
GO:0009888	6943	2042	1.12641e-60	biological_process	tissue development
GO:0016043	18167	3941	4.2282e-60	biological_process	cellular component organization
GO:0009699	1717	569	4.67838e-60	biological_process	phenylpropanoid biosynthetic process
GO:0048518	7403	1758	5.17948e-60	biological_process	positive regulation of biological process
GO:0051301	2941	882	5.42752e-59	biological_process	cell division
GO:0048364	5695	1753	9.59068e-59	biological_process	root development
GO:0048584	2106	721	1.10922e-58	biological_process	positive regulation of response to stimulus
GO:0008289	1827	591	8.57716e-58	molecular_function	lipid binding
GO:0045229	4725	1438	9.65262e-58	biological_process	external encapsulating structure organization
GO:0007165	13119	2971	2.01557e-57	biological_process	signal transduction
GO:0051716	19626	4136	2.1967e-57	biological_process	cellular response to stimulus
GO:0009611	4180	1215	1.31374e-56	biological_process	response to wounding
GO:0042562	682	295	5.06174e-56	molecular_function	hormone binding
GO:0002682	3371	965	3.42192e-55	biological_process	regulation of immune system process
GO:0009987	54602	9694	1.02208e-54	biological_process	cellular process
GO:0072522	1984	623	1.48164e-54	biological_process	purine-containing compound biosynthetic process
GO:0042802	3325	971	6.82932e-54	molecular_function	identical protein binding
GO:0007010	2479	801	1.35907e-53	biological_process	cytoskeleton organization
GO:0009624	1105	520	1.71741e-53	biological_process	response to nematode
GO:0044093	1650	522	2.29458e-52	biological_process	positive regulation of molecular function
GO:0021700	3443	1127	2.72709e-52	biological_process	developmental maturation
GO:0042594	2166	718	5.72661e-52	biological_process	response to starvation
GO:0048583	6476	1629	1.42761e-50	biological_process	regulation of response to stimulus
GO:0019748	4943	1306	5.03891e-50	biological_process	secondary metabolic process
GO:0019899	4033	1116	5.26919e-50	molecular_function	enzyme binding
GO:0030155	555	256	1.04423e-49	biological_process	regulation of cell adhesion
GO:0009846	1110	453	7.494e-49	biological_process	pollen germination
GO:0060548	1337	478	1.41429e-48	biological_process	negative regulation of cell death
GO:0007389	2369	809	2.4698e-48	biological_process	pattern specification process
GO:0052542	1695	625	5.21926e-48	biological_process	defense response by callose deposition
GO:0042335	906	402	1.97355e-47	biological_process	cuticle development
GO:0040008	3372	964	2.46148e-47	biological_process	regulation of growth
GO:0098791	2214	807	5.03572e-47	cellular_component	Golgi subcompartment
GO:0052482	1431	533	1.27375e-46	biological_process	defense response by cell wall thickening
GO:0044550	3082	862	1.22947e-45	biological_process	secondary metabolite biosynthetic process
GO:0005496	589	264	5.9063e-44	molecular_function	steroid binding
GO:0033037	1796	651	1.12869e-43	biological_process	polysaccharide localization
GO:0010073	2249	759	4.43206e-43	biological_process	meristem maintenance
GO:0051128	2626	769	1.09023e-42	biological_process	regulation of cellular component organization
GO:0097159	30085	5662	9.40892e-42	molecular_function	organic cyclic compound binding
GO:0005887	1018	428	1.848e-41	cellular_component	integral component of plasma membrane
GO:0003674	73929	11930	1.84994e-41	molecular_function	molecular_function
GO:0052544	1431	533	2.18322e-41	biological_process	defense response by callose deposition in cell wall
GO:0010941	2373	690	2.65274e-41	biological_process	regulation of cell death
GO:0045595	707	291	4.7809e-41	biological_process	regulation of cell differentiation
GO:0050793	6086	1530	7.41951e-41	biological_process	regulation of developmental process
GO:1901564	28429	5693	8.6495e-41	biological_process	organonitrogen compound metabolic process
GO:1901363	29974	5636	1.24116e-40	molecular_function	heterocyclic compound binding
GO:0098657	913	411	1.79222e-40	biological_process	import into cell
GO:0042221	22289	4861	5.62949e-40	biological_process	response to chemical
GO:0046777	2882	1091	6.52076e-40	biological_process	protein autophosphorylation
GO:0048513	1316	509	1.16292e-39	biological_process	animal organ development
GO:0016310	9227	2547	5.1387e-39	biological_process	phosphorylation
GO:0005737	43711	7945	1.56693e-38	cellular_component	cytoplasm
GO:0007030	1252	452	1.75698e-38	biological_process	Golgi organization
GO:0051049	1707	654	1.4292e-37	biological_process	regulation of transport
GO:0002684	1380	511	2.24152e-37	biological_process	positive regulation of immune system process
GO:0017144	5080	1265	7.17376e-37	biological_process	drug metabolic process
GO:0009719	14517	3331	2.45799e-36	biological_process	response to endogenous stimulus
GO:0048645	711	343	2.6291e-36	biological_process	animal organ formation
GO:0070370	626	262	2.72846e-36	biological_process	cellular heat acclimation
GO:0018108	2859	1071	8.27802e-36	biological_process	peptidyl-tyrosine phosphorylation
GO:0036211	14999	3283	1.23394e-35	biological_process	protein modification process
GO:0048868	2054	711	2.06539e-35	biological_process	pollen tube development
GO:0034220	5007	1774	2.43598e-35	biological_process	ion transmembrane transport
GO:0005856	1858	464	2.54412e-35	cellular_component	cytoskeleton
GO:0009966	2828	891	2.61363e-35	biological_process	regulation of signal transduction
GO:2000027	643	304	3.18218e-35	biological_process	regulation of animal organ morphogenesis
GO:0031984	4144	1017	3.58153e-35	cellular_component	organelle subcompartment
GO:0042803	1828	596	4.39601e-35	molecular_function	protein homodimerization activity
GO:2000241	3025	826	6.7237e-35	biological_process	regulation of reproductive process
GO:0044389	2316	820	7.26999e-35	molecular_function	ubiquitin-like protein ligase binding
GO:0051302	841	307	9.36294e-35	biological_process	regulation of cell division
GO:0051239	4984	1247	1.19445e-34	biological_process	regulation of multicellular organismal process
GO:0097305	6344	1714	1.31135e-34	biological_process	response to alcohol
GO:0016050	1317	458	1.59548e-34	biological_process	vesicle organization
GO:0052543	1509	551	2.13345e-34	biological_process	callose deposition in cell wall
GO:0006082	10414	2327	3.47807e-34	biological_process	organic acid metabolic process
GO:0048508	937	395	5.01413e-34	biological_process	embryonic meristem development
GO:0040029	1490	389	5.52578e-34	biological_process	regulation of gene expression, epigenetic
GO:0007172	545	253	7.35709e-34	biological_process	signal complex assembly
GO:0048532	1708	599	1.03554e-33	biological_process	anatomical structure arrangement
GO:0009880	706	314	2.10653e-33	biological_process	embryonic pattern specification
GO:0060560	4116	1415	4.03489e-33	biological_process	developmental growth involved in morphogenesis
GO:0016772	9036	2443	4.20572e-33	molecular_function	transferase activity, transferring phosphorus-containing groups
GO:0002253	1331	505	4.22766e-33	biological_process	activation of immune response
GO:0010015	3453	1198	4.50466e-33	biological_process	root morphogenesis
GO:0034401	966	254	4.88369e-33	biological_process	chromatin organization involved in regulation of transcription
GO:0048037	5444	1259	5.04302e-33	molecular_function	cofactor binding
GO:0098588	5433	1638	1.32084e-32	cellular_component	bounding membrane of organelle
GO:0006970	6829	1681	1.70614e-32	biological_process	response to osmotic stress
GO:0071310	9157	2306	1.80046e-32	biological_process	cellular response to organic substance
GO:0009845	1804	607	1.90572e-32	biological_process	seed germination
GO:0007049	4005	1015	2.84241e-32	biological_process	cell cycle
GO:0009726	603	274	3.22266e-32	biological_process	detection of endogenous stimulus
GO:0070589	910	291	4.9003e-32	biological_process	cellular component macromolecule biosynthetic process
GO:0009720	603	274	6.46292e-32	biological_process	detection of hormone stimulus
GO:0048469	1547	596	7.17694e-32	biological_process	cell maturation
GO:0006464	14999	3283	7.97906e-32	biological_process	cellular protein modification process
GO:0051259	961	334	1.57668e-31	biological_process	protein complex oligomerization
GO:0090351	1865	632	1.71961e-31	biological_process	seedling development
GO:0009942	588	273	2.64756e-31	biological_process	longitudinal axis specification
GO:0005506	2645	667	2.88031e-31	molecular_function	iron ion binding
GO:0016798	1793	584	1.00111e-30	molecular_function	hydrolase activity, acting on glycosyl bonds
GO:0044106	1293	360	1.05171e-30	biological_process	cellular amine metabolic process
GO:0010204	622	275	1.07369e-30	biological_process	defense response signaling pathway, resistance gene-independent
GO:0004553	1573	580	1.1056e-30	molecular_function	hydrolase activity, hydrolyzing O-glycosyl compounds
GO:0010480	551	259	1.29634e-30	biological_process	microsporocyte differentiation
GO:0031349	1518	530	1.49163e-30	biological_process	positive regulation of defense response
GO:0006813	810	400	1.51939e-30	biological_process	potassium ion transport
GO:0048545	1345	496	1.58893e-30	biological_process	response to steroid hormone
GO:0019637	6270	1484	1.65131e-30	biological_process	organophosphate metabolic process
GO:0010051	1264	547	3.44095e-30	biological_process	xylem and phloem pattern formation
GO:0051050	616	279	3.94565e-30	biological_process	positive regulation of transport
GO:0048656	607	273	4.22769e-30	biological_process	anther wall tapetum formation
GO:0006900	885	364	5.10514e-30	biological_process	vesicle budding from membrane
GO:0004713	2847	1071	5.2702e-30	molecular_function	protein tyrosine kinase activity
GO:0048654	615	273	6.5441e-30	biological_process	anther morphogenesis
GO:0010629	3108	608	7.54739e-30	biological_process	negative regulation of gene expression
GO:0010192	167	99	1.06149e-29	biological_process	mucilage biosynthetic process
GO:0033612	649	282	1.25771e-29	molecular_function	receptor serine/threonine kinase binding
GO:0010324	819	350	1.35061e-29	biological_process	membrane invagination
GO:0009838	708	297	1.64074e-29	biological_process	abscission
GO:0071588	562	253	1.73112e-29	biological_process	hydrogen peroxide mediated signaling pathway
GO:0048657	601	273	2.38529e-29	biological_process	anther wall tapetum cell differentiation
GO:0022402	3633	923	2.42558e-29	biological_process	cell cycle process
GO:0016829	4255	1226	5.12674e-29	molecular_function	lyase activity
GO:0010234	545	253	6.34387e-29	biological_process	anther wall tapetum cell fate specification
GO:0022610	1238	372	7.09222e-29	biological_process	biological adhesion
GO:0009755	7577	1980	1.07375e-28	biological_process	hormone-mediated signaling pathway
GO:0043934	724	300	1.07932e-28	biological_process	sporulation
GO:0097306	3635	1125	1.16162e-28	biological_process	cellular response to alcohol
GO:0071215	3635	1125	1.22194e-28	biological_process	cellular response to abscisic acid stimulus
GO:0001763	669	276	1.48292e-28	biological_process	morphogenesis of a branching structure
GO:0048658	745	308	1.87222e-28	biological_process	anther wall tapetum development
GO:0048455	610	273	2.22052e-28	biological_process	stamen formation
GO:0005768	3005	1053	2.28599e-28	cellular_component	endosome
GO:0048655	615	273	2.59479e-28	biological_process	anther wall tapetum morphogenesis
GO:0031348	2382	722	2.67261e-28	biological_process	negative regulation of defense response
GO:0009524	747	258	2.87127e-28	cellular_component	phragmoplast
GO:0010191	181	103	3.32918e-28	biological_process	mucilage metabolic process
GO:0005516	1759	522	4.40558e-28	molecular_function	calmodulin binding
GO:0050778	1380	511	4.41897e-28	biological_process	positive regulation of immune response
GO:0044036	1721	493	4.4952e-28	biological_process	cell wall macromolecule metabolic process
GO:1905957	1289	398	6.34829e-28	biological_process	regulation of cellular response to alcohol
GO:0044283	6838	1587	7.33019e-28	biological_process	small molecule biosynthetic process
GO:0051240	1813	584	1.00721e-27	biological_process	positive regulation of multicellular organismal process
GO:0009804	729	244	1.78985e-27	biological_process	coumarin metabolic process
GO:0005515	29029	5379	1.98242e-27	molecular_function	protein binding
GO:0090627	2027	757	2.8714e-27	biological_process	plant epidermal cell differentiation
GO:0042578	1542	387	2.98687e-27	molecular_function	phosphoric ester hydrolase activity
GO:0048281	586	259	7.0836e-27	biological_process	inflorescence morphogenesis
GO:0035673	201	114	1.10276e-26	molecular_function	oligopeptide transmembrane transporter activity
GO:0008219	4098	1007	1.28337e-26	biological_process	cell death
GO:0006857	589	232	1.44899e-26	biological_process	oligopeptide transport
GO:0042742	5204	1541	2.06811e-26	biological_process	defense response to bacterium
GO:0140299	576	205	2.12027e-26	molecular_function	small molecule sensor activity
GO:0098805	4354	1255	2.39371e-26	cellular_component	whole membrane
GO:0071367	1373	506	5.82544e-26	biological_process	cellular response to brassinosteroid stimulus
GO:0034293	724	300	6.33506e-26	biological_process	sexual sporulation
GO:0009887	1035	444	6.54698e-26	biological_process	animal organ morphogenesis
GO:2001057	286	130	8.75734e-26	biological_process	reactive nitrogen species metabolic process
GO:0016817	3917	1074	1.00899e-25	molecular_function	hydrolase activity, acting on acid anhydrides
GO:0043902	1489	524	1.05071e-25	biological_process	positive regulation of multi-organism process
GO:0080134	4830	1232	1.19798e-25	biological_process	regulation of response to stress
GO:0035639	11132	3199	1.3219e-25	molecular_function	purine ribonucleoside triphosphate binding
GO:0044764	3080	789	1.9056e-25	biological_process	multi-organism cellular process
GO:0009414	5338	1335	2.11845e-25	biological_process	response to water deprivation
GO:0009975	1200	424	2.75287e-25	molecular_function	cyclase activity
GO:0010116	67	47	3.56387e-25	biological_process	positive regulation of abscisic acid biosynthetic process
GO:0065009	3718	852	4.07104e-25	biological_process	regulation of molecular function
GO:0048448	631	273	4.73597e-25	biological_process	stamen morphogenesis
GO:0006955	7627	1840	4.76931e-25	biological_process	immune response
GO:0010229	752	308	1.45819e-24	biological_process	inflorescence development
GO:1901615	4535	1098	1.69627e-24	biological_process	organic hydroxy compound metabolic process
GO:0045089	1371	508	2.02266e-24	biological_process	positive regulation of innate immune response
GO:0010227	652	278	2.61051e-24	biological_process	floral organ abscission
GO:0015706	1780	623	3.43139e-24	biological_process	nitrate transport
GO:0010959	273	176	3.51792e-24	biological_process	regulation of metal ion transport
GO:0016722	164	98	7.11462e-24	molecular_function	oxidoreductase activity, oxidizing metal ions
GO:0009593	763	296	9.49379e-24	biological_process	detection of chemical stimulus
GO:0009986	654	224	1.14768e-23	cellular_component	cell surface
GO:0009737	6319	1702	1.51031e-23	biological_process	response to abscisic acid
GO:1902679	1968	374	1.67919e-23	biological_process	negative regulation of RNA biosynthetic process
GO:0016052	2015	671	1.75985e-23	biological_process	carbohydrate catabolic process
GO:0019538	21733	4310	2.04446e-23	biological_process	protein metabolic process
GO:0051094	1850	593	2.07178e-23	biological_process	positive regulation of developmental process
GO:0009805	712	229	2.18962e-23	biological_process	coumarin biosynthetic process
GO:0005985	226	127	2.82745e-23	biological_process	sucrose metabolic process
GO:0071941	312	133	4.46331e-23	biological_process	nitrogen cycle metabolic process
GO:0071695	2848	865	4.49115e-23	biological_process	anatomical structure maturation
GO:0010256	1472	489	5.08945e-23	biological_process	endomembrane system organization
GO:0023056	900	330	9.30963e-23	biological_process	positive regulation of signaling
GO:0010927	1423	496	1.44884e-22	biological_process	cellular component assembly involved in morphogenesis
GO:0045892	1882	374	1.52762e-22	biological_process	negative regulation of transcription, DNA-templated
GO:0018105	230	142	2.73163e-22	biological_process	peptidyl-serine phosphorylation
GO:1903507	1968	374	2.99737e-22	biological_process	negative regulation of nucleic acid-templated transcription
GO:0046034	1443	421	3.51405e-22	biological_process	ATP metabolic process
GO:0055067	1012	476	3.90111e-22	biological_process	monovalent inorganic cation homeostasis
GO:0009911	843	329	3.95754e-22	biological_process	positive regulation of flower development
GO:0051606	1527	466	6.52514e-22	biological_process	detection of stimulus
GO:0005102	898	295	8.11153e-22	molecular_function	signaling receptor binding
GO:0046323	176	116	1.07307e-21	biological_process	glucose import
GO:0009860	1693	582	1.15643e-21	biological_process	pollen tube growth
GO:0016620	1205	386	1.75945e-21	molecular_function	oxidoreductase activity, acting on the aldehyde or oxo group of donors, NAD or NADP as acceptor
GO:0043288	648	211	1.92873e-21	biological_process	apocarotenoid metabolic process
GO:0051253	2010	380	1.94649e-21	biological_process	negative regulation of RNA metabolic process
GO:0051273	1230	527	1.95679e-21	biological_process	beta-glucan metabolic process
GO:0009411	2455	705	2.29812e-21	biological_process	response to UV
GO:0048533	562	265	2.37669e-21	biological_process	sporocyte differentiation
GO:0071383	1345	496	3.62631e-21	biological_process	cellular response to steroid hormone stimulus
GO:0043621	922	299	3.84938e-21	molecular_function	protein self-association
GO:0016301	8058	2303	3.89636e-21	molecular_function	kinase activity
GO:0032409	791	358	3.98141e-21	biological_process	regulation of transporter activity
GO:0010647	917	330	4.72641e-21	biological_process	positive regulation of cell communication
GO:0031667	2427	788	6.91612e-21	biological_process	response to nutrient levels
GO:1901701	7584	1912	8.44989e-21	biological_process	cellular response to oxygen-containing compound
GO:0071805	671	348	1.02528e-20	biological_process	potassium ion transmembrane transport
GO:0071407	3529	1062	1.55955e-20	biological_process	cellular response to organic cyclic compound
GO:1901617	3428	833	1.56454e-20	biological_process	organic hydroxy compound biosynthetic process
GO:1902932	70	47	1.62451e-20	biological_process	positive regulation of alcohol biosynthetic process
GO:0070085	1036	319	3.22501e-20	biological_process	glycosylation
GO:0022603	1528	556	3.40052e-20	biological_process	regulation of anatomical structure morphogenesis
GO:0030246	2668	647	3.76035e-20	molecular_function	carbohydrate binding
GO:1901575	10613	2260	3.8147e-20	biological_process	organic substance catabolic process
GO:0009967	900	330	4.32346e-20	biological_process	positive regulation of signal transduction
GO:0098656	2480	981	5.40421e-20	biological_process	anion transmembrane transport
GO:0008202	1531	414	5.92698e-20	biological_process	steroid metabolic process
GO:0048764	1537	596	7.39642e-20	biological_process	trichoblast maturation
GO:0045177	397	150	8.42683e-20	cellular_component	apical part of cell
GO:0009729	568	268	8.4747e-20	biological_process	detection of brassinosteroid stimulus
GO:0022857	5633	1998	9.61619e-20	molecular_function	transmembrane transporter activity
GO:0009741	1856	575	1.02613e-19	biological_process	response to brassinosteroid
GO:0007231	76	58	1.03327e-19	biological_process	osmosensory signaling pathway
GO:0009960	936	355	1.20427e-19	biological_process	endosperm development
GO:0031420	141	80	1.32831e-19	molecular_function	alkali metal ion binding
GO:0042626	741	322	1.38929e-19	molecular_function	ATPase-coupled transmembrane transporter activity
GO:1900140	993	375	1.91328e-19	biological_process	regulation of seedling development
GO:0046856	77	48	3.28493e-19	biological_process	phosphatidylinositol dephosphorylation
GO:0048236	724	300	3.71161e-19	biological_process	plant-type sporogenesis
GO:0048359	166	98	6.72344e-19	biological_process	mucilage metabolic process involved in seed coat development
GO:0018212	2859	1071	6.97919e-19	biological_process	peptidyl-tyrosine modification
GO:0006952	12938	2834	7.09453e-19	biological_process	defense response
GO:0051607	1171	425	7.65811e-19	biological_process	defense response to virus
GO:0048519	8806	1783	8.17525e-19	biological_process	negative regulation of biological process
GO:0048316	6162	1610	9.43398e-19	biological_process	seed development
GO:0004497	1532	467	1.32498e-18	molecular_function	monooxygenase activity
GO:0016757	2706	824	1.33835e-18	molecular_function	transferase activity, transferring glycosyl groups
GO:0015075	4487	1679	1.36414e-18	molecular_function	ion transmembrane transporter activity
GO:0032011	23	21	1.43342e-18	biological_process	ARF protein signal transduction
GO:0099080	885	265	1.5363e-18	cellular_component	supramolecular complex
GO:0010540	135	93	1.58391e-18	biological_process	basipetal auxin transport
GO:2000243	936	335	1.73927e-18	biological_process	positive regulation of reproductive process
GO:0009190	1112	416	1.76174e-18	biological_process	cyclic nucleotide biosynthetic process
GO:0009738	3442	1078	1.986e-18	biological_process	abscisic acid-activated signaling pathway
GO:0042537	1667	427	2.11243e-18	biological_process	benzene-containing compound metabolic process
GO:0051286	169	83	2.4183e-18	cellular_component	cell tip
GO:0043401	1345	496	2.68787e-18	biological_process	steroid hormone mediated signaling pathway
GO:0032553	12156	3333	3.28052e-18	molecular_function	ribonucleotide binding
GO:0006897	819	350	3.36222e-18	biological_process	endocytosis
GO:0016773	6609	1962	4.52752e-18	molecular_function	phosphotransferase activity, alcohol group as acceptor
GO:2000603	545	253	4.85237e-18	biological_process	regulation of secondary growth
GO:0006928	566	195	5.24344e-18	biological_process	movement of cell or subcellular component
GO:1905392	5235	1539	5.7289e-18	biological_process	plant organ morphogenesis
GO:0048638	2516	842	6.8464e-18	biological_process	regulation of developmental growth
GO:0031347	4312	1145	7.63636e-18	biological_process	regulation of defense response
GO:0010154	6341	1655	8.86378e-18	biological_process	fruit development
GO:0048582	1114	381	9.3809e-18	biological_process	positive regulation of post-embryonic development
GO:0018958	1764	450	9.75359e-18	biological_process	phenol-containing compound metabolic process
GO:0019199	2178	804	1.27517e-17	molecular_function	transmembrane receptor protein kinase activity
GO:0080092	443	200	2.56055e-17	biological_process	regulation of pollen tube growth
GO:0065007	33850	6068	2.61171e-17	biological_process	biological regulation
GO:0042995	1228	337	2.99064e-17	cellular_component	cell projection
GO:0009556	697	294	4.26355e-17	biological_process	microsporogenesis
GO:0097164	408	147	4.33741e-17	biological_process	ammonium ion metabolic process
GO:1905959	707	276	4.68009e-17	biological_process	positive regulation of cellular response to alcohol
GO:0009507	14246	2698	5.76156e-17	cellular_component	chloroplast
GO:0110165	64438	10864	6.522e-17	cellular_component	cellular anatomical entity
GO:0015711	2303	739	7.27489e-17	biological_process	organic anion transport
GO:0009150	3044	977	1.01811e-16	biological_process	purine ribonucleotide metabolic process
GO:0010232	190	98	1.19022e-16	biological_process	vascular transport
GO:0061980	65	40	1.36212e-16	molecular_function	regulatory RNA binding
GO:0042430	1624	425	1.52902e-16	biological_process	indole-containing compound metabolic process
GO:0032103	1501	524	2.09164e-16	biological_process	positive regulation of response to external stimulus
GO:0030173	130	67	2.59393e-16	cellular_component	integral component of Golgi membrane
GO:0001944	704	265	3.40616e-16	biological_process	vasculature development
GO:0072359	704	265	3.40616e-16	biological_process	circulatory system development
GO:0072358	704	265	3.40616e-16	biological_process	cardiovascular system development
GO:0050776	3330	961	3.76563e-16	biological_process	regulation of immune response
GO:0042126	269	127	3.83188e-16	biological_process	nitrate metabolic process
GO:0004674	4886	1595	3.95584e-16	molecular_function	protein serine/threonine kinase activity
GO:0010115	87	47	5.09319e-16	biological_process	regulation of abscisic acid biosynthetic process
GO:0031050	564	152	6.5859e-16	biological_process	dsRNA processing
GO:0009310	1036	301	8.09654e-16	biological_process	amine catabolic process
GO:0044255	6312	1386	8.88651e-16	biological_process	cellular lipid metabolic process
GO:0010148	600	273	1.04901e-15	biological_process	transpiration
GO:0009629	892	294	1.10411e-15	biological_process	response to gravity
GO:0000272	755	273	1.15811e-15	biological_process	polysaccharide catabolic process
GO:0009415	5388	1352	1.17247e-15	biological_process	response to water
GO:0050789	28965	5231	1.69107e-15	biological_process	regulation of biological process
GO:0010014	776	279	1.70285e-15	biological_process	meristem initiation
GO:0019725	2356	582	1.96311e-15	biological_process	cellular homeostasis
GO:0034605	762	271	2.02739e-15	biological_process	cellular response to heat
GO:0006163	3127	980	2.25676e-15	biological_process	purine nucleotide metabolic process
GO:0042127	1162	328	2.26596e-15	biological_process	regulation of cell population proliferation
GO:0018209	239	142	2.28007e-15	biological_process	peptidyl-serine modification
GO:0017000	1278	350	2.34255e-15	biological_process	antibiotic biosynthetic process
GO:0048585	3423	860	2.37225e-15	biological_process	negative regulation of response to stimulus
GO:0010346	651	273	2.43411e-15	biological_process	shoot axis formation
GO:0043269	1407	567	2.61764e-15	biological_process	regulation of ion transport
GO:0015849	1835	554	2.62017e-15	biological_process	organic acid transport
GO:0000281	118	70	2.6957e-15	biological_process	mitotic cytokinesis
GO:0004383	1033	410	2.87509e-15	molecular_function	guanylate cyclase activity
GO:0042445	4672	1072	3.31246e-15	biological_process	hormone metabolic process
GO:0098543	729	295	3.53886e-15	biological_process	detection of other organism
GO:0016053	5680	1268	3.69599e-15	biological_process	organic acid biosynthetic process
GO:0006757	952	311	4.0653e-15	biological_process	ATP generation from ADP
GO:0080190	571	267	4.38491e-15	biological_process	lateral growth
GO:0017076	12115	3336	4.73356e-15	molecular_function	purine nucleotide binding
GO:0043473	307	115	6.24199e-15	biological_process	pigmentation
GO:0099023	323	110	6.5402e-15	cellular_component	vesicle tethering complex
GO:0009813	2387	586	6.55523e-15	biological_process	flavonoid biosynthetic process
GO:0009833	83	58	7.22058e-15	biological_process	plant-type primary cell wall biogenesis
GO:0005524	10389	3056	9.7237e-15	molecular_function	ATP binding
GO:0098581	734	295	1.07989e-14	biological_process	detection of external biotic stimulus
GO:0010053	1948	742	1.16486e-14	biological_process	root epidermal cell differentiation
GO:0009595	1068	396	1.31988e-14	biological_process	detection of biotic stimulus
GO:0014070	6066	1559	1.35588e-14	biological_process	response to organic cyclic compound
GO:0048509	2075	676	1.46976e-14	biological_process	regulation of meristem development
GO:0071229	6585	1683	1.47149e-14	biological_process	cellular response to acid chemical
GO:0009743	2437	692	1.92941e-14	biological_process	response to carbohydrate
GO:0006694	1117	305	2.24455e-14	biological_process	steroid biosynthetic process
GO:0009650	586	253	2.35522e-14	biological_process	UV protection
GO:0010468	13171	1883	2.61277e-14	biological_process	regulation of gene expression
GO:0030029	850	253	2.62054e-14	biological_process	actin filament-based process
GO:0042391	165	88	2.71852e-14	biological_process	regulation of membrane potential
GO:0044275	291	131	2.72237e-14	biological_process	cellular carbohydrate catabolic process
GO:0006629	8166	1748	3.78633e-14	biological_process	lipid metabolic process
GO:0010152	618	268	4.05584e-14	biological_process	pollen maturation
GO:0016597	307	109	4.62673e-14	molecular_function	amino acid binding
GO:0033554	9067	2040	6.02755e-14	biological_process	cellular response to stress
GO:0010103	971	361	6.19606e-14	biological_process	stomatal complex morphogenesis
GO:0002833	1486	524	6.54592e-14	biological_process	positive regulation of response to biotic stimulus
GO:0019693	3485	1036	8.83394e-14	biological_process	ribose phosphate metabolic process
GO:0022834	219	136	1.00356e-13	molecular_function	ligand-gated channel activity
GO:0043230	42	32	1.15147e-13	cellular_component	extracellular organelle
GO:0051274	1058	454	1.22091e-13	biological_process	beta-glucan biosynthetic process
GO:0045828	83	47	1.32695e-13	biological_process	positive regulation of isoprenoid metabolic process
GO:0010214	262	120	1.70603e-13	biological_process	seed coat development
GO:0010035	10145	2470	1.89229e-13	biological_process	response to inorganic substance
GO:0051707	11901	3085	2.36839e-13	biological_process	response to other organism
GO:0052386	1576	598	2.74321e-13	biological_process	cell wall thickening
GO:0042446	4003	910	2.87142e-13	biological_process	hormone biosynthetic process
GO:0009812	2592	632	3.08606e-13	biological_process	flavonoid metabolic process
GO:0048285	3064	789	3.1088e-13	biological_process	organelle fission
GO:1902930	96	47	3.46553e-13	biological_process	regulation of alcohol biosynthetic process
GO:0046189	1366	349	3.62983e-13	biological_process	phenol-containing compound biosynthetic process
GO:0045926	830	298	4.53146e-13	biological_process	negative regulation of growth
GO:0042435	1237	322	4.62486e-13	biological_process	indole-containing compound biosynthetic process
GO:0051258	793	245	5.10465e-13	biological_process	protein polymerization
GO:0070062	42	32	5.12951e-13	cellular_component	extracellular exosome
GO:0043270	571	264	5.37786e-13	biological_process	positive regulation of ion transport
GO:0010857	116	78	5.79586e-13	molecular_function	calcium-dependent protein kinase activity
GO:0046864	71	46	6.07487e-13	biological_process	isoprenoid transport
GO:0018107	36	34	6.90419e-13	biological_process	peptidyl-threonine phosphorylation
GO:0005488	53332	8971	7.06694e-13	molecular_function	binding
GO:0010167	1252	401	8.02762e-13	biological_process	response to nitrate
GO:2000377	1067	240	9.16393e-13	biological_process	regulation of reactive oxygen species metabolic process
GO:0015672	2549	900	9.19293e-13	biological_process	monovalent inorganic cation transport
GO:2000604	545	253	9.19493e-13	biological_process	negative regulation of secondary growth
GO:0008283	1708	413	1.29959e-12	biological_process	cell population proliferation
GO:0009753	3592	960	1.30625e-12	biological_process	response to jasmonic acid
GO:0015079	665	342	1.31536e-12	molecular_function	potassium ion transmembrane transporter activity
GO:0006306	884	238	1.4613e-12	biological_process	DNA methylation
GO:0071396	4337	1224	1.54609e-12	biological_process	cellular response to lipid
GO:0016459	33	26	1.77367e-12	cellular_component	myosin complex
GO:0008643	701	247	1.94321e-12	biological_process	carbohydrate transport
GO:0038023	3049	995	2.17577e-12	molecular_function	signaling receptor activity
GO:0010016	3067	926	2.47274e-12	biological_process	shoot system morphogenesis
GO:0030276	112	59	2.54909e-12	molecular_function	clathrin binding
GO:0001708	955	356	2.96402e-12	biological_process	cell fate specification
GO:0071495	8555	2162	3.2845e-12	biological_process	cellular response to endogenous stimulus
GO:0033290	63	21	3.96951e-12	cellular_component	eukaryotic 48S preinitiation complex
GO:0004697	78	60	4.59812e-12	molecular_function	protein kinase C activity
GO:0070887	11438	2647	4.83156e-12	biological_process	cellular response to chemical stimulus
GO:0034754	1567	405	4.8445e-12	biological_process	cellular hormone metabolic process
GO:0016705	2197	596	4.84671e-12	molecular_function	oxidoreductase activity, acting on paired donors, with incorporation or reduction of molecular oxygen
GO:0010119	734	219	5.20454e-12	biological_process	regulation of stomatal movement
GO:0046578	34	21	5.25766e-12	biological_process	regulation of Ras protein signal transduction
GO:0005750	62	22	6.49015e-12	cellular_component	mitochondrial respiratory chain complex III
GO:0016045	726	295	6.75874e-12	biological_process	detection of bacterium
GO:0009187	1115	416	6.91571e-12	biological_process	cyclic nucleotide metabolic process
GO:0010608	1890	387	6.99066e-12	biological_process	posttranscriptional regulation of gene expression
GO:1901421	707	276	7.09968e-12	biological_process	positive regulation of response to alcohol
GO:0046470	71	45	1.02479e-11	biological_process	phosphatidylcholine metabolic process
GO:0005623	3496	758	1.03329e-11	cellular_component	cell
GO:0042436	944	264	1.1633e-11	biological_process	indole-containing compound catabolic process
GO:0016458	1595	407	1.44496e-11	biological_process	gene silencing
GO:0000139	1469	557	1.6244e-11	cellular_component	Golgi membrane
GO:0032870	8438	2142	1.63901e-11	biological_process	cellular response to hormone stimulus
GO:0018210	36	34	2.17428e-11	biological_process	peptidyl-threonine modification
GO:0016584	11	11	2.91922e-11	biological_process	nucleosome positioning
GO:1901349	121	70	3.01067e-11	biological_process	glucosinolate transport
GO:0005509	2095	533	3.19828e-11	molecular_function	calcium ion binding
GO:0006721	1740	385	3.49479e-11	biological_process	terpenoid metabolic process
GO:0009615	1480	509	3.54895e-11	biological_process	response to virus
GO:0080167	2395	636	3.84313e-11	biological_process	response to karrikin
GO:0042546	2056	585	4.33639e-11	biological_process	cell wall biogenesis
GO:0048511	1036	269	4.50977e-11	biological_process	rhythmic process
GO:0006520	3926	881	4.60669e-11	biological_process	cellular amino acid metabolic process
GO:0010374	1226	390	5.49268e-11	biological_process	stomatal complex development
GO:0048366	4076	1147	5.65612e-11	biological_process	leaf development
GO:0005720	47	26	5.66563e-11	cellular_component	nuclear heterochromatin
GO:0005875	280	95	5.85125e-11	cellular_component	microtubule associated complex
GO:0048522	5485	1184	6.21952e-11	biological_process	positive regulation of cellular process
GO:1901566	11340	2324	6.50373e-11	biological_process	organonitrogen compound biosynthetic process
GO:0043087	314	101	6.613e-11	biological_process	regulation of GTPase activity
GO:0009931	116	78	7.3677e-11	molecular_function	calcium-dependent protein serine/threonine kinase activity
GO:0099402	9778	2418	8.16827e-11	biological_process	plant organ development
GO:0005242	134	89	9.00279e-11	molecular_function	inward rectifier potassium channel activity
GO:0033993	7617	1878	9.99895e-11	biological_process	response to lipid
GO:0009725	14405	3311	1.24019e-10	biological_process	response to hormone
GO:0098542	9832	2480	1.24133e-10	biological_process	defense response to other organism
GO:0015077	2003	799	1.29674e-10	molecular_function	monovalent inorganic cation transmembrane transporter activity
GO:1901264	362	144	1.30294e-10	biological_process	carbohydrate derivative transport
GO:0042579	1080	273	1.48494e-10	cellular_component	microbody
GO:0019375	402	131	1.5494e-10	biological_process	galactolipid biosynthetic process
GO:0008037	470	151	1.64979e-10	biological_process	cell recognition
GO:0006182	1033	410	1.82263e-10	biological_process	cGMP biosynthetic process
GO:0090558	3538	1183	2.01328e-10	biological_process	plant epidermis development
GO:0015295	586	281	2.01652e-10	molecular_function	solute:proton symporter activity
GO:0048439	236	107	2.05969e-10	biological_process	flower morphogenesis
GO:0050664	41	32	2.06137e-10	molecular_function	oxidoreductase activity, acting on NAD(P)H, oxygen as acceptor
GO:0043200	313	126	2.65297e-10	biological_process	response to amino acid
GO:0035672	208	120	2.85426e-10	biological_process	oligopeptide transmembrane transport
GO:0090548	545	253	2.9866e-10	biological_process	response to nitrate starvation
GO:0010021	35	26	3.03395e-10	biological_process	amylopectin biosynthetic process
GO:0031226	1646	502	4.30463e-10	cellular_component	intrinsic component of plasma membrane
GO:0036092	17	9	4.42864e-10	biological_process	phosphatidylinositol-3-phosphate biosynthetic process
GO:0009395	54	35	5.18974e-10	biological_process	phospholipid catabolic process
GO:0009101	849	224	5.77809e-10	biological_process	glycoprotein biosynthetic process
GO:0009060	385	126	6.16634e-10	biological_process	aerobic respiration
GO:0004965	59	39	6.48601e-10	molecular_function	G protein-coupled GABA receptor activity
GO:0048646	3156	860	7.04164e-10	biological_process	anatomical structure formation involved in morphogenesis
GO:0009555	3902	1073	8.78956e-10	biological_process	pollen development
GO:2000896	35	26	8.82448e-10	biological_process	amylopectin metabolic process
GO:0003723	4054	525	8.83946e-10	molecular_function	RNA binding
GO:0009705	1065	392	9.02923e-10	cellular_component	plant-type vacuole membrane
GO:0046873	1448	577	1.01142e-09	molecular_function	metal ion transmembrane transporter activity
GO:0090577	15	12	1.05412e-09	cellular_component	RNA polymerase IV transcription factor complex
GO:0015103	1442	607	1.24692e-09	molecular_function	inorganic anion transmembrane transporter activity
GO:0009945	548	253	1.26464e-09	biological_process	radial axis specification
GO:0009308	1795	483	1.27246e-09	biological_process	amine metabolic process
GO:0016759	144	87	1.3177e-09	molecular_function	cellulose synthase activity
GO:0015276	219	136	1.42651e-09	molecular_function	ligand-gated ion channel activity
GO:0004630	40	34	1.45257e-09	molecular_function	phospholipase D activity
GO:0070290	40	34	1.45257e-09	molecular_function	N-acylphosphatidylethanolamine-specific phospholipase D activity
GO:0030427	149	63	1.47528e-09	cellular_component	site of polarized growth
GO:0033198	31	26	1.79981e-09	biological_process	response to ATP
GO:0097549	966	254	2.04345e-09	biological_process	chromatin organization involved in negative regulation of transcription
GO:0008081	191	91	2.11237e-09	molecular_function	phosphoric diester hydrolase activity
GO:0048653	1596	476	2.12502e-09	biological_process	anther development
GO:0032787	6981	1670	2.17175e-09	biological_process	monocarboxylic acid metabolic process
GO:0035670	1397	429	2.73474e-09	biological_process	plant-type ovary development
GO:1990351	154	59	2.94372e-09	cellular_component	transporter complex
GO:0008238	498	153	3.38556e-09	molecular_function	exopeptidase activity
GO:0005543	696	273	3.38569e-09	molecular_function	phospholipid binding
GO:0042044	1233	409	3.6752e-09	biological_process	fluid transport
GO:0072348	230	106	3.83539e-09	biological_process	sulfur compound transport
GO:0042343	563	190	4.5714e-09	biological_process	indole glucosinolate metabolic process
GO:0010395	71	51	4.80759e-09	biological_process	rhamnogalacturonan I metabolic process
GO:0044403	743	215	5.0834e-09	biological_process	symbiotic process
GO:0072330	3600	931	6.06154e-09	biological_process	monocarboxylic acid biosynthetic process
GO:0019187	99	71	6.57067e-09	molecular_function	beta-1,4-mannosyltransferase activity
GO:0080053	119	67	6.73327e-09	biological_process	response to phenylalanine
GO:0080052	119	67	6.73327e-09	biological_process	response to histidine
GO:0080119	29	24	6.76409e-09	biological_process	ER body organization
GO:0070008	249	103	9.24195e-09	molecular_function	serine-type exopeptidase activity
GO:0014074	49	34	9.29057e-09	biological_process	response to purine-containing compound
GO:0000155	576	205	1.00347e-08	molecular_function	phosphorelay sensor kinase activity
GO:0005874	573	213	1.00418e-08	cellular_component	microtubule
GO:0048268	43	30	1.02786e-08	biological_process	clathrin coat assembly
GO:0010315	105	64	1.07022e-08	biological_process	auxin efflux
GO:0010769	456	206	1.19643e-08	biological_process	regulation of cell morphogenesis involved in differentiation
GO:0010683	31	23	1.31068e-08	biological_process	tricyclic triterpenoid metabolic process
GO:0051131	30	24	1.31678e-08	biological_process	chaperone-mediated protein complex assembly
GO:0048829	70	43	1.38059e-08	biological_process	root cap development
GO:0010555	118	69	1.41345e-08	biological_process	response to mannitol
GO:0043039	319	72	1.41601e-08	biological_process	tRNA aminoacylation
GO:0045298	21	18	1.45479e-08	cellular_component	tubulin complex
GO:0099094	134	89	1.52554e-08	molecular_function	ligand-gated cation channel activity
GO:0097599	92	66	1.57377e-08	molecular_function	xylanase activity
GO:0061024	3986	1026	1.59211e-08	biological_process	membrane organization
GO:0015893	938	303	1.64103e-08	biological_process	drug transport
GO:0080004	16	15	1.85361e-08	molecular_function	thalian-diol desaturase activity
GO:0052652	1112	416	1.87921e-08	biological_process	cyclic purine nucleotide metabolic process
GO:0019439	2214	489	2.0496e-08	biological_process	aromatic compound catabolic process
GO:0045165	1028	362	2.10697e-08	biological_process	cell fate commitment
GO:1903793	551	256	2.20719e-08	biological_process	positive regulation of anion transport
GO:2001257	80	60	2.46458e-08	biological_process	regulation of cation channel activity
GO:0016740	18746	4313	2.56779e-08	molecular_function	transferase activity
GO:0048481	1377	429	2.85985e-08	biological_process	plant ovule development
GO:0016849	1168	428	2.9355e-08	molecular_function	phosphorus-oxygen lyase activity
GO:0048856	21102	4721	3.17588e-08	biological_process	anatomical structure development
GO:0009056	11940	2406	3.23075e-08	biological_process	catabolic process
GO:0006753	4159	1161	3.95005e-08	biological_process	nucleoside phosphate metabolic process
GO:0098655	3228	1145	4.95034e-08	biological_process	cation transmembrane transport
GO:0046473	36	25	5.27862e-08	biological_process	phosphatidic acid metabolic process
GO:0032411	554	256	5.51604e-08	biological_process	positive regulation of transporter activity
GO:0015440	57	35	6.26028e-08	molecular_function	ATPase-coupled peptide transmembrane transporter activity
GO:0046434	183	79	6.43823e-08	biological_process	organophosphate catabolic process
GO:1901527	841	343	6.55272e-08	biological_process	abscisic acid-activated signaling pathway involved in stomatal movement
GO:0006607	41	26	7.22225e-08	biological_process	NLS-bearing protein import into nucleus
GO:0001653	2243	805	8.50675e-08	molecular_function	peptide receptor activity
GO:0099513	666	227	8.93111e-08	cellular_component	polymeric cytoskeletal fiber
GO:0044070	884	381	9.44201e-08	biological_process	regulation of anion transport
GO:0045240	12	12	9.70031e-08	cellular_component	dihydrolipoyl dehydrogenase complex
GO:0008236	1286	313	9.74666e-08	molecular_function	serine-type peptidase activity
GO:0030117	209	79	1.00889e-07	cellular_component	membrane coat
GO:0010231	596	208	1.0256e-07	biological_process	maintenance of seed dormancy
GO:0097437	596	208	1.0256e-07	biological_process	maintenance of dormancy
GO:0009850	1480	365	1.04913e-07	biological_process	auxin metabolic process
GO:0001558	1389	497	1.07121e-07	biological_process	regulation of cell growth
GO:0035561	15	12	1.16833e-07	biological_process	regulation of chromatin binding
GO:1902025	545	253	1.25234e-07	biological_process	nitrate import
GO:0006610	26	20	1.25589e-07	biological_process	ribosomal protein import into nucleus
GO:0016647	29	21	1.26973e-07	molecular_function	oxidoreductase activity, acting on the CH-NH group of donors, oxygen as acceptor
GO:0009072	1839	413	1.31732e-07	biological_process	aromatic amino acid family metabolic process
GO:0060919	61	44	1.34257e-07	biological_process	auxin influx
GO:0035563	15	12	1.41086e-07	biological_process	positive regulation of chromatin binding
GO:0052866	114	56	1.4179e-07	molecular_function	phosphatidylinositol phosphate phosphatase activity
GO:0015853	28	21	1.43723e-07	biological_process	adenine transport
GO:0015854	28	21	1.43723e-07	biological_process	guanine transport
GO:0034764	569	262	1.45651e-07	biological_process	positive regulation of transmembrane transport
GO:0006498	338	111	1.48355e-07	biological_process	N-terminal protein lipidation
GO:0022898	791	358	1.50127e-07	biological_process	regulation of transmembrane transporter activity
GO:0090079	623	115	1.59118e-07	molecular_function	translation regulator activity, nucleic acid binding
GO:0019374	413	134	1.681e-07	biological_process	galactolipid metabolic process
GO:0055114	10155	2061	1.81586e-07	biological_process	oxidation-reduction process
GO:0009606	902	309	2.11274e-07	biological_process	tropism
GO:0098739	91	61	2.22801e-07	biological_process	import across plasma membrane
GO:0043480	304	115	2.38894e-07	biological_process	pigment accumulation in tissues
GO:0010208	1421	496	2.61485e-07	biological_process	pollen wall assembly
GO:0003006	12447	2954	2.62536e-07	biological_process	developmental process involved in reproduction
GO:0046906	2384	571	2.90136e-07	molecular_function	tetrapyrrole binding
GO:0009267	1604	464	3.24889e-07	biological_process	cellular response to starvation
GO:0052314	634	175	3.25005e-07	biological_process	phytoalexin metabolic process
GO:0046839	95	48	3.60571e-07	biological_process	phospholipid dephosphorylation
GO:0006820	4604	1527	3.73548e-07	biological_process	anion transport
GO:0006091	5504	1159	4.17218e-07	biological_process	generation of precursor metabolites and energy
GO:0016903	1424	392	4.18476e-07	molecular_function	oxidoreductase activity, acting on the aldehyde or oxo group of donors
GO:0007584	355	131	4.3083e-07	biological_process	response to nutrient
GO:0050662	2244	618	4.45359e-07	molecular_function	coenzyme binding
GO:0035250	54	42	4.57999e-07	molecular_function	UDP-galactosyltransferase activity
GO:0015691	192	100	4.85308e-07	biological_process	cadmium ion transport
GO:0048229	5090	1278	4.91475e-07	biological_process	gametophyte development
GO:0019319	696	255	5.05322e-07	biological_process	hexose biosynthetic process
GO:1902456	142	77	5.2425e-07	biological_process	regulation of stomatal opening
GO:0009882	23	18	5.34894e-07	molecular_function	blue light photoreceptor activity
GO:0034399	88	41	5.35979e-07	cellular_component	nuclear periphery
GO:0043207	11904	3085	5.80105e-07	biological_process	response to external biotic stimulus
GO:0006904	116	50	6.00019e-07	biological_process	vesicle docking involved in exocytosis
GO:0046854	135	51	6.0963e-07	biological_process	phosphatidylinositol phosphorylation
GO:0035383	376	119	6.18536e-07	biological_process	thioester metabolic process
GO:0046068	1033	410	6.64151e-07	biological_process	cGMP metabolic process
GO:0017046	545	253	6.73343e-07	molecular_function	peptide hormone binding
GO:0015850	319	121	7.08512e-07	biological_process	organic hydroxy compound transport
GO:0045202	223	77	7.32177e-07	cellular_component	synapse
GO:0060079	84	47	7.52744e-07	biological_process	excitatory postsynaptic potential
GO:0051938	34	29	7.98273e-07	biological_process	L-glutamate import
GO:0004807	81	35	8.92058e-07	molecular_function	triose-phosphate isomerase activity
GO:0018258	24	18	9.15711e-07	biological_process	protein O-linked glycosylation via hydroxyproline
GO:0047763	128	31	9.24167e-07	molecular_function	caffeate O-methyltransferase activity
GO:0045252	12	12	1.08189e-06	cellular_component	oxoglutarate dehydrogenase complex
GO:0055075	284	154	1.11598e-06	biological_process	potassium ion homeostasis
GO:0045493	120	69	1.14382e-06	biological_process	xylan catabolic process
GO:0000578	594	273	1.29591e-06	biological_process	embryonic axis specification
GO:0031516	7	7	1.42464e-06	molecular_function	far-red light photoreceptor activity
GO:0009584	9	9	1.44215e-06	biological_process	detection of visible light
GO:0045488	519	190	1.50426e-06	biological_process	pectin metabolic process
GO:0007018	196	105	1.50722e-06	biological_process	microtubule-based movement
GO:0048588	2551	894	1.52515e-06	biological_process	developmental cell growth
GO:0010075	1715	613	1.71212e-06	biological_process	regulation of meristem growth
GO:0005871	156	77	2.12952e-06	cellular_component	kinesin complex
GO:0006979	4816	1094	2.13299e-06	biological_process	response to oxidative stress
GO:0009403	644	175	2.15531e-06	biological_process	toxin biosynthetic process
GO:0042344	85	49	2.33198e-06	biological_process	indole glucosinolate catabolic process
GO:0010034	70	39	2.49837e-06	biological_process	response to acetate
GO:0043242	69	24	2.6326e-06	biological_process	negative regulation of protein complex disassembly
GO:0010541	66	45	2.88548e-06	biological_process	acropetal auxin transport
GO:0080168	71	46	3.35892e-06	biological_process	abscisic acid transport
GO:1901361	2283	499	3.56871e-06	biological_process	organic cyclic compound catabolic process
GO:0048826	124	60	3.62645e-06	biological_process	cotyledon morphogenesis
GO:0009309	638	160	3.71979e-06	biological_process	amine biosynthetic process
GO:0050832	5072	1384	3.72891e-06	biological_process	defense response to fungus
GO:0015692	63	44	3.72898e-06	biological_process	lead ion transport
GO:0051247	659	189	4.19449e-06	biological_process	positive regulation of protein metabolic process
GO:0000159	96	41	4.74634e-06	cellular_component	protein phosphatase type 2A complex
GO:0018377	338	111	5.13213e-06	biological_process	protein myristoylation
GO:0006714	727	213	5.37868e-06	biological_process	sesquiterpenoid metabolic process
GO:0010050	236	94	5.52464e-06	biological_process	vegetative phase change
GO:0072503	241	110	6.77751e-06	biological_process	cellular divalent inorganic cation homeostasis
GO:0046982	1009	278	7.06208e-06	molecular_function	protein heterodimerization activity
GO:0046827	23	15	7.10576e-06	biological_process	positive regulation of protein export from nucleus
GO:0003774	247	113	7.40376e-06	molecular_function	motor activity
GO:1901419	1289	398	8.65292e-06	biological_process	regulation of response to alcohol
GO:0090626	1555	518	9.10591e-06	biological_process	plant epidermis morphogenesis
GO:0015748	376	134	9.18831e-06	biological_process	organophosphate ester transport
GO:0015795	45	35	9.19084e-06	biological_process	sorbitol transport
GO:0015797	45	35	9.19084e-06	biological_process	mannitol transport
GO:0046271	103	58	9.33736e-06	biological_process	phenylpropanoid catabolic process
GO:0043266	190	131	9.94994e-06	biological_process	regulation of potassium ion transport
GO:0032970	453	133	1.00115e-05	biological_process	regulation of actin filament-based process
GO:0006066	1299	391	1.03947e-05	biological_process	alcohol metabolic process
GO:0009063	1306	329	1.06385e-05	biological_process	cellular amino acid catabolic process
GO:0009641	545	144	1.07089e-05	biological_process	shade avoidance
GO:0019825	980	336	1.16429e-05	molecular_function	oxygen binding
GO:0030154	6692	1848	1.20515e-05	biological_process	cell differentiation
GO:1901379	90	66	1.23386e-05	biological_process	regulation of potassium ion transmembrane transport
GO:0090407	4472	953	1.23514e-05	biological_process	organophosphate biosynthetic process
GO:0042158	526	140	1.28846e-05	biological_process	lipoprotein biosynthetic process
GO:0032101	3584	1003	1.32856e-05	biological_process	regulation of response to external stimulus
GO:0034767	560	262	1.33505e-05	biological_process	positive regulation of ion transmembrane transport
GO:0090696	2662	717	1.38645e-05	biological_process	post-embryonic plant organ development
GO:0000792	91	29	1.4697e-05	cellular_component	heterochromatin
GO:0080116	24	21	1.53165e-05	molecular_function	glucuronoxylan glucuronosyltransferase activity
GO:0051238	168	73	1.55646e-05	biological_process	sequestering of metal ion
GO:0052317	606	172	1.70897e-05	biological_process	camalexin metabolic process
GO:0055047	24	18	1.73071e-05	biological_process	generative cell mitosis
GO:0045814	969	254	1.74558e-05	biological_process	negative regulation of gene expression, epigenetic
GO:0015575	45	35	1.78416e-05	molecular_function	mannitol transmembrane transporter activity
GO:0009259	3485	1036	1.84036e-05	biological_process	ribonucleotide metabolic process
GO:0009100	889	224	1.84744e-05	biological_process	glycoprotein metabolic process
GO:0035091	363	180	1.91384e-05	molecular_function	phosphatidylinositol binding
GO:0009851	1072	263	1.9834e-05	biological_process	auxin biosynthetic process
GO:0008092	893	235	2.16709e-05	molecular_function	cytoskeletal protein binding
GO:0010023	159	58	2.30113e-05	biological_process	proanthocyanidin biosynthetic process
GO:0061647	667	187	2.34383e-05	biological_process	histone H3-K9 modification
GO:0030838	396	127	2.3784e-05	biological_process	positive regulation of actin filament polymerization
GO:0080161	122	73	2.38205e-05	molecular_function	auxin transmembrane transporter activity
GO:0006417	1154	204	2.44205e-05	biological_process	regulation of translation
GO:0099636	12	12	2.53486e-05	biological_process	cytoplasmic streaming
GO:0044347	162	84	2.54351e-05	biological_process	cell wall polysaccharide catabolic process
GO:0004675	2144	795	2.56084e-05	molecular_function	transmembrane receptor protein serine/threonine kinase activity
GO:0048449	1120	343	2.8516e-05	biological_process	floral organ formation
GO:0071260	70	39	2.88758e-05	biological_process	cellular response to mechanical stimulus
GO:0031537	399	94	2.8951e-05	biological_process	regulation of anthocyanin metabolic process
GO:0048438	3205	844	2.90707e-05	biological_process	floral whorl development
GO:0045934	2086	380	2.99345e-05	biological_process	negative regulation of nucleobase-containing compound metabolic process
GO:0031334	479	147	3.03562e-05	biological_process	positive regulation of protein complex assembly
GO:0046825	25	15	3.10495e-05	biological_process	regulation of protein export from nucleus
GO:0009690	448	122	3.16246e-05	biological_process	cytokinin metabolic process
GO:0009934	637	265	3.25394e-05	biological_process	regulation of meristem structural organization
GO:0015662	197	102	3.26259e-05	molecular_function	ion transmembrane transporter activity, phosphorylative mechanism
GO:0045088	3306	953	3.30192e-05	biological_process	regulation of innate immune response
GO:0098590	1230	355	3.35909e-05	cellular_component	plasma membrane region
GO:0045178	17	14	3.58673e-05	cellular_component	basal part of cell
GO:0001738	28	23	3.60539e-05	biological_process	morphogenesis of a polarized epithelium
GO:0015186	23	22	3.76419e-05	molecular_function	L-glutamine transmembrane transporter activity
GO:0015798	56	37	3.81979e-05	biological_process	myo-inositol transport
GO:0001504	23	22	3.86735e-05	biological_process	neurotransmitter uptake
GO:0001666	754	211	3.9147e-05	biological_process	response to hypoxia
GO:0080026	76	39	4.17269e-05	biological_process	response to indolebutyric acid
GO:0046390	2331	672	4.18444e-05	biological_process	ribose phosphate biosynthetic process
GO:0006418	311	71	4.34154e-05	biological_process	tRNA aminoacylation for protein translation
GO:1902495	130	59	4.40112e-05	cellular_component	transmembrane transporter complex
GO:0060284	456	206	5.06466e-05	biological_process	regulation of cell development
GO:0032270	638	181	5.07854e-05	biological_process	positive regulation of cellular protein metabolic process
GO:0016614	1259	342	5.31258e-05	molecular_function	oxidoreductase activity, acting on CH-OH group of donors
GO:0080110	587	151	5.33404e-05	biological_process	sporopollenin biosynthetic process
GO:0010265	14	13	5.39719e-05	biological_process	SCF complex assembly
GO:0071230	79	44	5.39853e-05	biological_process	cellular response to amino acid stimulus
GO:0080093	15	12	5.47884e-05	biological_process	regulation of photorespiration
GO:0022804	2641	1038	5.61704e-05	molecular_function	active transmembrane transporter activity
GO:0009536	18122	3191	5.81949e-05	cellular_component	plastid
GO:0006874	141	71	5.93096e-05	biological_process	cellular calcium ion homeostasis
GO:0004042	15	11	5.97738e-05	molecular_function	acetyl-CoA:L-glutamate N-acetyltransferase activity
GO:0016282	58	16	6.23573e-05	cellular_component	eukaryotic 43S preinitiation complex
GO:0044270	2081	418	6.50228e-05	biological_process	cellular nitrogen compound catabolic process
GO:0089718	23	22	6.78855e-05	biological_process	amino acid import across plasma membrane
GO:0015318	4300	1610	7.00728e-05	molecular_function	inorganic molecular entity transmembrane transporter activity
GO:0035019	24	18	7.52251e-05	biological_process	somatic stem cell population maintenance
GO:0005996	2270	663	8.07351e-05	biological_process	monosaccharide metabolic process
GO:0006065	12	12	8.0861e-05	biological_process	UDP-glucuronate biosynthetic process
GO:0071311	70	39	8.25166e-05	biological_process	cellular response to acetate
GO:0032412	791	358	8.46876e-05	biological_process	regulation of ion transmembrane transporter activity
GO:0016866	1130	339	8.47998e-05	molecular_function	intramolecular transferase activity
GO:0023014	1776	487	9.02683e-05	biological_process	signal transduction by protein phosphorylation
GO:0042277	2537	884	9.5221e-05	molecular_function	peptide binding
GO:0009313	89	51	9.53303e-05	biological_process	oligosaccharide catabolic process
GO:0046824	23	15	9.81743e-05	biological_process	positive regulation of nucleocytoplasmic transport
GO:0005085	114	45	9.95793e-05	molecular_function	guanyl-nucleotide exchange factor activity
GO:0016413	185	55	0.000101343	molecular_function	O-acetyltransferase activity
GO:0070011	3452	640	0.00010684	molecular_function	peptidase activity, acting on L-amino acid peptides
GO:0051056	34	21	0.000107224	biological_process	regulation of small GTPase mediated signal transduction
GO:0010193	810	249	0.000107797	biological_process	response to ozone
GO:0006855	591	253	0.000108954	biological_process	drug transmembrane transport
GO:0008194	1326	470	0.000114139	molecular_function	UDP-glycosyltransferase activity
GO:0010087	1633	570	0.000124484	biological_process	phloem or xylem histogenesis
GO:0009826	3584	1210	0.000128051	biological_process	unidimensional cell growth
GO:0004363	9	9	0.000143614	molecular_function	glutathione synthase activity
GO:0043682	15	15	0.000144886	molecular_function	copper transmembrane transporter activity, phosphorylative mechanism
GO:0016998	331	101	0.000148367	biological_process	cell wall macromolecule catabolic process
GO:0043680	45	24	0.000152238	cellular_component	filiform apparatus
GO:0015293	1002	469	0.000154023	molecular_function	symporter activity
GO:0006744	565	152	0.000160258	biological_process	ubiquinone biosynthetic process
GO:0047274	24	23	0.000163417	molecular_function	galactinol-sucrose galactosyltransferase activity
GO:0097027	15	11	0.000164724	molecular_function	ubiquitin-protein transferase activator activity
GO:0071006	12	6	0.000171986	cellular_component	U2-type catalytic step 1 spliceosome
GO:0048046	2282	637	0.000175457	cellular_component	apoplast
GO:0042814	50	36	0.000179959	biological_process	monopolar cell growth
GO:0022853	1629	680	0.000183366	molecular_function	active ion transmembrane transporter activity
GO:0009903	60	21	0.00018689	biological_process	chloroplast avoidance movement
GO:0042026	82	33	0.00019419	biological_process	protein refolding
GO:0120025	1048	317	0.000201805	cellular_component	plasma membrane bounded cell projection
GO:0016462	3851	1074	0.000203148	molecular_function	pyrophosphatase activity
GO:0005365	56	37	0.000207533	molecular_function	myo-inositol transmembrane transporter activity
GO:0006637	376	119	0.000213233	biological_process	acyl-CoA metabolic process
GO:0098712	23	22	0.000215124	biological_process	L-glutamate import across plasma membrane
GO:0030203	38	21	0.000225564	biological_process	glycosaminoglycan metabolic process
GO:0019759	129	49	0.000227643	biological_process	glycosinolate catabolic process
GO:1901663	624	152	0.000227752	biological_process	quinone biosynthetic process
GO:0004839	17	12	0.000241585	molecular_function	ubiquitin activating enzyme activity
GO:0006612	1555	349	0.000242606	biological_process	protein targeting to membrane
GO:0097502	151	76	0.0002457	biological_process	mannosylation
GO:1904668	15	11	0.000253662	biological_process	positive regulation of ubiquitin protein ligase activity
GO:0009687	648	211	0.000253867	biological_process	abscisic acid metabolic process
GO:0007164	63	38	0.000271981	biological_process	establishment of tissue polarity
GO:0046467	707	182	0.000275974	biological_process	membrane lipid biosynthetic process
GO:0061512	30	18	0.000280195	biological_process	protein localization to cilium
GO:0070829	19	12	0.000294142	biological_process	heterochromatin maintenance
GO:0010588	110	52	0.000304529	biological_process	cotyledon vascular tissue pattern formation
GO:0009965	1939	623	0.000308284	biological_process	leaf morphogenesis
GO:1903561	42	32	0.000310195	cellular_component	extracellular vesicle
GO:0009933	1615	570	0.000314395	biological_process	meristem structural organization
GO:0046556	48	36	0.000321108	molecular_function	alpha-L-arabinofuranosidase activity
GO:0046683	43	26	0.000324364	biological_process	response to organophosphorus
GO:0052546	196	97	0.000332481	biological_process	cell wall pectin metabolic process
GO:0016760	98	61	0.000346149	molecular_function	cellulose synthase (UDP-forming) activity
GO:0071365	1607	470	0.00035456	biological_process	cellular response to auxin stimulus
GO:1901528	545	253	0.000358081	biological_process	hydrogen peroxide mediated signaling pathway involved in stomatal movement
GO:0006023	38	21	0.000393661	biological_process	aminoglycan biosynthetic process
GO:0031517	7	7	0.000394426	molecular_function	red light photoreceptor activity
GO:0015576	45	35	0.00039858	molecular_function	sorbitol transmembrane transporter activity
GO:1902221	142	60	0.000400802	biological_process	erythrose 4-phosphate/phosphoenolpyruvate family amino acid metabolic process
GO:0071236	2467	663	0.000401251	biological_process	cellular response to antibiotic
GO:0055088	760	326	0.000415561	biological_process	lipid homeostasis
GO:0090408	121	70	0.000427086	biological_process	phloem nitrate loading
GO:0006633	1625	423	0.000430406	biological_process	fatty acid biosynthetic process
GO:0080136	22	17	0.000439258	biological_process	priming of cellular response to stress
GO:0006810	15741	3860	0.000447274	biological_process	transport
GO:0006342	966	254	0.000451109	biological_process	chromatin silencing
GO:0000910	1147	358	0.000471613	biological_process	cytokinesis
GO:0009914	782	251	0.000473562	biological_process	hormone transport
GO:0007267	534	173	0.000483963	biological_process	cell-cell signaling
GO:0044273	177	63	0.000512431	biological_process	sulfur compound catabolic process
GO:2000113	2099	396	0.000532928	biological_process	negative regulation of cellular macromolecule biosynthetic process
GO:0030623	6	6	0.000550869	molecular_function	U5 snRNA binding
GO:0003979	12	12	0.000556583	molecular_function	UDP-glucose 6-dehydrogenase activity
GO:0046438	8	8	0.000588104	biological_process	D-cysteine metabolic process
GO:0031332	28	12	0.000611649	cellular_component	RNAi effector complex
GO:0004341	35	18	0.000624977	molecular_function	gluconolactonase activity
GO:0032450	13	11	0.00063096	molecular_function	maltose alpha-glucosidase activity
GO:0002831	3552	1003	0.000644581	biological_process	regulation of response to biotic stimulus
GO:0015630	850	261	0.000646047	cellular_component	microtubule cytoskeleton
GO:0009408	2587	605	0.000690112	biological_process	response to heat
GO:0000030	146	76	0.000727974	molecular_function	mannosyltransferase activity
GO:0046284	249	70	0.000753352	biological_process	anthocyanin-containing compound catabolic process
GO:0051321	1547	441	0.00077427	biological_process	meiotic cell cycle
GO:0007112	24	14	0.00077489	biological_process	male meiosis cytokinesis
GO:0032559	11203	3148	0.000810913	molecular_function	adenyl ribonucleotide binding
GO:0009074	987	264	0.000819987	biological_process	aromatic amino acid family catabolic process
GO:0006059	15	15	0.000829104	biological_process	hexitol metabolic process
GO:0042389	12	12	0.00086619	molecular_function	omega-3 fatty acid desaturase activity
GO:0009875	492	154	0.000874306	biological_process	pollen-pistil interaction
GO:0048317	45	27	0.00088384	biological_process	seed morphogenesis
GO:0048471	333	94	0.000887796	cellular_component	perinuclear region of cytoplasm
GO:0048475	209	79	0.000901852	cellular_component	coated membrane
GO:0007275	18885	4136	0.000910872	biological_process	multicellular organism development
GO:0009789	707	276	0.000922495	biological_process	positive regulation of abscisic acid-activated signaling pathway
GO:0016441	760	213	0.000942992	biological_process	posttranscriptional gene silencing
GO:0017119	128	66	0.000943327	cellular_component	Golgi transport complex
GO:1901703	33	21	0.000956492	biological_process	protein localization involved in auxin polar transport
GO:0009904	48	18	0.000958812	biological_process	chloroplast accumulation movement
GO:0009514	91	45	0.000991079	cellular_component	glyoxysome
GO:1990136	40	20	0.00101006	molecular_function	linoleate 9S-lipoxygenase activity
GO:0009646	402	111	0.00103131	biological_process	response to absence of light
GO:0043335	9	9	0.00103342	biological_process	protein unfolding
GO:0046677	5335	1299	0.00107292	biological_process	response to antibiotic
GO:0005200	124	51	0.00108596	molecular_function	structural constituent of cytoskeleton
GO:0030554	11334	3181	0.00110353	molecular_function	adenyl nucleotide binding
GO:0008610	5224	1069	0.00114029	biological_process	lipid biosynthetic process
GO:0048444	1271	373	0.00114262	biological_process	floral organ morphogenesis
GO:0016192	2869	811	0.00115922	biological_process	vesicle-mediated transport
GO:0016917	59	39	0.00125775	molecular_function	GABA receptor activity
GO:1903293	267	75	0.00129709	cellular_component	phosphatase complex
GO:0031998	15	12	0.00130097	biological_process	regulation of fatty acid beta-oxidation
GO:0010071	256	98	0.0013779	biological_process	root meristem specification
GO:0000919	338	109	0.0013948	biological_process	cell plate assembly
GO:0044272	2867	603	0.00140205	biological_process	sulfur compound biosynthetic process
GO:0016328	46	23	0.00140362	cellular_component	lateral plasma membrane
GO:0097435	951	271	0.00140997	biological_process	supramolecular fiber organization
GO:0032329	23	19	0.0014229	biological_process	serine transport
GO:0003333	368	149	0.00152386	biological_process	amino acid transmembrane transport
GO:0016571	1062	253	0.00154503	biological_process	histone methylation
GO:0032012	23	21	0.00161263	biological_process	regulation of ARF protein signal transduction
GO:0005507	1144	259	0.00163602	molecular_function	copper ion binding
GO:0045239	15	12	0.00164777	cellular_component	tricarboxylic acid cycle enzyme complex
GO:0016157	40	30	0.00165177	molecular_function	sucrose synthase activity
GO:0046700	2065	418	0.00165411	biological_process	heterocycle catabolic process
GO:1903046	1547	441	0.00165662	biological_process	meiotic cell cycle process
GO:0051817	410	127	0.00171191	biological_process	modification of morphology or physiology of other organism involved in symbiotic interaction
GO:0046497	6	6	0.00181296	biological_process	nicotinate nucleotide metabolic process
GO:1901616	563	172	0.00183223	biological_process	organic hydroxy compound catabolic process
GO:0048440	1586	466	0.00189993	biological_process	carpel development
GO:0005267	478	241	0.00191551	molecular_function	potassium channel activity
GO:0019318	1153	391	0.00195604	biological_process	hexose metabolic process
GO:0055106	18	11	0.00197001	molecular_function	ubiquitin-protein transferase regulator activity
GO:0016165	57	24	0.00202176	molecular_function	linoleate 13S-lipoxygenase activity
GO:0009799	393	178	0.00203616	biological_process	specification of symmetry
GO:1901141	159	47	0.00204936	biological_process	regulation of lignin biosynthetic process
GO:1905011	11	9	0.00208524	biological_process	transmembrane phosphate ion transport from cytosol to vacuole
GO:0016624	35	24	0.00213559	molecular_function	oxidoreductase activity, acting on the aldehyde or oxo group of donors, disulfide as acceptor
GO:1902808	6	6	0.0021632	biological_process	positive regulation of cell cycle G1/S phase transition
GO:0070940	18	12	0.00219037	biological_process	dephosphorylation of RNA polymerase II C-terminal domain
GO:0008660	8	8	0.00232876	molecular_function	1-aminocyclopropane-1-carboxylate deaminase activity
GO:0098794	198	62	0.00246349	cellular_component	postsynapse
GO:0035344	22	15	0.00247112	biological_process	hypoxanthine transport
GO:0006096	952	311	0.00247983	biological_process	glycolytic process
GO:0090148	1147	358	0.00248107	biological_process	membrane fission
GO:0006805	258	79	0.00251011	biological_process	xenobiotic metabolic process
GO:0016679	210	75	0.00271252	molecular_function	oxidoreductase activity, acting on diphenols and related substances as donors
GO:0016652	33	21	0.00272231	molecular_function	oxidoreductase activity, acting on NAD(P)H, NAD(P) as acceptor
GO:0010638	642	183	0.00278384	biological_process	positive regulation of organelle organization
GO:0043476	307	115	0.00278548	biological_process	pigment accumulation
GO:0016880	36	24	0.00285614	molecular_function	acid-ammonia (or amide) ligase activity
GO:0030551	78	41	0.00290086	molecular_function	cyclic nucleotide binding
GO:0019357	6	6	0.00303677	biological_process	nicotinate nucleotide biosynthetic process
GO:0051879	20	12	0.0030387	molecular_function	Hsp90 protein binding
GO:0018685	31	20	0.00319496	molecular_function	alkane 1-monooxygenase activity
GO:0046822	28	15	0.00327499	biological_process	regulation of nucleocytoplasmic transport
GO:0005402	392	188	0.0033217	molecular_function	carbohydrate:cation symporter activity
GO:0072593	2107	463	0.0033285	biological_process	reactive oxygen species metabolic process
GO:0031957	15	15	0.0033855	molecular_function	very long-chain fatty acid-CoA ligase activity
GO:0004664	20	17	0.00340652	molecular_function	prephenate dehydratase activity
GO:0005774	2829	880	0.00349627	cellular_component	vacuolar membrane
GO:0044242	1406	345	0.00353084	biological_process	cellular lipid catabolic process
GO:0000148	39	20	0.00366462	cellular_component	1,3-beta-D-glucan synthase complex
GO:0010120	606	172	0.00371761	biological_process	camalexin biosynthetic process
GO:0010599	24	18	0.00378983	biological_process	production of lsiRNA involved in RNA interference
GO:0009617	6242	1734	0.00382648	biological_process	response to bacterium
GO:0008300	462	130	0.00393734	biological_process	isoprenoid catabolic process
GO:0070279	481	134	0.00395937	molecular_function	vitamin B6 binding
GO:0034284	1532	487	0.00396377	biological_process	response to monosaccharide
GO:1901570	342	97	0.00403364	biological_process	fatty acid derivative biosynthetic process
GO:0005983	89	45	0.00403794	biological_process	starch catabolic process
GO:0051225	209	55	0.00416936	biological_process	spindle assembly
GO:1901568	375	106	0.00418407	biological_process	fatty acid derivative metabolic process
GO:1900087	6	6	0.00431254	biological_process	positive regulation of G1/S transition of mitotic cell cycle
GO:0009883	7	7	0.00432366	molecular_function	red or far-red light photoreceptor activity
GO:0006680	15	10	0.00435751	biological_process	glucosylceramide catabolic process
GO:0016877	263	86	0.0044749	molecular_function	ligase activity, forming carbon-sulfur bonds
GO:0006558	142	60	0.00463017	biological_process	L-phenylalanine metabolic process
GO:0070482	778	214	0.00490429	biological_process	response to oxygen levels
GO:0071771	20	15	0.00491288	molecular_function	aldehyde decarbonylase activity
GO:0000978	26	12	0.00518766	molecular_function	RNA polymerase II proximal promoter sequence-specific DNA binding
GO:0004312	137	52	0.00526556	molecular_function	fatty acid synthase activity
GO:0006479	1134	256	0.00539987	biological_process	protein methylation
GO:0045337	20	12	0.00550768	biological_process	farnesyl diphosphate biosynthetic process
GO:0099081	666	227	0.00555405	cellular_component	supramolecular polymer
GO:0015750	45	35	0.00564938	biological_process	pentose transmembrane transport
GO:0033384	20	12	0.00565694	biological_process	geranyl diphosphate biosynthetic process
GO:0070584	12	9	0.00566381	biological_process	mitochondrion morphogenesis
GO:0006458	76	29	0.00576674	biological_process	'de novo' protein folding
GO:0010102	1229	429	0.00579955	biological_process	lateral root morphogenesis
GO:0048443	1930	555	0.00592576	biological_process	stamen development
GO:1903409	342	97	0.00593351	biological_process	reactive oxygen species biosynthetic process
GO:0016324	372	142	0.00619545	cellular_component	apical plasma membrane
GO:0010065	581	280	0.00620869	biological_process	primary meristem tissue development
GO:0042752	306	90	0.00621324	biological_process	regulation of circadian rhythm
GO:0045010	396	127	0.00647454	biological_process	actin nucleation
GO:0016802	6	6	0.00652731	molecular_function	trialkylsulfonium hydrolase activity
GO:0009751	4174	1019	0.00711646	biological_process	response to salicylic acid
GO:1903506	11006	1324	0.00718634	biological_process	regulation of nucleic acid-templated transcription
GO:0009608	189	79	0.0072882	biological_process	response to symbiont
GO:0006865	1363	404	0.00733579	biological_process	amino acid transport
GO:0009835	118	52	0.0074955	biological_process	fruit ripening
GO:0006598	160	71	0.00765933	biological_process	polyamine catabolic process
GO:0016363	43	21	0.00768167	cellular_component	nuclear matrix
GO:0009051	35	18	0.0078665	biological_process	pentose-phosphate shunt, oxidative branch
GO:0044206	15	9	0.00804674	biological_process	UMP salvage
GO:0046029	29	20	0.00811658	molecular_function	mannitol dehydrogenase activity
GO:0047681	29	20	0.00811658	molecular_function	aryl-alcohol dehydrogenase (NADP+) activity
GO:0008135	614	115	0.00814168	molecular_function	translation factor activity, RNA binding
GO:0004738	24	18	0.00862611	molecular_function	pyruvate dehydrogenase activity
GO:0016143	1681	391	0.00866871	biological_process	S-glycoside metabolic process
GO:0003883	13	12	0.00874218	molecular_function	CTP synthase activity
GO:0098793	25	15	0.00875183	cellular_component	presynapse
GO:0009574	105	38	0.00880701	cellular_component	preprophase band
GO:1990428	6	6	0.00897341	biological_process	miRNA transport
GO:0015827	14	13	0.00901118	biological_process	tryptophan transport
GO:1903314	12	9	0.00902463	biological_process	regulation of nitrogen cycle metabolic process
GO:0006346	427	128	0.00950196	biological_process	methylation-dependent chromatin silencing
GO:0031314	11	8	0.00951896	cellular_component	extrinsic component of mitochondrial inner membrane
GO:0015757	53	40	0.00970257	biological_process	galactose transmembrane transport
GO:0016887	2309	716	0.00991195	molecular_function	ATPase activity
GO:0033358	16	13	0.00995027	biological_process	UDP-L-arabinose biosynthetic process
GO:0043614	12	10	0.010084	cellular_component	multi-eIF complex
GO:0015146	45	35	0.0103302	molecular_function	pentose transmembrane transporter activity
GO:0004817	8	8	0.010726	molecular_function	cysteine-tRNA ligase activity
GO:0009251	223	105	0.0108001	biological_process	glucan catabolic process
GO:0045551	209	83	0.0109607	molecular_function	cinnamyl-alcohol dehydrogenase activity
GO:0043547	289	95	0.0112557	biological_process	positive regulation of GTPase activity
GO:0090404	138	63	0.0112717	cellular_component	pollen tube tip
GO:0016054	2487	592	0.0112809	biological_process	organic acid catabolic process
GO:0090567	5982	1440	0.0113144	biological_process	reproductive shoot system development
GO:0047769	11	11	0.0114569	molecular_function	arogenate dehydratase activity
GO:0062013	122	50	0.0114916	biological_process	positive regulation of small molecule metabolic process
GO:0016774	1003	334	0.011568	molecular_function	phosphotransferase activity, carboxyl group as acceptor
GO:0006743	565	152	0.0117253	biological_process	ubiquinone metabolic process
GO:0016775	576	205	0.0118174	molecular_function	phosphotransferase activity, nitrogenous group as acceptor
GO:0052865	9	9	0.0118783	biological_process	1-deoxy-D-xylulose 5-phosphate biosynthetic process
GO:0015935	400	26	0.0122813	cellular_component	small ribosomal subunit
GO:0031398	19	11	0.013338	biological_process	positive regulation of protein ubiquitination
GO:1901016	84	60	0.013525	biological_process	regulation of potassium ion transmembrane transporter activity
GO:0006029	48	27	0.0135713	biological_process	proteoglycan metabolic process
GO:0031228	130	67	0.0137369	cellular_component	intrinsic component of Golgi membrane
GO:0048497	34	21	0.0137913	biological_process	maintenance of floral organ identity
GO:0004601	1158	163	0.0140952	molecular_function	peroxidase activity
GO:0046208	15	12	0.0141556	biological_process	spermine catabolic process
GO:0009747	18	13	0.014226	biological_process	hexokinase-dependent signaling
GO:0006002	59	31	0.0143028	biological_process	fructose 6-phosphate metabolic process
GO:0004652	39	21	0.0144524	molecular_function	polynucleotide adenylyltransferase activity
GO:0031320	29	20	0.0144955	molecular_function	hexitol dehydrogenase activity
GO:0006304	916	240	0.0145086	biological_process	DNA modification
GO:0099528	171	51	0.0151745	molecular_function	G protein-coupled neurotransmitter receptor activity
GO:0048544	458	151	0.0153141	biological_process	recognition of pollen
GO:0052861	8	6	0.0154243	molecular_function	glucan endo-1,3-beta-glucanase activity, C-3 substituted reducing group
GO:0052862	8	6	0.0154243	molecular_function	glucan endo-1,4-beta-glucanase activity, C-3 substituted reducing group
GO:0030001	3410	1094	0.0154445	biological_process	metal ion transport
GO:0090352	12	9	0.0156041	biological_process	regulation of nitrate assimilation
GO:0045041	12	9	0.0162739	biological_process	protein import into mitochondrial intermembrane space
GO:0052863	9	9	0.0166148	biological_process	1-deoxy-D-xylulose 5-phosphate metabolic process
GO:0050891	23	11	0.0167218	biological_process	multicellular organismal water homeostasis
GO:0090070	6	6	0.0177111	biological_process	positive regulation of ribosome biogenesis
GO:0008020	8	8	0.018463	molecular_function	G protein-coupled photoreceptor activity
GO:0090241	14	6	0.0191605	biological_process	negative regulation of histone H4 acetylation
GO:0005354	53	40	0.0194434	molecular_function	galactose transmembrane transporter activity
GO:0010558	2185	396	0.0198166	biological_process	negative regulation of macromolecule biosynthetic process
GO:0008284	662	184	0.0202386	biological_process	positive regulation of cell population proliferation
GO:0034204	30	18	0.0214363	biological_process	lipid translocation
GO:0140296	104	18	0.021706	molecular_function	general transcription initiation factor binding
GO:0031401	400	126	0.0218758	biological_process	positive regulation of protein modification process
GO:0003916	171	40	0.0222913	molecular_function	DNA topoisomerase activity
GO:0042398	271	87	0.0223134	biological_process	cellular modified amino acid biosynthetic process
GO:0006732	1896	405	0.023089	biological_process	coenzyme metabolic process
GO:0060429	251	107	0.0231502	biological_process	epithelium development
GO:0046164	493	161	0.0232595	biological_process	alcohol catabolic process
GO:0008324	2805	1073	0.0233937	molecular_function	cation transmembrane transporter activity
GO:0008131	74	26	0.0236543	molecular_function	primary amine oxidase activity
GO:0015631	434	144	0.0237779	molecular_function	tubulin binding
GO:0010244	44	20	0.0244254	biological_process	response to low fluence blue light stimulus by blue low-fluence system
GO:0009628	19563	3995	0.0244433	biological_process	response to abiotic stimulus
GO:0036374	11	6	0.0249671	molecular_function	glutathione hydrolase activity
GO:0000380	50	18	0.0252471	biological_process	alternative mRNA splicing, via spliceosome
GO:0007053	6	6	0.0254115	biological_process	spindle assembly involved in male meiosis
GO:0016215	12	12	0.0260803	molecular_function	acyl-CoA desaturase activity
GO:0043331	15	12	0.0263194	biological_process	response to dsRNA
GO:0034248	1157	204	0.0264499	biological_process	regulation of cellular amide metabolic process
GO:0010493	19	15	0.0265971	biological_process	Lewis a epitope biosynthetic process
GO:0006836	79	38	0.0266111	biological_process	neurotransmitter transport
GO:0048598	186	75	0.0269839	biological_process	embryonic morphogenesis
GO:1901880	69	24	0.0272195	biological_process	negative regulation of protein depolymerization
GO:0016298	831	178	0.0278309	molecular_function	lipase activity
GO:0032414	554	256	0.0279616	biological_process	positive regulation of ion transmembrane transporter activity
GO:0031668	2639	646	0.0285573	biological_process	cellular response to extracellular stimulus
GO:0018024	151	59	0.0286427	molecular_function	histone-lysine N-methyltransferase activity
GO:0051193	1308	240	0.0287593	biological_process	regulation of cofactor metabolic process
GO:0090700	34	21	0.0289249	biological_process	maintenance of plant organ identity
GO:0035618	47	29	0.0289801	cellular_component	root hair
GO:0044089	531	153	0.0290406	biological_process	positive regulation of cellular component biogenesis
GO:0010586	50	18	0.029452	biological_process	miRNA metabolic process
GO:0016631	6	6	0.02946	molecular_function	enoyl-[acyl-carrier-protein] reductase activity
GO:0010385	34	12	0.0294733	molecular_function	double-stranded methylated DNA binding
GO:0051051	22	15	0.0299181	biological_process	negative regulation of transport
GO:0046889	138	47	0.0301644	biological_process	positive regulation of lipid biosynthetic process
GO:0043201	119	67	0.0305036	biological_process	response to leucine
GO:0009991	3367	934	0.0310527	biological_process	response to extracellular stimulus
GO:0048831	2458	626	0.0311471	biological_process	regulation of shoot system development
GO:0080085	9	6	0.0312673	cellular_component	signal recognition particle, chloroplast targeting
GO:0019566	42	28	0.031479	biological_process	arabinose metabolic process
GO:0046398	15	12	0.0316692	biological_process	UDP-glucuronate metabolic process
GO:0006423	8	8	0.031748	biological_process	cysteinyl-tRNA aminoacylation
GO:0004620	304	91	0.0321098	molecular_function	phospholipase activity
GO:0051443	19	11	0.0322192	biological_process	positive regulation of ubiquitin-protein transferase activity
GO:0042282	9	9	0.0328692	molecular_function	hydroxymethylglutaryl-CoA reductase activity
GO:0071366	52	28	0.0331717	biological_process	cellular response to indolebutyric acid stimulus
GO:0055074	165	82	0.0332124	biological_process	calcium ion homeostasis
GO:0044247	222	101	0.0334778	biological_process	cellular polysaccharide catabolic process
GO:0072328	16	11	0.0340551	molecular_function	alkene binding
GO:0004351	29	16	0.0346239	molecular_function	glutamate decarboxylase activity
GO:0006722	153	57	0.034661	biological_process	triterpenoid metabolic process
GO:0031307	73	22	0.0360856	cellular_component	integral component of mitochondrial outer membrane
GO:0015194	23	19	0.0363978	molecular_function	L-serine transmembrane transporter activity
GO:0015825	23	19	0.0363978	biological_process	L-serine transport
GO:0051130	709	199	0.0365428	biological_process	positive regulation of cellular component organization
GO:0102337	58	27	0.0365498	molecular_function	3-oxo-cerotoyl-CoA synthase activity
GO:0102336	58	27	0.0365498	molecular_function	3-oxo-arachidoyl-CoA synthase activity
GO:0102338	58	27	0.0365498	molecular_function	3-oxo-lignoceronyl-CoA synthase activity
GO:0030553	43	26	0.0366559	molecular_function	cGMP binding
GO:0016747	1632	338	0.0367508	molecular_function	transferase activity, transferring acyl groups other than amino-acyl groups
GO:0004332	93	44	0.0368416	molecular_function	fructose-bisphosphate aldolase activity
GO:0009925	17	14	0.0374549	cellular_component	basal plasma membrane
GO:0016323	17	14	0.0374549	cellular_component	basolateral plasma membrane
GO:0006099	156	51	0.0375239	biological_process	tricarboxylic acid cycle
GO:0071555	4350	1342	0.039129	biological_process	cell wall organization
GO:0035266	1816	637	0.0397289	biological_process	meristem growth
GO:0008021	22	15	0.0401247	cellular_component	synaptic vesicle
GO:0001409	9	9	0.0406616	molecular_function	guanine nucleotide transmembrane transporter activity
GO:0009135	964	311	0.0428069	biological_process	purine nucleoside diphosphate metabolic process
GO:0009185	964	311	0.0428069	biological_process	ribonucleoside diphosphate metabolic process
GO:0090239	17	6	0.0429121	biological_process	regulation of histone H4 acetylation
GO:0006241	51	21	0.0430744	biological_process	CTP biosynthetic process
GO:0046036	51	21	0.0430744	biological_process	CTP metabolic process
GO:0006643	904	250	0.0437138	biological_process	membrane lipid metabolic process
GO:0009940	18	18	0.0439463	molecular_function	amino-terminal vacuolar sorting propeptide binding
GO:0048016	17	15	0.0445845	biological_process	inositol phosphate-mediated signaling
GO:0015928	39	28	0.0458359	molecular_function	fucosidase activity
GO:0030620	9	6	0.046273	molecular_function	U2 snRNA binding
GO:0016836	1268	387	0.0477594	molecular_function	hydro-lyase activity
GO:0001101	12841	2932	0.0484374	biological_process	response to acid chemical

## Sheet: SORs
Data S4. GO enrichment of SORs in AK58
GO	Genome_annotated	SOR_annotated	P-value	Type	Terms
GO:0003676	14916	8493	0	molecular_function	nucleic acid binding
GO:0005575	65851	31658	3.75626e-305	cellular_component	cellular_component
GO:0090304	18482	10313	4.73615e-278	biological_process	nucleic acid metabolic process
GO:0006139	21588	11388	5.06838e-276	biological_process	nucleobase-containing compound metabolic process
GO:0034641	25785	13005	4.71651e-190	biological_process	cellular nitrogen compound metabolic process
GO:0140110	5859	3679	1.8384e-173	molecular_function	transcription regulator activity
GO:0050826	3346	2112	1.5711e-167	biological_process	response to freezing
GO:0043169	16103	6877	2.59894e-164	molecular_function	cation binding
GO:0046483	24038	12148	6.90341e-159	biological_process	heterocycle metabolic process
GO:0048871	2840	1894	1.72846e-148	biological_process	multicellular organismal homeostasis
GO:0050825	2814	1891	4.88212e-148	molecular_function	ice binding
GO:0010467	18434	9798	5.2685e-137	biological_process	gene expression
GO:0034645	18409	9384	2.89005e-131	biological_process	cellular macromolecule biosynthetic process
GO:0051171	14136	7526	2.34795e-119	biological_process	regulation of nitrogen compound metabolic process
GO:0009059	18803	9561	5.7102e-115	biological_process	macromolecule biosynthetic process
GO:1901360	26141	12718	1.11888e-111	biological_process	organic cyclic compound metabolic process
GO:0031326	12770	6833	1.75915e-108	biological_process	regulation of cellular biosynthetic process
GO:0008270	6062	3273	3.54353e-105	molecular_function	zinc ion binding
GO:0006974	1577	936	1.2726e-102	biological_process	cellular response to DNA damage stimulus
GO:0008104	5184	2562	7.47278e-101	biological_process	protein localization
GO:0006725	25477	12477	2.57893e-98	biological_process	cellular aromatic compound metabolic process
GO:0043170	36158	16873	1.96669e-97	biological_process	macromolecule metabolic process
GO:0009889	13275	6973	5.83121e-96	biological_process	regulation of biosynthetic process
GO:0034613	4269	2147	1.25072e-95	biological_process	cellular protein localization
GO:0031323	15547	8017	4.32309e-95	biological_process	regulation of cellular metabolic process
GO:0010556	11962	6622	1.00734e-89	biological_process	regulation of macromolecule biosynthetic process
GO:0080090	15392	7834	6.99114e-89	biological_process	regulation of primary metabolic process
GO:0006644	1810	1052	1.21283e-86	biological_process	phospholipid metabolic process
GO:0043226	51530	25722	1.4155e-84	cellular_component	organelle
GO:0008150	70856	32852	1.02536e-81	biological_process	biological_process
GO:0005622	56179	27877	1.19631e-78	cellular_component	intracellular
GO:0060255	15390	7993	1.5623e-76	biological_process	regulation of macromolecule metabolic process
GO:0042886	5338	2527	2.96902e-74	biological_process	amide transport
GO:0022613	1757	1139	8.89785e-74	biological_process	ribonucleoprotein complex biogenesis
GO:2000112	11892	6574	1.62725e-70	biological_process	regulation of cellular macromolecule biosynthetic process
GO:0019219	11337	6359	3.84174e-68	biological_process	regulation of nucleobase-containing compound metabolic process
GO:0032561	1029	502	2.03282e-62	molecular_function	guanyl ribonucleotide binding
GO:0005525	960	490	1.41917e-61	molecular_function	GTP binding
GO:0009657	1522	1041	3.74529e-61	biological_process	plastid organization
GO:0019866	1417	918	1.92917e-60	cellular_component	organelle inner membrane
GO:0045859	576	286	4.17357e-60	biological_process	regulation of protein kinase activity
GO:0019682	799	522	9.27972e-60	biological_process	glyceraldehyde-3-phosphate metabolic process
GO:0019001	1054	508	3.327e-59	molecular_function	guanyl nucleotide binding
GO:0006839	566	423	3.56226e-59	biological_process	mitochondrial transport
GO:0019222	17825	8703	6.2638e-57	biological_process	regulation of metabolic process
GO:0018205	1533	736	2.93469e-55	biological_process	peptidyl-lysine modification
GO:0034357	1776	1075	4.76057e-55	cellular_component	photosynthetic membrane
GO:0031328	2716	1653	1.69348e-54	biological_process	positive regulation of cellular biosynthetic process
GO:0006355	10942	6119	3.13793e-52	biological_process	regulation of transcription, DNA-templated
GO:0003700	5540	3498	1.55591e-51	molecular_function	DNA-binding transcription factor activity
GO:0031325	3259	1879	4.91989e-51	biological_process	positive regulation of cellular metabolic process
GO:0016787	14529	6118	7.93235e-51	molecular_function	hydrolase activity
GO:0008654	1438	947	1.05546e-49	biological_process	phospholipid biosynthetic process
GO:0042592	6890	3271	1.11991e-49	biological_process	homeostatic process
GO:2001141	11006	6161	2.00837e-49	biological_process	regulation of RNA biosynthetic process
GO:0006518	3773	1925	9.72061e-49	biological_process	peptide metabolic process
GO:0007264	388	273	2.85713e-47	biological_process	small GTPase mediated signal transduction
GO:0051173	2990	1751	3.31263e-47	biological_process	positive regulation of nitrogen compound metabolic process
GO:0045184	4817	2416	3.82485e-47	biological_process	establishment of protein localization
GO:0051536	639	377	5.90923e-47	molecular_function	iron-sulfur cluster binding
GO:0003682	1422	893	6.16352e-47	molecular_function	chromatin binding
GO:0006807	39789	18087	8.93993e-47	biological_process	nitrogen compound metabolic process
GO:0019684	1105	686	4.09494e-46	biological_process	photosynthesis, light reaction
GO:0004930	517	282	6.29715e-46	molecular_function	G protein-coupled receptor activity
GO:0006090	1700	865	2.59473e-43	biological_process	pyruvate metabolic process
GO:0010604	3034	1790	6.69805e-43	biological_process	positive regulation of macromolecule metabolic process
GO:0009668	693	487	1.66359e-41	biological_process	plastid membrane organization
GO:0010200	2311	1146	3.27103e-41	biological_process	response to chitin
GO:0010557	2496	1574	2.04661e-40	biological_process	positive regulation of macromolecule biosynthetic process
GO:0016788	4506	2281	3.94038e-40	molecular_function	hydrolase activity, acting on ester bonds
GO:0009893	3735	2037	6.92345e-40	biological_process	positive regulation of metabolic process
GO:0002437	420	248	1.19917e-39	biological_process	inflammatory response to antigenic stimulus
GO:0002250	420	248	1.24909e-39	biological_process	adaptive immune response
GO:0016779	748	392	3.72257e-39	molecular_function	nucleotidyltransferase activity
GO:0016311	1758	919	5.52118e-39	biological_process	dephosphorylation
GO:0019220	1126	636	1.581e-38	biological_process	regulation of phosphate metabolic process
GO:0000023	511	283	2.16217e-38	biological_process	maltose metabolic process
GO:0006470	1211	676	2.69603e-38	biological_process	protein dephosphorylation
GO:0006914	303	231	4.37661e-37	biological_process	autophagy
GO:0031966	1246	740	5.2957e-37	cellular_component	mitochondrial membrane
GO:0019252	694	346	5.68929e-37	biological_process	starch biosynthetic process
GO:0019887	186	121	1.51159e-36	molecular_function	protein kinase regulator activity
GO:0042170	1187	730	2.34686e-36	cellular_component	plastid membrane
GO:0001932	602	302	5.55166e-36	biological_process	regulation of protein phosphorylation
GO:0071900	432	208	6.48301e-36	biological_process	regulation of protein serine/threonine kinase activity
GO:0006996	10734	5191	7.69552e-36	biological_process	organelle organization
GO:0010207	519	393	5.3288e-35	biological_process	photosystem II assembly
GO:0009739	1104	617	7.67619e-35	biological_process	response to gibberellin
GO:0061982	539	299	1.42891e-34	biological_process	meiosis I cell cycle process
GO:0006469	185	116	2.08673e-34	biological_process	negative regulation of protein kinase activity
GO:0140097	831	490	3.60492e-34	molecular_function	catalytic activity, acting on DNA
GO:0030003	1532	554	3.92311e-34	biological_process	cellular cation homeostasis
GO:0009891	3114	1758	5.83783e-34	biological_process	positive regulation of biosynthetic process
GO:0007127	534	296	7.07745e-34	biological_process	meiosis I
GO:0048506	206	135	9.59495e-34	biological_process	regulation of timing of meristematic phase transition
GO:0009532	3018	1789	1.46676e-33	cellular_component	plastid stroma
GO:0044260	31310	14492	3.62306e-33	biological_process	cellular macromolecule metabolic process
GO:0009062	775	381	6.00113e-33	biological_process	fatty acid catabolic process
GO:0006778	850	515	1.07013e-32	biological_process	porphyrin-containing compound metabolic process
GO:0004693	221	129	1.14211e-32	molecular_function	cyclin-dependent protein serine/threonine kinase activity
GO:0007186	1077	609	1.55305e-32	biological_process	G protein-coupled receptor signaling pathway
GO:0043067	1809	614	2.26176e-32	biological_process	regulation of programmed cell death
GO:0043549	585	295	9.31147e-32	biological_process	regulation of kinase activity
GO:0051656	430	303	1.29112e-31	biological_process	establishment of organelle localization
GO:0031975	4260	2433	1.8324e-31	cellular_component	envelope
GO:0019205	174	124	8.66813e-31	molecular_function	nucleobase-containing compound kinase activity
GO:0043043	3389	1708	1.30906e-30	biological_process	peptide biosynthetic process
GO:0071478	580	372	1.60498e-30	biological_process	cellular response to radiation
GO:0098796	2166	1205	1.61413e-30	cellular_component	membrane protein complex
GO:0016667	445	280	2.14967e-30	molecular_function	oxidoreductase activity, acting on a sulfur group of donors
GO:0098762	543	305	2.28295e-30	biological_process	meiotic cell cycle phase
GO:0045935	2432	1551	4.4689e-30	biological_process	positive regulation of nucleobase-containing compound metabolic process
GO:0007131	496	275	6.09651e-30	biological_process	reciprocal meiotic recombination
GO:0002443	420	248	1.54847e-29	biological_process	leukocyte mediated immunity
GO:0051649	427	294	2.64297e-29	biological_process	establishment of localization in cell
GO:0009534	1927	1192	3.28786e-29	cellular_component	chloroplast thylakoid
GO:0006221	589	317	4.23771e-29	biological_process	pyrimidine nucleotide biosynthetic process
GO:0051156	685	399	1.01497e-28	biological_process	glucose 6-phosphate metabolic process
GO:0009295	391	302	1.0884e-28	cellular_component	nucleoid
GO:0010427	71	53	2.02657e-28	molecular_function	abscisic acid binding
GO:0006954	444	254	2.99731e-28	biological_process	inflammatory response
GO:0000097	1119	590	3.5544e-28	biological_process	sulfur amino acid biosynthetic process
GO:0009220	496	261	3.59537e-28	biological_process	pyrimidine ribonucleotide biosynthetic process
GO:0009827	868	342	3.77407e-28	biological_process	plant-type cell wall modification
GO:0016108	427	244	1.51706e-27	biological_process	tetraterpenoid metabolic process
GO:0097472	227	135	1.58167e-27	molecular_function	cyclin-dependent protein kinase activity
GO:0019941	2901	1230	4.52227e-27	biological_process	modification-dependent protein catabolic process
GO:0004721	835	438	5.55543e-27	molecular_function	phosphoprotein phosphatase activity
GO:0031406	616	303	5.58587e-27	molecular_function	carboxylic acid binding
GO:0019288	799	522	5.74802e-27	biological_process	isopentenyl diphosphate biosynthetic process, methylerythritol 4-phosphate pathway
GO:0009579	2350	1401	8.59616e-27	cellular_component	thylakoid
GO:0010628	2434	1548	8.87678e-27	biological_process	positive regulation of gene expression
GO:0001933	197	124	9.54196e-27	biological_process	negative regulation of protein phosphorylation
GO:0006626	395	298	1.06485e-26	biological_process	protein targeting to mitochondrion
GO:0015450	200	137	1.27143e-26	molecular_function	P-P-bond-hydrolysis-driven protein transmembrane transporter activity
GO:0022884	211	140	1.48551e-26	molecular_function	macromolecule transmembrane transporter activity
GO:0010017	326	226	1.84076e-26	biological_process	red or far-red light signaling pathway
GO:0009451	1626	996	1.93083e-26	biological_process	RNA modification
GO:0065003	4159	2016	1.94704e-26	biological_process	protein-containing complex assembly
GO:0010228	1740	931	2.85013e-26	biological_process	vegetative to reproductive phase transition of meristem
GO:0071482	558	354	2.99917e-26	biological_process	cellular response to light stimulus
GO:0071868	108	67	3.82844e-26	biological_process	cellular response to monoamine stimulus
GO:0051252	11137	6248	1.21299e-25	biological_process	regulation of RNA metabolic process
GO:1902680	2334	1503	2.32675e-25	biological_process	positive regulation of RNA biosynthetic process
GO:0015031	4796	2404	2.34326e-25	biological_process	protein transport
GO:1903506	11006	6161	2.35321e-25	biological_process	regulation of nucleic acid-templated transcription
GO:0015979	1585	923	3.33271e-25	biological_process	photosynthesis
GO:0016762	132	68	4.16607e-25	molecular_function	xyloglucan:xyloglucosyl transferase activity
GO:0015833	5235	2500	4.73863e-25	biological_process	peptide transport
GO:0006740	661	396	4.896e-25	biological_process	NADPH regeneration
GO:0061919	303	231	5.84688e-25	biological_process	process utilizing autophagic mechanism
GO:0010155	185	121	1.68096e-24	biological_process	regulation of proton transport
GO:0001067	5644	3535	2.20014e-24	molecular_function	regulatory region nucleic acid binding
GO:0019318	1153	410	2.38977e-24	biological_process	hexose metabolic process
GO:0033365	1940	1154	2.57298e-24	biological_process	protein localization to organelle
GO:0009058	29817	13620	2.89585e-24	biological_process	biosynthetic process
GO:0031669	1702	612	3.0552e-24	biological_process	cellular response to nutrient levels
GO:0031072	407	281	3.90049e-24	molecular_function	heat shock protein binding
GO:0140318	211	140	4.31121e-24	molecular_function	protein transporter activity
GO:0070696	85	47	5.04518e-24	molecular_function	transmembrane receptor protein serine/threonine kinase binding
GO:0006873	1622	579	9.74311e-24	biological_process	cellular ion homeostasis
GO:0006081	1217	722	9.75172e-24	biological_process	cellular aldehyde metabolic process
GO:0080008	351	214	1.38717e-23	cellular_component	Cul4-RING E3 ubiquitin ligase complex
GO:1903508	2334	1503	1.54462e-23	biological_process	positive regulation of nucleic acid-templated transcription
GO:0031976	1949	1204	3.67422e-23	cellular_component	plastid thylakoid
GO:0071901	161	95	3.79057e-23	biological_process	negative regulation of protein serine/threonine kinase activity
GO:0045893	2247	1451	8.26943e-23	biological_process	positive regulation of transcription, DNA-templated
GO:0010363	1435	492	1.14488e-22	biological_process	regulation of plant-type hypersensitive response
GO:0031400	344	225	1.3179e-22	biological_process	negative regulation of protein modification process
GO:0048573	725	422	1.43575e-22	biological_process	photoperiodism, flowering
GO:0043565	5896	3690	1.76451e-22	molecular_function	sequence-specific DNA binding
GO:0051640	701	428	2.21518e-22	biological_process	organelle localization
GO:0009648	766	446	3.06019e-22	biological_process	photoperiodism
GO:0042325	633	316	3.79762e-22	biological_process	regulation of phosphorylation
GO:0010074	258	137	3.93733e-22	biological_process	maintenance of meristem identity
GO:0000096	1314	682	4.94813e-22	biological_process	sulfur amino acid metabolic process
GO:0033673	188	119	7.73024e-22	biological_process	negative regulation of kinase activity
GO:2000030	161	122	7.99175e-22	biological_process	regulation of response to red or far red light
GO:0043177	616	303	8.98202e-22	molecular_function	organic acid binding
GO:1900384	136	83	1.28727e-21	biological_process	regulation of flavonol biosynthetic process
GO:0031967	4182	2409	1.42145e-21	cellular_component	organelle envelope
GO:0050790	2697	1259	2.83091e-21	biological_process	regulation of catalytic activity
GO:0019751	424	213	3.00365e-21	biological_process	polyol metabolic process
GO:0008528	116	73	3.07263e-21	molecular_function	G protein-coupled peptide receptor activity
GO:0072594	1815	1082	4.09556e-21	biological_process	establishment of protein localization to organelle
GO:0034654	15033	7807	5.31586e-21	biological_process	nucleobase-containing compound biosynthetic process
GO:0045211	114	73	6.1766e-21	cellular_component	postsynaptic membrane
GO:0016835	1481	537	8.96819e-21	molecular_function	carbon-oxygen lyase activity
GO:0009961	93	61	9.71206e-21	biological_process	response to 1-aminocyclopropane-1-carboxylic acid
GO:0044212	5644	3535	1.10399e-20	molecular_function	transcription regulatory region DNA binding
GO:0005982	932	406	1.59657e-20	biological_process	starch metabolic process
GO:1901576	29207	13352	1.60337e-20	biological_process	organic substance biosynthetic process
GO:0030594	304	141	2.18442e-20	molecular_function	neurotransmitter receptor activity
GO:0045936	283	189	2.51181e-20	biological_process	negative regulation of phosphate metabolic process
GO:0044249	28096	13032	3.75139e-20	biological_process	cellular biosynthetic process
GO:0005513	52	40	4.09444e-20	biological_process	detection of calcium ion
GO:0006089	257	172	4.99936e-20	biological_process	lactate metabolic process
GO:0042326	200	127	1.17538e-19	biological_process	negative regulation of phosphorylation
GO:0051254	2381	1536	1.66168e-19	biological_process	positive regulation of RNA metabolic process
GO:0030522	548	323	1.95719e-19	biological_process	intracellular receptor signaling pathway
GO:0016763	198	120	2.74322e-19	molecular_function	transferase activity, transferring pentosyl groups
GO:0006220	589	317	3.04799e-19	biological_process	pyrimidine nucleotide metabolic process
GO:0010243	3134	1436	4.86726e-19	biological_process	response to organonitrogen compound
GO:0009409	7970	3582	1.39488e-18	biological_process	response to cold
GO:0042793	210	180	1.8739e-18	biological_process	plastid transcription
GO:0071493	29	29	3.02272e-18	biological_process	cellular response to UV-B
GO:0033013	867	529	4.14623e-18	biological_process	tetrapyrrole metabolic process
GO:0061799	36	30	5.52406e-18	molecular_function	cyclic pyranopterin monophosphate synthase activity
GO:2000034	80	68	5.83404e-18	biological_process	regulation of seed maturation
GO:0006259	3404	1875	1.01537e-17	biological_process	DNA metabolic process
GO:0071806	650	371	1.61726e-17	biological_process	protein transmembrane transport
GO:0018208	218	136	1.83039e-17	biological_process	peptidyl-proline modification
GO:0008134	553	343	2.74143e-17	molecular_function	transcription factor binding
GO:0009218	496	261	2.99074e-17	biological_process	pyrimidine ribonucleotide metabolic process
GO:0010563	283	189	3.18837e-17	biological_process	negative regulation of phosphorus metabolic process
GO:0016706	463	169	3.18888e-17	molecular_function	2-oxoglutarate-dependent dioxygenase activity
GO:0008375	151	86	4.93889e-17	molecular_function	acetylglucosaminyltransferase activity
GO:0016874	2032	955	5.51117e-17	molecular_function	ligase activity
GO:0046939	1021	430	6.75151e-17	biological_process	nucleotide phosphorylation
GO:0009937	65	56	6.85192e-17	biological_process	regulation of gibberellic acid mediated signaling pathway
GO:0045132	525	277	7.61343e-17	biological_process	meiotic chromosome segregation
GO:0071242	117	76	1.16531e-16	biological_process	cellular response to ammonium ion
GO:0031399	1519	743	1.61819e-16	biological_process	regulation of protein modification process
GO:0042646	354	273	3.41237e-16	cellular_component	plastid nucleoid
GO:0010476	501	263	4.44623e-16	biological_process	gibberellin mediated signaling pathway
GO:0016226	331	220	4.52309e-16	biological_process	iron-sulfur cluster assembly
GO:0016570	1477	715	4.7893e-16	biological_process	histone modification
GO:0007005	675	440	6.37376e-16	biological_process	mitochondrion organization
GO:0000209	277	186	6.56033e-16	biological_process	protein polyubiquitination
GO:0008213	1134	565	8.35781e-16	biological_process	protein alkylation
GO:0016072	1154	786	1.01937e-15	biological_process	rRNA metabolic process
GO:0031974	5178	2794	1.0449e-15	cellular_component	membrane-enclosed lumen
GO:0048193	1263	643	1.05438e-15	biological_process	Golgi vesicle transport
GO:0016407	465	231	1.21012e-15	molecular_function	acetyltransferase activity
GO:0043687	439	255	1.22694e-15	biological_process	post-translational protein modification
GO:0007034	679	390	1.25736e-15	biological_process	vacuolar transport
GO:0016410	299	166	1.46954e-15	molecular_function	N-acyltransferase activity
GO:0016741	1345	610	1.61078e-15	molecular_function	transferase activity, transferring one-carbon groups
GO:0006396	4133	2464	1.70982e-15	biological_process	RNA processing
GO:0043085	1071	540	1.75367e-15	biological_process	positive regulation of catalytic activity
GO:0140098	1423	691	1.83123e-15	molecular_function	catalytic activity, acting on RNA
GO:0009712	171	97	1.8321e-15	biological_process	catechol-containing compound metabolic process
GO:0015292	70	51	2.12468e-15	molecular_function	uniporter activity
GO:0045454	464	303	4.37484e-15	biological_process	cell redox homeostasis
GO:0022829	48	41	5.26038e-15	molecular_function	wide pore channel activity
GO:0006817	158	79	6.68755e-15	biological_process	phosphate ion transport
GO:0003924	886	444	6.70954e-15	molecular_function	GTPase activity
GO:0090701	141	92	1.19742e-14	biological_process	specification of plant organ identity
GO:0031163	331	220	1.25154e-14	biological_process	metallo-sulfur cluster assembly
GO:0009892	4648	2312	1.35326e-14	biological_process	negative regulation of metabolic process
GO:0016120	37	35	1.64391e-14	biological_process	carotene biosynthetic process
GO:0016853	2012	933	1.72986e-14	molecular_function	isomerase activity
GO:0032588	105	77	2.39033e-14	cellular_component	trans-Golgi network membrane
GO:0042182	259	169	2.64078e-14	biological_process	ketone catabolic process
GO:0042923	56	39	3.82652e-14	molecular_function	neuropeptide binding
GO:0006260	1070	681	4.52895e-14	biological_process	DNA replication
GO:0004618	952	371	4.81532e-14	molecular_function	phosphoglycerate kinase activity
GO:0009570	2507	1433	5.20183e-14	cellular_component	chloroplast stroma
GO:0051644	344	265	5.85996e-14	biological_process	plastid localization
GO:0090691	86	75	7.20941e-14	biological_process	formation of plant organ boundary
GO:0097060	114	73	8.52928e-14	cellular_component	synaptic membrane
GO:0005484	134	105	1.15599e-13	molecular_function	SNAP receptor activity
GO:0098813	706	387	1.27247e-13	biological_process	nuclear chromosome segregation
GO:0031301	560	319	1.2869e-13	cellular_component	integral component of organelle membrane
GO:1901271	33	33	1.31295e-13	biological_process	lipooligosaccharide biosynthetic process
GO:0000785	1419	838	1.34043e-13	cellular_component	chromatin
GO:0048870	133	91	1.36686e-13	biological_process	cell motility
GO:0034470	1520	1011	1.39119e-13	biological_process	ncRNA processing
GO:0003755	176	112	1.43291e-13	molecular_function	peptidyl-prolyl cis-trans isomerase activity
GO:0071489	359	235	1.59649e-13	biological_process	cellular response to red or far red light
GO:0005198	2711	1437	1.63786e-13	molecular_function	structural molecule activity
GO:2000693	38	36	1.75669e-13	biological_process	positive regulation of seed maturation
GO:0016765	591	299	1.91393e-13	molecular_function	transferase activity, transferring alkyl or aryl (other than methyl) groups
GO:0003690	6072	3737	2.05353e-13	molecular_function	double-stranded DNA binding
GO:0009123	252	152	2.36854e-13	biological_process	nucleoside monophosphate metabolic process
GO:0046940	67	55	2.45483e-13	biological_process	nucleoside monophosphate phosphorylation
GO:0001963	108	67	2.56277e-13	biological_process	synaptic transmission, dopaminergic
GO:0005694	2224	1339	2.61067e-13	cellular_component	chromosome
GO:0006739	690	410	2.68268e-13	biological_process	NADP metabolic process
GO:0060321	29	17	3.06307e-13	biological_process	acceptance of pollen
GO:0032774	12060	6575	3.66969e-13	biological_process	RNA biosynthetic process
GO:0015629	433	269	4.18681e-13	cellular_component	actin cytoskeleton
GO:0007602	227	149	4.34451e-13	biological_process	phototransduction
GO:0009713	171	97	4.78271e-13	biological_process	catechol-containing compound biosynthetic process
GO:0030036	635	303	5.12022e-13	biological_process	actin cytoskeleton organization
GO:0031267	239	113	6.39912e-13	molecular_function	small GTPase binding
GO:0008094	363	219	6.42224e-13	molecular_function	DNA-dependent ATPase activity
GO:0051348	204	128	6.76934e-13	biological_process	negative regulation of transferase activity
GO:0005769	192	110	1.56456e-12	cellular_component	early endosome
GO:0000902	4382	1416	1.61511e-12	biological_process	cell morphogenesis
GO:0051234	16005	6589	1.68528e-12	biological_process	establishment of localization
GO:0035240	108	67	1.75819e-12	molecular_function	dopamine binding
GO:0015937	36	33	1.81875e-12	biological_process	coenzyme A biosynthetic process
GO:0009069	966	493	1.87847e-12	biological_process	serine family amino acid metabolic process
GO:0051784	37	37	1.95147e-12	biological_process	negative regulation of nuclear division
GO:0019840	77	59	2.65388e-12	molecular_function	isoprenoid binding
GO:1900424	199	108	2.81567e-12	biological_process	regulation of defense response to bacterium
GO:0007135	56	48	4.1069e-12	biological_process	meiosis II
GO:0061983	56	48	4.1069e-12	biological_process	meiosis II cell cycle process
GO:0007276	1128	500	4.13952e-12	biological_process	gamete generation
GO:0046486	1084	553	4.56059e-12	biological_process	glycerolipid metabolic process
GO:0010099	115	91	4.91797e-12	biological_process	regulation of photomorphogenesis
GO:0044271	19340	9603	5.48389e-12	biological_process	cellular nitrogen compound biosynthetic process
GO:0046658	633	291	5.97371e-12	cellular_component	anchored component of plasma membrane
GO:0051540	639	377	6.35729e-12	molecular_function	metal cluster binding
GO:0016569	1760	861	6.47398e-12	biological_process	covalent chromatin modification
GO:1900425	56	43	6.70271e-12	biological_process	negative regulation of defense response to bacterium
GO:0031361	204	137	8.20333e-12	cellular_component	integral component of thylakoid membrane
GO:0004860	31	27	9.13473e-12	molecular_function	protein kinase inhibitor activity
GO:0070647	4508	1891	1.01012e-11	biological_process	protein modification by small protein conjugation or removal
GO:0006457	1342	745	1.30161e-11	biological_process	protein folding
GO:0006825	121	77	1.49006e-11	biological_process	copper ion transport
GO:0010440	190	126	1.61904e-11	biological_process	stomatal lineage progression
GO:0016836	1268	508	2.07199e-11	molecular_function	hydro-lyase activity
GO:0015250	102	62	2.33497e-11	molecular_function	water channel activity
GO:0060249	301	209	2.46131e-11	biological_process	anatomical structure homeostasis
GO:0000149	140	105	2.82384e-11	molecular_function	SNARE binding
GO:1901269	33	33	3.5001e-11	biological_process	lipooligosaccharide metabolic process
GO:0051174	1129	639	3.79452e-11	biological_process	regulation of phosphorus metabolic process
GO:0051087	137	103	3.90222e-11	molecular_function	chaperone binding
GO:1990542	122	83	3.99393e-11	biological_process	mitochondrial transmembrane transport
GO:0006779	582	347	4.1389e-11	biological_process	porphyrin-containing compound biosynthetic process
GO:0040034	272	165	4.66365e-11	biological_process	regulation of development, heterochronic
GO:0045017	779	466	5.04633e-11	biological_process	glycerolipid biosynthetic process
GO:0031360	204	137	6.29621e-11	cellular_component	intrinsic component of thylakoid membrane
GO:0005353	65	41	6.4085e-11	molecular_function	fructose transmembrane transporter activity
GO:0044419	1027	435	6.4522e-11	biological_process	interspecies interaction between organisms
GO:0007088	62	55	6.97553e-11	biological_process	regulation of mitotic nuclear division
GO:0048859	133	81	7.20827e-11	biological_process	formation of anatomical boundary
GO:0009736	385	200	7.9113e-11	biological_process	cytokinin-activated signaling pathway
GO:0015995	513	302	8.24337e-11	biological_process	chlorophyll biosynthetic process
GO:0033517	185	112	8.57034e-11	biological_process	myo-inositol hexakisphosphate metabolic process
GO:2001070	47	29	1.08061e-10	molecular_function	starch binding
GO:0010090	605	285	1.18869e-10	biological_process	trichome morphogenesis
GO:0043094	703	413	1.22749e-10	biological_process	cellular metabolic compound salvage
GO:0016109	392	226	1.30752e-10	biological_process	tetraterpenoid biosynthetic process
GO:0034285	1032	444	1.32445e-10	biological_process	response to disaccharide
GO:0060771	20	18	1.34668e-10	biological_process	phyllotactic patterning
GO:0032482	94	87	1.35003e-10	biological_process	Rab protein signal transduction
GO:0009941	2326	1313	1.49062e-10	cellular_component	chloroplast envelope
GO:0015018	28	22	1.50965e-10	molecular_function	galactosylgalactosylxylosylprotein 3-beta-glucuronosyltransferase activity
GO:0019787	2749	1152	1.53288e-10	molecular_function	ubiquitin-like protein transferase activity
GO:0010158	45	32	1.60057e-10	biological_process	abaxial cell fate specification
GO:0009438	259	169	1.62692e-10	biological_process	methylglyoxal metabolic process
GO:0051782	37	37	1.63015e-10	biological_process	negative regulation of cell division
GO:0008198	38	32	1.82178e-10	molecular_function	ferrous iron binding
GO:0031201	122	99	2.71169e-10	cellular_component	SNARE complex
GO:0006661	370	261	2.76526e-10	biological_process	phosphatidylinositol biosynthetic process
GO:0070676	21	21	2.85149e-10	biological_process	intralumenal vesicle formation
GO:0046031	958	372	3.05373e-10	biological_process	ADP metabolic process
GO:0009583	236	151	3.55765e-10	biological_process	detection of light stimulus
GO:0044238	44682	19792	3.74987e-10	biological_process	primary metabolic process
GO:0015755	65	41	4.01728e-10	biological_process	fructose transmembrane transport
GO:0031977	341	232	4.14647e-10	cellular_component	thylakoid lumen
GO:0046914	10376	4661	4.21153e-10	molecular_function	transition metal ion binding
GO:0016776	234	123	4.88586e-10	molecular_function	phosphotransferase activity, phosphate group as acceptor
GO:1905114	247	87	4.97239e-10	biological_process	cell surface receptor signaling pathway involved in cell-cell signaling
GO:1903351	108	67	5.21551e-10	biological_process	cellular response to dopamine
GO:0071368	388	203	6.24754e-10	biological_process	cellular response to cytokinin stimulus
GO:0071897	1201	735	6.55299e-10	biological_process	DNA biosynthetic process
GO:0051765	23	23	6.6992e-10	molecular_function	inositol tetrakisphosphate kinase activity
GO:0072655	395	298	7.75477e-10	biological_process	establishment of protein localization to mitochondrion
GO:0070585	395	298	8.00973e-10	biological_process	protein localization to mitochondrion
GO:2000012	84	58	9.14047e-10	biological_process	regulation of auxin polar transport
GO:0006403	433	253	9.80072e-10	biological_process	RNA localization
GO:0046961	133	70	1.01364e-09	molecular_function	proton-transporting ATPase activity, rotational mechanism
GO:0051236	408	241	1.06287e-09	biological_process	establishment of RNA localization
GO:0018342	34	33	1.12857e-09	biological_process	protein prenylation
GO:0006281	1344	833	1.36278e-09	biological_process	DNA repair
GO:0034644	96	61	1.37727e-09	biological_process	cellular response to UV
GO:0019900	1018	393	1.51693e-09	molecular_function	kinase binding
GO:0006048	26	26	1.56714e-09	biological_process	UDP-N-acetylglucosamine biosynthetic process
GO:0042372	42	34	1.58553e-09	biological_process	phylloquinone biosynthetic process
GO:0009637	654	352	1.74747e-09	biological_process	response to blue light
GO:1900055	116	75	1.88411e-09	biological_process	regulation of leaf senescence
GO:0051338	654	318	2.23652e-09	biological_process	regulation of transferase activity
GO:0008276	243	137	2.29908e-09	molecular_function	protein methyltransferase activity
GO:0017022	35	35	2.46414e-09	molecular_function	myosin binding
GO:0035448	164	138	2.62635e-09	cellular_component	extrinsic component of thylakoid membrane
GO:0046165	541	268	3.04742e-09	biological_process	alcohol biosynthetic process
GO:2000242	234	151	3.42758e-09	biological_process	negative regulation of reproductive process
GO:0007219	34	24	3.77768e-09	biological_process	Notch signaling pathway
GO:0045839	32	32	4.64491e-09	biological_process	negative regulation of mitotic nuclear division
GO:0009640	1123	581	4.83171e-09	biological_process	photomorphogenesis
GO:0008320	211	140	4.85692e-09	molecular_function	protein transmembrane transporter activity
GO:0035452	129	112	4.93328e-09	cellular_component	extrinsic component of plastid membrane
GO:0031324	3411	1718	5.1592e-09	biological_process	negative regulation of cellular metabolic process
GO:0009070	788	411	5.27763e-09	biological_process	serine family amino acid biosynthetic process
GO:0042623	1100	469	5.7141e-09	molecular_function	ATPase activity, coupled
GO:0016117	392	226	5.82055e-09	biological_process	carotenoid biosynthetic process
GO:0031901	62	47	6.506e-09	cellular_component	early endosome membrane
GO:0016799	208	109	6.60332e-09	molecular_function	hydrolase activity, hydrolyzing N-glycosyl compounds
GO:0019395	673	307	7.09768e-09	biological_process	fatty acid oxidation
GO:0009299	47	47	7.45713e-09	biological_process	mRNA transcription
GO:0008516	57	39	7.48697e-09	molecular_function	hexose uniporter activity
GO:0051788	599	357	7.66106e-09	biological_process	response to misfolded protein
GO:0005372	102	62	8.4184e-09	molecular_function	water transmembrane transporter activity
GO:1900057	35	31	8.86965e-09	biological_process	positive regulation of leaf senescence
GO:0051766	21	21	9.30523e-09	molecular_function	inositol trisphosphate kinase activity
GO:0046185	282	171	1.00226e-08	biological_process	aldehyde catabolic process
GO:0010029	440	183	1.01075e-08	biological_process	regulation of seed germination
GO:0010605	4183	2164	1.03278e-08	biological_process	negative regulation of macromolecule metabolic process
GO:0009581	358	177	1.03414e-08	biological_process	detection of external stimulus
GO:0098798	688	431	1.0402e-08	cellular_component	mitochondrial protein complex
GO:0005634	26621	13719	1.15406e-08	cellular_component	nucleus
GO:0031425	413	311	1.22101e-08	biological_process	chloroplast RNA processing
GO:0009834	423	181	1.23504e-08	biological_process	plant-type secondary cell wall biogenesis
GO:0018130	17296	8580	1.68257e-08	biological_process	heterocycle biosynthetic process
GO:0010506	102	89	1.71739e-08	biological_process	regulation of autophagy
GO:0009806	91	40	1.74387e-08	biological_process	lignan metabolic process
GO:0016119	69	44	1.78304e-08	biological_process	carotene metabolic process
GO:0042547	195	91	1.86234e-08	biological_process	cell wall modification involved in multidimensional cell growth
GO:0000229	62	56	1.87891e-08	cellular_component	cytoplasmic chromosome
GO:0022832	481	186	2.09003e-08	molecular_function	voltage-gated channel activity
GO:0033014	609	370	2.13128e-08	biological_process	tetrapyrrole biosynthetic process
GO:0051985	32	32	2.13926e-08	biological_process	negative regulation of chromosome segregation
GO:0044769	133	70	2.15603e-08	molecular_function	ATPase activity, coupled to transmembrane movement of ions, rotational mechanism
GO:0031330	64	54	2.50656e-08	biological_process	negative regulation of cellular catabolic process
GO:0009124	203	112	2.53103e-08	biological_process	nucleoside monophosphate biosynthetic process
GO:0071702	8021	3472	2.56846e-08	biological_process	organic substance transport
GO:0006474	59	54	2.93424e-08	biological_process	N-terminal protein amino acid acetylation
GO:0048579	67	50	3.19909e-08	biological_process	negative regulation of long-day photoperiodism, flowering
GO:0006351	11909	6488	3.35942e-08	biological_process	transcription, DNA-templated
GO:0055076	1105	408	3.65394e-08	biological_process	transition metal ion homeostasis
GO:0010600	65	47	3.69746e-08	biological_process	regulation of auxin biosynthetic process
GO:0009240	831	534	3.74704e-08	biological_process	isopentenyl diphosphate biosynthetic process
GO:0015254	72	45	3.92959e-08	molecular_function	glycerol channel activity
GO:0007292	453	257	3.9719e-08	biological_process	female gamete generation
GO:0000070	120	88	4.00254e-08	biological_process	mitotic sister chromatid segregation
GO:0051306	53	46	4.57879e-08	biological_process	mitotic sister chromatid separation
GO:0051983	59	52	4.76047e-08	biological_process	regulation of chromosome segregation
GO:0071370	530	263	5.41107e-08	biological_process	cellular response to gibberellin stimulus
GO:0016774	1003	390	5.74463e-08	molecular_function	phosphotransferase activity, carboxyl group as acceptor
GO:0005543	696	278	6.24968e-08	molecular_function	phospholipid binding
GO:0010212	330	196	6.35235e-08	biological_process	response to ionizing radiation
GO:0051219	38	36	6.99408e-08	molecular_function	phosphoprotein binding
GO:0042374	42	34	8.6591e-08	biological_process	phylloquinone metabolic process
GO:1902493	136	99	9.37876e-08	cellular_component	acetyltransferase complex
GO:0051667	341	262	9.82851e-08	biological_process	establishment of plastid localization
GO:1901618	243	108	1.29457e-07	molecular_function	organic hydroxy compound transmembrane transporter activity
GO:0016833	51	41	1.45773e-07	molecular_function	oxo-acid-lyase activity
GO:0048581	431	245	1.49825e-07	biological_process	negative regulation of post-embryonic development
GO:0015355	26	23	1.49944e-07	molecular_function	secondary active monocarboxylate transmembrane transporter activity
GO:0003032	51	34	1.62086e-07	biological_process	detection of oxygen
GO:0051046	40	33	1.93641e-07	biological_process	regulation of secretion
GO:0019902	144	80	2.11545e-07	molecular_function	phosphatase binding
GO:1905623	35	31	3.2514e-07	biological_process	positive regulation of leaf development
GO:0009767	338	197	3.39545e-07	biological_process	photosynthetic electron transport chain
GO:0015114	113	47	3.43114e-07	molecular_function	phosphate ion transmembrane transporter activity
GO:0010598	44	42	3.48773e-07	cellular_component	NAD(P)H dehydrogenase complex (plastoquinone)
GO:0051674	133	91	3.69589e-07	biological_process	localization of cell
GO:0051172	3153	1607	3.8322e-07	biological_process	negative regulation of nitrogen compound metabolic process
GO:0006490	24	24	3.87406e-07	biological_process	oligosaccharide-lipid intermediate biosynthetic process
GO:0097354	34	33	4.00038e-07	biological_process	prenylation
GO:0006486	843	403	4.08192e-07	biological_process	protein glycosylation
GO:0051304	99	72	4.55215e-07	biological_process	chromosome separation
GO:0051169	819	497	4.66261e-07	biological_process	nuclear transport
GO:0031300	644	342	5.11215e-07	cellular_component	intrinsic component of organelle membrane
GO:0016830	864	307	5.36044e-07	molecular_function	carbon-carbon lyase activity
GO:0043933	4288	2084	6.32938e-07	biological_process	protein-containing complex subunit organization
GO:0051093	591	329	6.51788e-07	biological_process	negative regulation of developmental process
GO:0016168	156	82	6.62565e-07	molecular_function	chlorophyll binding
GO:0045492	738	303	6.9689e-07	biological_process	xylan biosynthetic process
GO:0009560	410	232	7.20668e-07	biological_process	embryo sac egg cell differentiation
GO:0009582	261	162	7.7901e-07	biological_process	detection of abiotic stimulus
GO:0045786	260	165	8.02964e-07	biological_process	negative regulation of cell cycle
GO:0051276	3287	1742	8.3581e-07	biological_process	chromosome organization
GO:2000024	242	139	8.52852e-07	biological_process	regulation of leaf development
GO:0009526	2609	1501	9.93687e-07	cellular_component	plastid envelope
GO:0010026	693	350	9.99363e-07	biological_process	trichome differentiation
GO:0006357	1261	808	1.01257e-06	biological_process	regulation of transcription by RNA polymerase II
GO:0009982	64	51	1.01828e-06	molecular_function	pseudouridine synthase activity
GO:0016132	607	193	1.02501e-06	biological_process	brassinosteroid biosynthetic process
GO:0035449	164	138	1.03339e-06	cellular_component	extrinsic component of plastid thylakoid membrane
GO:0031589	110	66	1.04575e-06	biological_process	cell-substrate adhesion
GO:0071870	108	67	1.06154e-06	biological_process	cellular response to catecholamine stimulus
GO:0008080	243	151	1.06344e-06	molecular_function	N-acetyltransferase activity
GO:0098586	355	128	1.11881e-06	biological_process	cellular response to virus
GO:0005244	481	186	1.18103e-06	molecular_function	voltage-gated ion channel activity
GO:0140030	56	47	1.36315e-06	molecular_function	modification-dependent protein binding
GO:0016668	111	70	1.38304e-06	molecular_function	oxidoreductase activity, acting on a sulfur group of donors, NAD(P) as acceptor
GO:1903350	108	67	1.42674e-06	biological_process	response to dopamine
GO:0015936	54	39	1.48392e-06	biological_process	coenzyme A metabolic process
GO:0048465	360	169	1.59295e-06	biological_process	corolla development
GO:1900750	82	39	1.6168e-06	molecular_function	oligopeptide binding
GO:0042393	242	151	1.70874e-06	molecular_function	histone binding
GO:1902477	23	20	1.71272e-06	biological_process	regulation of defense response to bacterium, incompatible interaction
GO:2000022	100	59	1.77764e-06	biological_process	regulation of jasmonic acid mediated signaling pathway
GO:0010052	57	40	1.88711e-06	biological_process	guard cell differentiation
GO:0098570	135	109	1.93715e-06	cellular_component	stromal side of plastid inner membrane
GO:0009807	91	40	2.0693e-06	biological_process	lignan biosynthetic process
GO:0005667	471	301	2.13652e-06	cellular_component	transcription factor complex
GO:0018198	93	59	2.14514e-06	biological_process	peptidyl-cysteine modification
GO:0004596	50	46	2.2623e-06	molecular_function	peptide alpha-N-acetyltransferase activity
GO:0080154	44	35	2.37011e-06	biological_process	regulation of fertilization
GO:0034655	805	499	2.38217e-06	biological_process	nucleobase-containing compound catabolic process
GO:0006167	38	27	2.54879e-06	biological_process	AMP biosynthetic process
GO:0042761	114	62	2.71525e-06	biological_process	very long-chain fatty acid biosynthetic process
GO:0031577	32	32	2.89879e-06	biological_process	spindle checkpoint
GO:0010564	573	305	3.09721e-06	biological_process	regulation of cell cycle process
GO:0006325	2421	1214	3.4353e-06	biological_process	chromatin organization
GO:0042807	33	26	3.45441e-06	cellular_component	central vacuole
GO:0009957	51	30	3.56817e-06	biological_process	epidermal cell fate specification
GO:0008173	141	102	3.61223e-06	molecular_function	RNA methyltransferase activity
GO:0004499	167	48	3.65837e-06	molecular_function	N,N-dimethylaniline monooxygenase activity
GO:0035453	126	109	3.80851e-06	cellular_component	extrinsic component of plastid inner membrane
GO:0043233	5178	2794	3.94488e-06	cellular_component	organelle lumen
GO:0004518	1265	737	3.94938e-06	molecular_function	nuclease activity
GO:0046493	33	33	3.96756e-06	biological_process	lipid A metabolic process
GO:0070013	5178	2794	4.43184e-06	cellular_component	intracellular organelle lumen
GO:0070063	71	46	4.51164e-06	molecular_function	RNA polymerase binding
GO:0016780	54	38	4.80057e-06	molecular_function	phosphotransferase activity, for other substituted phosphate groups
GO:0009873	1018	428	4.86796e-06	biological_process	ethylene-activated signaling pathway
GO:0015934	541	335	4.92795e-06	cellular_component	large ribosomal subunit
GO:0019290	162	94	5.02457e-06	biological_process	siderophore biosynthetic process
GO:0070405	220	139	5.20321e-06	molecular_function	ammonium ion binding
GO:0008667	162	94	5.39998e-06	molecular_function	2,3-dihydro-2,3-dihydroxybenzoate dehydrogenase activity
GO:0010093	141	92	5.83679e-06	biological_process	specification of floral organ identity
GO:0016655	277	108	6.305e-06	molecular_function	oxidoreductase activity, acting on NAD(P)H, quinone or similar compound as acceptor
GO:0050657	408	241	6.50937e-06	biological_process	nucleic acid transport
GO:0044786	365	210	7.28585e-06	biological_process	cell cycle DNA replication
GO:0030071	50	46	7.53709e-06	biological_process	regulation of mitotic metaphase/anaphase transition
GO:0071174	32	32	7.5432e-06	biological_process	mitotic spindle checkpoint
GO:0043161	1452	657	7.59758e-06	biological_process	proteasome-mediated ubiquitin-dependent protein catabolic process
GO:0045860	281	98	8.30566e-06	biological_process	positive regulation of protein kinase activity
GO:0009886	84	62	8.60843e-06	biological_process	post-embryonic animal morphogenesis
GO:0010038	4018	1499	8.71446e-06	biological_process	response to metal ion
GO:0042284	12	12	9.02929e-06	molecular_function	sphingolipid delta-4 desaturase activity
GO:0010499	66	51	9.51063e-06	biological_process	proteasomal ubiquitin-independent protein catabolic process
GO:0009237	162	94	1.03785e-05	biological_process	siderophore metabolic process
GO:0007091	50	46	1.06959e-05	biological_process	metaphase/anaphase transition of mitotic cell cycle
GO:0009773	156	118	1.09775e-05	biological_process	photosynthetic electron transport in photosystem I
GO:0005654	1483	825	1.11696e-05	cellular_component	nucleoplasm
GO:1904062	275	121	1.13092e-05	biological_process	regulation of cation transmembrane transport
GO:1903338	197	129	1.13817e-05	biological_process	regulation of cell wall organization or biogenesis
GO:0051865	83	61	1.15504e-05	biological_process	protein autoubiquitination
GO:0044784	50	46	1.25429e-05	biological_process	metaphase/anaphase transition of cell cycle
GO:1902099	50	46	1.25448e-05	biological_process	regulation of metaphase/anaphase transition of cell cycle
GO:0061599	36	30	1.26339e-05	molecular_function	molybdopterin molybdotransferase activity
GO:0046930	45	38	1.26493e-05	cellular_component	pore complex
GO:0006812	5353	1795	1.29072e-05	biological_process	cation transport
GO:0031978	263	205	1.33046e-05	cellular_component	plastid thylakoid lumen
GO:0031543	18	18	1.35913e-05	molecular_function	peptidyl-proline dioxygenase activity
GO:0006366	1509	929	1.41589e-05	biological_process	transcription by RNA polymerase II
GO:0009543	263	205	1.55173e-05	cellular_component	chloroplast thylakoid lumen
GO:0048018	162	100	1.55988e-05	molecular_function	receptor ligand activity
GO:0048453	145	77	1.58208e-05	biological_process	sepal formation
GO:0010451	29	27	1.58897e-05	biological_process	floral meristem growth
GO:0019104	57	52	1.67715e-05	molecular_function	DNA N-glycosylase activity
GO:0000103	87	62	1.69388e-05	biological_process	sulfate assimilation
GO:0046355	24	18	1.71419e-05	biological_process	mannan catabolic process
GO:0071369	1149	487	1.75352e-05	biological_process	cellular response to ethylene stimulus
GO:0009627	2965	842	1.77817e-05	biological_process	systemic acquired resistance
GO:0009947	17	15	1.82331e-05	biological_process	centrolateral axis specification
GO:0032200	298	206	1.86146e-05	biological_process	telomere organization
GO:0006400	216	169	1.8824e-05	biological_process	tRNA modification
GO:0048464	166	89	1.99557e-05	biological_process	flower calyx development
GO:0061798	36	30	2.05594e-05	molecular_function	GTP 3',8'-cyclase activity
GO:1902448	25	20	2.10781e-05	biological_process	positive regulation of shade avoidance
GO:0046915	312	135	2.12509e-05	molecular_function	transition metal ion transmembrane transporter activity
GO:0003756	64	44	2.36618e-05	molecular_function	protein disulfide isomerase activity
GO:0042254	1547	1042	2.48466e-05	biological_process	ribosome biogenesis
GO:0033231	64	44	2.55318e-05	biological_process	carbohydrate export
GO:0034051	21	18	2.66523e-05	biological_process	negative regulation of plant-type hypersensitive response
GO:0006047	38	32	2.81999e-05	biological_process	UDP-N-acetylglucosamine metabolic process
GO:0016846	169	80	2.82429e-05	molecular_function	carbon-sulfur lyase activity
GO:0001883	986	502	2.87946e-05	molecular_function	purine nucleoside binding
GO:2000652	170	112	2.91275e-05	biological_process	regulation of secondary cell wall biogenesis
GO:2000033	36	29	2.91625e-05	biological_process	regulation of seed dormancy process
GO:0019867	458	253	2.92516e-05	cellular_component	outer membrane
GO:0008308	153	62	3.0705e-05	molecular_function	voltage-gated anion channel activity
GO:0004765	25	21	3.60807e-05	molecular_function	shikimate kinase activity
GO:0046365	345	159	3.69617e-05	biological_process	monosaccharide catabolic process
GO:0004536	171	131	3.73204e-05	molecular_function	deoxyribonuclease activity
GO:0044772	353	194	3.89887e-05	biological_process	mitotic cell cycle phase transition
GO:0044770	366	200	4.04803e-05	biological_process	cell cycle phase transition
GO:1902100	32	32	4.06426e-05	biological_process	negative regulation of metaphase/anaphase transition of cell cycle
GO:0045841	32	32	4.06426e-05	biological_process	negative regulation of mitotic metaphase/anaphase transition
GO:0043069	787	258	4.13446e-05	biological_process	negative regulation of programmed cell death
GO:0051495	434	204	4.39348e-05	biological_process	positive regulation of cytoskeleton organization
GO:0016842	17	16	4.49066e-05	molecular_function	amidine-lyase activity
GO:0009083	42	30	4.49149e-05	biological_process	branched-chain amino acid catabolic process
GO:0019898	645	382	4.50754e-05	cellular_component	extrinsic component of membrane
GO:0010297	14	12	4.54597e-05	molecular_function	heteropolysaccharide binding
GO:0033046	32	32	4.95737e-05	biological_process	negative regulation of sister chromatid segregation
GO:0033588	27	27	5.14326e-05	cellular_component	Elongator holoenzyme complex
GO:0043178	97	56	5.29033e-05	molecular_function	alcohol binding
GO:0043228	7788	4119	5.64745e-05	cellular_component	non-membrane-bounded organelle
GO:0051783	90	63	5.68798e-05	biological_process	regulation of nuclear division
GO:0001659	2814	1891	6.26723e-05	biological_process	temperature homeostasis
GO:0010185	49	32	6.47431e-05	biological_process	regulation of cellular defense response
GO:0009750	792	276	6.59808e-05	biological_process	response to fructose
GO:1901474	15	15	6.8191e-05	molecular_function	azole transmembrane transporter activity
GO:0005685	69	55	7.39709e-05	cellular_component	U1 snRNP
GO:0051861	29	23	7.51825e-05	molecular_function	glycolipid binding
GO:0036452	48	41	7.62117e-05	cellular_component	ESCRT complex
GO:0032269	1015	501	7.77928e-05	biological_process	negative regulation of cellular protein metabolic process
GO:0005740	1327	775	8.10812e-05	cellular_component	mitochondrial envelope
GO:0004338	121	44	8.14035e-05	molecular_function	glucan exo-1,3-beta-glucosidase activity
GO:0016881	261	146	9.36518e-05	molecular_function	acid-amino acid ligase activity
GO:0006636	353	137	9.43808e-05	biological_process	unsaturated fatty acid biosynthetic process
GO:0031903	147	91	9.46598e-05	cellular_component	microbody membrane
GO:0000166	15155	4576	9.49908e-05	molecular_function	nucleotide binding
GO:0004801	21	19	9.8607e-05	molecular_function	sedoheptulose-7-phosphate:D-glyceraldehyde-3-phosphate glyceronetransferase activity
GO:0046084	18	18	9.88517e-05	biological_process	adenine biosynthetic process
GO:0000781	125	92	0.000107155	cellular_component	chromosome, telomeric region
GO:0033045	59	52	0.000110279	biological_process	regulation of sister chromatid segregation
GO:0008442	24	21	0.000110737	molecular_function	3-hydroxyisobutyrate dehydrogenase activity
GO:0043647	286	153	0.000114689	biological_process	inositol phosphate metabolic process
GO:0051241	531	295	0.000115063	biological_process	negative regulation of multicellular organismal process
GO:0009938	42	36	0.000117771	biological_process	negative regulation of gibberellic acid mediated signaling pathway
GO:0006505	111	78	0.000119632	biological_process	GPI anchor metabolic process
GO:0009245	33	33	0.000125714	biological_process	lipid A biosynthetic process
GO:1901605	2846	1153	0.000128292	biological_process	alpha-amino acid metabolic process
GO:0002240	25	23	0.000128499	biological_process	response to molecule of oomycetes origin
GO:0043248	605	361	0.000135661	biological_process	proteasome assembly
GO:0035966	1330	650	0.00013576	biological_process	response to topologically incorrect protein
GO:0019783	493	242	0.000138114	molecular_function	ubiquitin-like protein-specific protease activity
GO:0042040	36	30	0.000139517	biological_process	metal incorporation into metallo-molybdopterin complex
GO:0018126	18	18	0.000152594	biological_process	protein hydroxylation
GO:1905819	32	32	0.0001528	biological_process	negative regulation of chromosome separation
GO:0048569	12	12	0.000153703	biological_process	post-embryonic animal organ development
GO:0003954	244	95	0.000154491	molecular_function	NADH dehydrogenase activity
GO:1902479	17	14	0.000158365	biological_process	positive regulation of defense response to bacterium, incompatible interaction
GO:0016485	242	139	0.00016053	biological_process	protein processing
GO:0051341	37	33	0.000162534	biological_process	regulation of oxidoreductase activity
GO:0046836	21	20	0.00016329	biological_process	glycolipid transport
GO:0004298	82	54	0.000169503	molecular_function	threonine-type endopeptidase activity
GO:0006465	56	43	0.000172492	biological_process	signal peptide processing
GO:0008028	118	58	0.000174511	molecular_function	monocarboxylic acid transmembrane transporter activity
GO:1901259	30	29	0.00017536	biological_process	chloroplast rRNA processing
GO:0071824	609	359	0.000181695	biological_process	protein-DNA complex subunit organization
GO:0035304	488	297	0.000188349	biological_process	regulation of protein dephosphorylation
GO:0006515	22	21	0.000189487	biological_process	protein quality control for misfolded or incompletely synthesized proteins
GO:0043068	97	49	0.0001904	biological_process	positive regulation of programmed cell death
GO:0043543	703	331	0.000190518	biological_process	protein acylation
GO:0019897	210	117	0.000196595	cellular_component	extrinsic component of plasma membrane
GO:0031209	24	24	0.000198899	cellular_component	SCAR complex
GO:0008318	19	18	0.000202388	molecular_function	protein prenyltransferase activity
GO:1903831	114	73	0.00020514	biological_process	signal transduction involved in cellular response to ammonium ion
GO:0006575	502	283	0.00020578	biological_process	cellular modified amino acid metabolic process
GO:0009396	50	40	0.000221849	biological_process	folic acid-containing compound biosynthetic process
GO:0003684	137	110	0.000225697	molecular_function	damaged DNA binding
GO:0001135	145	96	0.000232597	molecular_function	RNA polymerase II transcription regulator recruiting activity
GO:0010309	38	30	0.000234242	molecular_function	acireductone dioxygenase [iron(II)-requiring] activity
GO:0043414	2137	1113	0.000239101	biological_process	macromolecule methylation
GO:0019206	63	42	0.000243563	molecular_function	nucleoside kinase activity
GO:0009692	532	221	0.000251684	biological_process	ethylene metabolic process
GO:0031248	136	99	0.00026164	cellular_component	protein acetyltransferase complex
GO:0032259	2936	1422	0.00026967	biological_process	methylation
GO:1901562	18	18	0.000274077	biological_process	response to paraquat
GO:1901698	4265	1779	0.000290849	biological_process	response to nitrogen compound
GO:0043487	57	47	0.00029118	biological_process	regulation of RNA stability
GO:0046083	18	18	0.000309654	biological_process	adenine metabolic process
GO:0000815	22	22	0.000325355	cellular_component	ESCRT III complex
GO:0016790	127	94	0.000347651	molecular_function	thiolester hydrolase activity
GO:1902882	43	32	0.000347815	biological_process	regulation of response to oxidative stress
GO:0016688	26	23	0.000362245	molecular_function	L-ascorbate peroxidase activity
GO:1901292	25	23	0.00036927	biological_process	nucleoside phosphate catabolic process
GO:0005249	307	109	0.000375701	molecular_function	voltage-gated potassium channel activity
GO:0031414	23	23	0.00038208	cellular_component	N-terminal protein acetyltransferase complex
GO:0003714	100	79	0.000386386	molecular_function	transcription corepressor activity
GO:0048447	145	77	0.000388472	biological_process	sepal morphogenesis
GO:0032204	164	103	0.000393503	biological_process	regulation of telomere maintenance
GO:0002252	2172	727	0.000398055	biological_process	immune effector process
GO:0030832	444	217	0.000405222	biological_process	regulation of actin filament length
GO:0042278	139	74	0.000415235	biological_process	purine nucleoside metabolic process
GO:0043232	7657	4039	0.000419519	cellular_component	intracellular non-membrane-bounded organelle
GO:0001882	1014	502	0.000449913	molecular_function	nucleoside binding
GO:0019217	119	69	0.000454659	biological_process	regulation of fatty acid metabolic process
GO:0051245	27	20	0.000464041	biological_process	negative regulation of cellular defense response
GO:0050777	93	53	0.000476891	biological_process	negative regulation of immune response
GO:0019207	195	130	0.000478657	molecular_function	kinase regulator activity
GO:0043182	8	8	0.000483895	biological_process	vacuolar sequestering of sodium ion
GO:0030674	109	74	0.000486514	molecular_function	protein binding, bridging
GO:0070003	82	54	0.000499838	molecular_function	threonine-type peptidase activity
GO:0009644	972	497	0.00050953	biological_process	response to high light intensity
GO:1904216	9	8	0.000511485	biological_process	positive regulation of protein import into chloroplast stroma
GO:1905818	53	46	0.000512082	biological_process	regulation of chromosome separation
GO:0000228	1363	833	0.000522071	cellular_component	nuclear chromosome
GO:0051381	106	71	0.000524265	molecular_function	histamine binding
GO:0008242	68	41	0.000524809	molecular_function	omega peptidase activity
GO:0048832	30	26	0.000534756	biological_process	specification of plant organ number
GO:0006195	14	14	0.000545422	biological_process	purine nucleotide catabolic process
GO:0010080	20	18	0.000557934	biological_process	regulation of floral meristem growth
GO:0042973	159	50	0.000563462	molecular_function	glucan endo-1,3-beta-D-glucosidase activity
GO:0010019	50	38	0.00057142	biological_process	chloroplast-nucleus signaling pathway
GO:0048833	25	23	0.000576659	biological_process	specification of floral organ number
GO:0033015	222	127	0.000590328	biological_process	tetrapyrrole catabolic process
GO:0032586	44	29	0.000590511	cellular_component	protein storage vacuole membrane
GO:0018195	30	24	0.000599569	biological_process	peptidyl-arginine modification
GO:0015605	101	55	0.000599597	molecular_function	organophosphate ester transmembrane transporter activity
GO:0009166	22	20	0.000602043	biological_process	nucleotide catabolic process
GO:0055065	1537	491	0.000626429	biological_process	metal ion homeostasis
GO:0032104	32	24	0.000630645	biological_process	regulation of response to extracellular stimulus
GO:0009081	116	72	0.000630861	biological_process	branched-chain amino acid metabolic process
GO:0046349	34	26	0.000664268	biological_process	amino sugar biosynthetic process
GO:0000706	15	15	0.00066903	biological_process	meiotic DNA double-strand break processing
GO:0001872	16	12	0.000697944	molecular_function	(1->3)-beta-D-glucan binding
GO:0051493	523	254	0.000698743	biological_process	regulation of cytoskeleton organization
GO:0032107	32	24	0.000720047	biological_process	regulation of response to nutrient levels
GO:0015399	975	326	0.000743353	molecular_function	primary active transmembrane transporter activity
GO:0031109	305	135	0.000747997	biological_process	microtubule polymerization or depolymerization
GO:0017089	21	20	0.000753869	molecular_function	glycolipid transfer activity
GO:0015985	397	163	0.000775774	biological_process	energy coupled proton transport, down electrochemical gradient
GO:0060359	138	88	0.000792568	biological_process	response to ammonium ion
GO:0004551	37	30	0.000795693	molecular_function	nucleotide diphosphatase activity
GO:0071869	108	67	0.000805486	biological_process	response to catecholamine
GO:0048283	6	6	0.00081823	biological_process	indeterminate inflorescence morphogenesis
GO:0036290	9	9	0.000822138	biological_process	protein trans-autophosphorylation
GO:0090322	29	23	0.000827094	biological_process	regulation of superoxide metabolic process
GO:0007020	275	124	0.000828628	biological_process	microtubule nucleation
GO:0004733	14	12	0.000856412	molecular_function	pyridoxamine-phosphate oxidase activity
GO:0051596	259	169	0.000867765	biological_process	methylglyoxal catabolic process
GO:0018206	14	14	0.000891655	biological_process	peptidyl-methionine modification
GO:0080111	46	37	0.000897773	biological_process	DNA demethylation
GO:0065004	580	344	0.000899998	biological_process	protein-DNA complex assembly
GO:0071918	20	18	0.000909055	biological_process	urea transmembrane transport
GO:0140014	1666	690	0.000926069	biological_process	mitotic nuclear division
GO:1901064	94	27	0.000932384	biological_process	syringal lignin metabolic process
GO:0051189	36	30	0.000951167	biological_process	prosthetic group metabolic process
GO:0009116	263	146	0.000974191	biological_process	nucleoside metabolic process
GO:0015931	781	380	0.00103665	biological_process	nucleobase-containing compound transport
GO:0019627	17	17	0.00103928	biological_process	urea metabolic process
GO:0008429	40	32	0.00104633	molecular_function	phosphatidylethanolamine binding
GO:0051726	1254	657	0.00106159	biological_process	regulation of cell cycle
GO:0009266	9660	4284	0.00109295	biological_process	response to temperature stimulus
GO:0005254	84	29	0.00112324	molecular_function	chloride channel activity
GO:0016859	197	126	0.00114462	molecular_function	cis-trans isomerase activity
GO:0043413	843	403	0.00114831	biological_process	macromolecule glycosylation
GO:0140161	14	14	0.00117649	molecular_function	monocarboxylate:sodium symporter activity
GO:0032934	26	12	0.00127222	molecular_function	sterol binding
GO:0000723	298	206	0.00133336	biological_process	telomere maintenance
GO:0015786	43	26	0.00143246	biological_process	UDP-glucose transmembrane transport
GO:0032261	30	21	0.00145571	biological_process	purine nucleotide salvage
GO:0045824	84	44	0.0016157	biological_process	negative regulation of innate immune response
GO:0008652	2226	985	0.00163308	biological_process	cellular amino acid biosynthetic process
GO:0015204	20	18	0.00163895	molecular_function	urea transmembrane transporter activity
GO:0048451	164	80	0.00168852	biological_process	petal formation
GO:0060590	44	33	0.00169851	molecular_function	ATPase regulator activity
GO:0032550	986	502	0.001763	molecular_function	purine ribonucleoside binding
GO:0022836	609	197	0.00181888	molecular_function	gated channel activity
GO:0004791	58	44	0.00182514	molecular_function	thioredoxin-disulfide reductase activity
GO:0016409	93	54	0.00183845	molecular_function	palmitoyltransferase activity
GO:0052381	20	20	0.00184916	molecular_function	tRNA dimethylallyltransferase activity
GO:0022626	901	443	0.00198254	cellular_component	cytosolic ribosome
GO:0051604	556	316	0.00202003	biological_process	protein maturation
GO:0045940	29	22	0.00211275	biological_process	positive regulation of steroid metabolic process
GO:0042826	27	21	0.00223218	molecular_function	histone deacetylase binding
GO:0051205	77	57	0.00239142	biological_process	protein insertion into membrane
GO:0051117	39	27	0.00244289	molecular_function	ATPase binding
GO:0009735	1828	741	0.00244698	biological_process	response to cytokinin
GO:0072527	682	371	0.00250553	biological_process	pyrimidine-containing compound metabolic process
GO:1900426	131	59	0.00251175	biological_process	positive regulation of defense response to bacterium
GO:0007059	783	421	0.00253228	biological_process	chromosome segregation
GO:0009642	1603	734	0.00258546	biological_process	response to light intensity
GO:0009959	29	24	0.00270721	biological_process	negative gravitropism
GO:0016724	11	9	0.00270777	molecular_function	oxidoreductase activity, oxidizing metal ions, oxygen as acceptor
GO:0048462	32	24	0.00277569	biological_process	carpel formation
GO:0035510	46	37	0.00287441	biological_process	DNA dealkylation
GO:0046916	878	345	0.0028994	biological_process	cellular transition metal ion homeostasis
GO:0070483	51	34	0.00309977	biological_process	detection of hypoxia
GO:0019752	9735	3672	0.00311135	biological_process	carboxylic acid metabolic process
GO:1905428	26	20	0.00313471	biological_process	regulation of plant organ formation
GO:0005338	86	44	0.00316583	molecular_function	nucleotide-sugar transmembrane transporter activity
GO:2001289	15	15	0.0033044	biological_process	lipid X metabolic process
GO:0016642	12	11	0.00335368	molecular_function	oxidoreductase activity, acting on the CH-NH2 group of donors, disulfide as acceptor
GO:0044848	659	369	0.00345128	biological_process	biological phase
GO:0070182	12	12	0.00347315	molecular_function	DNA polymerase binding
GO:0005778	147	91	0.00352866	cellular_component	peroxisomal membrane
GO:0042559	55	44	0.00362662	biological_process	pteridine-containing compound biosynthetic process
GO:0009154	12	12	0.00364232	biological_process	purine ribonucleotide catabolic process
GO:0055037	12	12	0.00384914	cellular_component	recycling endosome
GO:0060589	268	147	0.00394559	molecular_function	nucleoside-triphosphatase regulator activity
GO:0071704	47505	20883	0.00411495	biological_process	organic substance metabolic process
GO:0030332	241	140	0.00432817	molecular_function	cyclin binding
GO:0004198	12	12	0.00436715	molecular_function	calcium-dependent cysteine-type endopeptidase activity
GO:0098660	3022	947	0.00441558	biological_process	inorganic ion transmembrane transport
GO:0050145	67	55	0.00448928	molecular_function	nucleoside monophosphate kinase activity
GO:0016151	18	18	0.00465784	molecular_function	nickel cation binding
GO:0005126	20	16	0.00468944	molecular_function	cytokine receptor binding
GO:0010948	124	77	0.00474904	biological_process	negative regulation of cell cycle process
GO:0046033	38	27	0.00475008	biological_process	AMP metabolic process
GO:0010222	35	20	0.00475996	biological_process	stem vascular tissue pattern formation
GO:0009910	156	87	0.00483118	biological_process	negative regulation of flower development
GO:0005346	67	36	0.00487173	molecular_function	purine ribonucleotide transmembrane transporter activity
GO:0010236	33	20	0.00487379	biological_process	plastoquinone biosynthetic process
GO:0017182	8	8	0.00497524	biological_process	peptidyl-diphthamide metabolic process
GO:0046490	831	534	0.00556425	biological_process	isopentenyl diphosphate metabolic process
GO:0003955	40	30	0.00559685	molecular_function	NAD(P)H dehydrogenase (quinone) activity
GO:1903789	15	11	0.0056155	biological_process	regulation of amino acid transmembrane transport
GO:1990204	473	271	0.00569698	cellular_component	oxidoreductase complex
GO:0009536	18122	9285	0.00578029	cellular_component	plastid
GO:0043229	51465	25696	0.00579246	cellular_component	intracellular organelle
GO:0051129	192	120	0.00602239	biological_process	negative regulation of cellular component organization
GO:0005048	136	47	0.00612431	molecular_function	signal sequence binding
GO:0010450	22	20	0.00628931	biological_process	inflorescence meristem growth
GO:0000079	177	111	0.00669551	biological_process	regulation of cyclin-dependent protein serine/threonine kinase activity
GO:0015868	65	39	0.00675198	biological_process	purine ribonucleotide transport
GO:0071491	107	66	0.00678465	biological_process	cellular response to red light
GO:0031930	37	29	0.00690136	biological_process	mitochondria-nucleus signaling pathway
GO:0098960	114	73	0.00701652	molecular_function	postsynaptic neurotransmitter receptor activity
GO:0043478	304	102	0.00705012	biological_process	pigment accumulation in response to UV light
GO:0031497	344	194	0.0072976	biological_process	chromatin assembly
GO:0071166	305	170	0.00733149	biological_process	ribonucleoprotein complex localization
GO:0000326	109	52	0.0073881	cellular_component	protein storage vacuole
GO:0032806	21	21	0.00761576	cellular_component	carboxy-terminal domain protein kinase complex
GO:0072505	130	58	0.00762883	biological_process	divalent inorganic anion homeostasis
GO:0009061	61	44	0.00766359	biological_process	anaerobic respiration
GO:0015927	24	18	0.00805184	molecular_function	trehalase activity
GO:0009261	12	12	0.00809757	biological_process	ribonucleotide catabolic process
GO:0030091	78	52	0.00833892	biological_process	protein repair
GO:0045117	15	15	0.00856958	biological_process	azole transport
GO:1902884	40	29	0.00863084	biological_process	positive regulation of response to oxidative stress
GO:0010340	9	9	0.0088289	molecular_function	carboxyl-O-methyltransferase activity
GO:0061605	15	15	0.00912866	molecular_function	molybdopterin-synthase adenylyltransferase activity
GO:0031022	11	11	0.00937101	biological_process	nuclear migration along microfilament
GO:0032973	46	25	0.00947972	biological_process	amino acid export across plasma membrane
GO:0080050	177	98	0.00956186	biological_process	regulation of seed development
GO:0043891	955	374	0.00982618	molecular_function	glyceraldehyde-3-phosphate dehydrogenase (NAD(P)+) (phosphorylating) activity
GO:1903530	40	33	0.00985725	biological_process	regulation of secretion by cell
GO:0009311	982	376	0.00999643	biological_process	oligosaccharide metabolic process
GO:0000217	49	44	0.00999821	molecular_function	DNA secondary structure binding
GO:0034086	15	15	0.0102395	biological_process	maintenance of sister chromatid cohesion
GO:0043086	1303	566	0.0104117	biological_process	negative regulation of catalytic activity
GO:0051731	18	14	0.0104311	molecular_function	polynucleotide 5'-hydroxyl-kinase activity
GO:0034032	432	176	0.0106478	biological_process	purine nucleoside bisphosphate metabolic process
GO:0006696	21	18	0.0106654	biological_process	ergosterol biosynthetic process
GO:0006591	33	27	0.010877	biological_process	ornithine metabolic process
GO:2001251	105	79	0.0112543	biological_process	negative regulation of chromosome organization
GO:0003856	6	6	0.0112761	molecular_function	3-dehydroquinate synthase activity
GO:0004107	6	6	0.0112761	molecular_function	chorismate synthase activity
GO:0043231	50488	25274	0.0113092	cellular_component	intracellular membrane-bounded organelle
GO:0008422	291	59	0.011516	molecular_function	beta-glucosidase activity
GO:1901679	121	64	0.0116297	biological_process	nucleotide transmembrane transport
GO:0003846	27	20	0.0117818	molecular_function	2-acylglycerol O-acyltransferase activity
GO:0019012	289	179	0.0122303	cellular_component	virion
GO:0044423	289	179	0.0122303	cellular_component	virion part
GO:0097353	17	15	0.0123534	biological_process	centrolateral pattern formation
GO:0000009	9	9	0.0124615	molecular_function	alpha-1,6-mannosyltransferase activity
GO:0004376	9	9	0.0124615	molecular_function	glycolipid mannosyltransferase activity
GO:1904215	12	11	0.0125115	biological_process	regulation of protein import into chloroplast stroma
GO:0004529	68	59	0.0132812	molecular_function	exodeoxyribonuclease activity
GO:0015822	12	12	0.0135951	biological_process	ornithine transport
GO:2000028	174	95	0.013856	biological_process	regulation of photoperiodism, flowering
GO:0010190	24	22	0.0142004	biological_process	cytochrome b6f complex assembly
GO:0016423	32	26	0.0143183	molecular_function	tRNA (guanine) methyltransferase activity
GO:0048442	166	89	0.0143968	biological_process	sepal development
GO:2000488	29	22	0.0144464	biological_process	positive regulation of brassinosteroid biosynthetic process
GO:2001227	68	37	0.0153521	molecular_function	quercitrin binding
GO:0032991	9322	4689	0.015756	cellular_component	protein-containing complex
GO:0018455	229	102	0.0158061	molecular_function	alcohol dehydrogenase [NAD(P)+] activity
GO:0017157	37	30	0.0168101	biological_process	regulation of exocytosis
GO:0015867	40	24	0.0168671	biological_process	ATP transport
GO:0051177	29	27	0.016886	biological_process	meiotic sister chromatid cohesion
GO:0009606	902	349	0.0179424	biological_process	tropism
GO:0000779	60	45	0.0180956	cellular_component	condensed chromosome, centromeric region
GO:0000774	18	14	0.0182063	molecular_function	adenyl-nucleotide exchange factor activity
GO:0048479	15	15	0.0186913	biological_process	style development
GO:0005770	364	147	0.0195983	cellular_component	late endosome
GO:0015721	14	14	0.0196213	biological_process	bile acid and bile salt transport
GO:0010225	36	21	0.0203531	biological_process	response to UV-C
GO:0031305	39	34	0.0215658	cellular_component	integral component of mitochondrial inner membrane
GO:0008237	448	209	0.0216996	molecular_function	metallopeptidase activity
GO:0015035	292	198	0.0218934	molecular_function	protein disulfide oxidoreductase activity
GO:0016783	102	66	0.0224755	molecular_function	sulfurtransferase activity
GO:0010893	29	22	0.0224948	biological_process	positive regulation of steroid biosynthetic process
GO:0004582	15	12	0.0229268	molecular_function	dolichyl-phosphate beta-D-mannosyltransferase activity
GO:0009976	6	6	0.0232629	molecular_function	tocopherol cyclase activity
GO:0048586	110	76	0.0233693	biological_process	regulation of long-day photoperiodism, flowering
GO:0010923	72	53	0.0233726	biological_process	negative regulation of phosphatase activity
GO:2000904	22	20	0.0235876	biological_process	regulation of starch metabolic process
GO:0071577	99	52	0.0239066	biological_process	zinc ion transmembrane transport
GO:0043545	36	30	0.0250886	biological_process	molybdopterin cofactor metabolic process
GO:2000025	6	6	0.0252635	biological_process	regulation of leaf formation
GO:0045036	217	135	0.0253677	biological_process	protein targeting to chloroplast
GO:0009695	796	323	0.0257245	biological_process	jasmonic acid biosynthetic process
GO:0045962	24	24	0.0258373	biological_process	positive regulation of development, heterochronic
GO:0000904	2423	839	0.0262896	biological_process	cell morphogenesis involved in differentiation
GO:0010100	42	30	0.0263144	biological_process	negative regulation of photomorphogenesis
GO:0004679	8	8	0.0263569	molecular_function	AMP-activated protein kinase activity
GO:0071265	66	41	0.026708	biological_process	L-methionine biosynthetic process
GO:0004392	25	15	0.0268027	molecular_function	heme oxygenase (decyclizing) activity
GO:0030322	7	6	0.0272554	biological_process	stabilization of membrane potential
GO:2000306	12	12	0.0275678	biological_process	positive regulation of photomorphogenesis
GO:0000254	13	9	0.0276914	molecular_function	C-4 methylsterol oxidase activity
GO:0080186	32	22	0.0277607	biological_process	developmental vegetative growth
GO:0009916	17	9	0.0279329	molecular_function	alternative oxidase activity
GO:0046112	67	50	0.027937	biological_process	nucleobase biosynthetic process
GO:1901066	94	27	0.0283932	biological_process	syringal lignin biosynthetic process
GO:0009066	665	320	0.0294152	biological_process	aspartate family amino acid metabolic process
GO:0004001	15	12	0.0297521	molecular_function	adenosine kinase activity
GO:2001294	9	9	0.0307002	biological_process	malonyl-CoA catabolic process
GO:0008514	1104	310	0.0310641	molecular_function	organic anion transmembrane transporter activity
GO:0019212	72	53	0.0313358	molecular_function	phosphatase inhibitor activity
GO:0008649	56	39	0.0317688	molecular_function	rRNA methyltransferase activity
GO:0015125	14	14	0.0320015	molecular_function	bile acid transmembrane transporter activity
GO:0006183	26	17	0.0329221	biological_process	GTP biosynthetic process
GO:0030659	284	126	0.0333831	cellular_component	cytoplasmic vesicle membrane
GO:1902446	30	20	0.0335915	biological_process	regulation of shade avoidance
GO:0009693	532	221	0.0340019	biological_process	ethylene biosynthetic process
GO:0004517	6	6	0.0340296	molecular_function	nitric-oxide synthase activity
GO:0031227	218	119	0.0352585	cellular_component	intrinsic component of endoplasmic reticulum membrane
GO:0000050	14	14	0.0357561	biological_process	urea cycle
GO:0045430	13	10	0.0359774	molecular_function	chalcone isomerase activity
GO:0004969	106	71	0.0361478	molecular_function	histamine receptor activity
GO:0009112	140	82	0.0362817	biological_process	nucleobase metabolic process
GO:0016071	2309	1383	0.0364238	biological_process	mRNA metabolic process
GO:0060090	115	74	0.0365581	molecular_function	molecular adaptor activity
GO:0019321	228	88	0.0376509	biological_process	pentose metabolic process
GO:0010274	32	25	0.0378235	biological_process	hydrotropism
GO:0019210	34	30	0.0392713	molecular_function	kinase inhibitor activity
GO:0030291	16	12	0.0393541	molecular_function	protein serine/threonine kinase inhibitor activity
GO:2000070	247	111	0.040449	biological_process	regulation of response to water deprivation
GO:0071450	74	38	0.041033	biological_process	cellular response to oxygen radical
GO:0010508	67	58	0.0416258	biological_process	positive regulation of autophagy
GO:0005527	67	46	0.041639	molecular_function	macrolide binding
GO:0010181	196	84	0.0417446	molecular_function	FMN binding
GO:0015370	265	73	0.0417529	molecular_function	solute:sodium symporter activity
GO:0046474	665	431	0.0420942	biological_process	glycerophospholipid biosynthetic process
GO:0010413	640	260	0.0427356	biological_process	glucuronoxylan metabolic process
GO:0031365	422	201	0.0445141	biological_process	N-terminal protein amino acid modification
GO:0006289	128	102	0.0446809	biological_process	nucleotide-excision repair
GO:0006333	485	287	0.044826	biological_process	chromatin assembly or disassembly
GO:0035264	36	29	0.0449169	biological_process	multicellular organism growth
GO:0002683	99	59	0.0452509	biological_process	negative regulation of immune system process
GO:0090600	3	3	0.0469512	molecular_function	alpha-1,3-glucosidase activity
GO:0034455	135	93	0.0470079	cellular_component	t-UTP complex
GO:0016604	428	251	0.0475428	cellular_component	nuclear body
GO:0048445	55	36	0.048418	biological_process	carpel morphogenesis
GO:0048441	360	169	0.0485431	biological_process	petal development
