# Supplementary material for: Intra-Varietal Diversity and Its Contribution to Wheat Evolution, Domestication, and Improvement in Wheat
Source: Int J Mol Sci. 2023 Jun 16;24(12):10217. doi: 10.3390/ijms241210217 (PMC10299346; doi:10.3390/ijms241210217)
Supplement: Supplementary file 1 [file ijms-24-10217-s001.zip › Data S5 PO enrichment of IPs, OPs and SORs in AK58.xlsx]

## Sheet: IPs
Data S5. PO enrichment of IPs in AK58
PO	Total_annotated	IPs_annotated	P-value	Type	Terms
PO:0000027	198	19	9.63139e-05	plant_anatomy	lateral root tip
PO:0020063	37	8	0.00378369	plant_anatomy	hilum
PO:0020121	343	23	0.0430804	plant_anatomy	lateral root

## Sheet: OPs
Data S5. PO enrichment of OPs in AK58
PO	Total_annotated	OSP_annotated	P-value	Type	Terms
PO:0000004	6794	1755	3.26548e-94	plant_anatomy	in vitro plant structure
PO:0000005	6794	1755	6.11809e-94	plant_anatomy	cultured plant cell
PO:0025017	31007	5712	2.45768e-32	plant_anatomy	plant spore
PO:0025094	46876	8171	3.44904e-31	plant_anatomy	sporangium
PO:0025578	51346	8741	6.65469e-31	plant_structure_development_stage	collective phyllome structure development stage
PO:0025478	48001	8255	1.36814e-27	plant_anatomy	androecium primordium
PO:0005052	6425	1390	2.29295e-27	plant_anatomy	plant callus
PO:0025025	50556	8695	3.64001e-27	plant_anatomy	root system
PO:0007615	51656	8776	3.16566e-26	plant_structure_development_stage	flower development stage
PO:0009005	50556	8695	3.17543e-26	plant_anatomy	root
PO:0025433	50556	8695	4.29783e-26	plant_anatomy	root anlagen
PO:0009061	48001	8255	1.20903e-24	plant_anatomy	androecium
PO:0025280	32149	5821	1.80981e-23	plant_anatomy	microgametophyte
PO:0025195	12359	2429	7.92859e-23	plant_anatomy	pollen tube cell
PO:0020099	12364	2429	1.01063e-22	plant_anatomy	microgametophyte vegetative cell
PO:0004705	48007	8255	7.30639e-22	plant_anatomy	stamen primordium
PO:0009015	1984	500	3.64772e-21	plant_anatomy	portion of vascular tissue
PO:0000230	47074	8136	3.64823e-21	plant_anatomy	inflorescence meristem
PO:0001185	47265	8065	3.81457e-20	plant_structure_development_stage	plant embryo globular stage
PO:0005029	50556	8695	5.50529e-20	plant_anatomy	root primordium
PO:0001017	11511	2252	1.73227e-17	plant_structure_development_stage	M germinated pollen stage
PO:0025395	51260	8737	6.41206e-17	plant_anatomy	floral organ
PO:0008016	53974	9076	8.12303e-16	plant_anatomy	vegetative shoot apical meristem
PO:0025281	30381	5612	8.36755e-16	plant_anatomy	pollen
PO:0025099	48880	8356	2.94404e-15	plant_anatomy	embryo plant structure
PO:0009026	50867	8694	1.09935e-14	plant_anatomy	sporophyll
PO:0001180	48727	8236	1.14496e-14	plant_structure_development_stage	plant proembryo stage
PO:0001016	9852	1932	1.7027e-14	plant_structure_development_stage	L mature pollen stage
PO:0009058	35060	6157	1.99051e-14	plant_anatomy	perianth
PO:0007064	29220	5236	2.70949e-14	plant_structure_development_stage	LP.12 twelve leaves visible stage
PO:0007016	36744	6003	5.38404e-14	plant_structure_development_stage	whole plant flowering stage
PO:0000025	1165	305	8.71845e-14	plant_anatomy	root tip
PO:0004704	34735	6093	1.38232e-13	plant_anatomy	sepal primordium
PO:0025486	48007	8255	1.4254e-13	plant_anatomy	stamen anlagen
PO:0009067	250	97	1.72403e-13	plant_anatomy	filament
PO:0006016	330	116	1.76054e-13	plant_anatomy	leaf epidermis
PO:0000021	33338	5861	3.52013e-13	plant_anatomy	petal primordium
PO:0004703	47340	8082	1.32718e-12	plant_anatomy	carpel primordium
PO:0006005	47340	8082	1.74953e-12	plant_anatomy	carpel anlagen
PO:0007095	28973	5172	2.31371e-12	plant_structure_development_stage	LP.08 eight leaves visible stage
PO:0025233	30078	5316	2.82553e-12	plant_anatomy	portion of embryo plant tissue
PO:0007103	29875	5320	2.88581e-12	plant_structure_development_stage	LP.10 ten leaves visible stage
PO:0025060	30939	5463	7.52316e-12	plant_anatomy	lamina
PO:0025513	30939	5463	1.36321e-11	plant_anatomy	plant organ lamina
PO:0025157	352	116	1.88732e-11	plant_anatomy	phyllome epidermis
PO:0025197	835	223	2.48418e-11	plant_anatomy	stele
PO:0001053	48655	8224	3.4603e-11	plant_structure_development_stage	vascular leaf post-expansion stage
PO:0009088	124	56	3.59353e-11	plant_anatomy	seed coat
PO:0001054	30447	5371	9.01879e-11	plant_structure_development_stage	vascular leaf senescent stage
PO:0009060	34726	6093	1.38849e-10	plant_anatomy	calyx
PO:0006324	34743	5814	1.8482e-10	plant_anatomy	first order tassel inflorescence axis
PO:0009059	33329	5861	2.66208e-10	plant_anatomy	corolla
PO:0025223	53268	8933	5.0461e-10	plant_anatomy	vegetative shoot apex
PO:0006309	34743	5814	6.81485e-10	plant_anatomy	tassel spikelet
PO:0009073	228	82	7.031e-10	plant_anatomy	stigma
PO:0009031	34726	6093	9.08172e-10	plant_anatomy	sepal
PO:0025339	54500	9156	9.1741e-10	plant_structure_development_stage	plant organ development stage
PO:0025485	34735	6093	1.1049e-09	plant_anatomy	sepal anlagen
PO:0006310	34743	5814	1.28673e-09	plant_anatomy	tassel floret
PO:0020039	30895	5460	1.29935e-09	plant_anatomy	leaf lamina
PO:0009032	33329	5861	1.4454e-09	plant_anatomy	petal
PO:0025164	758	204	1.46515e-09	plant_anatomy	root epidermal cell
PO:0020124	813	218	1.55672e-09	plant_anatomy	root stele
PO:0025484	33338	5861	1.67304e-09	plant_anatomy	petal anlagen
PO:0007098	29328	5193	1.76041e-09	plant_structure_development_stage	LP.02 two leaves visible stage
PO:0006323	34743	5814	2.27321e-09	plant_anatomy	tassel inflorescence branch
PO:0025396	30939	5463	2.51728e-09	plant_anatomy	phyllome lamina
PO:0007123	45351	7777	2.93201e-09	plant_structure_development_stage	LP.06 six leaves visible stage
PO:0000015	30064	5316	3.15851e-09	plant_anatomy	cotyledon primordium
PO:0025432	30064	5316	3.15851e-09	plant_anatomy	cotyledon anlagen
PO:0000262	536	154	3.71768e-09	plant_anatomy	trichoblast
PO:0009030	47340	8082	4.30945e-09	plant_anatomy	carpel
PO:0008019	30362	5333	5.86457e-09	plant_anatomy	leaf lamina base
PO:0000003	57968	9653	8.14212e-09	plant_anatomy	whole plant
PO:0025180	290	94	1.03481e-08	plant_anatomy	plant axis elongation zone
PO:0025022	34832	6085	1.11752e-08	plant_anatomy	collective leaf structure
PO:0004723	83	41	1.43549e-08	plant_anatomy	sepal vascular system
PO:0020030	30054	5316	2.61883e-08	plant_anatomy	cotyledon
PO:0020100	32721	5764	3.54406e-08	plant_anatomy	hypocotyl
PO:0009047	50152	8446	4.01601e-08	plant_anatomy	stem
PO:0004507	46453	7887	4.705e-08	plant_structure_development_stage	plant embryo bilateral stage
PO:0025059	1114	266	5.81005e-08	plant_anatomy	portion of ground tissue
PO:0000034	1135	272	5.83813e-08	plant_anatomy	vascular system
PO:0025594	1114	266	6.51112e-08	plant_anatomy	ground meristem
PO:0006036	879	221	1.16678e-07	plant_anatomy	root epidermis
PO:0025066	30158	5280	1.22326e-07	plant_anatomy	stalk
PO:0007115	31571	5537	1.23525e-07	plant_structure_development_stage	LP.04 four leaves visible stage
PO:0005005	49088	8273	2.18921e-07	plant_anatomy	shoot axis internode
PO:0000258	227	77	3.83206e-07	plant_anatomy	root cortex
PO:0009081	34779	5814	5.20778e-07	plant_anatomy	higher order inflorescence axis
PO:0009028	48706	8421	1.56028e-06	plant_anatomy	microsporophyll
PO:0005656	55	28	2.0753e-06	plant_anatomy	portion of secretory tissue
PO:0009012	57905	9633	2.53446e-06	plant_structure_development_stage	plant structure development stage
PO:0007001	39495	6302	2.55701e-06	plant_structure_development_stage	early whole plant fruit ripening stage
PO:0000054	135	52	3.06165e-06	plant_anatomy	petal vascular system
PO:0000035	207	71	3.23933e-06	plant_anatomy	cotyledon vascular system
PO:0030112	31825	5489	3.69219e-06	plant_anatomy	pedicel
PO:0025127	57731	9610	6.31721e-06	plant_anatomy	primordium
PO:0007616	34700	6116	7.86174e-06	plant_structure_development_stage	flowering stage
PO:0009049	52169	8744	1.40591e-05	plant_anatomy	inflorescence
PO:0007042	35534	5748	3.56447e-05	plant_structure_development_stage	whole plant fruit formation stage
PO:0006010	9	9	4.31508e-05	plant_anatomy	primary parietal cell
PO:0009072	1125	253	4.4746e-05	plant_anatomy	plant ovary
PO:0025186	243	82	4.52382e-05	plant_anatomy	phyllome trichome
PO:0025585	51656	8776	6.19942e-05	plant_structure_development_stage	floral organ formation stage
PO:0025078	59	27	6.81376e-05	plant_anatomy	placenta
PO:0005017	155	52	8.871e-05	plant_anatomy	flower vascular system
PO:0000036	490	126	0.000151475	plant_anatomy	leaf vascular system
PO:0025256	28	20	0.000171985	plant_anatomy	lateral root elongation zone
PO:0000013	30969	5403	0.000207187	plant_anatomy	cauline leaf
PO:0001004	16	12	0.000224223	plant_structure_development_stage	anther development stage
PO:0007047	37050	5976	0.000226677	plant_structure_development_stage	whole plant inflorescence detectable stage
PO:0000026	296	83	0.000268862	plant_anatomy	primary root tip
PO:0025277	46833	8168	0.000344155	plant_anatomy	pollen sac
PO:0020038	30086	5251	0.00041273	plant_anatomy	petiole
PO:0001083	52513	8783	0.000520453	plant_structure_development_stage	inflorescence development stage
PO:0006001	55637	9290	0.000601276	plant_anatomy	phyllome
PO:0006327	34743	5814	0.000635368	plant_anatomy	spikelet meristem
PO:0000146	241	69	0.00081262	plant_anatomy	abscission zone
PO:0025525	14471	2572	0.000813874	plant_anatomy	spermatogenous cell
PO:0006035	38188	6485	0.000870618	plant_anatomy	shoot system epidermis
PO:0025006	14730	2613	0.00114894	plant_anatomy	plant gamete
PO:0000225	55643	9290	0.00130895	plant_anatomy	peripheral zone
PO:0025128	55643	9290	0.00130895	plant_anatomy	phyllome primordium
PO:0025430	55643	9290	0.00130895	plant_anatomy	phyllome anlagen
PO:0006085	477	118	0.00132793	plant_anatomy	root meristem
PO:0025279	837	190	0.00158689	plant_anatomy	megagametophyte
PO:0000019	51041	8548	0.00286905	plant_anatomy	gynoecium primordium
PO:0025406	81	30	0.00333102	plant_anatomy	sieve element
PO:0020021	163	49	0.00581143	plant_anatomy	integument
PO:0005679	38357	6515	0.00596985	plant_anatomy	epidermis
PO:0004013	38299	6507	0.00602214	plant_anatomy	epidermal cell
PO:0020149	133	42	0.00651584	plant_anatomy	quiescent center
PO:0004011	38338	6515	0.00839547	plant_anatomy	initial cell
PO:0025276	6	6	0.00943528	plant_anatomy	shoot procambium
PO:0008013	10	8	0.00961211	plant_anatomy	anther vascular system
PO:0005046	6	6	0.00962737	plant_anatomy	periderm
PO:0020106	6	6	0.0100082	plant_anatomy	leaf sheath auricle
PO:0030015	6	6	0.0100733	plant_anatomy	sporophyte meristematic apical cell
PO:0009062	51038	8548	0.0104741	plant_anatomy	gynoecium
PO:0005047	6	6	0.0122242	plant_anatomy	root periderm
PO:0025490	831	184	0.012587	plant_anatomy	plant ovary ovule
PO:0025206	550	129	0.0132936	plant_anatomy	phyllome vascular system
PO:0001078	31728	5458	0.0135735	plant_structure_development_stage	plant embryo cotyledonary stage
PO:0009020	38191	6485	0.0153246	plant_anatomy	meristem L1 layer
PO:0020001	59	27	0.0187926	plant_anatomy	plant ovary placenta
PO:0025530	55027	9115	0.025171	plant_structure_development_stage	reproductive shoot system development stage
PO:0025205	753	165	0.0266797	plant_anatomy	shoot system vascular system
PO:0020147	328	82	0.0275437	plant_anatomy	root apical meristem
PO:0000282	695	154	0.0284327	plant_anatomy	trichome
PO:0006503	92	30	0.0388404	plant_anatomy	fruit abscission zone

## Sheet: SORs
Data S5. PO enrichment of SORs in AK58
PO	Total_annotated	SOR_annotated	P-value	Type	Terms
PO:0009089	34905	20734	0	plant_anatomy	endosperm
PO:0020104	33146	19914	2.76E-321	plant_anatomy	leaf sheath
PO:0007130	41202	23833	0	plant_structure_development_stage	sporophyte reproductive stage
PO:0025600	38032	22323	9.54723e-305	plant_anatomy	staminate flower
PO:0020122	37763	22123	1.33463e-303	plant_anatomy	inflorescence axis
PO:0009053	37731	22102	3.19815e-302	plant_anatomy	peduncle
PO:0007101	37932	22423	4.25514e-302	plant_structure_development_stage	LP.09 nine leaves visible stage
PO:0006340	39918	23246	2.05997e-297	plant_anatomy	adult vascular leaf
PO:0008018	36601	21594	1.64527e-296	plant_anatomy	transition vascular leaf
PO:0007104	32575	19654	1.37287e-293	plant_structure_development_stage	LP.15 fifteen leaves visible stage
PO:0020040	39018	22774	1.32631e-291	plant_anatomy	leaf base
PO:0020033	33680	19924	1.62178e-290	plant_anatomy	coleoptile
PO:0009084	33037	19563	4.55268e-286	plant_anatomy	pericarp
PO:0025140	39018	22774	1.24477e-282	plant_anatomy	phyllome base
PO:0025599	38350	22395	9.31148e-279	plant_anatomy	pistillate flower
PO:0007063	37834	22284	2.72943e-274	plant_structure_development_stage	LP.07 seven leaves visible stage
PO:0025142	35132	20793	2.07824e-266	plant_anatomy	leaf tip
PO:0025286	33657	19907	2.90329e-262	plant_anatomy	plant embryo coleoptile
PO:0025141	35132	20793	2.41734e-259	plant_anatomy	phyllome tip
PO:0009074	34028	20173	5.82664e-258	plant_anatomy	style
PO:0006341	34346	20204	1.98523e-257	plant_anatomy	primary shoot system
PO:0025601	38032	22323	6.47611e-257	plant_anatomy	staminate inflorescence
PO:0025487	35966	21095	7.71359e-257	plant_anatomy	bract primordium
PO:0021004	34155	20358	2.10855e-252	plant_structure_development_stage	inflorescence initiation stage
PO:0009001	39237	22605	6.07288e-252	plant_anatomy	fruit
PO:0001170	38107	22262	7.70736e-248	plant_structure_development_stage	seed development stage
PO:0009055	35966	21095	4.52187e-247	plant_anatomy	bract
PO:0025482	35966	21095	1.49516e-246	plant_anatomy	bract anlagen
PO:0007116	38252	22373	1.02321e-238	plant_structure_development_stage	LP.11 eleven leaves visible stage
PO:0007072	38522	22507	3.68292e-238	plant_structure_development_stage	LP.18 eighteen leaves visible stage
PO:0009051	37406	21775	3.8067e-238	plant_anatomy	spikelet
PO:0009082	37391	21763	2.9426e-237	plant_anatomy	spikelet floret
PO:0020127	36609	21100	2.00224e-234	plant_anatomy	primary root
PO:0009066	35126	20449	4.76926e-234	plant_anatomy	anther
PO:0025598	38350	22395	2.0114e-231	plant_anatomy	pistillate inflorescence
PO:0000045	36669	21117	8.30992e-231	plant_anatomy	embryo root
PO:0007045	33657	19907	5.10308e-225	plant_structure_development_stage	coleoptile emergence stage
PO:0001095	36518	21609	4.08268e-216	plant_structure_development_stage	plant embryo true leaf formation stage
PO:0028003	42327	24045	3.70191e-212	plant_structure_development_stage	gametophyte development stage
PO:0007057	36719	21432	1.09531e-210	plant_structure_development_stage	seed germination stage
PO:0009054	35844	21039	1.22697e-209	plant_anatomy	inflorescence bract
PO:0009108	34749	20269	1.98751e-208	plant_anatomy	inflorescence apical meristem
PO:0006339	37267	21568	1.55931e-196	plant_anatomy	juvenile vascular leaf
PO:0007520	33410	19674	1.59299e-195	plant_structure_development_stage	root development stage
PO:0007094	34345	20204	2.68288e-195	plant_structure_development_stage	LP.01 one leaf visible stage
PO:0009105	34743	20269	4.91466e-193	plant_anatomy	inflorescence axillary meristem
PO:0006089	35126	20449	1.34281e-184	plant_anatomy	anther primordium
PO:0007065	37411	21737	1.36623e-183	plant_structure_development_stage	LP.05 five leaves visible stage
PO:0007131	34830	20331	6.35145e-181	plant_structure_development_stage	seedling development stage
PO:0025296	36612	21100	1.1692e-179	plant_anatomy	plant embryo radicle
PO:0007106	39003	22530	2.41968e-179	plant_structure_development_stage	LP.03 three leaves visible stage
PO:0001094	33776	19959	8.51891e-160	plant_structure_development_stage	plant embryo coleoptilar stage
PO:0009106	34743	20269	6.98374e-139	plant_anatomy	tassel meristem
PO:0007605	42325	24042	2.12507e-133	plant_structure_development_stage	androecium development stage
PO:0009010	47483	26126	2.19156e-118	plant_anatomy	seed
PO:0020003	47764	26201	1.98606e-106	plant_anatomy	plant ovule
PO:0001009	33971	20105	1.38885e-84	plant_structure_development_stage	D pollen mother cell meiosis stage
PO:0006505	34014	20386	2.01952e-77	plant_anatomy	first order ear inflorescence axis
PO:0007631	49984	27442	2.21076e-71	plant_structure_development_stage	plant embryo development stage
PO:0025498	52917	28495	2.90174e-69	plant_anatomy	cardinal part of multi-tissue plant structure
PO:0025001	52883	28482	4.08154e-65	plant_anatomy	cardinal organ part
PO:0005005	49088	26720	6.73291e-64	plant_anatomy	shoot axis internode
PO:0025579	50706	27601	3.58878e-62	plant_structure_development_stage	phyllome development stage
PO:0001097	54442	29257	1.32234e-60	plant_structure_development_stage	plant zygote stage
PO:0007134	54442	29257	1.32234e-60	plant_structure_development_stage	sporophyte vegetative stage
PO:0025571	55174	29583	1.78486e-56	plant_structure_development_stage	multi-tissue plant structure development stage
PO:0001083	52513	28445	3.56309e-55	plant_structure_development_stage	inflorescence development stage
PO:0000018	47766	26201	7.75933e-54	plant_anatomy	ovule primordium
PO:0000230	47074	25540	1.77912e-51	plant_anatomy	inflorescence meristem
PO:0025287	33657	19907	1.00303e-49	plant_anatomy	seedling coleoptile
PO:0004505	37585	22126	9.44982e-49	plant_structure_development_stage	fertilized ovule stage
PO:0007615	51656	28015	8.80601e-48	plant_structure_development_stage	flower development stage
PO:0007633	37582	22123	1.06309e-47	plant_structure_development_stage	endosperm development stage
PO:0025578	51346	27871	2.42428e-47	plant_structure_development_stage	collective phyllome structure development stage
PO:0007006	32188	19381	4.04865e-47	plant_structure_development_stage	IL.00 inflorescence just visible stage
PO:0025023	53373	28628	1.35527e-46	plant_anatomy	collective phyllome structure
PO:0000225	55643	29703	2.81112e-45	plant_anatomy	peripheral zone
PO:0025128	55643	29703	2.81112e-45	plant_anatomy	phyllome primordium
PO:0025430	55643	29703	2.81112e-45	plant_anatomy	phyllome anlagen
PO:0006001	55637	29697	3.26307e-45	plant_anatomy	phyllome
PO:0009047	50152	27133	5.89305e-45	plant_anatomy	stem
PO:0025338	55865	29804	8.30498e-43	plant_structure_development_stage	collective plant organ structure development stage
PO:0009049	52169	28232	1.53689e-41	plant_anatomy	inflorescence
PO:0025477	53848	28883	5.90185e-41	plant_anatomy	floral organ primordium
PO:0025099	48880	26333	1.2654e-40	plant_anatomy	embryo plant structure
PO:0025395	51260	27519	3.10074e-36	plant_anatomy	floral organ
PO:0009009	52882	28359	9.63868e-36	plant_anatomy	plant embryo
PO:0007022	30934	18500	2.91183e-35	plant_structure_development_stage	seed imbibition stage
PO:0025094	46876	25302	1.38015e-33	plant_anatomy	sporangium
PO:0007016	36744	21642	1.14183e-32	plant_structure_development_stage	whole plant flowering stage
PO:0008016	53974	28935	1.21438e-32	plant_anatomy	vegetative shoot apical meristem
PO:0025139	47256	25739	5.40937e-32	plant_anatomy	phyllome apex
PO:0007031	36417	21505	1.06086e-31	plant_structure_development_stage	mid whole plant fruit ripening stage
PO:0006354	33979	20156	2.70161e-31	plant_anatomy	ear floret
PO:0006320	33979	20156	8.38753e-31	plant_anatomy	ear spikelet
PO:0006005	47340	25696	2.27196e-29	plant_anatomy	carpel anlagen
PO:0007042	35534	21005	3.20411e-29	plant_structure_development_stage	whole plant fruit formation stage
PO:0020137	47256	25739	6.98984e-29	plant_anatomy	leaf apex
PO:0009025	53265	28556	1.24268e-28	plant_anatomy	vascular leaf
PO:0025223	53268	28559	6.46236e-28	plant_anatomy	vegetative shoot apex
PO:0004703	47340	25696	1.22883e-26	plant_anatomy	carpel primordium
PO:0025527	55865	29804	2.24698e-25	plant_structure_development_stage	shoot system development stage
PO:0007047	37050	21759	1.1377e-24	plant_structure_development_stage	whole plant inflorescence detectable stage
PO:0020142	49088	26720	1.94915e-21	plant_anatomy	stem internode
PO:0009027	47340	25696	7.11342e-21	plant_anatomy	megasporophyll
PO:0025222	55141	29431	8.70828e-21	plant_anatomy	reproductive shoot apex
PO:0025082	54805	29265	2.55954e-20	plant_anatomy	reproductive shoot system
PO:0008028	54802	29262	3.63198e-20	plant_anatomy	reproductive shoot apical meristem
PO:0025029	58004	30692	5.39472e-20	plant_anatomy	shoot axis
PO:0009062	51038	27538	3.08139e-19	plant_anatomy	gynoecium
PO:0009006	58020	30695	8.24442e-19	plant_anatomy	shoot system
PO:0009012	57905	30615	3.29988e-18	plant_structure_development_stage	plant structure development stage
PO:0020144	57748	30564	9.8822e-18	plant_anatomy	apical meristem
PO:0006079	57745	30564	2.04425e-17	plant_anatomy	shoot system meristem
PO:0006210	57775	30572	1.1659e-16	plant_anatomy	protoderm
PO:0025585	51656	28015	5.0816e-16	plant_structure_development_stage	floral organ formation stage
PO:0001081	48401	26744	7.11932e-16	plant_structure_development_stage	mature plant embryo stage
PO:0009030	47340	25696	2.56492e-14	plant_anatomy	carpel
PO:0007123	45351	24847	4.99498e-14	plant_structure_development_stage	LP.06 six leaves visible stage
PO:0007112	52681	28478	1.62021e-13	plant_structure_development_stage	1 main shoot growth stage
PO:0007026	33485	19941	1.74965e-13	plant_structure_development_stage	FL.00 first flower(s) open stage
PO:0025127	57731	30537	2.15713e-13	plant_anatomy	primordium
PO:0030112	31825	17315	5.8477e-13	plant_anatomy	pedicel
PO:0009020	38191	20543	2.46109e-11	plant_anatomy	meristem L1 layer
PO:0025339	54500	29317	4.67144e-11	plant_structure_development_stage	plant organ development stage
PO:0005679	38357	20594	1.27611e-10	plant_anatomy	epidermis
PO:0000003	57968	30604	2.41116e-10	plant_anatomy	whole plant
PO:0025313	200	117	6.60143e-10	plant_anatomy	tapetum
PO:0004705	48007	25854	1.42192e-09	plant_anatomy	stamen primordium
PO:0004011	38338	20584	2.21669e-09	plant_anatomy	initial cell
PO:0004013	38299	20563	2.25127e-09	plant_anatomy	epidermal cell
PO:0000019	51041	27541	6.78141e-08	plant_anatomy	gynoecium primordium
PO:0025277	46833	25281	9.01688e-08	plant_anatomy	pollen sac
PO:0025165	38151	20523	1.40448e-07	plant_anatomy	shoot epidermal cell
PO:0007015	33400	19664	3.90336e-07	plant_structure_development_stage	radicle emergence stage
PO:0007033	57652	30496	3.91185e-07	plant_structure_development_stage	whole plant development stage
PO:0006035	38188	20540	6.00929e-07	plant_anatomy	shoot system epidermis
PO:0009005	50556	26863	3.26267e-06	plant_anatomy	root
PO:0025433	50556	26863	3.6736e-06	plant_anatomy	root anlagen
PO:0025500	40347	23420	4.8623e-06	plant_structure_development_stage	whole plant fruit development stage
PO:0025025	50556	26863	5.34001e-06	plant_anatomy	root system
PO:0025486	48007	25854	6.19688e-06	plant_anatomy	stamen anlagen
PO:0009061	48001	25848	6.78628e-06	plant_anatomy	androecium
PO:0020048	30702	15950	1.11917e-05	plant_anatomy	microspore
PO:0000062	38140	20513	1.26398e-05	plant_anatomy	stomatal initial cell
PO:0025497	58942	31038	5.25948e-05	plant_anatomy	collective plant structure
PO:0000017	53268	28559	6.30181e-05	plant_anatomy	vascular leaf primordium
PO:0025431	53268	28559	6.30181e-05	plant_anatomy	vascular leaf anlagen
PO:0009002	58944	31038	8.3924e-05	plant_anatomy	plant cell
PO:0025409	28	24	0.000374691	plant_anatomy	secondary vascular tissue
PO:0030002	5	5	0.000576802	plant_anatomy	caulonema cell
PO:0005849	50	39	0.000635481	plant_anatomy	primary xylem
PO:0025496	58967	31044	0.000842589	plant_anatomy	multi-tissue plant structure
PO:0009026	50867	27304	0.00104052	plant_anatomy	sporophyll
PO:0007001	39495	22999	0.00109428	plant_structure_development_stage	early whole plant fruit ripening stage
PO:0009013	58898	31015	0.00307133	plant_anatomy	portion of meristem tissue
PO:0006019	9	9	0.00310128	plant_anatomy	leaf abaxial epidermis
PO:0025383	9	9	0.00323611	plant_anatomy	phyllome sinus
PO:0005848	28	24	0.00365712	plant_anatomy	secondary xylem
PO:0009029	48001	25848	0.00899751	plant_anatomy	stamen
PO:0025034	53539	28670	0.0108477	plant_anatomy	leaf
PO:0025384	9	9	0.021459	plant_anatomy	leaf sinus
PO:0000057	11	11	0.038362	plant_anatomy	inflorescence bud
