# Supplementary material for: Intra-Varietal Diversity and Its Contribution to Wheat Evolution, Domestication, and Improvement in Wheat
Source: Int J Mol Sci. 2023 Jun 16;24(12):10217. doi: 10.3390/ijms241210217 (PMC10299346; doi:10.3390/ijms241210217)
Supplement: Supplementary file 1 [file ijms-24-10217-s001.zip › Data S6 Pfam family annotation of AK58 homologs.xlsx]

## Sheet: IPs
Data S6. Pfam divergence of IPs
Family	Gene Number	C/D/U	Gene|PFAMs
group_415	16	Unknown	TraesAK58CH7A01G413800,TraesAK58CH7A01G415700,TraesAK58CH7A01G414300,TraesAK58CH7A01G415400,TraesAK58CH7A01G414400,TraesAK58CH7A01G414900,TraesAK58CH7A01G414500,TraesAK58CH7A01G414800,TraesAK58CH7A01G414200,TraesAK58CH7A01G414600,TraesAK58CH7A01G416600,TraesAK58CH7A01G489000,TraesAK58CH7A01G486400,TraesAK58CH7A01G416700,TraesAK58CH7A01G417100,TraesAK58CH7A01G417300
group_773	11	Conservative	TraesAK58CH4A01G441700|PF03386.7_ENOD93_Family,TraesAK58CH4A01G441900|PF03386.7_ENOD93_Family,TraesAK58CH4A01G442200|PF03386.7_ENOD93_Family,TraesAK58CH4A01G442300|PF03386.7_ENOD93_Family,TraesAK58CH4A01G441800|PF03386.7_ENOD93_Family,TraesAK58CH4A01G442400|PF03386.7_ENOD93_Family,TraesAK58CH4A01G442500|PF03386.7_ENOD93_Family,TraesAK58CH4A01G442600|PF03386.7_ENOD93_Family,TraesAK58CH4A01G442700|…
group_814	9	Conservative	TraesAK58CH1A01G139900|PF00183.11_HSP90_Family|PF02518.19_HATPase_c_Domain,TraesAK58CH3A01G160400|PF00183.11_HSP90_Family|PF02518.19_HATPase_c_Domain,TraesAK58CH3A01G406900|PF00183.11_HSP90_Family|PF02518.19_HATPase_c_Domain,TraesAK58CH5A01G106800|PF00183.11_HSP90_Family|PF02518.19_HATPase_c_Domain,TraesAK58CH3A01G124500|PF00183.11_HSP90_Family|PF02518.19_HATPase_c_Domain,TraesAK58CH1A01G163100|P…
group_881	8	Conservative	TraesAK58CH4A01G374800|PF00106.18_adh_short_Domain,TraesAK58CH4A01G376000|PF00106.18_adh_short_Domain,TraesAK58CH4A01G376300|PF00106.18_adh_short_Domain,TraesAK58CH4A01G375000|PF00106.18_adh_short_Domain,TraesAK58CH4A01G375300|PF00106.18_adh_short_Domain,TraesAK58CH4A01G376500|PF00106.18_adh_short_Domain,TraesAK58CH4A01G375600|PF00106.18_adh_short_Domain,TraesAK58CH4A01G375800|PF00106.18_adh_shor…
group_1135	7	Unknown	TraesAK58CH4A01G319900|PF00078.20_RVT_1_Family,TraesAK58CH4A01G320800|PF00078.20_RVT_1_Family,TraesAK58CH4A01G320600|PF00078.20_RVT_1_Family,TraesAK58CH4A01G320300|PF00078.20_RVT_1_Family,TraesAK58CH4A01G320500|PF00078.20_RVT_1_Family,TraesAK58CH4A01G320100,TraesAK58CH4A01G320000
group_1137	8	Unknown	TraesAK58CH4A01G374700,TraesAK58CH4A01G374900,TraesAK58CH4A01G375900,TraesAK58CH4A01G375100,TraesAK58CH4A01G375200,TraesAK58CH4A01G376100,TraesAK58CH4A01G375700,TraesAK58CH4A01G376400
group_1216	9	Unknown	TraesAK58CH3A01G005300,TraesAK58CH5A01G035300,TraesAK58CH7A01G009700,TraesAK58CH7A01G579800,TraesAK58CH3A01G479700,TraesAK58CH6A01G183000,TraesAK58CH3A01G375800,TraesAK58CH6A01G309700,TraesAK58CH2A01G579100
group_1229	8	Unknown	TraesAK58CH1A01G122300,TraesAK58CH1A01G130500,TraesAK58CH4A01G058100,TraesAK58CH7A01G078600,TraesAK58CH7A01G546600,TraesAK58CH6A01G235400,TraesAK58CH6A01G177400,TraesAK58CH5A01G376500
group_1247	8	Conservative	TraesAK58CH1A01G380000|PF04418.5_DUF543_Domain,TraesAK58CH1A01G406500|PF04418.5_DUF543_Domain,TraesAK58CH2A01G419300|PF04418.5_DUF543_Domain,TraesAK58CH7A01G538000|PF04418.5_DUF543_Domain,TraesAK58CH7A01G575700|PF04418.5_DUF543_Domain,TraesAK58CH4A01G253600|PF04418.5_DUF543_Domain,TraesAK58CH5A01G363500|PF04418.5_DUF543_Domain,TraesAK58CH4A01G379000|PF04418.5_DUF543_Domain
group_1281	6	Conservative	TraesAK58CH2A01G567300|PF00137.14_ATP-synt_C_Family,TraesAK58CH4A01G000400|PF00137.14_ATP-synt_C_Family,TraesAK58CH5A01G191100|PF00137.14_ATP-synt_C_Family,TraesAK58CH5A01G018900|PF00137.14_ATP-synt_C_Family,TraesAK58CH7A01G093400|PF00137.14_ATP-synt_C_Family,TraesAK58CH7A01G092300|PF00137.14_ATP-synt_C_Family
group_1331	8	Conservative	TraesAK58CH4A01G520700|PF00560.26_LRR_1_Repeat|PF00069.18_Pkinase_Domain,TraesAK58CH4A01G530600|PF00560.26_LRR_1_Repeat|PF00069.18_Pkinase_Domain,TraesAK58CH7A01G009300|PF00560.26_LRR_1_Repeat|PF00069.18_Pkinase_Domain,TraesAK58CH4A01G520900|PF00560.26_LRR_1_Repeat|PF00069.18_Pkinase_Domain,TraesAK58CH4A01G530800|PF00560.26_LRR_1_Repeat|PF00069.18_Pkinase_Domain,TraesAK58CH4A01G531100|PF00560.26_…
group_1429	6	Unknown	TraesAK58CH1A01G013400,TraesAK58CH1A01G013500,TraesAK58CH1A01G013700,TraesAK58CH1A01G013900,TraesAK58CH1A01G013600,TraesAK58CH1A01G013800
group_1432	7	Conservative	TraesAK58CH1A01G043300|PF01432.13_Peptidase_M3_Family,TraesAK58CH4A01G006200|PF01432.13_Peptidase_M3_Family,TraesAK58CH1A01G424800|PF01432.13_Peptidase_M3_Family,TraesAK58CH6A01G346700|PF01432.13_Peptidase_M3_Family,TraesAK58CH2A01G605600|PF01432.13_Peptidase_M3_Family,TraesAK58CH6A01G088600|PF01432.13_Peptidase_M3_Family,TraesAK58CH3A01G431700|PF01432.13_Peptidase_M3_Family
group_1447	7	Divergent	TraesAK58CH1A01G141200|PF03732.10_Retrotrans_gag_Family|PF12425.1_DUF3673_Family,TraesAK58CH7A01G302100|PF12425.1_DUF3673_Family,TraesAK58CH2A01G249600|PF03732.10_Retrotrans_gag_Family|PF12425.1_DUF3673_Family,TraesAK58CH4A01G153800|PF03732.10_Retrotrans_gag_Family|PF12425.1_DUF3673_Family,TraesAK58CH7A01G296400|PF03732.10_Retrotrans_gag_Family|PF12425.1_DUF3673_Family,TraesAK58CH4A01G154000|PF03…
group_1448	5	Conservative	TraesAK58CH1A01G141500|PF00078.20_RVT_1_Family|PF03372.16_Exo_endo_phos_Domain,TraesAK58CH1A01G183900|PF00078.20_RVT_1_Family|PF03372.16_Exo_endo_phos_Domain,TraesAK58CH4A01G115100|PF00078.20_RVT_1_Family|PF03372.16_Exo_endo_phos_Domain,TraesAK58CH5A01G456200|PF00078.20_RVT_1_Family|PF03372.16_Exo_endo_phos_Domain,TraesAK58CH3A01G157600|PF00078.20_RVT_1_Family|PF03372.16_Exo_endo_phos_Domain
group_1456	5	Unknown	TraesAK58CH1A01G243700,TraesAK58CH1A01G243800,TraesAK58CH1A01G244000,TraesAK58CH1A01G243900,TraesAK58CH1A01G244100
group_1468	7	Conservative	TraesAK58CH1A01G388200|PF00125.17_Histone_Domain,TraesAK58CH3A01G374600|PF00125.17_Histone_Domain,TraesAK58CH1A01G436000|PF00125.17_Histone_Domain,TraesAK58CH7A01G528200|PF00125.17_Histone_Domain,TraesAK58CH5A01G508100|PF00125.17_Histone_Domain,TraesAK58CH6A01G329500|PF00125.17_Histone_Domain,TraesAK58CH2A01G248400|PF00125.17_Histone_Domain
group_1474	6	Conservative	TraesAK58CH1A01G427300|PF05699.7_hATC_Domain,TraesAK58CH3A01G374200|PF05699.7_hATC_Domain,TraesAK58CH6A01G352200|PF05699.7_hATC_Domain,TraesAK58CH5A01G411600|PF05699.7_hATC_Domain,TraesAK58CH2A01G491900|PF05699.7_hATC_Domain,TraesAK58CH6A01G343900|PF05699.7_hATC_Domain
group_1504	6	Unknown	TraesAK58CH2A01G243900,TraesAK58CH4A01G255700,TraesAK58CH3A01G152100,TraesAK58CH5A01G069000,TraesAK58CH5A01G101000,TraesAK58CH7A01G445000
group_1517	6	Conservative	TraesAK58CH2A01G376700|PF02892.8_zf-BED_Domain|PF05699.7_hATC_Domain,TraesAK58CH4A01G249700|PF02892.8_zf-BED_Domain|PF05699.7_hATC_Domain,TraesAK58CH3A01G381200|PF02892.8_zf-BED_Domain|PF05699.7_hATC_Domain,TraesAK58CH3A01G214100|PF02892.8_zf-BED_Domain|PF05699.7_hATC_Domain,TraesAK58CH4A01G070000|PF02892.8_zf-BED_Domain|PF05699.7_hATC_Domain,TraesAK58CH3A01G312100|PF02892.8_zf-BED_Domain|PF05699…
group_1518	5	Unknown	TraesAK58CH2A01G385500,TraesAK58CH7A01G236400,TraesAK58CH7A01G260400,TraesAK58CH2A01G385600,TraesAK58CH4A01G105800
group_1535	5	Unknown	TraesAK58CH2A01G620700,TraesAK58CH2A01G621100,TraesAK58CH2A01G623700,TraesAK58CH2A01G623800,TraesAK58CH2A01G624100
group_1580	6	Unknown	TraesAK58CH4A01G283500|PF03478.11_DUF295_Family,TraesAK58CH4A01G404700,TraesAK58CH4A01G404600,TraesAK58CH4A01G404800,TraesAK58CH4A01G404900,TraesAK58CH4A01G405000|PF03478.11_DUF295_Family
group_1587	6	Conservative	TraesAK58CH4A01G471300|PF00067.15_p450_Domain,TraesAK58CH4A01G471500|PF00067.15_p450_Domain,TraesAK58CH4A01G471600|PF00067.15_p450_Domain,TraesAK58CH4A01G498000|PF00067.15_p450_Domain,TraesAK58CH4A01G498100|PF00067.15_p450_Domain,TraesAK58CH7A01G038100|PF00067.15_p450_Domain
group_1623	7	Unknown	TraesAK58CH6A01G317000,TraesAK58CH6A01G337900,TraesAK58CH6A01G317100,TraesAK58CH6A01G317200,TraesAK58CH6A01G337700,TraesAK58CH7A01G467100,TraesAK58CH6A01G337800
group_1624	6	Unknown	TraesAK58CH6A01G327500,TraesAK58CH6A01G327600,TraesAK58CH6A01G327700,TraesAK58CH6A01G327900,TraesAK58CH6A01G328000,TraesAK58CH6A01G328100
group_1630	6	Unknown	TraesAK58CH7A01G043300,TraesAK58CH7A01G043400,TraesAK58CH7A01G043500,TraesAK58CH7A01G043700,TraesAK58CH7A01G043900,TraesAK58CH7A01G044200
group_1733	7	Unknown	TraesAK58CH5A01G334200,TraesAK58CH6A01G086300,TraesAK58CH3A01G212900,TraesAK58CH3A01G363000,TraesAK58CH3A01G029600,TraesAK58CH1A01G135300,TraesAK58CH1A01G304800
group_1734	7	Unknown	TraesAK58CH4A01G377000,TraesAK58CH4A01G377100,TraesAK58CH4A01G377200,TraesAK58CH4A01G376600,TraesAK58CH4A01G376900,TraesAK58CH4A01G376800,TraesAK58CH4A01G376700
group_1756	4	Conservative	TraesAK58CH1A01G078500|PF08799.4_PRP4_Domain|PF02840.8_Prp18_Family,TraesAK58CH2A01G042900|PF08799.4_PRP4_Domain|PF02840.8_Prp18_Family,TraesAK58CH4A01G352700|PF08799.4_PRP4_Domain|PF02840.8_Prp18_Family,TraesAK58CH4A01G278100|PF08799.4_PRP4_Domain|PF02840.8_Prp18_Family
group_1769	6	Conservative	TraesAK58CH1A01G114200|PF01494.12_FAD_binding_3_Family,TraesAK58CH4A01G115000|PF01494.12_FAD_binding_3_Family,TraesAK58CH3A01G547400|PF01494.12_FAD_binding_3_Family,TraesAK58CH3A01G312300|PF01494.12_FAD_binding_3_Family,TraesAK58CH7A01G059100|PF01494.12_FAD_binding_3_Family,TraesAK58CH5A01G199200|PF01494.12_FAD_binding_3_Family
group_2044	4	Unknown	TraesAK58CH2A01G225800,TraesAK58CH5A01G422300,TraesAK58CH2A01G254800,TraesAK58CH4A01G365600
group_2063	4	Conservative	TraesAK58CH2A01G265100|PF03101.8_FAR1_Domain|PF04434.10_SWIM_Domain|PF10551.2_MULE_Domain,TraesAK58CH5A01G020400|PF03101.8_FAR1_Domain|PF04434.10_SWIM_Domain|PF10551.2_MULE_Domain,TraesAK58CH2A01G451200|PF03101.8_FAR1_Domain|PF04434.10_SWIM_Domain|PF10551.2_MULE_Domain,TraesAK58CH7A01G027800|PF03101.8_FAR1_Domain|PF04434.10_SWIM_Domain|PF10551.2_MULE_Domain
group_2192	4	Conservative	TraesAK58CH2A01G535900|PF00010.19_HLH_Domain,TraesAK58CH2A01G536100|PF00010.19_HLH_Domain,TraesAK58CH2A01G536200|PF00010.19_HLH_Domain,TraesAK58CH2A01G536300|PF00010.19_HLH_Domain
group_2195	6	Unknown	TraesAK58CH2A01G549200,TraesAK58CH2A01G549500,TraesAK58CH2A01G549600,TraesAK58CH2A01G549300,TraesAK58CH2A01G549400,TraesAK58CH2A01G549700
group_2198	4	Unknown	TraesAK58CH2A01G580000,TraesAK58CH6A01G112600,TraesAK58CH6A01G256600,TraesAK58CH7A01G505000
group_2225	6	Unknown	TraesAK58CH3A01G063900,TraesAK58CH3A01G064100,TraesAK58CH3A01G064300,TraesAK58CH3A01G064200,TraesAK58CH3A01G064400,TraesAK58CH3A01G064500
group_2251	4	Conservative	TraesAK58CH3A01G199300|PF03732.10_Retrotrans_gag_Family,TraesAK58CH3A01G199400|PF03732.10_Retrotrans_gag_Family,TraesAK58CH3A01G206900|PF03732.10_Retrotrans_gag_Family,TraesAK58CH3A01G206500|PF03732.10_Retrotrans_gag_Family
group_2307	6	Conservative	TraesAK58CH3A01G475300|PF04535.5_DUF588_Domain,TraesAK58CH5A01G432200|PF04535.5_DUF588_Domain,TraesAK58CH7A01G158800|PF04535.5_DUF588_Domain,TraesAK58CH7A01G507800|PF04535.5_DUF588_Domain,TraesAK58CH4A01G025800|PF04535.5_DUF588_Domain,TraesAK58CH7A01G509400|PF04535.5_DUF588_Domain
group_2309	6	Unknown	TraesAK58CH3A01G484800,TraesAK58CH3A01G484900,TraesAK58CH3A01G485000,TraesAK58CH3A01G485200,TraesAK58CH3A01G485300,TraesAK58CH3A01G485100
group_2422	5	Conservative	TraesAK58CH4A01G363500|PF07893.6_DUF1668_Family,TraesAK58CH4A01G364000|PF07893.6_DUF1668_Family,TraesAK58CH4A01G364300|PF07893.6_DUF1668_Family,TraesAK58CH4A01G364600|PF07893.6_DUF1668_Family,TraesAK58CH4A01G365000|PF07893.6_DUF1668_Family
group_2429	4	Conservative	TraesAK58CH4A01G427900|PF06544.5_DUF1115_Family|PF08572.3_PRP3_Domain,TraesAK58CH5A01G171900|PF06544.5_DUF1115_Family|PF08572.3_PRP3_Domain,TraesAK58CH7A01G076000|PF06544.5_DUF1115_Family|PF08572.3_PRP3_Domain,TraesAK58CH4A01G428400|PF06544.5_DUF1115_Family|PF08572.3_PRP3_Domain
group_2431	5	Conservative	TraesAK58CH4A01G435300|PF00097.18_zf-C3HC4_Domain,TraesAK58CH4A01G435500|PF00097.18_zf-C3HC4_Domain,TraesAK58CH4A01G435700|PF00097.18_zf-C3HC4_Domain,TraesAK58CH4A01G436000|PF00097.18_zf-C3HC4_Domain,TraesAK58CH4A01G435900|PF00097.18_zf-C3HC4_Domain
group_2494	4	Conservative	TraesAK58CH5A01G244900|PF00078.20_RVT_1_Family,TraesAK58CH6A01G031900|PF00078.20_RVT_1_Family,TraesAK58CH7A01G425900|PF00078.20_RVT_1_Family,TraesAK58CH2A01G411700|PF00078.20_RVT_1_Family
group_2507	4	Conservative	TraesAK58CH5A01G275200|PF04398.5_DUF538_Family,TraesAK58CH5A01G275500|PF04398.5_DUF538_Family,TraesAK58CH5A01G275300|PF04398.5_DUF538_Family,TraesAK58CH5A01G275400|PF04398.5_DUF538_Family
group_2571	4	Conservative	TraesAK58CH5A01G562000|PF00190.15_Cupin_1_Domain,TraesAK58CH5A01G562100|PF00190.15_Cupin_1_Domain,TraesAK58CH5A01G562400|PF00190.15_Cupin_1_Domain,TraesAK58CH5A01G562500|PF00190.15_Cupin_1_Domain
group_2573	4	Conservative	TraesAK58CH5A01G569400|PF00141.16_peroxidase_Family,TraesAK58CH5A01G569500|PF00141.16_peroxidase_Family,TraesAK58CH5A01G569600|PF00141.16_peroxidase_Family,TraesAK58CH5A01G569700|PF00141.16_peroxidase_Family
group_2682	6	Unknown	TraesAK58CH7A01G416000,TraesAK58CH7A01G488600,TraesAK58CH7A01G416900,TraesAK58CH7A01G416300,TraesAK58CH7A01G488800,TraesAK58CH7A01G488900
group_2920	3	Unknown	TraesAK58CH1A01G007300,TraesAK58CH3A01G133600|PF04998.10_RNA_pol_Rpb1_5_Domain|PF05001.6_RNA_pol_Rpb1_R_Repeat|PF04990.5_RNA_pol_Rpb1_7_Domain,TraesAK58CH4A01G150500
group_2934	5	Conservative	TraesAK58CH1A01G133500|PF01477.16_PLAT_Domain|PF00305.12_Lipoxygenase_Domain,TraesAK58CH5A01G115300|PF01477.16_PLAT_Domain|PF00305.12_Lipoxygenase_Domain,TraesAK58CH5A01G105100|PF01477.16_PLAT_Domain|PF00305.12_Lipoxygenase_Domain,TraesAK58CH6A01G177000|PF01477.16_PLAT_Domain|PF00305.12_Lipoxygenase_Domain,TraesAK58CH5A01G115700|PF01477.16_PLAT_Domain|PF00305.12_Lipoxygenase_Domain
group_2941	3	Conservative	TraesAK58CH1A01G193000|PF03101.8_FAR1_Domain,TraesAK58CH5A01G403000|PF03101.8_FAR1_Domain,TraesAK58CH5A01G164200|PF03101.8_FAR1_Domain
group_2949	3	Conservative	TraesAK58CH1A01G227400|PF04749.10_PLAC8_Family,TraesAK58CH3A01G152200|PF04749.10_PLAC8_Family,TraesAK58CH3A01G152000|PF04749.10_PLAC8_Family
group_2950	3	Conservative	TraesAK58CH1A01G227700|PF01553.14_Acyltransferase_Family,TraesAK58CH2A01G344000|PF01553.14_Acyltransferase_Family,TraesAK58CH3A01G151900|PF01553.14_Acyltransferase_Family
group_2961	3	Conservative	TraesAK58CH1A01G278100|PF00161.12_RIP_Domain,TraesAK58CH1A01G278200|PF00161.12_RIP_Domain,TraesAK58CH6A01G225200|PF00161.12_RIP_Domain
group_2967	4	Unknown	TraesAK58CH1A01G304200,TraesAK58CH2A01G137000,TraesAK58CH2A01G160500,TraesAK58CH4A01G366900|PF03468.7_XS_Domain|PF03469.7_XH_Domain|PF03470.7_zf-XS_Domain
group_2968	3	Unknown	TraesAK58CH1A01G311800,TraesAK58CH7A01G094100,TraesAK58CH3A01G530000
group_2970	3	Conservative	TraesAK58CH1A01G334000|PF00197.11_Kunitz_legume_Domain,TraesAK58CH1A01G334300|PF00197.11_Kunitz_legume_Domain,TraesAK58CH1A01G334600|PF00197.11_Kunitz_legume_Domain
group_2972	3	Conservative	TraesAK58CH1A01G340400|PF00892.13_EamA_Family,TraesAK58CH3A01G309000|PF00892.13_EamA_Family,TraesAK58CH3A01G542600|PF00892.13_EamA_Family
group_2973	3	Conservative	TraesAK58CH1A01G358900|PF00169.22_PH_Domain,TraesAK58CH2A01G218000|PF00169.22_PH_Domain,TraesAK58CH5A01G532800|PF00169.22_PH_Domain
group_2978	3	Conservative	TraesAK58CH1A01G385200|PF05699.7_hATC_Domain,TraesAK58CH1A01G410700|PF05699.7_hATC_Domain,TraesAK58CH7A01G432100|PF05699.7_hATC_Domain
group_2987	5	Conservative	TraesAK58CH2A01G009000|PF00582.19_Usp_Domain,TraesAK58CH2A01G009100|PF00582.19_Usp_Domain,TraesAK58CH2A01G009500|PF00582.19_Usp_Domain,TraesAK58CH2A01G009300|PF00582.19_Usp_Domain,TraesAK58CH2A01G009700|PF00582.19_Usp_Domain
group_2988	4	Unknown	TraesAK58CH2A01G017300|PF00931.15_NB-ARC_Domain,TraesAK58CH2A01G020900|PF00931.15_NB-ARC_Domain,TraesAK58CH5A01G523100|PF00931.15_NB-ARC_Domain,TraesAK58CH3A01G477600
group_2990	4	Unknown	TraesAK58CH2A01G023000,TraesAK58CH2A01G023100,TraesAK58CH2A01G023200,TraesAK58CH7A01G285100
group_2997	5	Divergent	TraesAK58CH2A01G083700|PF02902.12_Peptidase_C48_Domain,TraesAK58CH4A01G217600|PF02902.12_Peptidase_C48_Domain,TraesAK58CH7A01G306400,TraesAK58CH2A01G088000|PF10536.2_PMD_Domain,TraesAK58CH6A01G085500
group_2998	3	Conservative	TraesAK58CH2A01G088100|PF01251.11_Ribosomal_S7e_Family,TraesAK58CH6A01G085700|PF01251.11_Ribosomal_S7e_Family,TraesAK58CH7A01G306200|PF01251.11_Ribosomal_S7e_Family
group_2999	4	Unknown	TraesAK58CH2A01G094300|PF06882.5_DUF1263_Family|PF00854.14_PTR2_Family,TraesAK58CH5A01G481600|PF06882.5_DUF1263_Family|PF00854.14_PTR2_Family,TraesAK58CH6A01G399900|PF06882.5_DUF1263_Family|PF00854.14_PTR2_Family,TraesAK58CH2A01G618700
group_3001	3	Conservative	TraesAK58CH2A01G099800|PF07893.6_DUF1668_Family,TraesAK58CH2A01G122700|PF07893.6_DUF1668_Family,TraesAK58CH2A01G122600|PF07893.6_DUF1668_Family
group_3017	5	Conservative	TraesAK58CH2A01G192500|PF04752.5_ChaC_Family,TraesAK58CH5A01G043400|PF04752.5_ChaC_Family,TraesAK58CH7A01G326700|PF04752.5_ChaC_Family,TraesAK58CH7A01G326800|PF04752.5_ChaC_Family,TraesAK58CH3A01G354000|PF04752.5_ChaC_Family
group_3021	3	Unknown	TraesAK58CH2A01G219100,TraesAK58CH4A01G422800,TraesAK58CH7A01G070200
group_3031	4	Unknown	TraesAK58CH2A01G268600,TraesAK58CH2A01G269000,TraesAK58CH3A01G243700,TraesAK58CH7A01G231500
group_3036	3	Unknown	TraesAK58CH2A01G301600,TraesAK58CH2A01G330500|PF00078.20_RVT_1_Family,TraesAK58CH6A01G109600|PF00078.20_RVT_1_Family
group_3039	3	Conservative	TraesAK58CH2A01G363700|PF00182.12_Glyco_hydro_19_Domain|PF00187.12_Chitin_bind_1_Domain,TraesAK58CH2A01G363900|PF00182.12_Glyco_hydro_19_Domain|PF00187.12_Chitin_bind_1_Domain,TraesAK58CH2A01G363800|PF00182.12_Glyco_hydro_19_Domain|PF00187.12_Chitin_bind_1_Domain
group_3045	3	Unknown	TraesAK58CH2A01G382800,TraesAK58CH7A01G477500,TraesAK58CH5A01G120800|PF02902.12_Peptidase_C48_Domain|PF10536.2_PMD_Domain
group_3051	4	Conservative	TraesAK58CH2A01G443500|PF04535.5_DUF588_Domain,TraesAK58CH5A01G084700|PF04535.5_DUF588_Domain,TraesAK58CH3A01G354800|PF04535.5_DUF588_Domain,TraesAK58CH4A01G314500|PF04535.5_DUF588_Domain
group_3059	3	Unknown	TraesAK58CH2A01G510300,TraesAK58CH2A01G510500,TraesAK58CH2A01G510700
group_3073	3	Unknown	TraesAK58CH3A01G007900,TraesAK58CH4A01G499000,TraesAK58CH7A01G037700
group_3078	3	Conservative	TraesAK58CH3A01G058200|PF00651.24_BTB_Domain|PF00917.19_MATH_Domain,TraesAK58CH3A01G058300|PF00651.24_BTB_Domain|PF00917.19_MATH_Domain,TraesAK58CH3A01G058100|PF00651.24_BTB_Domain|PF00917.19_MATH_Domain
group_3081	3	Conservative	TraesAK58CH3A01G114500|PF08787.4_Alginate_lyase2_Domain,TraesAK58CH3A01G114600|PF08787.4_Alginate_lyase2_Domain,TraesAK58CH3A01G114700|PF08787.4_Alginate_lyase2_Domain
group_3089	3	Conservative	TraesAK58CH3A01G214500|PF03108.8_MuDR_Family|PF10551.2_MULE_Domain,TraesAK58CH7A01G377400|PF03108.8_MuDR_Family|PF10551.2_MULE_Domain,TraesAK58CH2A01G383700|PF03108.8_MuDR_Family|PF10551.2_MULE_Domain
group_3098	3	Unknown	TraesAK58CH3A01G383500,TraesAK58CH4A01G065400,TraesAK58CH5A01G145000
group_3100	3	Conservative	TraesAK58CH3A01G388200|PF03790.6_KNOX1_Family|PF00046.22_Homeobox_Domain|PF03791.6_KNOX2_Family|PF03789.6_ELK_Domain,TraesAK58CH5A01G112300|PF03790.6_KNOX1_Family|PF00046.22_Homeobox_Domain|PF03791.6_KNOX2_Family|PF03789.6_ELK_Domain,TraesAK58CH7A01G544500|PF03790.6_KNOX1_Family|PF00046.22_Homeobox_Domain|PF03791.6_KNOX2_Family|PF03789.6_ELK_Domain
group_3105	3	Conservative	TraesAK58CH3A01G408100|PF00808.16_CBFD_NFYB_HMF_Domain,TraesAK58CH7A01G514000|PF00808.16_CBFD_NFYB_HMF_Domain,TraesAK58CH7A01G151000|PF00808.16_CBFD_NFYB_HMF_Domain
group_3119	3	Unknown	TraesAK58CH3A01G528300,TraesAK58CH3A01G528700,TraesAK58CH3A01G529000
group_3121	3	Conservative	TraesAK58CH3A01G535800|PF00931.15_NB-ARC_Domain,TraesAK58CH3A01G536000|PF00931.15_NB-ARC_Domain,TraesAK58CH3A01G536100|PF00931.15_NB-ARC_Domain
group_3129	4	Conservative	TraesAK58CH4A01G125900|PF00107.19_ADH_zinc_N_Family|PF08240.5_ADH_N_Domain,TraesAK58CH5A01G132700|PF00107.19_ADH_zinc_N_Family|PF08240.5_ADH_N_Domain,TraesAK58CH5A01G132600|PF00107.19_ADH_zinc_N_Family|PF08240.5_ADH_N_Domain,TraesAK58CH2A01G524800|PF00107.19_ADH_zinc_N_Family|PF08240.5_ADH_N_Domain
group_3133	3	Unknown	TraesAK58CH4A01G180000,TraesAK58CH4A01G180200,TraesAK58CH4A01G180100
group_3143	3	Conservative	TraesAK58CH4A01G267300|PF03399.9_SAC3_GANP_Family,TraesAK58CH4A01G475200|PF03399.9_SAC3_GANP_Family,TraesAK58CH7A01G057000|PF03399.9_SAC3_GANP_Family
group_3146	5	Conservative	TraesAK58CH4A01G305700|PF01627.16_Hpt_Family,TraesAK58CH4A01G306200|PF01627.16_Hpt_Family,TraesAK58CH4A01G306400|PF01627.16_Hpt_Family,TraesAK58CH4A01G306000|PF01627.16_Hpt_Family,TraesAK58CH4A01G305900|PF01627.16_Hpt_Family
group_3147	4	Conservative	TraesAK58CH4A01G305800|PF01627.16_Hpt_Family,TraesAK58CH4A01G306100|PF01627.16_Hpt_Family,TraesAK58CH4A01G306300|PF01627.16_Hpt_Family,TraesAK58CH4A01G306500|PF01627.16_Hpt_Family
group_3150	3	Unknown	TraesAK58CH4A01G317000,TraesAK58CH4A01G317100,TraesAK58CH7A01G599600
group_3152	4	Conservative	TraesAK58CH4A01G357800|PF02365.8_NAM_Family,TraesAK58CH4A01G357900|PF02365.8_NAM_Family,TraesAK58CH4A01G358000|PF02365.8_NAM_Family,TraesAK58CH4A01G358100|PF02365.8_NAM_Family
group_3154	4	Conservative	TraesAK58CH4A01G421300|PF01435.11_Peptidase_M48_Family,TraesAK58CH4A01G421500|PF01435.11_Peptidase_M48_Family,TraesAK58CH4A01G421400|PF01435.11_Peptidase_M48_Family,TraesAK58CH7A01G069100|PF01435.11_Peptidase_M48_Family
group_3155	3	Conservative	TraesAK58CH4A01G425000|PF10156.2_Med17_Family,TraesAK58CH7A01G074400|PF10156.2_Med17_Family,TraesAK58CH7A01G485400|PF10156.2_Med17_Family
group_3159	4	Conservative	TraesAK58CH4A01G449500|PF04678.6_DUF607_Family,TraesAK58CH4A01G449800|PF04678.6_DUF607_Family,TraesAK58CH7A01G097700|PF04678.6_DUF607_Family,TraesAK58CH7A01G097900|PF04678.6_DUF607_Family
group_3163	4	Conservative	TraesAK58CH4A01G474600|PF00161.12_RIP_Domain,TraesAK58CH4A01G474700|PF00161.12_RIP_Domain,TraesAK58CH4A01G474800|PF00161.12_RIP_Domain,TraesAK58CH7A01G059400|PF00161.12_RIP_Domain
group_3164	3	Conservative	TraesAK58CH4A01G475300|PF00079.13_Serpin_Domain,TraesAK58CH4A01G489300|PF00079.13_Serpin_Domain,TraesAK58CH7A01G056700|PF00079.13_Serpin_Domain
group_3165	4	Conservative	TraesAK58CH4A01G475400|PF00743.12_FMO-like_Family,TraesAK58CH4A01G475500|PF00743.12_FMO-like_Family,TraesAK58CH4A01G475600|PF00743.12_FMO-like_Family,TraesAK58CH7A01G057300|PF00743.12_FMO-like_Family
group_3167	3	Conservative	TraesAK58CH4A01G491200|PF00226.24_DnaJ_Domain|PF01556.11_DnaJ_C_Family|PF00684.12_DnaJ_CXXCXGXG_Family,TraesAK58CH7A01G041600|PF00226.24_DnaJ_Domain|PF01556.11_DnaJ_C_Family|PF00684.12_DnaJ_CXXCXGXG_Family,TraesAK58CH5A01G123000|PF00226.24_DnaJ_Domain|PF01556.11_DnaJ_C_Family|PF00684.12_DnaJ_CXXCXGXG_Family
group_3168	4	Conservative	TraesAK58CH4A01G493800|PF01535.13_PPR_Family,TraesAK58CH7A01G043600|PF01535.13_PPR_Family,TraesAK58CH7A01G044300|PF01535.13_PPR_Family,TraesAK58CH7A01G064100|PF01535.13_PPR_Family
group_3173	3	Conservative	TraesAK58CH4A01G517500|PF00443.22_UCH_Family|PF02148.12_zf-UBP_Domain,TraesAK58CH7A01G021500|PF00443.22_UCH_Family|PF02148.12_zf-UBP_Domain,TraesAK58CH2A01G611600|PF00443.22_UCH_Family|PF02148.12_zf-UBP_Domain
group_3174	3	Conservative	TraesAK58CH4A01G524100|PF01344.18_Kelch_1_Repeat|PF00646.26_F-box_Domain,TraesAK58CH7A01G014400|PF01344.18_Kelch_1_Repeat|PF00646.26_F-box_Domain,TraesAK58CH6A01G198200|PF01344.18_Kelch_1_Repeat|PF00646.26_F-box_Domain
group_3176	3	Unknown	TraesAK58CH4A01G531800,TraesAK58CH7A01G008900,TraesAK58CH6A01G149200
group_3179	4	Conservative	TraesAK58CH4A01G539700|PF02225.15_PA_Family|PF04258.6_Peptidase_A22B_Family,TraesAK58CH4A01G539900|PF02225.15_PA_Family|PF04258.6_Peptidase_A22B_Family,TraesAK58CH7A01G002500|PF02225.15_PA_Family|PF04258.6_Peptidase_A22B_Family,TraesAK58CH7A01G002700|PF02225.15_PA_Family|PF04258.6_Peptidase_A22B_Family
group_3186	3	Conservative	TraesAK58CH5A01G105900|PF06624.5_RAMP4_Family,TraesAK58CH5A01G106300|PF06624.5_RAMP4_Family,TraesAK58CH5A01G106500|PF06624.5_RAMP4_Family
group_3195	3	Conservative	TraesAK58CH5A01G265900|PF00515.21_TPR_1_Repeat,TraesAK58CH5A01G266000|PF00515.21_TPR_1_Repeat,TraesAK58CH5A01G266100|PF00515.21_TPR_1_Repeat
group_3197	3	Conservative	TraesAK58CH5A01G291100|PF00078.20_RVT_1_Family,TraesAK58CH7A01G300400|PF00078.20_RVT_1_Family,TraesAK58CH6A01G197600|PF00078.20_RVT_1_Family
group_3212	3	Unknown	TraesAK58CH5A01G561800,TraesAK58CH6A01G239100,TraesAK58CH7A01G526000
group_3213	3	Unknown	TraesAK58CH5A01G576700,TraesAK58CH5A01G579400,TraesAK58CH5A01G578400
group_3217	3	Conservative	TraesAK58CH6A01G039000|PF00646.26_F-box_Domain,TraesAK58CH6A01G039100|PF00646.26_F-box_Domain,TraesAK58CH6A01G039200|PF00646.26_F-box_Domain
group_3222	4	Conservative	TraesAK58CH6A01G074100|PF00067.15_p450_Domain,TraesAK58CH6A01G074200|PF00067.15_p450_Domain,TraesAK58CH6A01G074300|PF00067.15_p450_Domain,TraesAK58CH6A01G074400|PF00067.15_p450_Domain
group_3229	3	Unknown	TraesAK58CH6A01G147600,TraesAK58CH6A01G175400,TraesAK58CH6A01G347600
group_3232	3	Conservative	TraesAK58CH6A01G160400|PF03140.8_DUF247_Family,TraesAK58CH7A01G561100|PF03140.8_DUF247_Family,TraesAK58CH7A01G561200|PF03140.8_DUF247_Family
group_3234	4	Conservative	TraesAK58CH6A01G231100|PF00304.13_Gamma-thionin_Domain,TraesAK58CH6A01G231300|PF00304.13_Gamma-thionin_Domain,TraesAK58CH6A01G239000|PF00304.13_Gamma-thionin_Domain,TraesAK58CH6A01G231200|PF00304.13_Gamma-thionin_Domain
group_3240	3	Conservative	TraesAK58CH6A01G347200|PF00847.13_AP2_Domain,TraesAK58CH6A01G347300|PF00847.13_AP2_Domain,TraesAK58CH6A01G393200|PF00847.13_AP2_Domain
group_3252	4	Conservative	TraesAK58CH7A01G085900|PF03386.7_ENOD93_Family,TraesAK58CH7A01G086000|PF03386.7_ENOD93_Family,TraesAK58CH7A01G086100|PF03386.7_ENOD93_Family,TraesAK58CH7A01G087000|PF03386.7_ENOD93_Family
group_3261	3	Conservative	TraesAK58CH7A01G179500|PF00361.13_Oxidored_q1_Family,TraesAK58CH7A01G398300|PF00361.13_Oxidored_q1_Family,TraesAK58CH7A01G398400|PF00361.13_Oxidored_q1_Family
group_3271	5	Unknown	TraesAK58CH7A01G415900,TraesAK58CH7A01G416200,TraesAK58CH7A01G416800,TraesAK58CH7A01G416100,TraesAK58CH7A01G416500
group_3273	3	Unknown	TraesAK58CH7A01G463200,TraesAK58CH7A01G465500,TraesAK58CH7A01G465600
group_3278	3	Conservative	TraesAK58CH7A01G580600|PF12171.1_zf-C2H2_jaz_Family,TraesAK58CH7A01G580700|PF12171.1_zf-C2H2_jaz_Family,TraesAK58CH7A01G580800|PF12171.1_zf-C2H2_jaz_Family
group_3689	5	Unknown	TraesAK58CH5A01G123600,TraesAK58CH7A01G150800,TraesAK58CH5A01G123700,TraesAK58CH7A01G429600,TraesAK58CH7A01G150900
group_3692	3	Conservative	TraesAK58CH1A01G265900|PF05699.7_hATC_Domain,TraesAK58CH4A01G393500|PF05699.7_hATC_Domain,TraesAK58CH4A01G393600|PF05699.7_hATC_Domain
group_3741	4	Unknown	TraesAK58CH1A01G006200,TraesAK58CH4A01G367000|PF03101.8_FAR1_Domain|PF10551.2_MULE_Domain,TraesAK58CH4A01G369000,TraesAK58CH5A01G504700
group_3742	2	Conservative	TraesAK58CH1A01G008600|PF00318.13_Ribosomal_S2_Family,TraesAK58CH7A01G213000|PF00318.13_Ribosomal_S2_Family
group_3743	3	Conservative	TraesAK58CH1A01G009300|PF00046.22_Homeobox_Domain,TraesAK58CH6A01G426400|PF00046.22_Homeobox_Domain,TraesAK58CH6A01G426600|PF00046.22_Homeobox_Domain
group_3744	2	Conservative	TraesAK58CH1A01G009400|PF00046.22_Homeobox_Domain,TraesAK58CH6A01G426300|PF00046.22_Homeobox_Domain
group_3745	2	Conservative	TraesAK58CH1A01G014500|PF00026.16_Asp_Family,TraesAK58CH6A01G423900|PF00026.16_Asp_Family
group_3746	2	Conservative	TraesAK58CH1A01G015000|PF00012.13_HSP70_Family,TraesAK58CH3A01G560300|PF00012.13_HSP70_Family
group_3747	2	Conservative	TraesAK58CH1A01G023200|PF00646.26_F-box_Domain,TraesAK58CH6A01G033700|PF00646.26_F-box_Domain
group_3748	2	Unknown	TraesAK58CH1A01G027200,TraesAK58CH1A01G027300
group_3749	4	Unknown	TraesAK58CH1A01G029200,TraesAK58CH1A01G029400,TraesAK58CH1A01G029700,TraesAK58CH1A01G029900
group_3750	3	Conservative	TraesAK58CH1A01G033500|PF10536.2_PMD_Domain,TraesAK58CH2A01G060300|PF10536.2_PMD_Domain,TraesAK58CH2A01G340900|PF10536.2_PMD_Domain
group_3751	3	Conservative	TraesAK58CH1A01G034100|PF00280.11_potato_inhibit_Domain,TraesAK58CH1A01G034400|PF00280.11_potato_inhibit_Domain,TraesAK58CH1A01G048700|PF00280.11_potato_inhibit_Domain
group_3752	2	Conservative	TraesAK58CH1A01G035100|PF00069.18_Pkinase_Domain,TraesAK58CH4A01G455000|PF00069.18_Pkinase_Domain
group_3754	4	Conservative	TraesAK58CH1A01G057900|PF04853.5_Invertase_neut_Family,TraesAK58CH6A01G024500|PF04853.5_Invertase_neut_Family,TraesAK58CH1A01G253800|PF04853.5_Invertase_neut_Family,TraesAK58CH1A01G356900|PF04853.5_Invertase_neut_Family
group_3755	2	Conservative	TraesAK58CH1A01G064600|PF00403.19_HMA_Domain,TraesAK58CH1A01G064700|PF00403.19_HMA_Domain
group_3757	2	Conservative	TraesAK58CH1A01G079400|PF00069.18_Pkinase_Domain,TraesAK58CH4A01G329200|PF00069.18_Pkinase_Domain
group_3758	2	Unknown	TraesAK58CH1A01G081900,TraesAK58CH1A01G082500
group_3759	2	Conservative	TraesAK58CH1A01G082000|PF03140.8_DUF247_Family,TraesAK58CH1A01G082400|PF03140.8_DUF247_Family
group_3760	4	Unknown	TraesAK58CH1A01G090000,TraesAK58CH5A01G207300,TraesAK58CH4A01G098000,TraesAK58CH4A01G171900
group_3761	2	Unknown	TraesAK58CH1A01G098000,TraesAK58CH1A01G098100
group_3762	4	Unknown	TraesAK58CH1A01G109900,TraesAK58CH3A01G565600,TraesAK58CH3A01G565700,TraesAK58CH3A01G565800
group_3763	2	Conservative	TraesAK58CH1A01G118000|PF01535.13_PPR_Family,TraesAK58CH7A01G335700|PF01535.13_PPR_Family
group_3764	2	Conservative	TraesAK58CH1A01G125000|PF01926.16_MMR_HSR1_Family|PF01018.15_GTP1_OBG_Domain,TraesAK58CH4A01G172300|PF01926.16_MMR_HSR1_Family|PF01018.15_GTP1_OBG_Domain
group_3765	4	Conservative	TraesAK58CH1A01G140600|PF02290.8_SRP14_Family,TraesAK58CH3A01G171200|PF02290.8_SRP14_Family,TraesAK58CH3A01G137300|PF02290.8_SRP14_Family,TraesAK58CH3A01G094300|PF02290.8_SRP14_Family
group_3766	2	Conservative	TraesAK58CH1A01G146300|PF03372.16_Exo_endo_phos_Domain,TraesAK58CH5A01G117200|PF03372.16_Exo_endo_phos_Domain
group_3767	3	Unknown	TraesAK58CH1A01G171000,TraesAK58CH5A01G013500,TraesAK58CH1A01G180600
group_3768	2	Conservative	TraesAK58CH1A01G199100|PF07893.6_DUF1668_Family,TraesAK58CH3A01G381600|PF07893.6_DUF1668_Family
group_3769	2	Conservative	TraesAK58CH1A01G209600|PF12274.1_DUF3615_Family,TraesAK58CH1A01G210200|PF12274.1_DUF3615_Family
group_3771	2	Conservative	TraesAK58CH1A01G227800|PF05703.4_DUF828_Family|PF08458.3_PH_2_Family,TraesAK58CH3A01G151800|PF05703.4_DUF828_Family|PF08458.3_PH_2_Family
group_3772	2	Conservative	TraesAK58CH1A01G227900|PF00861.15_Ribosomal_L18p_Family,TraesAK58CH3A01G151700|PF00861.15_Ribosomal_L18p_Family
group_3773	2	Conservative	TraesAK58CH1A01G228000|PF04784.7_DUF547_Family,TraesAK58CH3A01G151600|PF04784.7_DUF547_Family
group_3774	2	Conservative	TraesAK58CH1A01G259300|PF02896.11_PEP-utilizers_C_Domain|PF01326.12_PPDK_N_Family|PF00391.16_PEP-utilizers_Family,TraesAK58CH1A01G259500|PF02896.11_PEP-utilizers_C_Domain|PF01326.12_PPDK_N_Family|PF00391.16_PEP-utilizers_Family
group_3775	2	Conservative	TraesAK58CH1A01G276900|PF03214.6_RGP_Family,TraesAK58CH6A01G179500|PF03214.6_RGP_Family
group_3776	2	Conservative	TraesAK58CH1A01G284600|PF07690.9_MFS_1_Family,TraesAK58CH4A01G486400|PF07690.9_MFS_1_Family
group_3777	4	Conservative	TraesAK58CH1A01G284900|PF01477.16_PLAT_Domain|PF00305.12_Lipoxygenase_Domain,TraesAK58CH5A01G508500|PF01477.16_PLAT_Domain|PF00305.12_Lipoxygenase_Domain,TraesAK58CH1A01G331000|PF01477.16_PLAT_Domain|PF00305.12_Lipoxygenase_Domain,TraesAK58CH2A01G177900|PF01477.16_PLAT_Domain|PF00305.12_Lipoxygenase_Domain
group_3778	2	Conservative	TraesAK58CH1A01G299200|PF07762.7_DUF1618_Family,TraesAK58CH1A01G299300|PF07762.7_DUF1618_Family
group_3779	3	Unknown	TraesAK58CH1A01G299900,TraesAK58CH1A01G388500,TraesAK58CH4A01G166300
group_3780	2	Unknown	TraesAK58CH1A01G301000,TraesAK58CH1A01G301100
group_3781	2	Conservative	TraesAK58CH1A01G313800|PF00560.26_LRR_1_Repeat|PF08263.5_LRRNT_2_Family,TraesAK58CH1A01G313900|PF00560.26_LRR_1_Repeat|PF08263.5_LRRNT_2_Family
group_3782	2	Unknown	TraesAK58CH1A01G321500,TraesAK58CH4A01G057700
group_3783	3	Conservative	TraesAK58CH1A01G328300|PF03134.12_TB2_DP1_HVA22_Family,TraesAK58CH7A01G053800|PF03134.12_TB2_DP1_HVA22_Family,TraesAK58CH3A01G204100|PF03134.12_TB2_DP1_HVA22_Family
group_3784	2	Conservative	TraesAK58CH1A01G342100|PF08100.4_Dimerisation_Domain|PF00891.11_Methyltransf_2_Family,TraesAK58CH1A01G342700|PF08100.4_Dimerisation_Domain|PF00891.11_Methyltransf_2_Family
group_3786	3	Unknown	TraesAK58CH1A01G374000,TraesAK58CH6A01G004500,TraesAK58CH2A01G595300
group_3787	2	Conservative	TraesAK58CH1A01G376200|PF00125.17_Histone_Domain,TraesAK58CH1A01G376400|PF00125.17_Histone_Domain
group_3788	2	Conservative	TraesAK58CH1A01G390900|PF07911.6_DUF1677_Family,TraesAK58CH1A01G391000|PF07911.6_DUF1677_Family
group_3789	2	Conservative	TraesAK58CH1A01G406800|PF01593.17_Amino_oxidase_Domain,TraesAK58CH4A01G379700|PF01593.17_Amino_oxidase_Domain
group_3790	3	Unknown	TraesAK58CH1A01G441800,TraesAK58CH1A01G442000,TraesAK58CH1A01G442200
group_3791	2	Unknown	TraesAK58CH1A01G445000,TraesAK58CH1A01G445200
group_3792	2	Conservative	TraesAK58CH1A01G456900|PF00481.14_PP2C_Family,TraesAK58CH2A01G406400|PF00481.14_PP2C_Family
group_3793	2	Conservative	TraesAK58CH2A01G007600|PF00294.17_PfkB_Family,TraesAK58CH2A01G120800|PF00294.17_PfkB_Family
group_3794	2	Unknown	TraesAK58CH2A01G008300,TraesAK58CH2A01G121000
group_3795	2	Unknown	TraesAK58CH2A01G014300,TraesAK58CH2A01G592900
group_3796	2	Conservative	TraesAK58CH2A01G019000|PF07762.7_DUF1618_Family,TraesAK58CH2A01G019400|PF07762.7_DUF1618_Family
group_3797	2	Unknown	TraesAK58CH2A01G027000,TraesAK58CH2A01G027100
group_3799	2	Conservative	TraesAK58CH2A01G044700|PF00704.21_Glyco_hydro_18_Domain,TraesAK58CH2A01G044800|PF00704.21_Glyco_hydro_18_Domain
group_3800	2	Conservative	TraesAK58CH2A01G051400|PF00083.17_Sugar_tr_Family,TraesAK58CH2A01G051600|PF00083.17_Sugar_tr_Family
group_3801	2	Unknown	TraesAK58CH2A01G053500,TraesAK58CH2A01G053900
group_3802	2	Conservative	TraesAK58CH2A01G067500|PF03171.13_2OG-FeII_Oxy_Domain,TraesAK58CH2A01G067600|PF03171.13_2OG-FeII_Oxy_Domain
group_3804	2	Unknown	TraesAK58CH2A01G072400,TraesAK58CH7A01G305700
group_3805	2	Conservative	TraesAK58CH2A01G085000|PF03478.11_DUF295_Family,TraesAK58CH2A01G085100|PF03478.11_DUF295_Family
group_3806	3	Conservative	TraesAK58CH2A01G090500|PF00026.16_Asp_Family,TraesAK58CH5A01G026400|PF00026.16_Asp_Family,TraesAK58CH5A01G026500|PF00026.16_Asp_Family
group_3808	2	Conservative	TraesAK58CH2A01G124900|PF00168.23_C2_Domain,TraesAK58CH2A01G125100|PF00168.23_C2_Domain
group_3809	2	Conservative	TraesAK58CH2A01G125000|PF00026.16_Asp_Family,TraesAK58CH2A01G125200|PF00026.16_Asp_Family
group_3810	2	Conservative	TraesAK58CH2A01G130800|PF00646.26_F-box_Domain,TraesAK58CH5A01G570500|PF00646.26_F-box_Domain
group_3811	2	Conservative	TraesAK58CH2A01G153100|PF07893.6_DUF1668_Family,TraesAK58CH7A01G407600|PF07893.6_DUF1668_Family
group_3812	2	Unknown	TraesAK58CH2A01G188900,TraesAK58CH2A01G189100
group_3813	2	Conservative	TraesAK58CH2A01G190300|PF03080.8_DUF239_Family,TraesAK58CH5A01G079000|PF03080.8_DUF239_Family
group_3814	2	Unknown	TraesAK58CH2A01G190800,TraesAK58CH2A01G191100
group_3815	3	Conservative	TraesAK58CH2A01G215000|PF01370.14_Epimerase_Family,TraesAK58CH5A01G191200|PF01370.14_Epimerase_Family,TraesAK58CH7A01G419200|PF01370.14_Epimerase_Family
group_3816	2	Unknown	TraesAK58CH2A01G221700,TraesAK58CH4A01G280900
group_3817	3	Conservative	TraesAK58CH2A01G227700|PF00651.24_BTB_Domain|PF00917.19_MATH_Domain,TraesAK58CH2A01G227800|PF00651.24_BTB_Domain|PF00917.19_MATH_Domain,TraesAK58CH3A01G222600|PF00651.24_BTB_Domain|PF00917.19_MATH_Domain
group_3818	4	Conservative	TraesAK58CH2A01G245400|PF03764.11_EFG_IV_Domain|PF00679.17_EFG_C_Domain|PF03144.18_GTP_EFTU_D2_Domain|PF00009.20_GTP_EFTU_Domain,TraesAK58CH6A01G186000|PF03764.11_EFG_IV_Domain|PF00679.17_EFG_C_Domain|PF03144.18_GTP_EFTU_D2_Domain|PF00009.20_GTP_EFTU_Domain,TraesAK58CH7A01G293800|PF03764.11_EFG_IV_Domain|PF00679.17_EFG_C_Domain|PF03144.18_GTP_EFTU_D2_Domain|PF00009.20_GTP_EFTU_Domain,TraesAK58CH7…
group_3819	2	Conservative	TraesAK58CH2A01G252600|PF07059.5_DUF1336_Family,TraesAK58CH7A01G308800|PF07059.5_DUF1336_Family
group_3820	2	Conservative	TraesAK58CH2A01G252800|PF00067.15_p450_Domain,TraesAK58CH7A01G309000|PF00067.15_p450_Domain
group_3821	2	Unknown	TraesAK58CH2A01G271700,TraesAK58CH4A01G322800
group_3822	2	Conservative	TraesAK58CH2A01G286900|PF06548.4_Kinesin-related_Family|PF00225.16_Kinesin_Domain,TraesAK58CH6A01G394700|PF06548.4_Kinesin-related_Family|PF00225.16_Kinesin_Domain
group_3824	2	Conservative	TraesAK58CH2A01G319200|PF00201.11_UDPGT_Family,TraesAK58CH2A01G531500|PF00201.11_UDPGT_Family
group_3825	3	Conservative	TraesAK58CH2A01G321800|PF01762.14_Galactosyl_T_Family|PF00337.15_Gal-bind_lectin_Domain,TraesAK58CH7A01G198900|PF01762.14_Galactosyl_T_Family|PF00337.15_Gal-bind_lectin_Domain,TraesAK58CH7A01G160400|PF01762.14_Galactosyl_T_Family|PF00337.15_Gal-bind_lectin_Domain
group_3826	2	Conservative	TraesAK58CH2A01G331900|PF03005.8_DUF231_Family,TraesAK58CH2A01G348100|PF03005.8_DUF231_Family
group_3827	2	Unknown	TraesAK58CH2A01G372500,TraesAK58CH2A01G372700
group_3828	2	Conservative	TraesAK58CH2A01G383500|PF00249.24_Myb_DNA-binding_Domain,TraesAK58CH2A01G383800|PF00249.24_Myb_DNA-binding_Domain
group_3829	2	Conservative	TraesAK58CH2A01G384300|PF00106.18_adh_short_Domain,TraesAK58CH2A01G384600|PF00106.18_adh_short_Domain
group_3830	3	Conservative	TraesAK58CH2A01G391700|PF03004.7_Transposase_24_Family,TraesAK58CH5A01G393200|PF03004.7_Transposase_24_Family,TraesAK58CH5A01G515500|PF03004.7_Transposase_24_Family
group_3831	2	Conservative	TraesAK58CH2A01G417500|PF09728.2_Taxilin_Family,TraesAK58CH4A01G107900|PF09728.2_Taxilin_Family
group_3833	2	Conservative	TraesAK58CH2A01G463900|PF00407.12_Bet_v_1_Domain,TraesAK58CH2A01G464000|PF00407.12_Bet_v_1_Domain
group_3834	2	Conservative	TraesAK58CH2A01G464500|PF00249.24_Myb_DNA-binding_Domain,TraesAK58CH2A01G464600|PF00249.24_Myb_DNA-binding_Domain
group_3836	2	Conservative	TraesAK58CH2A01G469400|PF00141.16_peroxidase_Family,TraesAK58CH4A01G426600|PF00141.16_peroxidase_Family
group_3837	2	Conservative	TraesAK58CH2A01G470600|PF03151.9_TPT_Family,TraesAK58CH5A01G422600|PF03151.9_TPT_Family
group_3838	2	Conservative	TraesAK58CH2A01G506300|PF03168.6_LEA_2_Family,TraesAK58CH2A01G506400|PF03168.6_LEA_2_Family
group_3839	3	Conservative	TraesAK58CH2A01G510400|PF06749.5_DUF1218_Family,TraesAK58CH2A01G510600|PF06749.5_DUF1218_Family,TraesAK58CH2A01G510800|PF06749.5_DUF1218_Family
group_3840	2	Conservative	TraesAK58CH2A01G526500|PF00565.10_SNase_Domain,TraesAK58CH2A01G526700|PF00565.10_SNase_Domain
group_3841	2	Conservative	TraesAK58CH2A01G532000|PF02201.11_SWIB_Domain|PF03126.11_Plus-3_Domain|PF02213.9_GYF_Domain,TraesAK58CH3A01G420000|PF02201.11_SWIB_Domain|PF03126.11_Plus-3_Domain|PF02213.9_GYF_Domain
group_3842	2	Conservative	TraesAK58CH2A01G556100|PF01161.13_PBP_Domain,TraesAK58CH2A01G556300|PF01161.13_PBP_Domain
group_3843	4	Conservative	TraesAK58CH2A01G569600|PF00560.26_LRR_1_Repeat|PF00931.15_NB-ARC_Domain,TraesAK58CH5A01G581000|PF00560.26_LRR_1_Repeat|PF00931.15_NB-ARC_Domain,TraesAK58CH7A01G068200|PF00560.26_LRR_1_Repeat|PF00931.15_NB-ARC_Domain,TraesAK58CH7A01G452100|PF00560.26_LRR_1_Repeat|PF00931.15_NB-ARC_Domain
group_3844	2	Conservative	TraesAK58CH2A01G591600|PF01694.15_Rhomboid_Family,TraesAK58CH2A01G591700|PF01694.15_Rhomboid_Family
group_3845	2	Conservative	TraesAK58CH2A01G592400|PF02362.14_B3_Family|PF06507.6_Auxin_resp_Family,TraesAK58CH2A01G592500|PF02362.14_B3_Family|PF06507.6_Auxin_resp_Family
group_3847	2	Conservative	TraesAK58CH2A01G598000|PF03478.11_DUF295_Family,TraesAK58CH2A01G598200|PF03478.11_DUF295_Family
group_3848	3	Conservative	TraesAK58CH2A01G601400|PF00031.14_Cystatin_Domain,TraesAK58CH4A01G218500|PF00031.14_Cystatin_Domain,TraesAK58CH4A01G218600|PF00031.14_Cystatin_Domain
group_3849	2	Unknown	TraesAK58CH2A01G608400,TraesAK58CH2A01G608500
group_3850	2	Unknown	TraesAK58CH2A01G612400,TraesAK58CH2A01G612500
group_3851	2	Conservative	TraesAK58CH2A01G613100|PF03343.6_SART-1_Family,TraesAK58CH2A01G613300|PF03343.6_SART-1_Family
group_3852	2	Unknown	TraesAK58CH3A01G004500,TraesAK58CH3A01G004600
group_3853	2	Conservative	TraesAK58CH3A01G009800|PF00069.18_Pkinase_Domain,TraesAK58CH3A01G010000|PF00069.18_Pkinase_Domain
group_3854	2	Unknown	TraesAK58CH3A01G025200,TraesAK58CH3A01G025500
group_3855	2	Conservative	TraesAK58CH3A01G030200|PF00069.18_Pkinase_Domain,TraesAK58CH3A01G045600|PF00069.18_Pkinase_Domain
group_3856	2	Unknown	TraesAK58CH3A01G031200,TraesAK58CH3A01G031800
group_3857	2	Conservative	TraesAK58CH3A01G034100|PF00560.26_LRR_1_Repeat|PF00069.18_Pkinase_Domain|PF08263.5_LRRNT_2_Family,TraesAK58CH4A01G416600|PF00560.26_LRR_1_Repeat|PF00069.18_Pkinase_Domain|PF08263.5_LRRNT_2_Family
group_3858	2	Conservative	TraesAK58CH3A01G040200|PF02265.9_S1-P1_nuclease_Domain,TraesAK58CH3A01G040300|PF02265.9_S1-P1_nuclease_Domain
group_3859	2	Conservative	TraesAK58CH3A01G041000|PF04434.10_SWIM_Domain|PF10551.2_MULE_Domain,TraesAK58CH5A01G170000|PF04434.10_SWIM_Domain|PF10551.2_MULE_Domain
group_3861	2	Conservative	TraesAK58CH3A01G054600|PF07762.7_DUF1618_Family,TraesAK58CH3A01G178900|PF07762.7_DUF1618_Family
group_3862	2	Conservative	TraesAK58CH3A01G063400|PF03152.7_UFD1_Family,TraesAK58CH3A01G063500|PF03152.7_UFD1_Family
group_3863	2	Unknown	TraesAK58CH3A01G070300,TraesAK58CH3A01G070500
group_3864	3	Conservative	TraesAK58CH3A01G076200|PF00658.11_PABP_Family|PF00076.15_RRM_1_Domain,TraesAK58CH3A01G076400|PF00658.11_PABP_Family|PF00076.15_RRM_1_Domain,TraesAK58CH3A01G076500|PF00658.11_PABP_Family|PF00076.15_RRM_1_Domain
group_3865	2	Conservative	TraesAK58CH3A01G082500|PF00271.24_Helicase_C_Family|PF00176.16_SNF2_N_Family,TraesAK58CH3A01G082700|PF00271.24_Helicase_C_Family|PF00176.16_SNF2_N_Family
group_3866	2	Unknown	TraesAK58CH3A01G086300,TraesAK58CH7A01G500700
group_3867	2	Conservative	TraesAK58CH3A01G090000|PF00280.11_potato_inhibit_Domain,TraesAK58CH3A01G090200|PF00280.11_potato_inhibit_Domain
group_3868	2	Conservative	TraesAK58CH3A01G098000|PF00646.26_F-box_Domain,TraesAK58CH4A01G471900|PF00646.26_F-box_Domain
group_3869	2	Unknown	TraesAK58CH3A01G104400,TraesAK58CH6A01G164400
group_3870	2	Unknown	TraesAK58CH3A01G106900,TraesAK58CH3A01G107000
group_3871	2	Conservative	TraesAK58CH3A01G107600|PF09713.3_A_thal_3526_Domain,TraesAK58CH3A01G149300|PF09713.3_A_thal_3526_Domain
group_3872	3	Unknown	TraesAK58CH3A01G116600,TraesAK58CH5A01G297200,TraesAK58CH7A01G484500
group_3873	3	Unknown	TraesAK58CH3A01G119100,TraesAK58CH6A01G298300,TraesAK58CH6A01G104000
group_3874	2	Unknown	TraesAK58CH3A01G151400,TraesAK58CH7A01G434900
group_3875	3	Conservative	TraesAK58CH3A01G156400|PF00069.18_Pkinase_Domain,TraesAK58CH3A01G492500|PF00069.18_Pkinase_Domain,TraesAK58CH6A01G008300|PF00069.18_Pkinase_Domain
group_3876	3	Unknown	TraesAK58CH3A01G181100|PF03004.7_Transposase_24_Family,TraesAK58CH4A01G513500,TraesAK58CH7A01G343600
group_3877	2	Conservative	TraesAK58CH3A01G182600|PF08387.3_FBD_Family,TraesAK58CH6A01G158500|PF08387.3_FBD_Family
group_3879	3	Divergent	TraesAK58CH3A01G207600|PF03732.10_Retrotrans_gag_Family|PF08284.4_RVP_2_Domain|PF00385.17_Chromo_Family|PF00665.19_rve_Domain|PF00078.20_RVT_1_Family|PF00098.16_zf-CCHC_Domain,TraesAK58CH5A01G545100|PF03108.8_MuDR_Family,TraesAK58CH6A01G267600|PF10551.2_MULE_Domain
group_3880	2	Conservative	TraesAK58CH3A01G243500|PF00439.18_Bromodomain_Domain,TraesAK58CH3A01G244000|PF00439.18_Bromodomain_Domain
group_3881	2	Conservative	TraesAK58CH3A01G246500|PF00010.19_HLH_Domain,TraesAK58CH5A01G551400|PF00010.19_HLH_Domain
group_3882	2	Conservative	TraesAK58CH3A01G253600|PF04863.6_EGF_alliinase_Domain|PF04864.6_Alliinase_C_Domain,TraesAK58CH3A01G253700|PF04863.6_EGF_alliinase_Domain|PF04864.6_Alliinase_C_Domain
group_3883	2	Conservative	TraesAK58CH3A01G302200|PF00097.18_zf-C3HC4_Domain,TraesAK58CH3A01G302300|PF00097.18_zf-C3HC4_Domain
group_3884	2	Unknown	TraesAK58CH3A01G317800,TraesAK58CH3A01G317900
group_3885	2	Conservative	TraesAK58CH3A01G327400|PF03171.13_2OG-FeII_Oxy_Domain,TraesAK58CH4A01G543000|PF03171.13_2OG-FeII_Oxy_Domain
group_3886	2	Conservative	TraesAK58CH3A01G329900|PF03126.11_Plus-3_Domain,TraesAK58CH3A01G333000|PF03126.11_Plus-3_Domain
group_3887	2	Conservative	TraesAK58CH3A01G336400|PF00561.13_Abhydrolase_1_Domain,TraesAK58CH3A01G336500|PF00561.13_Abhydrolase_1_Domain
group_3888	2	Conservative	TraesAK58CH3A01G390500|PF12274.1_DUF3615_Family,TraesAK58CH3A01G391000|PF12274.1_DUF3615_Family
group_3889	2	Conservative	TraesAK58CH3A01G399200|PF03492.8_Methyltransf_7_Family,TraesAK58CH3A01G486800|PF03492.8_Methyltransf_7_Family
group_3890	3	Conservative	TraesAK58CH3A01G422500|PF08784.4_RPA_C_Domain|PF01336.18_tRNA_anti_Domain,TraesAK58CH7A01G306300|PF08784.4_RPA_C_Domain|PF01336.18_tRNA_anti_Domain,TraesAK58CH6A01G085600|PF08784.4_RPA_C_Domain|PF01336.18_tRNA_anti_Domain
group_3891	2	Conservative	TraesAK58CH3A01G429400|PF03405.7_FA_desaturase_2_Family,TraesAK58CH3A01G429500|PF03405.7_FA_desaturase_2_Family
group_3892	2	Conservative	TraesAK58CH3A01G429900|PF01535.13_PPR_Family,TraesAK58CH3A01G430000|PF01535.13_PPR_Family
group_3893	2	Conservative	TraesAK58CH3A01G430800|PF01926.16_MMR_HSR1_Family|PF06071.6_YchF-GTPase_C_Domain,TraesAK58CH3A01G430900|PF01926.16_MMR_HSR1_Family|PF06071.6_YchF-GTPase_C_Domain
group_3894	3	Unknown	TraesAK58CH3A01G432900|PF03108.8_MuDR_Family|PF10551.2_MULE_Domain,TraesAK58CH6A01G424000,TraesAK58CH7A01G050400
group_3895	2	Conservative	TraesAK58CH3A01G441300|PF03200.9_Glyco_hydro_63_Family,TraesAK58CH3A01G491800|PF03200.9_Glyco_hydro_63_Family
group_3896	2	Conservative	TraesAK58CH3A01G458800|PF04043.8_PMEI_Domain,TraesAK58CH3A01G458900|PF04043.8_PMEI_Domain
group_3897	2	Conservative	TraesAK58CH3A01G460000|PF04770.5_ZF-HD_dimer_Family,TraesAK58CH3A01G460100|PF04770.5_ZF-HD_dimer_Family
group_3898	3	Unknown	TraesAK58CH3A01G463700,TraesAK58CH3A01G463900,TraesAK58CH3A01G463800
group_3899	2	Conservative	TraesAK58CH3A01G477800|PF03478.11_DUF295_Family,TraesAK58CH3A01G477900|PF03478.11_DUF295_Family
group_3900	3	Conservative	TraesAK58CH3A01G489300|PF01535.13_PPR_Family,TraesAK58CH3A01G489400|PF01535.13_PPR_Family,TraesAK58CH3A01G489600|PF01535.13_PPR_Family
group_3901	3	Conservative	TraesAK58CH3A01G493200|PF00188.19_CAP_Domain|PF00069.18_Pkinase_Domain,TraesAK58CH7A01G005200|PF00188.19_CAP_Domain|PF00069.18_Pkinase_Domain,TraesAK58CH7A01G005600|PF00188.19_CAP_Domain|PF00069.18_Pkinase_Domain
group_3902	2	Unknown	TraesAK58CH3A01G518800,TraesAK58CH4A01G310900
group_3903	2	Conservative	TraesAK58CH3A01G523500|PF00067.15_p450_Domain,TraesAK58CH3A01G523600|PF00067.15_p450_Domain
group_3904	4	Unknown	TraesAK58CH3A01G528200,TraesAK58CH3A01G528600,TraesAK58CH3A01G528900,TraesAK58CH3A01G529300
group_3905	2	Conservative	TraesAK58CH3A01G535700|PF00560.26_LRR_1_Repeat|PF00931.15_NB-ARC_Domain,TraesAK58CH3A01G535900|PF00560.26_LRR_1_Repeat|PF00931.15_NB-ARC_Domain
group_3906	2	Conservative	TraesAK58CH3A01G554900|PF00646.26_F-box_Domain,TraesAK58CH3A01G555000|PF00646.26_F-box_Domain
group_3907	4	Conservative	TraesAK58CH3A01G561200|PF04564.8_U-box_Domain,TraesAK58CH5A01G031400|PF04564.8_U-box_Domain,TraesAK58CH5A01G092700|PF04564.8_U-box_Domain,TraesAK58CH6A01G218800|PF04564.8_U-box_Domain
group_3908	2	Unknown	TraesAK58CH3A01G565000,TraesAK58CH5A01G318600
group_3909	2	Conservative	TraesAK58CH4A01G009900|PF08268.5_FBA_3_Domain,TraesAK58CH7A01G277900|PF08268.5_FBA_3_Domain
group_3910	2	Conservative	TraesAK58CH4A01G015100|PF03181.8_BURP_Family,TraesAK58CH6A01G094100|PF03181.8_BURP_Family
group_3911	2	Conservative	TraesAK58CH4A01G057500|PF10559.2_Plug_translocon_Domain|PF00344.13_SecY_Family,TraesAK58CH5A01G204000|PF10559.2_Plug_translocon_Domain|PF00344.13_SecY_Family
group_3913	2	Conservative	TraesAK58CH4A01G111500|PF07714.10_Pkinase_Tyr_Domain,TraesAK58CH4A01G111600|PF07714.10_Pkinase_Tyr_Domain
group_3914	2	Conservative	TraesAK58CH4A01G178700|PF00036.25_efhand_Domain,TraesAK58CH4A01G179700|PF00036.25_efhand_Domain
group_3915	2	Conservative	TraesAK58CH4A01G186400|PF03969.9_AFG1_ATPase_Family,TraesAK58CH5A01G526000|PF03969.9_AFG1_ATPase_Family
group_3916	2	Conservative	TraesAK58CH4A01G211300|PF00850.12_Hist_deacetyl_Domain,TraesAK58CH5A01G303200|PF00850.12_Hist_deacetyl_Domain
group_3917	2	Unknown	TraesAK58CH4A01G256000,TraesAK58CH4A01G256500
group_3918	2	Unknown	TraesAK58CH4A01G258600,TraesAK58CH7A01G330700
group_3919	2	Conservative	TraesAK58CH4A01G284000|PF00564.17_PB1_Domain,TraesAK58CH4A01G284400|PF00564.17_PB1_Domain
group_3920	4	Conservative	TraesAK58CH4A01G287900|PF05129.6_Elf1_Domain,TraesAK58CH4A01G290900|PF05129.6_Elf1_Domain,TraesAK58CH4A01G290100|PF05129.6_Elf1_Domain,TraesAK58CH4A01G291000|PF05129.6_Elf1_Domain
group_3921	2	Unknown	TraesAK58CH4A01G288100,TraesAK58CH4A01G290700
group_3922	2	Conservative	TraesAK58CH4A01G296300|PF01535.13_PPR_Family,TraesAK58CH6A01G044700|PF01535.13_PPR_Family
group_3923	2	Conservative	TraesAK58CH4A01G296500|PF11977.1_RNase_Zc3h12a_Domain,TraesAK58CH7A01G486600|PF11977.1_RNase_Zc3h12a_Domain
group_3924	2	Conservative	TraesAK58CH4A01G330200|PF03478.11_DUF295_Family,TraesAK58CH4A01G330300|PF03478.11_DUF295_Family
group_3925	2	Conservative	TraesAK58CH4A01G361500|PF07647.10_SAM_2_Domain,TraesAK58CH4A01G361600|PF07647.10_SAM_2_Domain
group_3926	2	Conservative	TraesAK58CH4A01G373100|PF00657.15_Lipase_GDSL_Family,TraesAK58CH5A01G401900|PF00657.15_Lipase_GDSL_Family
group_3927	2	Conservative	TraesAK58CH4A01G403900|PF00288.19_GHMP_kinases_N_Family|PF10509.2_GalKase_gal_bdg_Domain|PF08544.6_GHMP_kinases_C_Family,TraesAK58CH4A01G406500|PF00288.19_GHMP_kinases_N_Family|PF10509.2_GalKase_gal_bdg_Domain|PF08544.6_GHMP_kinases_C_Family
group_3928	2	Unknown	TraesAK58CH4A01G415400,TraesAK58CH4A01G415500
group_3929	2	Conservative	TraesAK58CH4A01G417300|PF05699.7_hATC_Domain,TraesAK58CH5A01G015700|PF05699.7_hATC_Domain
group_3930	3	Unknown	TraesAK58CH4A01G419500,TraesAK58CH4A01G419600,TraesAK58CH7A01G067300
group_3931	3	Conservative	TraesAK58CH4A01G420000|PF08268.5_FBA_3_Domain|PF00646.26_F-box_Domain,TraesAK58CH4A01G432800|PF08268.5_FBA_3_Domain|PF00646.26_F-box_Domain,TraesAK58CH7A01G067600|PF08268.5_FBA_3_Domain|PF00646.26_F-box_Domain
group_3932	3	Conservative	TraesAK58CH4A01G420100|PF00743.12_FMO-like_Family,TraesAK58CH7A01G067800|PF00743.12_FMO-like_Family,TraesAK58CH7A01G067700|PF00743.12_FMO-like_Family
group_3933	3	Unknown	TraesAK58CH4A01G423600,TraesAK58CH7A01G071300,TraesAK58CH7A01G072700
group_3934	3	Conservative	TraesAK58CH4A01G428500|PF04116.6_FA_hydroxylase_Family,TraesAK58CH4A01G429600|PF04116.6_FA_hydroxylase_Family,TraesAK58CH7A01G076100|PF04116.6_FA_hydroxylase_Family
group_3935	3	Conservative	TraesAK58CH4A01G428600|PF07939.4_DUF1685_Family,TraesAK58CH4A01G429800|PF07939.4_DUF1685_Family,TraesAK58CH4A01G428800|PF07939.4_DUF1685_Family
group_3936	3	Conservative	TraesAK58CH4A01G431900|PF04564.8_U-box_Domain|PF00582.19_Usp_Domain|PF00069.18_Pkinase_Domain,TraesAK58CH4A01G432100|PF04564.8_U-box_Domain|PF00582.19_Usp_Domain|PF00069.18_Pkinase_Domain,TraesAK58CH7A01G077700|PF04564.8_U-box_Domain|PF00582.19_Usp_Domain|PF00069.18_Pkinase_Domain
group_3938	3	Unknown	TraesAK58CH4A01G448700,TraesAK58CH4A01G449000,TraesAK58CH7A01G096200
group_3939	3	Unknown	TraesAK58CH4A01G451100,TraesAK58CH4A01G451400,TraesAK58CH7A01G098600
group_3940	2	Unknown	TraesAK58CH4A01G456200,TraesAK58CH4A01G456300
group_3942	3	Unknown	TraesAK58CH4A01G477400,TraesAK58CH4A01G477600,TraesAK58CH4A01G477700
group_3943	2	Conservative	TraesAK58CH4A01G479700|PF00293.21_NUDIX_Domain,TraesAK58CH7A01G055500|PF00293.21_NUDIX_Domain
group_3944	3	Conservative	TraesAK58CH4A01G481200|PF00657.15_Lipase_GDSL_Family,TraesAK58CH4A01G481700|PF00657.15_Lipase_GDSL_Family,TraesAK58CH7A01G054500|PF00657.15_Lipase_GDSL_Family
group_3945	3	Conservative	TraesAK58CH4A01G483400|PF01535.13_PPR_Family,TraesAK58CH7A01G051300|PF01535.13_PPR_Family,TraesAK58CH7A01G052900|PF01535.13_PPR_Family
group_3946	2	Conservative	TraesAK58CH4A01G484300|PF00400.25_WD40_Repeat|PF08159.5_NUC153_Domain,TraesAK58CH7A01G051500|PF00400.25_WD40_Repeat|PF08159.5_NUC153_Domain
group_3947	2	Conservative	TraesAK58CH4A01G484400|PF04791.9_LMBR1_Family,TraesAK58CH7A01G051400|PF04791.9_LMBR1_Family
group_3948	2	Unknown	TraesAK58CH4A01G493200,TraesAK58CH4A01G493600
group_3949	2	Unknown	TraesAK58CH4A01G497200,TraesAK58CH7A01G047500
group_3950	3	Conservative	TraesAK58CH4A01G497600|PF00481.14_PP2C_Family,TraesAK58CH4A01G497700|PF00481.14_PP2C_Family,TraesAK58CH7A01G037900|PF00481.14_PP2C_Family
group_3951	2	Conservative	TraesAK58CH4A01G497900|PF03101.8_FAR1_Domain|PF00078.20_RVT_1_Family|PF03732.10_Retrotrans_gag_Family|PF10551.2_MULE_Domain,TraesAK58CH4A01G498200|PF03101.8_FAR1_Domain|PF00078.20_RVT_1_Family|PF03732.10_Retrotrans_gag_Family|PF10551.2_MULE_Domain
group_3952	2	Unknown	TraesAK58CH4A01G500600,TraesAK58CH7A01G036400
group_3953	4	Unknown	TraesAK58CH4A01G508100,TraesAK58CH4A01G508400,TraesAK58CH7A01G031200,TraesAK58CH4A01G510900
group_3954	4	Unknown	TraesAK58CH4A01G508600,TraesAK58CH4A01G508800,TraesAK58CH4A01G509600,TraesAK58CH4A01G509900
group_3955	2	Unknown	TraesAK58CH4A01G509100,TraesAK58CH7A01G030100
group_3957	2	Conservative	TraesAK58CH4A01G513900|PF01048.13_PNP_UDP_1_Domain,TraesAK58CH7A01G025700|PF01048.13_PNP_UDP_1_Domain
group_3958	2	Unknown	TraesAK58CH4A01G516700,TraesAK58CH7A01G070500
group_3959	4	Conservative	TraesAK58CH4A01G520600|PF00560.26_LRR_1_Repeat|PF00069.18_Pkinase_Domain,TraesAK58CH4A01G530200|PF00560.26_LRR_1_Repeat|PF00069.18_Pkinase_Domain,TraesAK58CH4A01G530400|PF00560.26_LRR_1_Repeat|PF00069.18_Pkinase_Domain,TraesAK58CH4A01G530700|PF00560.26_LRR_1_Repeat|PF00069.18_Pkinase_Domain
group_3960	4	Conservative	TraesAK58CH4A01G521100|PF03226.7_Yippee_Family,TraesAK58CH4A01G529600|PF03226.7_Yippee_Family,TraesAK58CH4A01G529900|PF03226.7_Yippee_Family,TraesAK58CH7A01G010100|PF03226.7_Yippee_Family
group_3962	3	Conservative	TraesAK58CH4A01G525600|PF05684.5_DUF819_Family,TraesAK58CH4A01G526100|PF05684.5_DUF819_Family,TraesAK58CH7A01G013400|PF05684.5_DUF819_Family
group_3964	2	Unknown	TraesAK58CH4A01G541300,TraesAK58CH7A01G603000|PF00628.22_PHD_Domain
group_3965	2	Conservative	TraesAK58CH5A01G006000|PF06639.4_BAP_Family,TraesAK58CH5A01G006100|PF06639.4_BAP_Family
group_3966	2	Conservative	TraesAK58CH5A01G007500|PF00889.12_EF_TS_Family,TraesAK58CH7A01G350300|PF00889.12_EF_TS_Family
group_3967	3	Conservative	TraesAK58CH5A01G017700|PF00314.10_Thaumatin_Domain,TraesAK58CH5A01G017900|PF00314.10_Thaumatin_Domain,TraesAK58CH5A01G017800|PF00314.10_Thaumatin_Domain
group_3969	2	Conservative	TraesAK58CH5A01G041700|PF00141.16_peroxidase_Family,TraesAK58CH5A01G041800|PF00141.16_peroxidase_Family
group_3970	2	Conservative	TraesAK58CH5A01G050800|PF04674.5_Phi_1_Family,TraesAK58CH5A01G051200|PF04674.5_Phi_1_Family
group_3971	2	Conservative	TraesAK58CH5A01G065100|PF00892.13_EamA_Family,TraesAK58CH6A01G321200|PF00892.13_EamA_Family
group_3972	2	Unknown	TraesAK58CH5A01G116300,TraesAK58CH5A01G116400
group_3973	2	Conservative	TraesAK58CH5A01G151000|PF00234.15_Tryp_alpha_amyl_Family,TraesAK58CH5A01G151100|PF00234.15_Tryp_alpha_amyl_Family
group_3975	2	Conservative	TraesAK58CH5A01G211600|PF03108.8_MuDR_Family|PF04434.10_SWIM_Domain|PF10551.2_MULE_Domain,TraesAK58CH6A01G096300|PF03108.8_MuDR_Family|PF04434.10_SWIM_Domain|PF10551.2_MULE_Domain
group_3976	3	Unknown	TraesAK58CH5A01G222500,TraesAK58CH6A01G387500,TraesAK58CH6A01G236800
group_3977	2	Conservative	TraesAK58CH5A01G235800|PF00702.19_Hydrolase_Domain|PF00122.13_E1-E2_ATPase_Family,TraesAK58CH7A01G466100|PF00702.19_Hydrolase_Domain|PF00122.13_E1-E2_ATPase_Family
group_3979	2	Conservative	TraesAK58CH5A01G268700|PF02886.10_LBP_BPI_CETP_C_Domain|PF01273.18_LBP_BPI_CETP_Family,TraesAK58CH5A01G269000|PF02886.10_LBP_BPI_CETP_C_Domain|PF01273.18_LBP_BPI_CETP_Family
group_3980	3	Conservative	TraesAK58CH5A01G268800|PF03145.9_Sina_Family,TraesAK58CH7A01G494000|PF03145.9_Sina_Family,TraesAK58CH7A01G602000|PF03145.9_Sina_Family
group_3981	2	Conservative	TraesAK58CH5A01G269400|PF00931.15_NB-ARC_Domain,TraesAK58CH5A01G269500|PF00931.15_NB-ARC_Domain
group_3982	2	Conservative	TraesAK58CH5A01G279900|PF01920.13_Prefoldin_2_Family,TraesAK58CH6A01G415400|PF01920.13_Prefoldin_2_Family
group_3983	3	Conservative	TraesAK58CH5A01G285200|PF00249.24_Myb_DNA-binding_Domain,TraesAK58CH5A01G285300|PF00249.24_Myb_DNA-binding_Domain,TraesAK58CH5A01G285400|PF00249.24_Myb_DNA-binding_Domain
group_3985	2	Conservative	TraesAK58CH5A01G345700|PF01535.13_PPR_Family,TraesAK58CH5A01G346700|PF01535.13_PPR_Family
group_3986	2	Conservative	TraesAK58CH5A01G351500|PF02519.7_Auxin_inducible_Family,TraesAK58CH5A01G351600|PF02519.7_Auxin_inducible_Family
group_3987	2	Unknown	TraesAK58CH5A01G355300,TraesAK58CH5A01G355400
group_3988	3	Unknown	TraesAK58CH5A01G356300,TraesAK58CH7A01G057600,TraesAK58CH6A01G371800
group_3989	2	Conservative	TraesAK58CH5A01G387800|PF04676.7_CwfJ_C_2_Family|PF04677.8_CwfJ_C_1_Family,TraesAK58CH7A01G066600|PF04676.7_CwfJ_C_2_Family|PF04677.8_CwfJ_C_1_Family
group_3990	3	Unknown	TraesAK58CH5A01G433300,TraesAK58CH7A01G411100,TraesAK58CH6A01G233400
group_3991	2	Conservative	TraesAK58CH5A01G442700|PF00416.15_Ribosomal_S13_Family,TraesAK58CH7A01G495400|PF00416.15_Ribosomal_S13_Family
group_3992	2	Conservative	TraesAK58CH5A01G446000|PF07859.6_Abhydrolase_3_Domain,TraesAK58CH5A01G460700|PF07859.6_Abhydrolase_3_Domain
group_3993	3	Conservative	TraesAK58CH5A01G459600|PF07762.7_DUF1618_Family,TraesAK58CH5A01G460800|PF07762.7_DUF1618_Family,TraesAK58CH5A01G515600|PF07762.7_DUF1618_Family
group_3994	2	Unknown	TraesAK58CH5A01G491800,TraesAK58CH5A01G491900
group_3995	2	Conservative	TraesAK58CH5A01G505700|PF03881.7_Fructosamin_kin_Family,TraesAK58CH5A01G540100|PF03881.7_Fructosamin_kin_Family
group_3996	2	Conservative	TraesAK58CH5A01G505800|PF00383.15_dCMP_cyt_deam_1_Family,TraesAK58CH5A01G540600|PF00383.15_dCMP_cyt_deam_1_Family
group_3997	3	Conservative	TraesAK58CH5A01G548700|PF03767.7_Acid_phosphat_B_Family,TraesAK58CH5A01G548800|PF03767.7_Acid_phosphat_B_Family,TraesAK58CH5A01G548900|PF03767.7_Acid_phosphat_B_Family
group_3998	3	Conservative	TraesAK58CH5A01G556100|PF00400.25_WD40_Repeat,TraesAK58CH5A01G576800|PF00400.25_WD40_Repeat,TraesAK58CH5A01G579000|PF00400.25_WD40_Repeat
group_3999	2	Unknown	TraesAK58CH5A01G575900,TraesAK58CH5A01G576000
group_4000	2	Conservative	TraesAK58CH6A01G004700|PF00092.21_VWA_Domain,TraesAK58CH7A01G454500|PF00092.21_VWA_Domain
group_4001	2	Conservative	TraesAK58CH6A01G024700|PF00646.26_F-box_Domain,TraesAK58CH6A01G024900|PF00646.26_F-box_Domain
group_4002	2	Conservative	TraesAK58CH6A01G050600|PF02519.7_Auxin_inducible_Family,TraesAK58CH6A01G050700|PF02519.7_Auxin_inducible_Family
group_4003	2	Unknown	TraesAK58CH6A01G089000,TraesAK58CH6A01G089100
group_4004	2	Conservative	TraesAK58CH6A01G098700|PF00515.21_TPR_1_Repeat,TraesAK58CH7A01G246300|PF00515.21_TPR_1_Repeat
group_4005	2	Unknown	TraesAK58CH6A01G114300,TraesAK58CH6A01G114500
group_4006	2	Unknown	TraesAK58CH6A01G153700,TraesAK58CH6A01G168800
group_4007	2	Conservative	TraesAK58CH6A01G171700|PF08238.5_Sel1_Repeat,TraesAK58CH6A01G171800|PF08238.5_Sel1_Repeat
group_4008	2	Conservative	TraesAK58CH6A01G182900|PF00271.24_Helicase_C_Family|PF00270.22_DEAD_Domain,TraesAK58CH6A01G183100|PF00271.24_Helicase_C_Family|PF00270.22_DEAD_Domain
group_4009	2	Conservative	TraesAK58CH6A01G218000|PF01535.13_PPR_Family,TraesAK58CH6A01G231600|PF01535.13_PPR_Family
group_4010	2	Unknown	TraesAK58CH6A01G225900,TraesAK58CH6A01G226000
group_4011	2	Unknown	TraesAK58CH6A01G227300,TraesAK58CH7A01G400500
group_4012	2	Conservative	TraesAK58CH6A01G248900|PF01357.14_Pollen_allerg_1_Domain|PF03330.11_DPBB_1_Domain,TraesAK58CH6A01G249100|PF01357.14_Pollen_allerg_1_Domain|PF03330.11_DPBB_1_Domain
group_4013	3	Unknown	TraesAK58CH6A01G328800,TraesAK58CH6A01G329000,TraesAK58CH6A01G329200
group_4014	2	Conservative	TraesAK58CH6A01G353400|PF07893.6_DUF1668_Family,TraesAK58CH6A01G353500|PF07893.6_DUF1668_Family
group_4016	2	Conservative	TraesAK58CH6A01G400800|PF04578.6_DUF594_Family,TraesAK58CH7A01G077500|PF04578.6_DUF594_Family
group_4017	2	Conservative	TraesAK58CH6A01G412300|PF08263.5_LRRNT_2_Family|PF00069.18_Pkinase_Domain,TraesAK58CH6A01G423000|PF08263.5_LRRNT_2_Family|PF00069.18_Pkinase_Domain
group_4018	4	Conservative	TraesAK58CH6A01G424200|PF00280.11_potato_inhibit_Domain,TraesAK58CH6A01G424400|PF00280.11_potato_inhibit_Domain,TraesAK58CH6A01G424300|PF00280.11_potato_inhibit_Domain,TraesAK58CH6A01G424500|PF00280.11_potato_inhibit_Domain
group_4019	2	Conservative	TraesAK58CH6A01G425900|PF03547.11_Mem_trans_Family,TraesAK58CH6A01G426000|PF03547.11_Mem_trans_Family
group_4020	2	Conservative	TraesAK58CH7A01G003000|PF03083.9_MtN3_slv_Family,TraesAK58CH7A01G166100|PF03083.9_MtN3_slv_Family
group_4023	3	Conservative	TraesAK58CH7A01G060500|PF01596.10_Methyltransf_3_Domain,TraesAK58CH7A01G060700|PF01596.10_Methyltransf_3_Domain,TraesAK58CH7A01G060600|PF01596.10_Methyltransf_3_Domain
group_4024	3	Conservative	TraesAK58CH7A01G086200|PF03386.7_ENOD93_Family,TraesAK58CH7A01G086900|PF03386.7_ENOD93_Family,TraesAK58CH7A01G087300|PF03386.7_ENOD93_Family
group_4026	2	Conservative	TraesAK58CH7A01G103100|PF02458.8_Transferase_Family,TraesAK58CH7A01G103200|PF02458.8_Transferase_Family
group_4027	2	Conservative	TraesAK58CH7A01G120600|PF04564.8_U-box_Domain|PF00515.21_TPR_1_Repeat|PF00069.18_Pkinase_Domain,TraesAK58CH7A01G120700|PF04564.8_U-box_Domain|PF00515.21_TPR_1_Repeat|PF00069.18_Pkinase_Domain
group_4028	2	Conservative	TraesAK58CH7A01G121100|PF00326.14_Peptidase_S9_Family,TraesAK58CH7A01G121200|PF00326.14_Peptidase_S9_Family
group_4029	2	Conservative	TraesAK58CH7A01G123200|PF03018.7_Dirigent_Family,TraesAK58CH7A01G123300|PF03018.7_Dirigent_Family
group_4030	2	Conservative	TraesAK58CH7A01G162100|PF00166.14_Cpn10_Domain,TraesAK58CH7A01G162200|PF00166.14_Cpn10_Domain
group_4031	2	Conservative	TraesAK58CH7A01G186600|PF08711.4_Med26_Domain,TraesAK58CH7A01G464000|PF08711.4_Med26_Domain
group_4032	2	Conservative	TraesAK58CH7A01G191500|PF00808.16_CBFD_NFYB_HMF_Domain,TraesAK58CH7A01G191600|PF00808.16_CBFD_NFYB_HMF_Domain
group_4033	2	Conservative	TraesAK58CH7A01G280000|PF03087.7_DUF241_Family,TraesAK58CH7A01G280300|PF03087.7_DUF241_Family
group_4034	2	Conservative	TraesAK58CH7A01G354500|PF04857.13_CAF1_Family,TraesAK58CH7A01G354600|PF04857.13_CAF1_Family
group_4035	2	Unknown	TraesAK58CH7A01G370400,TraesAK58CH7A01G370600
group_4036	2	Conservative	TraesAK58CH7A01G370500|PF07228.5_SpoIIE_Family,TraesAK58CH7A01G370700|PF07228.5_SpoIIE_Family
group_4037	4	Conservative	TraesAK58CH7A01G401900|PF12056.1_DUF3537_Family,TraesAK58CH7A01G402100|PF12056.1_DUF3537_Family,TraesAK58CH7A01G402300|PF12056.1_DUF3537_Family,TraesAK58CH7A01G402500|PF12056.1_DUF3537_Family
group_4038	2	Unknown	TraesAK58CH7A01G415800,TraesAK58CH7A01G488700
group_4039	2	Conservative	TraesAK58CH7A01G446900|PF02535.15_Zip_Family,TraesAK58CH7A01G447500|PF02535.15_Zip_Family
group_4040	2	Unknown	TraesAK58CH7A01G453100,TraesAK58CH7A01G453200
group_4041	2	Conservative	TraesAK58CH7A01G454900|PF06955.5_XET_C_Family|PF00722.14_Glyco_hydro_16_Domain,TraesAK58CH7A01G455300|PF06955.5_XET_C_Family|PF00722.14_Glyco_hydro_16_Domain
group_4042	2	Unknown	TraesAK58CH7A01G459800,TraesAK58CH7A01G459900
group_4043	3	Conservative	TraesAK58CH7A01G479800|PF00646.26_F-box_Domain,TraesAK58CH7A01G479900|PF00646.26_F-box_Domain,TraesAK58CH7A01G508800|PF00646.26_F-box_Domain
group_4044	2	Unknown	TraesAK58CH7A01G491700,TraesAK58CH7A01G491800
group_4045	2	Conservative	TraesAK58CH7A01G520900|PF00646.26_F-box_Domain,TraesAK58CH7A01G521000|PF00646.26_F-box_Domain
group_4046	2	Conservative	TraesAK58CH7A01G531700|PF00125.17_Histone_Domain,TraesAK58CH7A01G531800|PF00125.17_Histone_Domain
group_4047	2	Conservative	TraesAK58CH7A01G537600|PF00226.24_DnaJ_Domain,TraesAK58CH7A01G538300|PF00226.24_DnaJ_Domain
group_4048	2	Unknown	TraesAK58CH7A01G547400|PF00234.15_Tryp_alpha_amyl_Family,TraesAK58CH7A01G547500
group_4049	2	Conservative	TraesAK58CH7A01G547800|PF00240.16_ubiquitin_Domain|PF12157.1_DUF3591_Family|PF09247.4_TBP-binding_Domain|PF00439.18_Bromodomain_Domain,TraesAK58CH7A01G548000|PF00240.16_ubiquitin_Domain|PF12157.1_DUF3591_Family|PF09247.4_TBP-binding_Domain|PF00439.18_Bromodomain_Domain
group_4050	2	Unknown	TraesAK58CH7A01G555400,TraesAK58CH7A01G555500
group_4051	3	Conservative	TraesAK58CH7A01G557100|PF00651.24_BTB_Domain|PF00917.19_MATH_Domain,TraesAK58CH7A01G557200|PF00651.24_BTB_Domain|PF00917.19_MATH_Domain,TraesAK58CH7A01G557400|PF00651.24_BTB_Domain|PF00917.19_MATH_Domain
group_4052	2	Conservative	TraesAK58CH7A01G563400|PF04564.8_U-box_Domain|PF07714.10_Pkinase_Tyr_Domain,TraesAK58CH7A01G563500|PF04564.8_U-box_Domain|PF07714.10_Pkinase_Tyr_Domain
group_4053	3	Conservative	TraesAK58CH7A01G565700|PF04578.6_DUF594_Family,TraesAK58CH7A01G573100|PF04578.6_DUF594_Family,TraesAK58CH7A01G573400|PF04578.6_DUF594_Family
group_4054	3	Conservative	TraesAK58CH7A01G576000|PF02365.8_NAM_Family,TraesAK58CH7A01G602400|PF02365.8_NAM_Family,TraesAK58CH7A01G602600|PF02365.8_NAM_Family
group_4055	2	Conservative	TraesAK58CH7A01G582400|PF12274.1_DUF3615_Family,TraesAK58CH7A01G582600|PF12274.1_DUF3615_Family
group_4762	4	Unknown	TraesAK58CH6A01G163700,TraesAK58CH7A01G072500,TraesAK58CH7A01G072600,TraesAK58CH1A01G399200
group_4763	4	Unknown	TraesAK58CH2A01G243500,TraesAK58CH5A01G140300,TraesAK58CH5A01G140400,TraesAK58CH4A01G467000
group_4766	2	Conservative	TraesAK58CH1A01G015500|PF00097.18_zf-C3HC4_Domain,TraesAK58CH7A01G534800|PF00097.18_zf-C3HC4_Domain
group_4767	2	Conservative	TraesAK58CH1A01G026300|PF00280.11_potato_inhibit_Domain,TraesAK58CH1A01G026600|PF00280.11_potato_inhibit_Domain
group_4768	2	Conservative	TraesAK58CH1A01G028000|PF00685.20_Sulfotransfer_1_Domain,TraesAK58CH2A01G555900|PF00685.20_Sulfotransfer_1_Domain
group_4770	2	Unknown	TraesAK58CH1A01G076600,TraesAK58CH1A01G076700
group_4772	2	Conservative	TraesAK58CH1A01G104400|PF03478.11_DUF295_Family,TraesAK58CH5A01G453000|PF03478.11_DUF295_Family
group_4781	2	Conservative	TraesAK58CH1A01G271300|PF00228.13_Bowman-Birk_leg_Domain,TraesAK58CH1A01G271500|PF00228.13_Bowman-Birk_leg_Domain
group_4782	2	Conservative	TraesAK58CH1A01G292400|PF04571.7_Lipin_N_Family|PF08235.6_LNS2_Domain,TraesAK58CH1A01G292500|PF04571.7_Lipin_N_Family|PF08235.6_LNS2_Domain
group_4783	2	Unknown	TraesAK58CH1A01G294900,TraesAK58CH1A01G295100
group_4786	2	Unknown	TraesAK58CH1A01G325000,TraesAK58CH3A01G468100
group_4788	2	Conservative	TraesAK58CH1A01G331200|PF00579.18_tRNA-synt_1b_Family,TraesAK58CH5A01G192800|PF00579.18_tRNA-synt_1b_Family
group_4792	2	Conservative	TraesAK58CH1A01G343600|PF00161.12_RIP_Domain,TraesAK58CH1A01G343700|PF00161.12_RIP_Domain
group_4803	2	Conservative	TraesAK58CH1A01G398400|PF00646.26_F-box_Domain,TraesAK58CH1A01G398600|PF00646.26_F-box_Domain
group_4804	2	Unknown	TraesAK58CH1A01G404000,TraesAK58CH1A01G404100
group_4805	2	Conservative	TraesAK58CH1A01G411600|PF02704.7_GASA_Family,TraesAK58CH1A01G411700|PF02704.7_GASA_Family
group_4811	2	Unknown	TraesAK58CH1A01G431300,TraesAK58CH1A01G431400
group_4814	2	Unknown	TraesAK58CH1A01G455600,TraesAK58CH1A01G456700
group_4815	2	Unknown	TraesAK58CH1A01G458500,TraesAK58CH1A01G458600
group_4817	2	Unknown	TraesAK58CH2A01G023900,TraesAK58CH6A01G414300
group_4819	2	Conservative	TraesAK58CH2A01G063200|PF00685.20_Sulfotransfer_1_Domain,TraesAK58CH2A01G063300|PF00685.20_Sulfotransfer_1_Domain
group_4823	2	Conservative	TraesAK58CH2A01G087200|PF01357.14_Pollen_allerg_1_Domain|PF03330.11_DPBB_1_Domain,TraesAK58CH2A01G087600|PF01357.14_Pollen_allerg_1_Domain|PF03330.11_DPBB_1_Domain
group_4826	2	Conservative	TraesAK58CH2A01G101400|PF01280.13_Ribosomal_L19e_Family,TraesAK58CH2A01G117200|PF01280.13_Ribosomal_L19e_Family
group_4828	2	Conservative	TraesAK58CH2A01G152400|PF00141.16_peroxidase_Family,TraesAK58CH2A01G152500|PF00141.16_peroxidase_Family
group_4833	2	Conservative	TraesAK58CH2A01G176000|PF02358.9_Trehalose_PPase_Family,TraesAK58CH3A01G087100|PF02358.9_Trehalose_PPase_Family
group_4836	2	Conservative	TraesAK58CH2A01G208300|PF03080.8_DUF239_Family,TraesAK58CH2A01G208400|PF03080.8_DUF239_Family
group_4841	2	Unknown	TraesAK58CH2A01G251200,TraesAK58CH7A01G156400
group_4845	2	Conservative	TraesAK58CH2A01G332000|PF02704.7_GASA_Family,TraesAK58CH2A01G348000|PF02704.7_GASA_Family
group_4854	2	Conservative	TraesAK58CH2A01G417400|PF00849.15_PseudoU_synth_2_Family,TraesAK58CH4A01G107800|PF00849.15_PseudoU_synth_2_Family
group_4856	2	Unknown	TraesAK58CH2A01G432700,TraesAK58CH3A01G395500
group_4862	2	Conservative	TraesAK58CH2A01G511900|PF02519.7_Auxin_inducible_Family,TraesAK58CH2A01G512100|PF02519.7_Auxin_inducible_Family
group_4870	2	Unknown	TraesAK58CH3A01G005600,TraesAK58CH3A01G006000
group_4880	2	Unknown	TraesAK58CH3A01G045700,TraesAK58CH3A01G045800
group_4881	2	Unknown	TraesAK58CH3A01G064700,TraesAK58CH3A01G064900
group_4884	2	Conservative	TraesAK58CH3A01G090900|PF05056.5_DUF674_Family,TraesAK58CH3A01G091000|PF05056.5_DUF674_Family
group_4885	2	Conservative	TraesAK58CH3A01G102900|PF01190.10_Pollen_Ole_e_I_Family,TraesAK58CH3A01G103000|PF01190.10_Pollen_Ole_e_I_Family
group_4890	2	Conservative	TraesAK58CH3A01G133700|PF00642.17_zf-CCCH_Family,TraesAK58CH3A01G133800|PF00642.17_zf-CCCH_Family
group_4893	2	Conservative	TraesAK58CH3A01G205500|PF00010.19_HLH_Domain,TraesAK58CH7A01G463000|PF00010.19_HLH_Domain
group_4895	2	Conservative	TraesAK58CH3A01G232000|PF00481.14_PP2C_Family,TraesAK58CH6A01G360900|PF00481.14_PP2C_Family
group_4899	2	Conservative	TraesAK58CH3A01G351900|PF04525.5_DUF567_Family,TraesAK58CH3A01G352000|PF04525.5_DUF567_Family
group_4904	2	Conservative	TraesAK58CH3A01G413600|PF00106.18_adh_short_Domain,TraesAK58CH3A01G413700|PF00106.18_adh_short_Domain
group_4906	2	Conservative	TraesAK58CH3A01G426800|PF07333.5_SLR1-BP_Family,TraesAK58CH3A01G426900|PF07333.5_SLR1-BP_Family
group_4907	2	Conservative	TraesAK58CH3A01G431800|PF01738.11_DLH_Domain,TraesAK58CH7A01G555700|PF01738.11_DLH_Domain
group_4916	2	Conservative	TraesAK58CH3A01G490500|PF00627.24_UBA_Domain|PF01849.11_NAC_Family,TraesAK58CH3A01G490800|PF00627.24_UBA_Domain|PF01849.11_NAC_Family
group_4918	2	Conservative	TraesAK58CH3A01G511100|PF02902.12_Peptidase_C48_Domain|PF10536.2_PMD_Domain,TraesAK58CH7A01G383600|PF02902.12_Peptidase_C48_Domain|PF10536.2_PMD_Domain
group_4922	2	Conservative	TraesAK58CH3A01G531300|PF00249.24_Myb_DNA-binding_Domain,TraesAK58CH5A01G299300|PF00249.24_Myb_DNA-binding_Domain
group_4924	2	Unknown	TraesAK58CH3A01G541000,TraesAK58CH5A01G036300
group_4927	2	Unknown	TraesAK58CH3A01G547700,TraesAK58CH3A01G547800
group_4928	2	Unknown	TraesAK58CH3A01G552100,TraesAK58CH4A01G156100
group_4930	2	Unknown	TraesAK58CH3A01G557400,TraesAK58CH5A01G426000
group_4937	2	Unknown	TraesAK58CH4A01G040600,TraesAK58CH5A01G143200
group_4939	2	Conservative	TraesAK58CH4A01G069200|PF00011.14_HSP20_Family,TraesAK58CH4A01G069300|PF00011.14_HSP20_Family
group_4944	2	Unknown	TraesAK58CH4A01G156700,TraesAK58CH7A01G073800
group_4946	2	Conservative	TraesAK58CH4A01G224500|PF07859.6_Abhydrolase_3_Domain,TraesAK58CH4A01G224600|PF07859.6_Abhydrolase_3_Domain
group_4947	2	Unknown	TraesAK58CH4A01G243700,TraesAK58CH7A01G009600
group_4954	2	Conservative	TraesAK58CH4A01G318600|PF04578.6_DUF594_Family,TraesAK58CH6A01G409300|PF04578.6_DUF594_Family
group_4955	2	Conservative	TraesAK58CH4A01G350300|PF00646.26_F-box_Domain,TraesAK58CH4A01G354000|PF00646.26_F-box_Domain
group_4956	2	Unknown	TraesAK58CH4A01G351000,TraesAK58CH4A01G351100
group_4958	2	Conservative	TraesAK58CH4A01G390300|PF02798.13_GST_N_Domain|PF00043.18_GST_C_Domain,TraesAK58CH5A01G023500|PF02798.13_GST_N_Domain|PF00043.18_GST_C_Domain
group_4959	2	Conservative	TraesAK58CH4A01G391400|PF00026.16_Asp_Family,TraesAK58CH4A01G391500|PF00026.16_Asp_Family
group_4960	2	Conservative	TraesAK58CH4A01G400800|PF02362.14_B3_Family,TraesAK58CH4A01G400900|PF02362.14_B3_Family
group_4963	2	Conservative	TraesAK58CH4A01G422100|PF02033.11_RBFA_Family,TraesAK58CH7A01G069500|PF02033.11_RBFA_Family
group_4964	2	Unknown	TraesAK58CH4A01G487400,TraesAK58CH4A01G487500
group_4965	2	Unknown	TraesAK58CH4A01G492500,TraesAK58CH7A01G208800
group_4967	2	Conservative	TraesAK58CH4A01G531200|PF00560.26_LRR_1_Repeat|PF00069.18_Pkinase_Domain,TraesAK58CH7A01G009900|PF00560.26_LRR_1_Repeat|PF00069.18_Pkinase_Domain
group_4979	2	Unknown	TraesAK58CH5A01G048500,TraesAK58CH5A01G048600
group_4987	2	Conservative	TraesAK58CH5A01G178100|PF00170.14_bZIP_1_Family,TraesAK58CH5A01G273300|PF00170.14_bZIP_1_Family
group_4990	2	Unknown	TraesAK58CH5A01G234600,TraesAK58CH5A01G536900
group_4992	2	Conservative	TraesAK58CH5A01G241600|PF02493.13_MORN_Repeat,TraesAK58CH6A01G263800|PF02493.13_MORN_Repeat
group_4993	2	Conservative	TraesAK58CH5A01G243000|PF00010.19_HLH_Domain,TraesAK58CH6A01G136200|PF00010.19_HLH_Domain
group_4996	2	Unknown	TraesAK58CH5A01G277400,TraesAK58CH5A01G277500
group_5001	2	Unknown	TraesAK58CH5A01G320600,TraesAK58CH6A01G329800
group_5004	2	Unknown	TraesAK58CH5A01G348400,TraesAK58CH5A01G351200
group_5005	2	Conservative	TraesAK58CH5A01G349100|PF02519.7_Auxin_inducible_Family,TraesAK58CH5A01G349200|PF02519.7_Auxin_inducible_Family
group_5010	2	Unknown	TraesAK58CH5A01G412200,TraesAK58CH5A01G412300
group_5014	2	Conservative	TraesAK58CH5A01G446100|PF03153.6_TFIIA_Family,TraesAK58CH5A01G446200|PF03153.6_TFIIA_Family
group_5026	2	Conservative	TraesAK58CH5A01G551300|PF00234.15_Tryp_alpha_amyl_Family,TraesAK58CH6A01G247200|PF00234.15_Tryp_alpha_amyl_Family
group_5033	2	Unknown	TraesAK58CH6A01G006500,TraesAK58CH6A01G006800
group_5035	2	Conservative	TraesAK58CH6A01G014100|PF03931.8_Skp1_POZ_Domain|PF01466.12_Skp1_Domain,TraesAK58CH6A01G014300|PF03931.8_Skp1_POZ_Domain|PF01466.12_Skp1_Domain
group_5042	2	Conservative	TraesAK58CH6A01G063800|PF00280.11_potato_inhibit_Domain,TraesAK58CH6A01G063900|PF00280.11_potato_inhibit_Domain
group_5043	2	Unknown	TraesAK58CH6A01G066500,TraesAK58CH6A01G066600
group_5046	2	Conservative	TraesAK58CH6A01G099000|PF00651.24_BTB_Domain|PF00917.19_MATH_Domain,TraesAK58CH6A01G099400|PF00651.24_BTB_Domain|PF00917.19_MATH_Domain
group_5048	2	Conservative	TraesAK58CH6A01G109200|PF00560.26_LRR_1_Repeat|PF00931.15_NB-ARC_Domain,TraesAK58CH6A01G109300|PF00560.26_LRR_1_Repeat|PF00931.15_NB-ARC_Domain
group_5050	2	Unknown	TraesAK58CH6A01G156600,TraesAK58CH7A01G092400
group_5054	2	Conservative	TraesAK58CH6A01G172300|PF00931.15_NB-ARC_Domain,TraesAK58CH6A01G172400|PF00931.15_NB-ARC_Domain
group_5059	2	Conservative	TraesAK58CH6A01G240700|PF04043.8_PMEI_Domain,TraesAK58CH6A01G240800|PF04043.8_PMEI_Domain
group_5070	2	Conservative	TraesAK58CH6A01G396700|PF03330.11_DPBB_1_Domain,TraesAK58CH6A01G396900|PF03330.11_DPBB_1_Domain
group_5071	2	Conservative	TraesAK58CH6A01G408000|PF03479.8_DUF296_Domain,TraesAK58CH7A01G601000|PF03479.8_DUF296_Domain
group_5078	2	Conservative	TraesAK58CH7A01G118800|PF04601.6_DUF569_Family,TraesAK58CH7A01G119100|PF04601.6_DUF569_Family
group_5081	2	Conservative	TraesAK58CH7A01G142400|PF00319.11_SRF-TF_Domain,TraesAK58CH7A01G142500|PF00319.11_SRF-TF_Domain
group_5083	2	Unknown	TraesAK58CH7A01G179800,TraesAK58CH7A01G179900
group_5110	2	Conservative	TraesAK58CH7A01G524300|PF07762.7_DUF1618_Family,TraesAK58CH7A01G524400|PF07762.7_DUF1618_Family
group_5119	2	Conservative	TraesAK58CH7A01G578400|PF01357.14_Pollen_allerg_1_Domain|PF03330.11_DPBB_1_Domain,TraesAK58CH7A01G578600|PF01357.14_Pollen_allerg_1_Domain|PF03330.11_DPBB_1_Domain
group_5121	2	Conservative	TraesAK58CH7A01G588600|PF00097.18_zf-C3HC4_Domain,TraesAK58CH7A01G588700|PF00097.18_zf-C3HC4_Domain
group_5126	2	Unknown	TraesAK58CH1A01G001700,TraesAK58CH1A01G001800
group_5127	3	Conservative	TraesAK58CH1A01G006700|PF02033.11_RBFA_Family,TraesAK58CH6A01G201900|PF02033.11_RBFA_Family,TraesAK58CH2A01G362800|PF02033.11_RBFA_Family
group_5128	2	Conservative	TraesAK58CH1A01G023000|PF01474.9_DAHP_synth_2_Family,TraesAK58CH7A01G439500|PF01474.9_DAHP_synth_2_Family
group_5129	2	Conservative	TraesAK58CH1A01G031900|PF00271.24_Helicase_C_Family|PF04438.9_zf-HIT_Domain|PF00270.22_DEAD_Domain,TraesAK58CH6A01G177100|PF00271.24_Helicase_C_Family|PF04438.9_zf-HIT_Domain|PF00270.22_DEAD_Domain
group_5130	2	Conservative	TraesAK58CH1A01G045600|PF00125.17_Histone_Domain,TraesAK58CH1A01G045700|PF00125.17_Histone_Domain
group_5131	3	Conservative	TraesAK58CH1A01G060100|PF00560.26_LRR_1_Repeat,TraesAK58CH4A01G133900|PF00560.26_LRR_1_Repeat,TraesAK58CH5A01G106000|PF00560.26_LRR_1_Repeat
group_5132	2	Conservative	TraesAK58CH1A01G061600|PF03478.11_DUF295_Family,TraesAK58CH1A01G061800|PF03478.11_DUF295_Family
group_5133	2	Unknown	TraesAK58CH1A01G068000,TraesAK58CH1A01G068100
group_5134	2	Conservative	TraesAK58CH1A01G077300|PF03321.6_GH3_Family,TraesAK58CH7A01G029500|PF03321.6_GH3_Family
group_5135	2	Conservative	TraesAK58CH1A01G084700|PF02362.14_B3_Family,TraesAK58CH2A01G002800|PF02362.14_B3_Family
group_5136	2	Conservative	TraesAK58CH1A01G096600|PF04770.5_ZF-HD_dimer_Family,TraesAK58CH3A01G138500|PF04770.5_ZF-HD_dimer_Family
group_5137	2	Conservative	TraesAK58CH1A01G103100|PF00249.24_Myb_DNA-binding_Domain,TraesAK58CH1A01G105200|PF00249.24_Myb_DNA-binding_Domain
group_5138	3	Unknown	TraesAK58CH1A01G106200,TraesAK58CH5A01G035000,TraesAK58CH3A01G192900
group_5139	2	Unknown	TraesAK58CH1A01G107800,TraesAK58CH1A01G108300
group_5140	2	Conservative	TraesAK58CH1A01G123500|PF00646.26_F-box_Domain,TraesAK58CH2A01G605700|PF00646.26_F-box_Domain
group_5141	3	Conservative	TraesAK58CH1A01G141400|PF00097.18_zf-C3HC4_Domain,TraesAK58CH7A01G280800|PF00097.18_zf-C3HC4_Domain,TraesAK58CH6A01G199000|PF00097.18_zf-C3HC4_Domain
group_5142	2	Unknown	TraesAK58CH1A01G142900,TraesAK58CH3A01G210500
group_5143	3	Unknown	TraesAK58CH1A01G144100,TraesAK58CH6A01G148700,TraesAK58CH5A01G149100
group_5144	2	Unknown	TraesAK58CH1A01G156500,TraesAK58CH3A01G173000
group_5145	2	Unknown	TraesAK58CH1A01G171900,TraesAK58CH6A01G175900
group_5146	2	Conservative	TraesAK58CH1A01G180800|PF03721.7_UDPG_MGDP_dh_N_Domain|PF00984.12_UDPG_MGDP_dh_Domain|PF03720.8_UDPG_MGDP_dh_C_Domain,TraesAK58CH2A01G402800|PF03721.7_UDPG_MGDP_dh_N_Domain|PF00984.12_UDPG_MGDP_dh_Domain|PF03720.8_UDPG_MGDP_dh_C_Domain
group_5147	2	Unknown	TraesAK58CH1A01G189400,TraesAK58CH2A01G457000
group_5148	2	Conservative	TraesAK58CH1A01G245000|PF00076.15_RRM_1_Domain,TraesAK58CH5A01G175800|PF00076.15_RRM_1_Domain
group_5149	2	Unknown	TraesAK58CH1A01G245100,TraesAK58CH5A01G175900
group_5150	3	Conservative	TraesAK58CH1A01G259200|PF03167.12_UDG_Domain,TraesAK58CH7A01G590400|PF03167.12_UDG_Domain,TraesAK58CH7A01G203000|PF03167.12_UDG_Domain
group_5151	2	Unknown	TraesAK58CH1A01G279500,TraesAK58CH1A01G279600
group_5152	3	Conservative	TraesAK58CH1A01G281400|PF00702.19_Hydrolase_Domain|PF00122.13_E1-E2_ATPase_Family,TraesAK58CH5A01G164100|PF00702.19_Hydrolase_Domain|PF00122.13_E1-E2_ATPase_Family,TraesAK58CH2A01G325900|PF00702.19_Hydrolase_Domain|PF00122.13_E1-E2_ATPase_Family
group_5153	2	Unknown	TraesAK58CH1A01G298800,TraesAK58CH1A01G298900
group_5154	2	Conservative	TraesAK58CH1A01G343800|PF05699.7_hATC_Domain,TraesAK58CH1A01G447900|PF05699.7_hATC_Domain
group_5155	3	Unknown	TraesAK58CH1A01G344900,TraesAK58CH2A01G156000,TraesAK58CH6A01G279400
group_5156	2	Unknown	TraesAK58CH1A01G345300,TraesAK58CH1A01G345400
group_5157	2	Unknown	TraesAK58CH1A01G352400,TraesAK58CH1A01G352600
group_5158	2	Conservative	TraesAK58CH1A01G358000|PF04427.11_Brix_Domain,TraesAK58CH7A01G436100|PF04427.11_Brix_Domain
group_5159	2	Conservative	TraesAK58CH1A01G366600|PF00069.18_Pkinase_Domain,TraesAK58CH3A01G025300|PF00069.18_Pkinase_Domain
group_5160	2	Unknown	TraesAK58CH1A01G394100,TraesAK58CH4A01G080300
group_5161	2	Conservative	TraesAK58CH1A01G395100|PF04578.6_DUF594_Family,TraesAK58CH1A01G395300|PF04578.6_DUF594_Family
group_5162	3	Conservative	TraesAK58CH1A01G395200|PF08784.4_RPA_C_Domain|PF01336.18_tRNA_anti_Domain,TraesAK58CH4A01G217500|PF08784.4_RPA_C_Domain|PF01336.18_tRNA_anti_Domain,TraesAK58CH4A01G228400|PF08784.4_RPA_C_Domain|PF01336.18_tRNA_anti_Domain
group_5163	2	Conservative	TraesAK58CH1A01G401000|PF03492.8_Methyltransf_7_Family,TraesAK58CH1A01G401100|PF03492.8_Methyltransf_7_Family
group_5164	2	Conservative	TraesAK58CH1A01G412300|PF06839.5_zf-GRF_Domain,TraesAK58CH4A01G079300|PF06839.5_zf-GRF_Domain
group_5165	3	Unknown	TraesAK58CH1A01G416400,TraesAK58CH1A01G416600,TraesAK58CH1A01G416500
group_5166	3	Conservative	TraesAK58CH1A01G421300|PF05687.6_DUF822_Family,TraesAK58CH4A01G256400|PF05687.6_DUF822_Family,TraesAK58CH7A01G328500|PF05687.6_DUF822_Family
group_5167	3	Conservative	TraesAK58CH1A01G427000|PF01061.17_ABC2_membrane_Family|PF00005.20_ABC_tran_Domain|PF08370.4_PDR_assoc_Family,TraesAK58CH5A01G351400|PF01061.17_ABC2_membrane_Family|PF00005.20_ABC_tran_Domain|PF08370.4_PDR_assoc_Family,TraesAK58CH6A01G242600|PF01061.17_ABC2_membrane_Family|PF00005.20_ABC_tran_Domain|PF08370.4_PDR_assoc_Family
group_5168	2	Conservative	TraesAK58CH1A01G434300|PF04827.7_Plant_tran_Family,TraesAK58CH4A01G141100|PF04827.7_Plant_tran_Family
group_5169	2	Unknown	TraesAK58CH2A01G014100,TraesAK58CH2A01G014200
group_5170	2	Conservative	TraesAK58CH2A01G018600|PF07762.7_DUF1618_Family,TraesAK58CH2A01G018800|PF07762.7_DUF1618_Family
group_5171	2	Unknown	TraesAK58CH2A01G040900,TraesAK58CH2A01G041700
group_5172	3	Unknown	TraesAK58CH2A01G047600,TraesAK58CH2A01G049300,TraesAK58CH2A01G048400
group_5173	3	Conservative	TraesAK58CH2A01G061900|PF00010.19_HLH_Domain,TraesAK58CH2A01G280000|PF00010.19_HLH_Domain,TraesAK58CH5A01G365400|PF00010.19_HLH_Domain
group_5174	2	Conservative	TraesAK58CH2A01G080700|PF00646.26_F-box_Domain,TraesAK58CH2A01G080800|PF00646.26_F-box_Domain
group_5175	3	Conservative	TraesAK58CH2A01G083000|PF00010.19_HLH_Domain,TraesAK58CH4A01G471700|PF00010.19_HLH_Domain,TraesAK58CH3A01G486400|PF00010.19_HLH_Domain
group_5176	2	Unknown	TraesAK58CH2A01G084600,TraesAK58CH6A01G175000
group_5177	2	Unknown	TraesAK58CH2A01G103400,TraesAK58CH3A01G092100|PF02902.12_Peptidase_C48_Domain
group_5178	3	Conservative	TraesAK58CH2A01G114500|PF00281.12_Ribosomal_L5_Domain|PF00673.14_Ribosomal_L5_C_Domain,TraesAK58CH7A01G158500|PF00281.12_Ribosomal_L5_Domain|PF00673.14_Ribosomal_L5_C_Domain,TraesAK58CH5A01G202700|PF00281.12_Ribosomal_L5_Domain|PF00673.14_Ribosomal_L5_C_Domain
group_5179	2	Unknown	TraesAK58CH2A01G139700,TraesAK58CH2A01G262800
group_5180	2	Conservative	TraesAK58CH2A01G176600|PF01657.10_DUF26_Family,TraesAK58CH2A01G176700|PF01657.10_DUF26_Family
group_5181	2	Conservative	TraesAK58CH2A01G182000|PF01535.13_PPR_Family,TraesAK58CH5A01G087400|PF01535.13_PPR_Family
group_5182	2	Unknown	TraesAK58CH2A01G217500,TraesAK58CH6A01G196000
group_5183	2	Conservative	TraesAK58CH2A01G222100|PF00190.15_Cupin_1_Domain,TraesAK58CH4A01G281700|PF00190.15_Cupin_1_Domain
group_5184	3	Conservative	TraesAK58CH2A01G232000|PF00013.22_KH_1_Domain,TraesAK58CH3A01G106300|PF00013.22_KH_1_Domain,TraesAK58CH7A01G188400|PF00013.22_KH_1_Domain
group_5185	3	Conservative	TraesAK58CH2A01G237900|PF00443.22_UCH_Family|PF12436.1_USP7_Family|PF00917.19_MATH_Domain,TraesAK58CH5A01G079900|PF00443.22_UCH_Family|PF12436.1_USP7_Family|PF00917.19_MATH_Domain,TraesAK58CH3A01G181000|PF00443.22_UCH_Family|PF12436.1_USP7_Family|PF00917.19_MATH_Domain
group_5186	3	Unknown	TraesAK58CH2A01G246000,TraesAK58CH4A01G165800,TraesAK58CH7A01G198500
group_5187	2	Conservative	TraesAK58CH2A01G247700|PF01798.11_Nop_Family|PF08060.6_NOSIC_Domain|PF08156.6_NOP5NT_Domain,TraesAK58CH5A01G192400|PF01798.11_Nop_Family|PF08060.6_NOSIC_Domain|PF08156.6_NOP5NT_Domain
group_5188	2	Unknown	TraesAK58CH2A01G254600,TraesAK58CH7A01G559500
group_5189	2	Unknown	TraesAK58CH2A01G259200,TraesAK58CH6A01G346600
group_5190	2	Conservative	TraesAK58CH2A01G269900|PF03358.8_FMN_red_Family,TraesAK58CH2A01G270100|PF03358.8_FMN_red_Family
group_5191	2	Conservative	TraesAK58CH2A01G292700|PF07714.10_Pkinase_Tyr_Domain|PF00560.26_LRR_1_Repeat|PF08263.5_LRRNT_2_Family,TraesAK58CH5A01G062400|PF07714.10_Pkinase_Tyr_Domain|PF00560.26_LRR_1_Repeat|PF08263.5_LRRNT_2_Family
group_5192	2	Conservative	TraesAK58CH2A01G296800|PF00149.21_Metallophos_Domain,TraesAK58CH6A01G353700|PF00149.21_Metallophos_Domain
group_5193	2	Conservative	TraesAK58CH2A01G331800|PF00583.17_Acetyltransf_1_Family,TraesAK58CH2A01G348200|PF00583.17_Acetyltransf_1_Family
group_5194	3	Unknown	TraesAK58CH2A01G353000|PF03876.10_RNA_pol_Rpb7_N_Domain,TraesAK58CH4A01G242300,TraesAK58CH1A01G144600
group_5195	2	Unknown	TraesAK58CH2A01G358500,TraesAK58CH5A01G359000
group_5196	2	Conservative	TraesAK58CH2A01G407400|PF06839.5_zf-GRF_Domain,TraesAK58CH4A01G157500|PF06839.5_zf-GRF_Domain
group_5197	2	Conservative	TraesAK58CH2A01G433800|PF00651.24_BTB_Domain|PF00917.19_MATH_Domain,TraesAK58CH2A01G433900|PF00651.24_BTB_Domain|PF00917.19_MATH_Domain
group_5198	3	Conservative	TraesAK58CH2A01G479700|PF11977.1_RNase_Zc3h12a_Domain,TraesAK58CH5A01G100000|PF11977.1_RNase_Zc3h12a_Domain,TraesAK58CH6A01G111300|PF11977.1_RNase_Zc3h12a_Domain
group_5199	2	Conservative	TraesAK58CH2A01G481700|PF06839.5_zf-GRF_Domain,TraesAK58CH7A01G451500|PF06839.5_zf-GRF_Domain
group_5200	2	Conservative	TraesAK58CH2A01G501800|PF00338.15_Ribosomal_S10_Family,TraesAK58CH4A01G468500|PF00338.15_Ribosomal_S10_Family
group_5201	2	Unknown	TraesAK58CH2A01G503400,TraesAK58CH7A01G516200
group_5202	2	Unknown	TraesAK58CH2A01G508000,TraesAK58CH7A01G453800
group_5203	2	Conservative	TraesAK58CH2A01G509900|PF03004.7_Transposase_24_Family,TraesAK58CH5A01G371500|PF03004.7_Transposase_24_Family
group_5204	2	Conservative	TraesAK58CH2A01G514800|PF04640.7_PLATZ_Family,TraesAK58CH2A01G514900|PF04640.7_PLATZ_Family
group_5205	2	Unknown	TraesAK58CH2A01G522200,TraesAK58CH2A01G522300
group_5206	2	Unknown	TraesAK58CH2A01G523400,TraesAK58CH2A01G523500
group_5207	2	Unknown	TraesAK58CH2A01G546100,TraesAK58CH7A01G478800
group_5208	2	Conservative	TraesAK58CH2A01G559300|PF03081.8_Exo70_Family,TraesAK58CH2A01G559400|PF03081.8_Exo70_Family
group_5209	3	Conservative	TraesAK58CH2A01G562700|PF02362.14_B3_Family,TraesAK58CH6A01G252100|PF02362.14_B3_Family,TraesAK58CH4A01G093500|PF02362.14_B3_Family
group_5210	2	Conservative	TraesAK58CH2A01G597900|PF00141.16_peroxidase_Family,TraesAK58CH2A01G598100|PF00141.16_peroxidase_Family
group_5211	2	Conservative	TraesAK58CH2A01G600700|PF00646.26_F-box_Domain,TraesAK58CH4A01G219000|PF00646.26_F-box_Domain
group_5212	2	Conservative	TraesAK58CH2A01G600900|PF00085.13_Thioredoxin_Domain,TraesAK58CH4A01G218800|PF00085.13_Thioredoxin_Domain
group_5213	2	Conservative	TraesAK58CH2A01G601100|PF00892.13_EamA_Family,TraesAK58CH4A01G218700|PF00892.13_EamA_Family
group_5214	2	Conservative	TraesAK58CH2A01G601700|PF00719.12_Pyrophosphatase_Domain,TraesAK58CH4A01G218000|PF00719.12_Pyrophosphatase_Domain
group_5215	2	Conservative	TraesAK58CH2A01G601900|PF00226.24_DnaJ_Domain,TraesAK58CH4A01G217800|PF00226.24_DnaJ_Domain
group_5216	2	Conservative	TraesAK58CH2A01G603400|PF02798.13_GST_N_Domain|PF00043.18_GST_C_Domain,TraesAK58CH2A01G603500|PF02798.13_GST_N_Domain|PF00043.18_GST_C_Domain
group_5217	2	Unknown	TraesAK58CH2A01G616600,TraesAK58CH2A01G623400
group_5218	2	Conservative	TraesAK58CH2A01G620100|PF02826.12_2-Hacid_dh_C_Domain|PF00389.23_2-Hacid_dh_Domain,TraesAK58CH6A01G000500|PF02826.12_2-Hacid_dh_C_Domain|PF00389.23_2-Hacid_dh_Domain
group_5219	2	Conservative	TraesAK58CH2A01G620300|PF08372.3_PRT_C_Family|PF00168.23_C2_Domain,TraesAK58CH2A01G624300|PF08372.3_PRT_C_Family|PF00168.23_C2_Domain
group_5220	2	Unknown	TraesAK58CH2A01G621200,TraesAK58CH2A01G621300
group_5221	2	Conservative	TraesAK58CH3A01G041800|PF00228.13_Bowman-Birk_leg_Domain,TraesAK58CH3A01G041900|PF00228.13_Bowman-Birk_leg_Domain
group_5222	2	Conservative	TraesAK58CH3A01G055200|PF00010.19_HLH_Domain,TraesAK58CH3A01G055300|PF00010.19_HLH_Domain
group_5223	3	Conservative	TraesAK58CH3A01G056100|PF12442.1_DUF3681_Family,TraesAK58CH3A01G056200|PF12442.1_DUF3681_Family,TraesAK58CH3A01G069600|PF12442.1_DUF3681_Family
group_5224	3	Conservative	TraesAK58CH3A01G059100|PF00067.15_p450_Domain,TraesAK58CH3A01G059300|PF00067.15_p450_Domain,TraesAK58CH3A01G059200|PF00067.15_p450_Domain
group_5225	2	Unknown	TraesAK58CH3A01G065300,TraesAK58CH5A01G237500
group_5226	3	Conservative	TraesAK58CH3A01G066000|PF01112.11_Asparaginase_2_Domain,TraesAK58CH3A01G066300|PF01112.11_Asparaginase_2_Domain,TraesAK58CH3A01G066100|PF01112.11_Asparaginase_2_Domain
group_5227	3	Conservative	TraesAK58CH3A01G073100|PF00635.19_Motile_Sperm_Domain|PF00069.18_Pkinase_Domain,TraesAK58CH3A01G073200|PF00635.19_Motile_Sperm_Domain|PF00069.18_Pkinase_Domain,TraesAK58CH3A01G073300|PF00635.19_Motile_Sperm_Domain|PF00069.18_Pkinase_Domain
group_5228	2	Conservative	TraesAK58CH3A01G083600|PF00070.20_Pyr_redox_Domain|PF07992.7_Pyr_redox_2_Domain,TraesAK58CH3A01G198800|PF00070.20_Pyr_redox_Domain|PF07992.7_Pyr_redox_2_Domain
group_5229	2	Unknown	TraesAK58CH3A01G118900,TraesAK58CH3A01G119200
group_5230	2	Conservative	TraesAK58CH3A01G128700|PF01657.10_DUF26_Family,TraesAK58CH3A01G128800|PF01657.10_DUF26_Family
group_5231	2	Conservative	TraesAK58CH3A01G155800|PF00385.17_Chromo_Family|PF00665.19_rve_Domain|PF00078.20_RVT_1_Family|PF08284.4_RVP_2_Domain,TraesAK58CH5A01G081000|PF00385.17_Chromo_Family|PF00665.19_rve_Domain|PF00078.20_RVT_1_Family|PF08284.4_RVP_2_Domain
group_5232	2	Unknown	TraesAK58CH3A01G169300,TraesAK58CH4A01G201300
group_5233	3	Conservative	TraesAK58CH3A01G207900|PF02902.12_Peptidase_C48_Domain,TraesAK58CH7A01G444800|PF02902.12_Peptidase_C48_Domain,TraesAK58CH7A01G123800|PF02902.12_Peptidase_C48_Domain
group_5234	2	Conservative	TraesAK58CH3A01G249600|PF00069.18_Pkinase_Domain,TraesAK58CH3A01G249700|PF00069.18_Pkinase_Domain
group_5235	2	Conservative	TraesAK58CH3A01G266900|PF00098.16_zf-CCHC_Domain,TraesAK58CH6A01G377700|PF00098.16_zf-CCHC_Domain
group_5236	3	Conservative	TraesAK58CH3A01G279500|PF02902.12_Peptidase_C48_Domain,TraesAK58CH6A01G220500|PF02902.12_Peptidase_C48_Domain,TraesAK58CH7A01G069000|PF02902.12_Peptidase_C48_Domain
group_5237	2	Conservative	TraesAK58CH3A01G321400|PF00400.25_WD40_Repeat,TraesAK58CH7A01G593600|PF00400.25_WD40_Repeat
group_5238	2	Conservative	TraesAK58CH3A01G354500|PF03106.8_WRKY_Domain,TraesAK58CH3A01G354600|PF03106.8_WRKY_Domain
group_5239	3	Conservative	TraesAK58CH3A01G369200|PF00890.17_FAD_binding_2_Family|PF02910.13_Succ_DH_flav_C_Domain,TraesAK58CH5A01G081600|PF00890.17_FAD_binding_2_Family|PF02910.13_Succ_DH_flav_C_Domain,TraesAK58CH7A01G564000|PF00890.17_FAD_binding_2_Family|PF02910.13_Succ_DH_flav_C_Domain
group_5240	2	Unknown	TraesAK58CH3A01G422600,TraesAK58CH6A01G085400
group_5241	2	Unknown	TraesAK58CH3A01G443100,TraesAK58CH4A01G274400
group_5242	2	Divergent	TraesAK58CH3A01G460900|PF07227.4_DUF1423_Family,TraesAK58CH6A01G110000|PF04827.7_Plant_tran_Family
group_5243	2	Unknown	TraesAK58CH3A01G464100,TraesAK58CH3A01G464200
group_5244	3	Conservative	TraesAK58CH3A01G477500|PF05699.7_hATC_Domain,TraesAK58CH4A01G359000|PF05699.7_hATC_Domain,TraesAK58CH4A01G511400|PF05699.7_hATC_Domain
group_5245	2	Unknown	TraesAK58CH3A01G483900,TraesAK58CH3A01G484400
group_5246	2	Conservative	TraesAK58CH3A01G488800|PF03478.11_DUF295_Family,TraesAK58CH3A01G488900|PF03478.11_DUF295_Family
group_5247	3	Conservative	TraesAK58CH3A01G493700|PF01210.16_NAD_Gly3P_dh_N_Family|PF07479.7_NAD_Gly3P_dh_C_Domain,TraesAK58CH3A01G493800|PF01210.16_NAD_Gly3P_dh_N_Family|PF07479.7_NAD_Gly3P_dh_C_Domain,TraesAK58CH3A01G493900|PF01210.16_NAD_Gly3P_dh_N_Family|PF07479.7_NAD_Gly3P_dh_C_Domain
group_5248	2	Conservative	TraesAK58CH3A01G496400|PF01027.13_UPF0005_Family,TraesAK58CH3A01G496900|PF01027.13_UPF0005_Family
group_5249	3	Unknown	TraesAK58CH3A01G528400,TraesAK58CH3A01G528800,TraesAK58CH3A01G529100
group_5250	3	Conservative	TraesAK58CH3A01G538700|PF02496.9_ABA_WDS_Family,TraesAK58CH3A01G538800|PF02496.9_ABA_WDS_Family,TraesAK58CH3A01G538900|PF02496.9_ABA_WDS_Family
group_5251	2	Unknown	TraesAK58CH3A01G540400,TraesAK58CH3A01G540500
group_5252	2	Unknown	TraesAK58CH4A01G018400,TraesAK58CH6A01G185100
group_5253	2	Conservative	TraesAK58CH4A01G030700|PF00125.17_Histone_Domain,TraesAK58CH4A01G030800|PF00125.17_Histone_Domain
group_5254	2	Conservative	TraesAK58CH4A01G033900|PF10536.2_PMD_Domain,TraesAK58CH6A01G115500|PF10536.2_PMD_Domain
group_5255	2	Conservative	TraesAK58CH4A01G043300|PF06839.5_zf-GRF_Domain,TraesAK58CH4A01G285800|PF06839.5_zf-GRF_Domain
group_5256	2	Conservative	TraesAK58CH4A01G053700|PF07227.4_DUF1423_Family,TraesAK58CH4A01G053800|PF07227.4_DUF1423_Family
group_5257	3	Unknown	TraesAK58CH4A01G109000,TraesAK58CH7A01G589700,TraesAK58CH4A01G220600
group_5258	2	Conservative	TraesAK58CH4A01G139900|PF05368.6_NmrA_Family,TraesAK58CH6A01G408100|PF05368.6_NmrA_Family
group_5259	2	Conservative	TraesAK58CH4A01G179100|PF00190.15_Cupin_1_Domain,TraesAK58CH4A01G282100|PF00190.15_Cupin_1_Domain
group_5260	3	Conservative	TraesAK58CH4A01G179600|PF01775.10_Ribosomal_L18ae_Domain,TraesAK58CH5A01G365300|PF01775.10_Ribosomal_L18ae_Domain,TraesAK58CH5A01G065400|PF01775.10_Ribosomal_L18ae_Domain
group_5261	2	Unknown	TraesAK58CH4A01G195500,TraesAK58CH4A01G209500
group_5262	3	Conservative	TraesAK58CH4A01G208700|PF01593.17_Amino_oxidase_Domain,TraesAK58CH6A01G046100|PF01593.17_Amino_oxidase_Domain,TraesAK58CH7A01G495800|PF01593.17_Amino_oxidase_Domain
group_5263	3	Conservative	TraesAK58CH4A01G215700|PF02902.12_Peptidase_C48_Domain,TraesAK58CH6A01G342700|PF02902.12_Peptidase_C48_Domain,TraesAK58CH5A01G405300|PF02902.12_Peptidase_C48_Domain
group_5264	2	Conservative	TraesAK58CH4A01G230700|PF00082.15_Peptidase_S8_Domain,TraesAK58CH4A01G230800|PF00082.15_Peptidase_S8_Domain
group_5265	2	Conservative	TraesAK58CH4A01G245100|PF00179.19_UQ_con_Domain,TraesAK58CH4A01G247800|PF00179.19_UQ_con_Domain
group_5266	2	Conservative	TraesAK58CH4A01G308200|PF12442.1_DUF3681_Family,TraesAK58CH4A01G308300|PF12442.1_DUF3681_Family
group_5267	3	Unknown	TraesAK58CH4A01G344700,TraesAK58CH4A01G344900,TraesAK58CH4A01G345700
group_5268	2	Unknown	TraesAK58CH4A01G345300,TraesAK58CH4A01G345800
group_5269	2	Conservative	TraesAK58CH4A01G352500|PF00646.26_F-box_Domain,TraesAK58CH4A01G353100|PF00646.26_F-box_Domain
group_5270	2	Conservative	TraesAK58CH4A01G356600|PF01842.18_ACT_Domain|PF00696.21_AA_kinase_Family,TraesAK58CH7A01G570300|PF01842.18_ACT_Domain|PF00696.21_AA_kinase_Family
group_5271	3	Conservative	TraesAK58CH4A01G369700|PF00646.26_F-box_Domain,TraesAK58CH4A01G369800|PF00646.26_F-box_Domain,TraesAK58CH4A01G371100|PF00646.26_F-box_Domain
group_5272	2	Conservative	TraesAK58CH4A01G391800|PF05699.7_hATC_Domain,TraesAK58CH6A01G399000|PF05699.7_hATC_Domain
group_5273	2	Conservative	TraesAK58CH4A01G402600|PF07762.7_DUF1618_Family,TraesAK58CH4A01G402900|PF07762.7_DUF1618_Family
group_5274	2	Conservative	TraesAK58CH4A01G415600|PF01061.17_ABC2_membrane_Family|PF00005.20_ABC_tran_Domain,TraesAK58CH7A01G063700|PF01061.17_ABC2_membrane_Family|PF00005.20_ABC_tran_Domain
group_5275	2	Conservative	TraesAK58CH4A01G419200|PF01145.18_Band_7_Family,TraesAK58CH7A01G066700|PF01145.18_Band_7_Family
group_5276	2	Conservative	TraesAK58CH4A01G419400|PF09736.2_Bud13_Family,TraesAK58CH7A01G067200|PF09736.2_Bud13_Family
group_5277	2	Conservative	TraesAK58CH4A01G420600|PF00789.13_UBX_Domain,TraesAK58CH7A01G068100|PF00789.13_UBX_Domain
group_5278	2	Conservative	TraesAK58CH4A01G420900|PF00574.16_CLP_protease_Domain,TraesAK58CH7A01G068500|PF00574.16_CLP_protease_Domain
group_5279	2	Conservative	TraesAK58CH4A01G421000|PF03479.8_DUF296_Domain,TraesAK58CH7A01G068600|PF03479.8_DUF296_Domain
group_5280	2	Conservative	TraesAK58CH4A01G421200|PF03366.9_YEATS_Family,TraesAK58CH7A01G068900|PF03366.9_YEATS_Family
group_5281	2	Conservative	TraesAK58CH4A01G421600|PF02519.7_Auxin_inducible_Family,TraesAK58CH7A01G069200|PF02519.7_Auxin_inducible_Family
group_5282	2	Conservative	TraesAK58CH4A01G421700|PF04427.11_Brix_Domain,TraesAK58CH7A01G069300|PF04427.11_Brix_Domain
group_5283	2	Conservative	TraesAK58CH4A01G423300|PF01485.14_IBR_Family,TraesAK58CH7A01G070700|PF01485.14_IBR_Family
group_5284	2	Conservative	TraesAK58CH4A01G423400|PF04783.5_DUF630_Family|PF04782.5_DUF632_Family,TraesAK58CH7A01G070900|PF04783.5_DUF630_Family|PF04782.5_DUF632_Family
group_5285	2	Unknown	TraesAK58CH4A01G424000,TraesAK58CH7A01G071500
group_5286	2	Conservative	TraesAK58CH4A01G424800|PF01535.13_PPR_Family,TraesAK58CH7A01G074100|PF01535.13_PPR_Family
group_5287	2	Unknown	TraesAK58CH4A01G424900,TraesAK58CH7A01G074200
group_5288	2	Conservative	TraesAK58CH4A01G426500|PF03141.9_DUF248_Family,TraesAK58CH7A01G075300|PF03141.9_DUF248_Family
group_5289	2	Conservative	TraesAK58CH4A01G427300|PF00743.12_FMO-like_Family,TraesAK58CH7A01G485800|PF00743.12_FMO-like_Family
group_5290	2	Conservative	TraesAK58CH4A01G427400|PF09747.2_DUF2052_Family,TraesAK58CH7A01G075400|PF09747.2_DUF2052_Family
group_5291	3	Unknown	TraesAK58CH4A01G429700,TraesAK58CH7A01G076200,TraesAK58CH4A01G430400
group_5292	2	Conservative	TraesAK58CH4A01G430000|PF00227.19_Proteasome_Domain,TraesAK58CH7A01G076400|PF00227.19_Proteasome_Domain
group_5293	2	Conservative	TraesAK58CH4A01G430200|PF04072.7_LCM_Family,TraesAK58CH7A01G076600|PF04072.7_LCM_Family
group_5294	2	Unknown	TraesAK58CH4A01G430300,TraesAK58CH7A01G076700
group_5295	2	Conservative	TraesAK58CH4A01G431000|PF00046.22_Homeobox_Domain|PF02183.11_HALZ_Family,TraesAK58CH7A01G077000|PF00046.22_Homeobox_Domain|PF02183.11_HALZ_Family
group_5296	2	Conservative	TraesAK58CH4A01G431100|PF00046.22_Homeobox_Domain|PF02183.11_HALZ_Family,TraesAK58CH7A01G077100|PF00046.22_Homeobox_Domain|PF02183.11_HALZ_Family
group_5297	2	Conservative	TraesAK58CH4A01G436400|PF00246.17_Peptidase_M14_Domain,TraesAK58CH7A01G081100|PF00246.17_Peptidase_M14_Domain
group_5298	2	Conservative	TraesAK58CH4A01G437000|PF01535.13_PPR_Family,TraesAK58CH7A01G081900|PF01535.13_PPR_Family
group_5299	2	Conservative	TraesAK58CH4A01G437800|PF01535.13_PPR_Family,TraesAK58CH7A01G083100|PF01535.13_PPR_Family
group_5300	2	Conservative	TraesAK58CH4A01G437900|PF03371.8_PRP38_Family,TraesAK58CH7A01G083000|PF03371.8_PRP38_Family
group_5301	2	Conservative	TraesAK58CH4A01G438300|PF00533.19_BRCT_Family,TraesAK58CH7A01G082700|PF00533.19_BRCT_Family
group_5302	2	Conservative	TraesAK58CH4A01G438900|PF00141.16_peroxidase_Family,TraesAK58CH7A01G083900|PF00141.16_peroxidase_Family
group_5303	3	Unknown	TraesAK58CH4A01G439700,TraesAK58CH4A01G440400,TraesAK58CH4A01G440300
group_5304	2	Conservative	TraesAK58CH4A01G440700|PF05185.9_PRMT5_Family,TraesAK58CH7A01G084600|PF05185.9_PRMT5_Family
group_5305	2	Conservative	TraesAK58CH4A01G443500|PF00195.12_Chal_sti_synt_N_Domain|PF02797.8_Chal_sti_synt_C_Domain,TraesAK58CH7A01G088400|PF00195.12_Chal_sti_synt_N_Domain|PF02797.8_Chal_sti_synt_C_Domain
group_5306	2	Conservative	TraesAK58CH4A01G444300|PF00641.11_zf-RanBP_Family,TraesAK58CH7A01G088600|PF00641.11_zf-RanBP_Family
group_5307	2	Conservative	TraesAK58CH4A01G444400|PF09297.4_zf-NADH-PPase_Domain|PF00293.21_NUDIX_Domain|PF09296.4_NUDIX-like_Domain,TraesAK58CH7A01G088700|PF09297.4_zf-NADH-PPase_Domain|PF00293.21_NUDIX_Domain|PF09296.4_NUDIX-like_Domain
group_5308	2	Conservative	TraesAK58CH4A01G445300|PF08536.4_Whirly_Domain,TraesAK58CH7A01G089700|PF08536.4_Whirly_Domain
group_5309	2	Conservative	TraesAK58CH4A01G445400|PF04756.6_OST3_OST6_Family,TraesAK58CH7A01G089900|PF04756.6_OST3_OST6_Family
group_5310	2	Conservative	TraesAK58CH4A01G446000|PF09353.3_DUF1995_Domain,TraesAK58CH7A01G091200|PF09353.3_DUF1995_Domain
group_5311	2	Conservative	TraesAK58CH4A01G446100|PF01521.13_Fe-S_biosyn_Family,TraesAK58CH7A01G091300|PF01521.13_Fe-S_biosyn_Family
group_5312	2	Conservative	TraesAK58CH4A01G446500|PF00657.15_Lipase_GDSL_Family,TraesAK58CH7A01G091700|PF00657.15_Lipase_GDSL_Family
group_5313	2	Conservative	TraesAK58CH4A01G448200|PF01636.16_APH_Family|PF03109.9_ABC1_Family,TraesAK58CH7A01G095500|PF01636.16_APH_Family|PF03109.9_ABC1_Family
group_5314	3	Conservative	TraesAK58CH4A01G448300|PF00657.15_Lipase_GDSL_Family,TraesAK58CH7A01G095600|PF00657.15_Lipase_GDSL_Family,TraesAK58CH4A01G448400|PF00657.15_Lipase_GDSL_Family
group_5315	2	Conservative	TraesAK58CH4A01G450700|PF01535.13_PPR_Family,TraesAK58CH7A01G098300|PF01535.13_PPR_Family
group_5316	2	Conservative	TraesAK58CH4A01G450900|PF00956.11_NAP_Family,TraesAK58CH7A01G098500|PF00956.11_NAP_Family
group_5317	2	Conservative	TraesAK58CH4A01G451600|PF01039.15_Carboxyl_trans_Family,TraesAK58CH7A01G098700|PF01039.15_Carboxyl_trans_Family
group_5318	2	Conservative	TraesAK58CH4A01G452400|PF06955.5_XET_C_Family|PF00722.14_Glyco_hydro_16_Domain,TraesAK58CH7A01G099700|PF06955.5_XET_C_Family|PF00722.14_Glyco_hydro_16_Domain
group_5319	2	Conservative	TraesAK58CH4A01G452500|PF06955.5_XET_C_Family|PF00722.14_Glyco_hydro_16_Domain,TraesAK58CH7A01G099800|PF06955.5_XET_C_Family|PF00722.14_Glyco_hydro_16_Domain
group_5320	2	Unknown	TraesAK58CH4A01G453100,TraesAK58CH7A01G101200
group_5321	2	Conservative	TraesAK58CH4A01G453200|PF03016.8_Exostosin_Family,TraesAK58CH7A01G101100|PF03016.8_Exostosin_Family
group_5322	3	Conservative	TraesAK58CH4A01G463500|PF06839.5_zf-GRF_Domain,TraesAK58CH6A01G354900|PF06839.5_zf-GRF_Domain,TraesAK58CH7A01G458100|PF06839.5_zf-GRF_Domain
group_5323	2	Conservative	TraesAK58CH4A01G467800|PF04674.5_Phi_1_Family,TraesAK58CH7A01G063600|PF04674.5_Phi_1_Family
group_5324	2	Conservative	TraesAK58CH4A01G469100|PF00275.13_EPSP_synthase_Family,TraesAK58CH7A01G063300|PF00275.13_EPSP_synthase_Family
group_5325	2	Conservative	TraesAK58CH4A01G472300|PF00332.11_Glyco_hydro_17_Domain,TraesAK58CH7A01G061700|PF00332.11_Glyco_hydro_17_Domain
group_5326	2	Conservative	TraesAK58CH4A01G473000|PF00561.13_Abhydrolase_1_Domain,TraesAK58CH7A01G060900|PF00561.13_Abhydrolase_1_Domain
group_5327	2	Conservative	TraesAK58CH4A01G473600|PF07109.4_Mg-por_mtran_C_Family,TraesAK58CH7A01G060400|PF07109.4_Mg-por_mtran_C_Family
group_5328	2	Conservative	TraesAK58CH4A01G473800|PF06814.6_Lung_7-TM_R_Family,TraesAK58CH7A01G060200|PF06814.6_Lung_7-TM_R_Family
group_5329	2	Conservative	TraesAK58CH4A01G475700|PF08246.5_Inhibitor_I29_Domain|PF00112.16_Peptidase_C1_Domain,TraesAK58CH7A01G057400|PF08246.5_Inhibitor_I29_Domain|PF00112.16_Peptidase_C1_Domain
group_5330	2	Conservative	TraesAK58CH4A01G475800|PF00004.22_AAA_Family|PF04212.11_MIT_Domain,TraesAK58CH7A01G057500|PF00004.22_AAA_Family|PF04212.11_MIT_Domain
group_5331	2	Conservative	TraesAK58CH4A01G476200|PF12214.1_TPX2_importin_Family,TraesAK58CH7A01G058000|PF12214.1_TPX2_importin_Family
group_5332	2	Conservative	TraesAK58CH4A01G476300|PF00155.14_Aminotran_1_2_Domain,TraesAK58CH7A01G058100|PF00155.14_Aminotran_1_2_Domain
group_5333	2	Conservative	TraesAK58CH4A01G477000|PF06217.5_GAGA_bind_Domain,TraesAK58CH7A01G058500|PF06217.5_GAGA_bind_Domain
group_5334	2	Conservative	TraesAK58CH4A01G480300|PF08787.4_Alginate_lyase2_Domain,TraesAK58CH4A01G480400|PF08787.4_Alginate_lyase2_Domain
group_5335	2	Conservative	TraesAK58CH4A01G480700|PF02089.8_Palm_thioest_Domain,TraesAK58CH7A01G231800|PF02089.8_Palm_thioest_Domain
group_5336	2	Unknown	TraesAK58CH4A01G481000,TraesAK58CH7A01G054800
group_5337	2	Conservative	TraesAK58CH4A01G481900|PF01048.13_PNP_UDP_1_Domain,TraesAK58CH7A01G054300|PF01048.13_PNP_UDP_1_Domain
group_5338	2	Conservative	TraesAK58CH4A01G483500|PF08045.4_CDC14_Family,TraesAK58CH7A01G052800|PF08045.4_CDC14_Family
group_5339	2	Unknown	TraesAK58CH4A01G483600,TraesAK58CH7A01G052700
group_5340	2	Conservative	TraesAK58CH4A01G483700|PF00106.18_adh_short_Domain,TraesAK58CH7A01G052600|PF00106.18_adh_short_Domain
group_5341	2	Conservative	TraesAK58CH4A01G484100|PF00023.23_Ank_Repeat,TraesAK58CH7A01G052200|PF00023.23_Ank_Repeat
group_5342	2	Conservative	TraesAK58CH4A01G486000|PF03767.7_Acid_phosphat_B_Family,TraesAK58CH7A01G050100|PF03767.7_Acid_phosphat_B_Family
group_5343	2	Conservative	TraesAK58CH4A01G486700|PF03514.7_GRAS_Family,TraesAK58CH7A01G049700|PF03514.7_GRAS_Family
group_5344	2	Conservative	TraesAK58CH4A01G487200|PF02777.11_Sod_Fe_C_Domain|PF00081.15_Sod_Fe_N_Domain,TraesAK58CH7A01G038300|PF02777.11_Sod_Fe_C_Domain|PF00081.15_Sod_Fe_N_Domain
group_5345	2	Unknown	TraesAK58CH4A01G487300,TraesAK58CH7A01G038400
group_5346	2	Unknown	TraesAK58CH4A01G487800,TraesAK58CH7A01G038700
group_5347	2	Conservative	TraesAK58CH4A01G488400|PF08880.4_QLQ_Domain|PF08879.3_WRC_Domain,TraesAK58CH7A01G039100|PF08880.4_QLQ_Domain|PF08879.3_WRC_Domain
group_5348	2	Conservative	TraesAK58CH4A01G488500|PF00804.18_Syntaxin_Domain|PF05739.12_SNARE_Family,TraesAK58CH7A01G039200|PF00804.18_Syntaxin_Domain|PF05739.12_SNARE_Family
group_5349	2	Conservative	TraesAK58CH4A01G488600|PF05739.12_SNARE_Family,TraesAK58CH7A01G039300|PF05739.12_SNARE_Family
group_5350	2	Conservative	TraesAK58CH4A01G489000|PF03824.9_NicO_Family,TraesAK58CH7A01G039500|PF03824.9_NicO_Family
group_5351	2	Conservative	TraesAK58CH4A01G491300|PF07837.5_FTCD_N_Domain|PF02971.7_FTCD_Domain,TraesAK58CH7A01G041700|PF07837.5_FTCD_N_Domain|PF02971.7_FTCD_Domain
group_5352	2	Unknown	TraesAK58CH4A01G493000,TraesAK58CH7A01G042600
group_5353	2	Unknown	TraesAK58CH4A01G493300,TraesAK58CH4A01G493500
group_5354	2	Conservative	TraesAK58CH4A01G497000|PF05648.7_PEX11_Family,TraesAK58CH7A01G047300|PF05648.7_PEX11_Family
group_5355	2	Conservative	TraesAK58CH4A01G497100|PF00141.16_peroxidase_Family|PF01566.11_Nramp_Family,TraesAK58CH7A01G047400|PF00141.16_peroxidase_Family|PF01566.11_Nramp_Family
group_5356	2	Conservative	TraesAK58CH4A01G500500|PF00686.12_CBM_20_Family|PF01326.12_PPDK_N_Family,TraesAK58CH7A01G036500|PF00686.12_CBM_20_Family|PF01326.12_PPDK_N_Family
group_5357	2	Conservative	TraesAK58CH4A01G509300|PF00249.24_Myb_DNA-binding_Domain,TraesAK58CH7A01G030200|PF00249.24_Myb_DNA-binding_Domain
group_5358	2	Unknown	TraesAK58CH4A01G510400,TraesAK58CH7A01G029700
group_5359	2	Conservative	TraesAK58CH4A01G511600|PF02798.13_GST_N_Domain,TraesAK58CH7A01G028100|PF02798.13_GST_N_Domain
group_5360	2	Unknown	TraesAK58CH4A01G512300,TraesAK58CH7A01G027600
group_5361	2	Conservative	TraesAK58CH4A01G512800|PF11926.1_DUF3444_Family,TraesAK58CH7A01G026600|PF11926.1_DUF3444_Family
group_5362	3	Conservative	TraesAK58CH4A01G512900|PF01554.11_MatE_Family,TraesAK58CH4A01G513100|PF01554.11_MatE_Family,TraesAK58CH4A01G513000|PF01554.11_MatE_Family
group_5363	2	Conservative	TraesAK58CH4A01G515000|PF00076.15_RRM_1_Domain,TraesAK58CH7A01G024300|PF00076.15_RRM_1_Domain
group_5364	2	Conservative	TraesAK58CH4A01G516400|PF00067.15_p450_Domain,TraesAK58CH7A01G023100|PF00067.15_p450_Domain
group_5365	2	Unknown	TraesAK58CH4A01G516500,TraesAK58CH7A01G023400
group_5366	2	Conservative	TraesAK58CH4A01G517300|PF00240.16_ubiquitin_Domain,TraesAK58CH7A01G021800|PF00240.16_ubiquitin_Domain
group_5367	2	Conservative	TraesAK58CH4A01G517600|PF01535.13_PPR_Family,TraesAK58CH7A01G021400|PF01535.13_PPR_Family
group_5368	2	Conservative	TraesAK58CH4A01G519500|PF00892.13_EamA_Family,TraesAK58CH7A01G019100|PF00892.13_EamA_Family
group_5369	2	Conservative	TraesAK58CH4A01G519600|PF00892.13_EamA_Family,TraesAK58CH7A01G019000|PF00892.13_EamA_Family
group_5370	2	Conservative	TraesAK58CH4A01G519700|PF00097.18_zf-C3HC4_Domain,TraesAK58CH7A01G018900|PF00097.18_zf-C3HC4_Domain
group_5371	2	Conservative	TraesAK58CH4A01G521600|PF00046.22_Homeobox_Domain|PF07526.4_POX_Domain,TraesAK58CH7A01G016900|PF00046.22_Homeobox_Domain|PF07526.4_POX_Domain
group_5372	2	Conservative	TraesAK58CH4A01G521700|PF06749.5_DUF1218_Family,TraesAK58CH7A01G016800|PF06749.5_DUF1218_Family
group_5373	2	Conservative	TraesAK58CH4A01G522400|PF03629.11_DUF303_Family,TraesAK58CH7A01G015800|PF03629.11_DUF303_Family
group_5374	2	Conservative	TraesAK58CH4A01G524800|PF05903.7_DUF862_Domain,TraesAK58CH7A01G013800|PF05903.7_DUF862_Domain
group_5375	2	Unknown	TraesAK58CH4A01G526400,TraesAK58CH7A01G012800
group_5376	2	Conservative	TraesAK58CH4A01G526500|PF00249.24_Myb_DNA-binding_Domain,TraesAK58CH7A01G012700|PF00249.24_Myb_DNA-binding_Domain
group_5377	2	Unknown	TraesAK58CH4A01G526600,TraesAK58CH7A01G012600
group_5378	2	Conservative	TraesAK58CH4A01G526700|PF01656.16_CbiA_Domain,TraesAK58CH7A01G012500|PF01656.16_CbiA_Domain
group_5379	2	Conservative	TraesAK58CH4A01G528800|PF05185.9_PRMT5_Family,TraesAK58CH7A01G010600|PF05185.9_PRMT5_Family
group_5380	2	Conservative	TraesAK58CH4A01G529100|PF03514.7_GRAS_Family,TraesAK58CH7A01G010400|PF03514.7_GRAS_Family
group_5381	2	Conservative	TraesAK58CH4A01G532300|PF03469.7_XH_Domain,TraesAK58CH7A01G008500|PF03469.7_XH_Domain
group_5382	2	Conservative	TraesAK58CH4A01G532600|PF00400.25_WD40_Repeat,TraesAK58CH7A01G008300|PF00400.25_WD40_Repeat
group_5383	2	Conservative	TraesAK58CH4A01G533600|PF02365.8_NAM_Family,TraesAK58CH7A01G007400|PF02365.8_NAM_Family
group_5384	2	Conservative	TraesAK58CH4A01G533700|PF00494.12_SQS_PSY_Domain,TraesAK58CH7A01G007200|PF00494.12_SQS_PSY_Domain
group_5385	2	Conservative	TraesAK58CH4A01G533800|PF12576.1_DUF3754_Family,TraesAK58CH7A01G007100|PF12576.1_DUF3754_Family
group_5386	3	Conservative	TraesAK58CH4A01G535500|PF00560.26_LRR_1_Repeat|PF08263.5_LRRNT_2_Family,TraesAK58CH4A01G535700|PF00560.26_LRR_1_Repeat|PF08263.5_LRRNT_2_Family,TraesAK58CH4A01G538200|PF00560.26_LRR_1_Repeat|PF08263.5_LRRNT_2_Family
group_5387	2	Conservative	TraesAK58CH4A01G536800|PF01344.18_Kelch_1_Repeat,TraesAK58CH4A01G537700|PF01344.18_Kelch_1_Repeat
group_5388	2	Conservative	TraesAK58CH4A01G539000|PF02770.12_Acyl-CoA_dh_M_Domain|PF01756.12_ACOX_Family,TraesAK58CH7A01G003600|PF02770.12_Acyl-CoA_dh_M_Domain|PF01756.12_ACOX_Family
group_5389	2	Conservative	TraesAK58CH4A01G539300|PF04209.6_HgmA_Family,TraesAK58CH7A01G003200|PF04209.6_HgmA_Family
group_5390	2	Conservative	TraesAK58CH4A01G539800|PF00076.15_RRM_1_Domain|PF04059.5_RRM_2_Family,TraesAK58CH7A01G002600|PF00076.15_RRM_1_Domain|PF04059.5_RRM_2_Family
group_5391	2	Conservative	TraesAK58CH4A01G543100|PF02365.8_NAM_Family,TraesAK58CH7A01G000300|PF02365.8_NAM_Family
group_5392	3	Conservative	TraesAK58CH5A01G019700|PF03061.15_4HBT_Domain,TraesAK58CH5A01G019900|PF03061.15_4HBT_Domain,TraesAK58CH5A01G019800|PF03061.15_4HBT_Domain
group_5393	2	Conservative	TraesAK58CH5A01G020300|PF04578.6_DUF594_Family,TraesAK58CH7A01G586500|PF04578.6_DUF594_Family
group_5394	2	Conservative	TraesAK58CH5A01G111800|PF00561.13_Abhydrolase_1_Domain,TraesAK58CH6A01G049700|PF00561.13_Abhydrolase_1_Domain
group_5395	2	Conservative	TraesAK58CH5A01G116600|PF04815.8_Sec23_helical_Domain|PF04810.8_zf-Sec23_Sec24_Domain|PF04811.8_Sec23_trunk_Domain,TraesAK58CH7A01G417000|PF04815.8_Sec23_helical_Domain|PF04810.8_zf-Sec23_Sec24_Domain|PF04811.8_Sec23_trunk_Domain
group_5396	2	Conservative	TraesAK58CH5A01G180600|PF02265.9_S1-P1_nuclease_Domain,TraesAK58CH6A01G253800|PF02265.9_S1-P1_nuclease_Domain
group_5397	3	Conservative	TraesAK58CH5A01G199100|PF00069.18_Pkinase_Domain,TraesAK58CH7A01G454200|PF00069.18_Pkinase_Domain,TraesAK58CH7A01G186900|PF00069.18_Pkinase_Domain
group_5398	3	Unknown	TraesAK58CH5A01G216400,TraesAK58CH6A01G285100,TraesAK58CH7A01G599700
group_5399	2	Conservative	TraesAK58CH5A01G236800|PF04819.5_DUF716_Family,TraesAK58CH5A01G237000|PF04819.5_DUF716_Family
group_5400	2	Conservative	TraesAK58CH5A01G240600|PF00646.26_F-box_Domain,TraesAK58CH7A01G218100|PF00646.26_F-box_Domain
group_5401	2	Conservative	TraesAK58CH5A01G291200|PF00498.19_FHA_Family,TraesAK58CH5A01G291300|PF00498.19_FHA_Family
group_5402	2	Unknown	TraesAK58CH5A01G340200,TraesAK58CH5A01G340400
group_5403	3	Conservative	TraesAK58CH5A01G386900|PF00195.12_Chal_sti_synt_N_Domain|PF02797.8_Chal_sti_synt_C_Domain,TraesAK58CH5A01G387000|PF00195.12_Chal_sti_synt_N_Domain|PF02797.8_Chal_sti_synt_C_Domain,TraesAK58CH5A01G387100|PF00195.12_Chal_sti_synt_N_Domain|PF02797.8_Chal_sti_synt_C_Domain
group_5404	2	Conservative	TraesAK58CH5A01G421500|PF00070.20_Pyr_redox_Domain|PF07992.7_Pyr_redox_2_Domain,TraesAK58CH7A01G494400|PF00070.20_Pyr_redox_Domain|PF07992.7_Pyr_redox_2_Domain
group_5405	2	Conservative	TraesAK58CH5A01G426200|PF00280.11_potato_inhibit_Domain,TraesAK58CH5A01G426300|PF00280.11_potato_inhibit_Domain
group_5406	2	Conservative	TraesAK58CH5A01G429600|PF05495.5_zf-CHY_Domain|PF01814.16_Hemerythrin_Domain,TraesAK58CH7A01G452600|PF05495.5_zf-CHY_Domain|PF01814.16_Hemerythrin_Domain
group_5407	2	Conservative	TraesAK58CH5A01G439700|PF03478.11_DUF295_Family,TraesAK58CH5A01G439900|PF03478.11_DUF295_Family
group_5408	2	Conservative	TraesAK58CH5A01G481500|PF07019.5_Rab5ip_Family,TraesAK58CH6A01G324500|PF07019.5_Rab5ip_Family
group_5409	2	Unknown	TraesAK58CH5A01G525400,TraesAK58CH5A01G525500
group_5410	3	Conservative	TraesAK58CH5A01G549600|PF00010.19_HLH_Domain,TraesAK58CH5A01G549700|PF00010.19_HLH_Domain,TraesAK58CH5A01G549800|PF00010.19_HLH_Domain
group_5411	3	Conservative	TraesAK58CH5A01G557800|PF00646.26_F-box_Domain,TraesAK58CH5A01G558200|PF00646.26_F-box_Domain,TraesAK58CH5A01G558100|PF00646.26_F-box_Domain
group_5412	2	Conservative	TraesAK58CH5A01G561600|PF00190.15_Cupin_1_Domain,TraesAK58CH5A01G561700|PF00190.15_Cupin_1_Domain
group_5413	2	Conservative	TraesAK58CH6A01G014900|PF02536.7_mTERF_Family,TraesAK58CH6A01G016900|PF02536.7_mTERF_Family
group_5414	2	Unknown	TraesAK58CH6A01G034500,TraesAK58CH7A01G469800
group_5415	2	Unknown	TraesAK58CH6A01G036800,TraesAK58CH6A01G182200
group_5416	2	Unknown	TraesAK58CH6A01G051700,TraesAK58CH6A01G254700
group_5417	2	Conservative	TraesAK58CH6A01G088700|PF00097.18_zf-C3HC4_Domain,TraesAK58CH6A01G088800|PF00097.18_zf-C3HC4_Domain
group_5418	2	Conservative	TraesAK58CH6A01G138600|PF01885.9_PTS_2-RNA_Family,TraesAK58CH6A01G138700|PF01885.9_PTS_2-RNA_Family
group_5419	2	Conservative	TraesAK58CH6A01G152500|PF00069.18_Pkinase_Domain,TraesAK58CH7A01G511100|PF00069.18_Pkinase_Domain
group_5420	2	Conservative	TraesAK58CH6A01G155600|PF00582.19_Usp_Domain,TraesAK58CH7A01G479100|PF00582.19_Usp_Domain
group_5421	2	Conservative	TraesAK58CH6A01G165500|PF05699.7_hATC_Domain,TraesAK58CH7A01G065300|PF05699.7_hATC_Domain
group_5422	2	Conservative	TraesAK58CH6A01G173800|PF10536.2_PMD_Domain,TraesAK58CH7A01G481000|PF10536.2_PMD_Domain
group_5423	2	Conservative	TraesAK58CH6A01G209200|PF07893.6_DUF1668_Family,TraesAK58CH6A01G209400|PF07893.6_DUF1668_Family
group_5424	2	Unknown	TraesAK58CH6A01G218900,TraesAK58CH7A01G126300
group_5425	2	Unknown	TraesAK58CH6A01G271400,TraesAK58CH7A01G065600
group_5426	2	Conservative	TraesAK58CH6A01G290300|PF03005.8_DUF231_Family,TraesAK58CH6A01G290400|PF03005.8_DUF231_Family
group_5427	2	Conservative	TraesAK58CH6A01G294700|PF00657.15_Lipase_GDSL_Family,TraesAK58CH6A01G295200|PF00657.15_Lipase_GDSL_Family
group_5428	2	Conservative	TraesAK58CH6A01G335800|PF00855.10_PWWP_Domain,TraesAK58CH7A01G229900|PF00855.10_PWWP_Domain
group_5429	2	Conservative	TraesAK58CH6A01G335900|PF00069.18_Pkinase_Domain,TraesAK58CH6A01G336100|PF00069.18_Pkinase_Domain
group_5430	2	Conservative	TraesAK58CH6A01G355100|PF00257.12_Dehydrin_Family,TraesAK58CH6A01G355300|PF00257.12_Dehydrin_Family
group_5431	2	Unknown	TraesAK58CH6A01G365300,TraesAK58CH7A01G596400
group_5432	2	Conservative	TraesAK58CH6A01G366700|PF03101.8_FAR1_Domain|PF04434.10_SWIM_Domain|PF10551.2_MULE_Domain,TraesAK58CH7A01G465900|PF03101.8_FAR1_Domain|PF04434.10_SWIM_Domain|PF10551.2_MULE_Domain
group_5433	2	Conservative	TraesAK58CH6A01G406800|PF00067.15_p450_Domain,TraesAK58CH6A01G407000|PF00067.15_p450_Domain
group_5434	3	Conservative	TraesAK58CH7A01G005300|PF03141.9_DUF248_Family,TraesAK58CH7A01G005400|PF03141.9_DUF248_Family,TraesAK58CH7A01G005500|PF03141.9_DUF248_Family
group_5435	2	Conservative	TraesAK58CH7A01G017500|PF00139.12_Lectin_legB_Domain,TraesAK58CH7A01G018700|PF00139.12_Lectin_legB_Domain
group_5436	2	Divergent	TraesAK58CH7A01G032400|PF02892.8_zf-BED_Domain|PF04937.8_DUF659_Family,TraesAK58CH7A01G317700|PF02892.8_zf-BED_Domain|PF05699.7_hATC_Domain|PF04937.8_DUF659_Family
group_5437	2	Conservative	TraesAK58CH7A01G057700|PF03151.9_TPT_Family|PF00892.13_EamA_Family,TraesAK58CH7A01G159600|PF03151.9_TPT_Family|PF00892.13_EamA_Family
group_5438	2	Unknown	TraesAK58CH7A01G057800,TraesAK58CH7A01G159700
group_5439	3	Conservative	TraesAK58CH7A01G064900|PF00005.20_ABC_tran_Domain|PF00664.16_ABC_membrane_Family,TraesAK58CH7A01G065100|PF00005.20_ABC_tran_Domain|PF00664.16_ABC_membrane_Family,TraesAK58CH7A01G065000|PF00005.20_ABC_tran_Domain|PF00664.16_ABC_membrane_Family
group_5440	3	Conservative	TraesAK58CH7A01G080600|PF00201.11_UDPGT_Family,TraesAK58CH7A01G080700|PF00201.11_UDPGT_Family,TraesAK58CH7A01G080800|PF00201.11_UDPGT_Family
group_5441	2	Unknown	TraesAK58CH7A01G096600,TraesAK58CH7A01G097000
group_5442	2	Conservative	TraesAK58CH7A01G112400|PF00234.15_Tryp_alpha_amyl_Family,TraesAK58CH7A01G112700|PF00234.15_Tryp_alpha_amyl_Family
group_5443	2	Unknown	TraesAK58CH7A01G186500,TraesAK58CH7A01G461700
group_5444	3	Conservative	TraesAK58CH7A01G197800|PF06839.5_zf-GRF_Domain,TraesAK58CH7A01G503600|PF06839.5_zf-GRF_Domain,TraesAK58CH7A01G503700|PF06839.5_zf-GRF_Domain
group_5445	2	Conservative	TraesAK58CH7A01G255900|PF00226.24_DnaJ_Domain|PF11875.1_DUF3395_Family,TraesAK58CH7A01G387700|PF00226.24_DnaJ_Domain|PF11875.1_DUF3395_Family
group_5446	3	Conservative	TraesAK58CH7A01G402000|PF00789.13_UBX_Domain|PF08059.6_SEP_Domain,TraesAK58CH7A01G402400|PF00789.13_UBX_Domain|PF08059.6_SEP_Domain,TraesAK58CH7A01G402200|PF00789.13_UBX_Domain|PF08059.6_SEP_Domain
group_5447	2	Unknown	TraesAK58CH7A01G435300,TraesAK58CH7A01G435400
group_5448	2	Conservative	TraesAK58CH7A01G513500|PF00011.14_HSP20_Family,TraesAK58CH7A01G522700|PF00011.14_HSP20_Family
group_5449	2	Unknown	TraesAK58CH7A01G520500,TraesAK58CH7A01G520600
group_5450	2	Unknown	TraesAK58CH7A01G528000,TraesAK58CH7A01G528100
group_5451	2	Divergent	TraesAK58CH7A01G539600|PF00931.15_NB-ARC_Domain|PF00078.20_RVT_1_Family,TraesAK58CH7A01G539700|PF00078.20_RVT_1_Family
group_5452	2	Unknown	TraesAK58CH7A01G555800,TraesAK58CH7A01G555900
group_5453	2	Unknown	TraesAK58CH7A01G570800,TraesAK58CH7A01G570900
group_5454	2	Unknown	TraesAK58CH7A01G573700,TraesAK58CH7A01G574000
group_5455	2	Unknown	TraesAK58CH7A01G582300,TraesAK58CH7A01G582700
group_5937	3	Unknown	TraesAK58CH2A01G218900,TraesAK58CH7A01G013500,TraesAK58CH2A01G034300
group_5948	3	Unknown	TraesAK58CH5A01G351700,TraesAK58CH5A01G352100,TraesAK58CH5A01G348900
group_5949	3	Unknown	TraesAK58CH7A01G503300,TraesAK58CH7A01G503900,TraesAK58CH7A01G503200
group_5967	3	Unknown	TraesAK58CH2A01G353800,TraesAK58CH6A01G073600,TraesAK58CH4A01G164200
group_5968	3	Unknown	TraesAK58CH7A01G256000,TraesAK58CH7A01G387600,TraesAK58CH6A01G201000
group_5970	3	Unknown	TraesAK58CH6A01G364800,TraesAK58CH7A01G114100,TraesAK58CH1A01G048300
group_5971	3	Unknown	TraesAK58CH6A01G228800,TraesAK58CH6A01G370700,TraesAK58CH2A01G154800
group_5972	3	Unknown	TraesAK58CH1A01G245200,TraesAK58CH7A01G589200,TraesAK58CH2A01G242100
group_5973	3	Unknown	TraesAK58CH2A01G242400,TraesAK58CH7A01G144300,TraesAK58CH2A01G242300
group_5974	3	Unknown	TraesAK58CH1A01G087500,TraesAK58CH6A01G266100,TraesAK58CH4A01G284300
group_6082	2	Conservative	TraesAK58CH1A01G060600|PF00190.15_Cupin_1_Domain,TraesAK58CH1A01G061000|PF00190.15_Cupin_1_Domain
group_6204	2	Conservative	TraesAK58CH1A01G099000|PF02567.9_PhzC-PhzF_Family,TraesAK58CH4A01G481500|PF02567.9_PhzC-PhzF_Family
group_7776	2	Unknown	TraesAK58CH2A01G037500,TraesAK58CH2A01G037700
group_10153	2	Conservative	TraesAK58CH3A01G016900|PF02826.12_2-Hacid_dh_C_Domain|PF00389.23_2-Hacid_dh_Domain,TraesAK58CH4A01G039700|PF02826.12_2-Hacid_dh_C_Domain|PF00389.23_2-Hacid_dh_Domain
group_10351	2	Unknown	TraesAK58CH3A01G084500,TraesAK58CH3A01G084600
group_14026	2	Unknown	TraesAK58CH4A01G452700,TraesAK58CH7A01G100400
group_14028	2	Unknown	TraesAK58CH4A01G454300|PF00319.11_SRF-TF_Domain,TraesAK58CH7A01G101700
group_14094	2	Unknown	TraesAK58CH4A01G483800,TraesAK58CH7A01G052500
group_14095	2	Unknown	TraesAK58CH4A01G483900,TraesAK58CH7A01G052400
group_14102	2	Conservative	TraesAK58CH5A01G000900|PF00332.11_Glyco_hydro_17_Domain|PF07983.6_X8_Domain,TraesAK58CH5A01G001000|PF00332.11_Glyco_hydro_17_Domain|PF07983.6_X8_Domain
group_14123	2	Conservative	TraesAK58CH5A01G010200|PF04570.7_DUF581_Family,TraesAK58CH7A01G185600|PF04570.7_DUF581_Family
group_16841	2	Conservative	TraesAK58CH6A01G153300|PF04833.8_COBRA_Family,TraesAK58CH6A01G332300|PF04833.8_COBRA_Family
group_19775	2	Unknown	TraesAK58CH1A01G001100,TraesAK58CH1A01G003000
group_19776	2	Unknown	TraesAK58CH1A01G001900,TraesAK58CH1A01G004000
group_19777	2	Unknown	TraesAK58CH1A01G002100,TraesAK58CH1A01G004200
group_19778	2	Unknown	TraesAK58CH1A01G002300,TraesAK58CH1A01G004700
group_19779	2	Unknown	TraesAK58CH1A01G004100,TraesAK58CH1A01G004600
group_19780	2	Conservative	TraesAK58CH1A01G025800|PF09353.3_DUF1995_Domain,TraesAK58CH2A01G423100|PF09353.3_DUF1995_Domain
group_19781	2	Unknown	TraesAK58CH1A01G027100,TraesAK58CH1A01G027900
group_19782	2	Conservative	TraesAK58CH1A01G034300|PF00280.11_potato_inhibit_Domain,TraesAK58CH1A01G034700|PF00280.11_potato_inhibit_Domain
group_19783	2	Unknown	TraesAK58CH1A01G054800,TraesAK58CH7A01G455100
group_19784	2	Conservative	TraesAK58CH1A01G072300|PF00023.23_Ank_Repeat,TraesAK58CH1A01G072400|PF00023.23_Ank_Repeat
group_19785	2	Unknown	TraesAK58CH1A01G077400,TraesAK58CH1A01G077500
group_19786	2	Unknown	TraesAK58CH1A01G078600,TraesAK58CH1A01G078800
group_19787	2	Unknown	TraesAK58CH1A01G078700,TraesAK58CH2A01G558000
group_19788	2	Conservative	TraesAK58CH1A01G083100|PF00646.26_F-box_Domain,TraesAK58CH1A01G083200|PF00646.26_F-box_Domain
group_19789	2	Conservative	TraesAK58CH1A01G096700|PF08244.5_Glyco_hydro_32C_Domain|PF00251.13_Glyco_hydro_32N_Domain,TraesAK58CH4A01G114800|PF08244.5_Glyco_hydro_32C_Domain|PF00251.13_Glyco_hydro_32N_Domain
group_19790	2	Conservative	TraesAK58CH1A01G110300|PF10536.2_PMD_Domain,TraesAK58CH2A01G248300|PF10536.2_PMD_Domain
group_19791	2	Conservative	TraesAK58CH1A01G118400|PF03435.11_Saccharop_dh_Family,TraesAK58CH4A01G077800|PF03435.11_Saccharop_dh_Family
group_19792	2	Conservative	TraesAK58CH1A01G119600|PF12274.1_DUF3615_Family,TraesAK58CH3A01G394600|PF12274.1_DUF3615_Family
group_19793	2	Conservative	TraesAK58CH1A01G131200|PF02992.7_Transposase_21_Family,TraesAK58CH2A01G237000|PF02992.7_Transposase_21_Family
group_19794	2	Conservative	TraesAK58CH1A01G136000|PF03893.9_Lipase3_N_Domain|PF01764.18_Lipase_3_Family,TraesAK58CH7A01G144100|PF03893.9_Lipase3_N_Domain|PF01764.18_Lipase_3_Family
group_19795	2	Conservative	TraesAK58CH1A01G136200|PF10536.2_PMD_Domain,TraesAK58CH5A01G158500|PF10536.2_PMD_Domain
group_19796	2	Unknown	TraesAK58CH1A01G142500,TraesAK58CH1A01G142600
group_19797	2	Conservative	TraesAK58CH1A01G146000|PF00013.22_KH_1_Domain,TraesAK58CH3A01G064000|PF00013.22_KH_1_Domain
group_19798	2	Conservative	TraesAK58CH1A01G147200|PF03951.12_Gln-synt_N_Domain|PF00120.17_Gln-synt_C_Domain,TraesAK58CH5A01G362200|PF03951.12_Gln-synt_N_Domain|PF00120.17_Gln-synt_C_Domain
group_19799	2	Conservative	TraesAK58CH1A01G148700|PF00507.12_Oxidored_q4_Family,TraesAK58CH7A01G094800|PF00507.12_Oxidored_q4_Family
group_19800	2	Unknown	TraesAK58CH1A01G151300,TraesAK58CH5A01G185700
group_19801	2	Conservative	TraesAK58CH1A01G165000|PF00164.18_Ribosomal_S12_Family,TraesAK58CH7A01G213400|PF00164.18_Ribosomal_S12_Family
group_19802	2	Conservative	TraesAK58CH1A01G165900|PF11891.1_DUF3411_Family,TraesAK58CH7A01G156700|PF11891.1_DUF3411_Family
group_19803	2	Unknown	TraesAK58CH1A01G171100,TraesAK58CH2A01G234600
group_19804	2	Conservative	TraesAK58CH1A01G194900|PF02798.13_GST_N_Domain|PF00043.18_GST_C_Domain,TraesAK58CH1A01G195000|PF02798.13_GST_N_Domain|PF00043.18_GST_C_Domain
group_19805	2	Unknown	TraesAK58CH1A01G196000,TraesAK58CH5A01G064300
group_19806	2	Conservative	TraesAK58CH1A01G209000|PF00069.18_Pkinase_Domain,TraesAK58CH2A01G605000|PF00069.18_Pkinase_Domain
group_19807	2	Unknown	TraesAK58CH1A01G219700,TraesAK58CH2A01G256600
group_19808	2	Conservative	TraesAK58CH1A01G250900|PF00249.24_Myb_DNA-binding_Domain,TraesAK58CH6A01G351900|PF00249.24_Myb_DNA-binding_Domain
group_19809	2	Unknown	TraesAK58CH1A01G251100,TraesAK58CH7A01G319800
group_19810	2	Conservative	TraesAK58CH1A01G280500|PF04859.5_DUF641_Family,TraesAK58CH2A01G167600|PF04859.5_DUF641_Family
group_19811	2	Conservative	TraesAK58CH1A01G298600|PF03108.8_MuDR_Family|PF10551.2_MULE_Domain,TraesAK58CH4A01G244400|PF03108.8_MuDR_Family|PF10551.2_MULE_Domain
group_19812	2	Unknown	TraesAK58CH1A01G323400,TraesAK58CH1A01G323700
group_19813	2	Conservative	TraesAK58CH1A01G323500|PF00141.16_peroxidase_Family,TraesAK58CH1A01G323800|PF00141.16_peroxidase_Family
group_19814	2	Unknown	TraesAK58CH1A01G328600,TraesAK58CH1A01G328700
group_19815	2	Conservative	TraesAK58CH1A01G335700|PF05699.7_hATC_Domain,TraesAK58CH1A01G335800|PF05699.7_hATC_Domain
group_19816	2	Conservative	TraesAK58CH1A01G340000|PF07714.10_Pkinase_Tyr_Domain|PF00560.26_LRR_1_Repeat|PF08263.5_LRRNT_2_Family,TraesAK58CH3A01G488700|PF07714.10_Pkinase_Tyr_Domain|PF00560.26_LRR_1_Repeat|PF08263.5_LRRNT_2_Family
group_19817	2	Conservative	TraesAK58CH1A01G343300|PF00646.26_F-box_Domain,TraesAK58CH1A01G344200|PF00646.26_F-box_Domain
group_19818	2	Unknown	TraesAK58CH1A01G343400,TraesAK58CH1A01G344000
group_19819	2	Unknown	TraesAK58CH1A01G356800,TraesAK58CH4A01G512000
group_19820	2	Unknown	TraesAK58CH1A01G399300,TraesAK58CH1A01G399400
group_19821	2	Conservative	TraesAK58CH1A01G405600|PF00394.15_Cu-oxidase_Domain|PF07731.7_Cu-oxidase_2_Domain|PF07732.8_Cu-oxidase_3_Domain,TraesAK58CH4A01G383500|PF00394.15_Cu-oxidase_Domain|PF07731.7_Cu-oxidase_2_Domain|PF07732.8_Cu-oxidase_3_Domain
group_19822	2	Unknown	TraesAK58CH1A01G416000,TraesAK58CH1A01G417000
group_19823	2	Conservative	TraesAK58CH1A01G420000|PF05699.7_hATC_Domain,TraesAK58CH3A01G281400|PF05699.7_hATC_Domain
group_19824	2	Unknown	TraesAK58CH1A01G454400,TraesAK58CH1A01G455300
group_19825	2	Unknown	TraesAK58CH2A01G008100,TraesAK58CH4A01G443200
group_19826	2	Unknown	TraesAK58CH2A01G013900,TraesAK58CH2A01G592800
group_19827	2	Unknown	TraesAK58CH2A01G018700,TraesAK58CH2A01G018900
group_19828	2	Conservative	TraesAK58CH2A01G021400|PF00067.15_p450_Domain,TraesAK58CH2A01G022800|PF00067.15_p450_Domain
group_19829	2	Conservative	TraesAK58CH2A01G021900|PF03106.8_WRKY_Domain,TraesAK58CH2A01G023300|PF03106.8_WRKY_Domain
group_19830	2	Unknown	TraesAK58CH2A01G038300,TraesAK58CH2A01G038400
group_19831	2	Unknown	TraesAK58CH2A01G060200,TraesAK58CH2A01G098400
group_19832	2	Conservative	TraesAK58CH2A01G065200|PF04564.8_U-box_Domain,TraesAK58CH2A01G163500|PF04564.8_U-box_Domain
group_19833	2	Unknown	TraesAK58CH2A01G083800,TraesAK58CH2A01G086100
group_19834	2	Conservative	TraesAK58CH2A01G089700|PF11799.1_IMS_C_Family|PF00817.13_IMS_Family,TraesAK58CH5A01G006800|PF11799.1_IMS_C_Family|PF00817.13_IMS_Family
group_19835	2	Unknown	TraesAK58CH2A01G103500,TraesAK58CH3A01G091900|PF02902.12_Peptidase_C48_Domain
group_19836	2	Conservative	TraesAK58CH2A01G107600|PF00497.13_SBP_bac_3_Domain|PF00060.19_Lig_chan_Family|PF01094.21_ANF_receptor_Family,TraesAK58CH3A01G307300|PF00497.13_SBP_bac_3_Domain|PF00060.19_Lig_chan_Family|PF01094.21_ANF_receptor_Family
group_19837	2	Unknown	TraesAK58CH2A01G158700,TraesAK58CH2A01G236600
group_19838	2	Unknown	TraesAK58CH2A01G198600,TraesAK58CH4A01G277500
group_19839	2	Unknown	TraesAK58CH2A01G198700,TraesAK58CH4A01G277600
group_19840	2	Unknown	TraesAK58CH2A01G211500,TraesAK58CH6A01G211600
group_19841	2	Conservative	TraesAK58CH2A01G238600|PF01740.14_STAS_Domain|PF00916.13_Sulfate_transp_Family,TraesAK58CH6A01G259900|PF01740.14_STAS_Domain|PF00916.13_Sulfate_transp_Family
group_19842	2	Unknown	TraesAK58CH2A01G240300,TraesAK58CH5A01G102000
group_19843	2	Conservative	TraesAK58CH2A01G240400|PF04900.5_Fcf1_Family,TraesAK58CH5A01G060100|PF04900.5_Fcf1_Family
group_19844	2	Unknown	TraesAK58CH2A01G247000,TraesAK58CH7A01G426500
group_19845	2	Unknown	TraesAK58CH2A01G268200,TraesAK58CH2A01G269200
group_19846	2	Unknown	TraesAK58CH2A01G268700,TraesAK58CH2A01G268900
group_19847	2	Conservative	TraesAK58CH2A01G269800|PF03358.8_FMN_red_Family,TraesAK58CH2A01G270000|PF03358.8_FMN_red_Family
group_19848	2	Conservative	TraesAK58CH2A01G282900|PF00069.18_Pkinase_Domain|PF00036.25_efhand_Domain,TraesAK58CH5A01G187000|PF00069.18_Pkinase_Domain|PF00036.25_efhand_Domain
group_19849	2	Conservative	TraesAK58CH2A01G296600|PF01399.20_PCI_Family,TraesAK58CH7A01G552600|PF01399.20_PCI_Family
group_19850	2	Unknown	TraesAK58CH2A01G316400,TraesAK58CH2A01G500100
group_19851	2	Unknown	TraesAK58CH2A01G346500,TraesAK58CH2A01G346800
group_19852	2	Unknown	TraesAK58CH2A01G352500,TraesAK58CH7A01G112100
group_19853	2	Conservative	TraesAK58CH2A01G367100|PF00069.18_Pkinase_Domain,TraesAK58CH5A01G430400|PF00069.18_Pkinase_Domain
group_19854	2	Unknown	TraesAK58CH2A01G374700,TraesAK58CH2A01G375100
group_19855	2	Unknown	TraesAK58CH2A01G381900,TraesAK58CH7A01G151700
group_19856	2	Conservative	TraesAK58CH2A01G393600|PF02705.9_K_trans_Family,TraesAK58CH7A01G145000|PF02705.9_K_trans_Family
group_19857	2	Conservative	TraesAK58CH2A01G406100|PF00425.11_Chorismate_bind_Family|PF01459.15_Porin_3_Family,TraesAK58CH2A01G406300|PF00425.11_Chorismate_bind_Family|PF01459.15_Porin_3_Family
group_19858	2	Conservative	TraesAK58CH2A01G408200|PF04178.5_Got1_Family,TraesAK58CH5A01G121100|PF04178.5_Got1_Family
group_19859	2	Conservative	TraesAK58CH2A01G446600|PF00234.15_Tryp_alpha_amyl_Family,TraesAK58CH2A01G446700|PF00234.15_Tryp_alpha_amyl_Family
group_19860	2	Conservative	TraesAK58CH2A01G463000|PF01207.10_Dus_Family,TraesAK58CH2A01G511200|PF01207.10_Dus_Family
group_19861	2	Conservative	TraesAK58CH2A01G472100|PF07876.5_Dabb_Domain,TraesAK58CH3A01G186900|PF07876.5_Dabb_Domain
group_19862	2	Conservative	TraesAK58CH2A01G492100|PF00319.11_SRF-TF_Domain|PF01486.10_K-box_Family,TraesAK58CH5A01G104900|PF00319.11_SRF-TF_Domain|PF01486.10_K-box_Family
group_19863	2	Unknown	TraesAK58CH2A01G527900,TraesAK58CH2A01G528300
group_19864	2	Unknown	TraesAK58CH2A01G533700,TraesAK58CH2A01G533800
group_19865	2	Unknown	TraesAK58CH2A01G538800,TraesAK58CH3A01G121000
group_19866	2	Conservative	TraesAK58CH2A01G560500|PF02298.10_Cu_bind_like_Domain,TraesAK58CH2A01G560700|PF02298.10_Cu_bind_like_Domain
group_19867	2	Unknown	TraesAK58CH2A01G567700,TraesAK58CH5A01G438400
group_19868	2	Unknown	TraesAK58CH2A01G578000,TraesAK58CH7A01G343900|PF00078.20_RVT_1_Family
group_19869	2	Unknown	TraesAK58CH2A01G584700,TraesAK58CH5A01G151200
group_19870	2	Unknown	TraesAK58CH2A01G612200,TraesAK58CH3A01G032300
group_19871	2	Unknown	TraesAK58CH2A01G614600,TraesAK58CH3A01G457300
group_19872	2	Unknown	TraesAK58CH2A01G615800,TraesAK58CH2A01G615900
group_19873	2	Conservative	TraesAK58CH2A01G619100|PF08132.4_AdoMetDC_leader_Family|PF01536.9_SAM_decarbox_Family,TraesAK58CH3A01G114900|PF08132.4_AdoMetDC_leader_Family|PF01536.9_SAM_decarbox_Family
group_19874	2	Conservative	TraesAK58CH3A01G028500|PF03145.9_Sina_Family,TraesAK58CH5A01G233700|PF03145.9_Sina_Family
group_19875	2	Unknown	TraesAK58CH3A01G048800,TraesAK58CH3A01G048900
group_19876	2	Conservative	TraesAK58CH3A01G050600|PF03167.12_UDG_Domain,TraesAK58CH3A01G198600|PF03167.12_UDG_Domain
group_19877	2	Unknown	TraesAK58CH3A01G051800,TraesAK58CH3A01G439200
group_19878	2	Unknown	TraesAK58CH3A01G055800|PF00665.19_rve_Domain,TraesAK58CH3A01G190300
group_19879	2	Conservative	TraesAK58CH3A01G060200|PF00067.15_p450_Domain,TraesAK58CH3A01G060700|PF00067.15_p450_Domain
group_19880	2	Unknown	TraesAK58CH3A01G060400,TraesAK58CH3A01G060900
group_19881	2	Unknown	TraesAK58CH3A01G078900,TraesAK58CH3A01G079000
group_19882	2	Conservative	TraesAK58CH3A01G080300|PF00033.12_Cytochrom_B_N_Domain,TraesAK58CH5A01G517200|PF00033.12_Cytochrom_B_N_Domain
group_19883	2	Conservative	TraesAK58CH3A01G085200|PF04819.5_DUF716_Family,TraesAK58CH3A01G085300|PF04819.5_DUF716_Family
group_19884	2	Conservative	TraesAK58CH3A01G103900|PF03145.9_Sina_Family,TraesAK58CH3A01G104200|PF03145.9_Sina_Family
group_19885	2	Conservative	TraesAK58CH3A01G104300|PF00312.15_Ribosomal_S15_Domain,TraesAK58CH7A01G295300|PF00312.15_Ribosomal_S15_Domain
group_19886	2	Conservative	TraesAK58CH3A01G112200|PF00646.26_F-box_Domain|PF03478.11_DUF295_Family,TraesAK58CH7A01G187300|PF00646.26_F-box_Domain|PF03478.11_DUF295_Family
group_19887	2	Conservative	TraesAK58CH3A01G124600|PF08244.5_Glyco_hydro_32C_Domain|PF00251.13_Glyco_hydro_32N_Domain,TraesAK58CH5A01G124500|PF08244.5_Glyco_hydro_32C_Domain|PF00251.13_Glyco_hydro_32N_Domain
group_19888	2	Conservative	TraesAK58CH3A01G158100|PF00400.25_WD40_Repeat,TraesAK58CH7A01G365100|PF00400.25_WD40_Repeat
group_19889	2	Conservative	TraesAK58CH3A01G205800|PF00004.22_AAA_Family|PF06480.8_FtsH_ext_Family|PF01434.11_Peptidase_M41_Family,TraesAK58CH6A01G402900|PF00004.22_AAA_Family|PF06480.8_FtsH_ext_Family|PF01434.11_Peptidase_M41_Family
group_19890	2	Unknown	TraesAK58CH3A01G206100|PF02902.12_Peptidase_C48_Domain|PF10536.2_PMD_Domain,TraesAK58CH6A01G138500
group_19891	2	Conservative	TraesAK58CH3A01G206400|PF10536.2_PMD_Domain,TraesAK58CH3A01G206800|PF10536.2_PMD_Domain
group_19892	2	Unknown	TraesAK58CH3A01G206600,TraesAK58CH3A01G207000
group_19893	2	Conservative	TraesAK58CH3A01G207700|PF03909.10_BSD_Domain,TraesAK58CH4A01G346000|PF03909.10_BSD_Domain
group_19894	2	Conservative	TraesAK58CH3A01G211400|PF05605.5_Di19_Family,TraesAK58CH4A01G161000|PF05605.5_Di19_Family
group_19895	2	Conservative	TraesAK58CH3A01G242500|PF00226.24_DnaJ_Domain|PF00515.21_TPR_1_Repeat,TraesAK58CH5A01G182700|PF00226.24_DnaJ_Domain|PF00515.21_TPR_1_Repeat
group_19896	2	Conservative	TraesAK58CH3A01G254600|PF00004.22_AAA_Family|PF02151.12_UVR_Family|PF02861.13_Clp_N_Family|PF10431.2_ClpB_D2-small_Domain|PF07724.7_AAA_2_Domain,TraesAK58CH6A01G292700|PF00004.22_AAA_Family|PF02151.12_UVR_Family|PF02861.13_Clp_N_Family|PF10431.2_ClpB_D2-small_Domain|PF07724.7_AAA_2_Domain
group_19897	2	Unknown	TraesAK58CH3A01G266200|PF07645.8_EGF_CA_Domain|PF00069.18_Pkinase_Domain,TraesAK58CH4A01G290000
group_19898	2	Conservative	TraesAK58CH3A01G276700|PF04720.5_DUF506_Family,TraesAK58CH5A01G389300|PF04720.5_DUF506_Family
group_19899	2	Conservative	TraesAK58CH3A01G285700|PF07714.10_Pkinase_Tyr_Domain,TraesAK58CH3A01G285800|PF07714.10_Pkinase_Tyr_Domain
group_19900	2	Conservative	TraesAK58CH3A01G301700|PF00515.21_TPR_1_Repeat,TraesAK58CH7A01G023700|PF00515.21_TPR_1_Repeat
group_19901	2	Conservative	TraesAK58CH3A01G318400|PF00515.21_TPR_1_Repeat,TraesAK58CH5A01G125900|PF00515.21_TPR_1_Repeat
group_19902	2	Conservative	TraesAK58CH3A01G321000|PF05282.4_AAR2_Family,TraesAK58CH5A01G209600|PF05282.4_AAR2_Family
group_19903	2	Conservative	TraesAK58CH3A01G323900|PF00069.18_Pkinase_Domain,TraesAK58CH3A01G530300|PF00069.18_Pkinase_Domain
group_19904	2	Conservative	TraesAK58CH3A01G330700|PF04827.7_Plant_tran_Family,TraesAK58CH3A01G330800|PF04827.7_Plant_tran_Family
group_19905	2	Conservative	TraesAK58CH3A01G336300|PF00238.12_Ribosomal_L14_Domain,TraesAK58CH5A01G537300|PF00238.12_Ribosomal_L14_Domain
group_19906	2	Conservative	TraesAK58CH3A01G358300|PF00657.15_Lipase_GDSL_Family,TraesAK58CH5A01G138800|PF00657.15_Lipase_GDSL_Family
group_19907	2	Conservative	TraesAK58CH3A01G370900|PF00319.11_SRF-TF_Domain,TraesAK58CH3A01G371000|PF00319.11_SRF-TF_Domain
group_19908	2	Conservative	TraesAK58CH3A01G390400|PF00646.26_F-box_Domain|PF03478.11_DUF295_Family,TraesAK58CH4A01G328600|PF00646.26_F-box_Domain|PF03478.11_DUF295_Family
group_19909	2	Conservative	TraesAK58CH3A01G410900|PF00005.20_ABC_tran_Domain,TraesAK58CH3A01G411000|PF00005.20_ABC_tran_Domain
group_19910	2	Unknown	TraesAK58CH3A01G415800,TraesAK58CH6A01G179000
group_19911	2	Conservative	TraesAK58CH3A01G433000|PF00208.14_ELFV_dehydrog_Domain|PF02812.11_ELFV_dehydrog_N_Domain,TraesAK58CH5A01G262200|PF00208.14_ELFV_dehydrog_Domain|PF02812.11_ELFV_dehydrog_N_Domain
group_19912	2	Conservative	TraesAK58CH3A01G437700|PF12428.1_DUF3675_Family|PF00097.18_zf-C3HC4_Domain,TraesAK58CH6A01G347800|PF12428.1_DUF3675_Family|PF00097.18_zf-C3HC4_Domain
group_19913	2	Conservative	TraesAK58CH3A01G439700|PF02826.12_2-Hacid_dh_C_Domain|PF00389.23_2-Hacid_dh_Domain,TraesAK58CH4A01G281600|PF02826.12_2-Hacid_dh_C_Domain|PF00389.23_2-Hacid_dh_Domain
group_19914	2	Conservative	TraesAK58CH3A01G482900|PF03168.6_LEA_2_Family,TraesAK58CH3A01G483100|PF03168.6_LEA_2_Family
group_19915	2	Conservative	TraesAK58CH3A01G484000|PF00097.18_zf-C3HC4_Domain,TraesAK58CH3A01G484500|PF00097.18_zf-C3HC4_Domain
group_19916	2	Conservative	TraesAK58CH3A01G484100|PF00097.18_zf-C3HC4_Domain,TraesAK58CH3A01G484200|PF00097.18_zf-C3HC4_Domain
group_19917	2	Conservative	TraesAK58CH3A01G497400|PF00632.18_HECT_Domain,TraesAK58CH7A01G175700|PF00632.18_HECT_Domain
group_19918	2	Unknown	TraesAK58CH3A01G503300,TraesAK58CH5A01G363300
group_19919	2	Unknown	TraesAK58CH3A01G508900,TraesAK58CH3A01G509200
group_19920	2	Unknown	TraesAK58CH3A01G509100,TraesAK58CH3A01G509400
group_19921	2	Unknown	TraesAK58CH3A01G526700,TraesAK58CH4A01G369200
group_19922	2	Unknown	TraesAK58CH3A01G528500,TraesAK58CH3A01G529200
group_19923	2	Conservative	TraesAK58CH3A01G530600|PF00549.12_Ligase_CoA_Domain|PF00285.14_Citrate_synt_Domain,TraesAK58CH7A01G481600|PF00549.12_Ligase_CoA_Domain|PF00285.14_Citrate_synt_Domain
group_19924	2	Conservative	TraesAK58CH3A01G551200|PF07645.8_EGF_CA_Domain|PF00069.18_Pkinase_Domain,TraesAK58CH3A01G551400|PF07645.8_EGF_CA_Domain|PF00069.18_Pkinase_Domain
group_19925	2	Conservative	TraesAK58CH3A01G564100|PF04578.6_DUF594_Family,TraesAK58CH7A01G468700|PF04578.6_DUF594_Family
group_19926	2	Conservative	TraesAK58CH4A01G011600|PF04398.5_DUF538_Family,TraesAK58CH4A01G011700|PF04398.5_DUF538_Family
group_19927	2	Conservative	TraesAK58CH4A01G024800|PF00139.12_Lectin_legB_Domain|PF00069.18_Pkinase_Domain,TraesAK58CH4A01G162000|PF00139.12_Lectin_legB_Domain|PF00069.18_Pkinase_Domain
group_19928	2	Unknown	TraesAK58CH4A01G057900|PF00560.26_LRR_1_Repeat,TraesAK58CH4A01G537000
group_19929	2	Unknown	TraesAK58CH4A01G124400,TraesAK58CH5A01G298200
group_19930	2	Conservative	TraesAK58CH4A01G137700|PF00544.12_Pec_lyase_C_Domain,TraesAK58CH6A01G384300|PF00544.12_Pec_lyase_C_Domain
group_19931	2	Conservative	TraesAK58CH4A01G141800|PF05175.7_MTS_Domain,TraesAK58CH4A01G145100|PF05175.7_MTS_Domain
group_19932	2	Divergent	TraesAK58CH4A01G143600|PF02902.12_Peptidase_C48_Domain,TraesAK58CH5A01G286600|PF02902.12_Peptidase_C48_Domain|PF00078.20_RVT_1_Family
group_19933	2	Conservative	TraesAK58CH4A01G163700|PF03478.11_DUF295_Family,TraesAK58CH6A01G192100|PF03478.11_DUF295_Family
group_19934	2	Unknown	TraesAK58CH4A01G172800,TraesAK58CH7A01G546700
group_19935	2	Conservative	TraesAK58CH4A01G195800|PF02902.12_Peptidase_C48_Domain,TraesAK58CH7A01G548300|PF02902.12_Peptidase_C48_Domain
group_19936	2	Conservative	TraesAK58CH4A01G209900|PF00070.20_Pyr_redox_Domain|PF07992.7_Pyr_redox_2_Domain,TraesAK58CH6A01G198900|PF00070.20_Pyr_redox_Domain|PF07992.7_Pyr_redox_2_Domain
group_19937	2	Conservative	TraesAK58CH4A01G248900|PF00702.19_Hydrolase_Domain|PF00122.13_E1-E2_ATPase_Family|PF00690.19_Cation_ATPase_N_Domain,TraesAK58CH4A01G353000|PF00702.19_Hydrolase_Domain|PF00122.13_E1-E2_ATPase_Family|PF00690.19_Cation_ATPase_N_Domain
group_19938	2	Conservative	TraesAK58CH4A01G265800|PF04578.6_DUF594_Family,TraesAK58CH6A01G389400|PF04578.6_DUF594_Family
group_19939	2	Unknown	TraesAK58CH4A01G287500,TraesAK58CH4A01G289800
group_19940	2	Unknown	TraesAK58CH4A01G308000,TraesAK58CH4A01G308100|PF12442.1_DUF3681_Family
group_19941	2	Conservative	TraesAK58CH4A01G333000|PF00560.26_LRR_1_Repeat,TraesAK58CH4A01G333100|PF00560.26_LRR_1_Repeat
group_19942	2	Conservative	TraesAK58CH4A01G333600|PF08268.5_FBA_3_Domain|PF00646.26_F-box_Domain,TraesAK58CH4A01G333700|PF08268.5_FBA_3_Domain|PF00646.26_F-box_Domain
group_19943	2	Conservative	TraesAK58CH4A01G338000|PF03807.10_F420_oxidored_Family,TraesAK58CH4A01G338200|PF03807.10_F420_oxidored_Family
group_19944	2	Conservative	TraesAK58CH4A01G350600|PF00646.26_F-box_Domain,TraesAK58CH4A01G353500|PF00646.26_F-box_Domain
group_19945	2	Conservative	TraesAK58CH4A01G352100|PF06839.5_zf-GRF_Domain,TraesAK58CH4A01G370000|PF06839.5_zf-GRF_Domain
group_19946	2	Conservative	TraesAK58CH4A01G352400|PF00646.26_F-box_Domain,TraesAK58CH4A01G352800|PF00646.26_F-box_Domain
group_19947	2	Unknown	TraesAK58CH4A01G357500,TraesAK58CH4A01G358200
group_19948	2	Conservative	TraesAK58CH4A01G357600|PF02365.8_NAM_Family,TraesAK58CH4A01G360500|PF02365.8_NAM_Family
group_19949	2	Conservative	TraesAK58CH4A01G363200|PF02365.8_NAM_Family,TraesAK58CH4A01G364500|PF02365.8_NAM_Family
group_19950	2	Unknown	TraesAK58CH4A01G363300,TraesAK58CH6A01G350700
group_19951	2	Conservative	TraesAK58CH4A01G363600|PF01928.14_CYTH_Domain,TraesAK58CH4A01G364400|PF01928.14_CYTH_Domain
group_19952	2	Conservative	TraesAK58CH4A01G370600|PF01419.10_Jacalin_Domain|PF00069.18_Pkinase_Domain,TraesAK58CH4A01G370800|PF01419.10_Jacalin_Domain|PF00069.18_Pkinase_Domain
group_19953	2	Conservative	TraesAK58CH4A01G379200|PF03357.14_Snf7_Family,TraesAK58CH5A01G025800|PF03357.14_Snf7_Family
group_19954	2	Unknown	TraesAK58CH4A01G381100,TraesAK58CH4A01G381300
group_19955	2	Conservative	TraesAK58CH4A01G382000|PF00646.26_F-box_Domain,TraesAK58CH4A01G382200|PF00646.26_F-box_Domain
group_19956	2	Unknown	TraesAK58CH4A01G390100,TraesAK58CH4A01G390200
group_19957	2	Unknown	TraesAK58CH4A01G391900,TraesAK58CH6A01G419800
group_19958	2	Conservative	TraesAK58CH4A01G397500|PF01061.17_ABC2_membrane_Family|PF00005.20_ABC_tran_Domain|PF08370.4_PDR_assoc_Family,TraesAK58CH4A01G397600|PF01061.17_ABC2_membrane_Family|PF00005.20_ABC_tran_Domain|PF08370.4_PDR_assoc_Family
group_19959	2	Unknown	TraesAK58CH4A01G418400,TraesAK58CH7A01G066200
group_19960	2	Conservative	TraesAK58CH4A01G419900|PF04043.8_PMEI_Domain,TraesAK58CH7A01G067500|PF04043.8_PMEI_Domain
group_19961	2	Conservative	TraesAK58CH4A01G425800|PF08268.5_FBA_3_Domain|PF00646.26_F-box_Domain,TraesAK58CH4A01G425900|PF08268.5_FBA_3_Domain|PF00646.26_F-box_Domain
group_19962	2	Divergent	TraesAK58CH4A01G426200|PF00646.26_F-box_Domain,TraesAK58CH7A01G074800|PF08268.5_FBA_3_Domain|PF00646.26_F-box_Domain
group_19963	2	Conservative	TraesAK58CH4A01G428200|PF04116.6_FA_hydroxylase_Family,TraesAK58CH4A01G428300|PF04116.6_FA_hydroxylase_Family
group_19964	2	Conservative	TraesAK58CH4A01G429200|PF01585.16_G-patch_Family,TraesAK58CH4A01G429300|PF01585.16_G-patch_Family
group_19965	2	Conservative	TraesAK58CH4A01G435400|PF00544.12_Pec_lyase_C_Domain,TraesAK58CH4A01G435600|PF00544.12_Pec_lyase_C_Domain
group_19966	2	Conservative	TraesAK58CH4A01G440000|PF07714.10_Pkinase_Tyr_Domain|PF00560.26_LRR_1_Repeat|PF08263.5_LRRNT_2_Family,TraesAK58CH4A01G440200|PF07714.10_Pkinase_Tyr_Domain|PF00560.26_LRR_1_Repeat|PF08263.5_LRRNT_2_Family
group_19967	2	Conservative	TraesAK58CH4A01G451000|PF00956.11_NAP_Family,TraesAK58CH4A01G451500|PF00956.11_NAP_Family
group_19968	2	Conservative	TraesAK58CH4A01G454400|PF00240.16_ubiquitin_Domain|PF01020.10_Ribosomal_L40e_Family,TraesAK58CH4A01G454700|PF00240.16_ubiquitin_Domain|PF01020.10_Ribosomal_L40e_Family
group_19969	2	Conservative	TraesAK58CH4A01G468900|PF00275.13_EPSP_synthase_Family,TraesAK58CH4A01G469000|PF00275.13_EPSP_synthase_Family
group_19970	2	Conservative	TraesAK58CH4A01G471200|PF00067.15_p450_Domain,TraesAK58CH4A01G471400|PF00067.15_p450_Domain
group_19971	2	Conservative	TraesAK58CH4A01G476400|PF00160.14_Pro_isomerase_Domain,TraesAK58CH7A01G058200|PF00160.14_Pro_isomerase_Domain
group_19972	2	Unknown	TraesAK58CH4A01G476800,TraesAK58CH7A01G058400
group_19973	2	Conservative	TraesAK58CH4A01G478500|PF00069.18_Pkinase_Domain,TraesAK58CH7A01G512600|PF00069.18_Pkinase_Domain
group_19974	2	Divergent	TraesAK58CH4A01G480600|PF00651.24_BTB_Domain,TraesAK58CH7A01G055100|PF00651.24_BTB_Domain|PF00917.19_MATH_Domain
group_19975	2	Conservative	TraesAK58CH4A01G480800|PF00226.24_DnaJ_Domain|PF00076.15_RRM_1_Domain,TraesAK58CH4A01G480900|PF00226.24_DnaJ_Domain|PF00076.15_RRM_1_Domain
group_19976	2	Unknown	TraesAK58CH4A01G486200,TraesAK58CH4A01G486600
group_19977	2	Conservative	TraesAK58CH4A01G496000|PF05056.5_DUF674_Family,TraesAK58CH7A01G046400|PF05056.5_DUF674_Family
group_19978	2	Unknown	TraesAK58CH4A01G498700,TraesAK58CH4A01G498800
group_19979	2	Conservative	TraesAK58CH4A01G502500|PF00657.15_Lipase_GDSL_Family,TraesAK58CH7A01G035600|PF00657.15_Lipase_GDSL_Family
group_19980	2	Conservative	TraesAK58CH4A01G510500|PF00234.15_Tryp_alpha_amyl_Family,TraesAK58CH7A01G029600|PF00234.15_Tryp_alpha_amyl_Family
group_19981	2	Conservative	TraesAK58CH4A01G514800|PF03094.8_Mlo_Family,TraesAK58CH7A01G024400|PF03094.8_Mlo_Family
group_19982	2	Conservative	TraesAK58CH4A01G518200|PF07649.5_C1_3_Domain,TraesAK58CH7A01G020500|PF07649.5_C1_3_Domain
group_19983	2	Unknown	TraesAK58CH4A01G518700,TraesAK58CH7A01G020200
group_19984	2	Unknown	TraesAK58CH4A01G519100,TraesAK58CH7A01G019500
group_19985	2	Conservative	TraesAK58CH4A01G520300|PF06839.5_zf-GRF_Domain,TraesAK58CH6A01G164900|PF06839.5_zf-GRF_Domain
group_19986	2	Conservative	TraesAK58CH4A01G522000|PF03629.11_DUF303_Family,TraesAK58CH7A01G016400|PF03629.11_DUF303_Family
group_19987	2	Conservative	TraesAK58CH4A01G523500|PF03931.8_Skp1_POZ_Domain|PF01466.12_Skp1_Domain,TraesAK58CH7A01G014900|PF03931.8_Skp1_POZ_Domain|PF01466.12_Skp1_Domain
group_19988	2	Unknown	TraesAK58CH4A01G524900,TraesAK58CH4A01G525400
group_19989	2	Unknown	TraesAK58CH4A01G526200,TraesAK58CH7A01G013000
group_19990	2	Conservative	TraesAK58CH4A01G529400|PF01734.15_Patatin_Family,TraesAK58CH4A01G529500|PF01734.15_Patatin_Family
group_19991	2	Conservative	TraesAK58CH4A01G529800|PF00560.26_LRR_1_Repeat|PF00069.18_Pkinase_Domain,TraesAK58CH4A01G530900|PF00560.26_LRR_1_Repeat|PF00069.18_Pkinase_Domain
group_19992	2	Unknown	TraesAK58CH4A01G539600,TraesAK58CH7A01G002800
group_19993	2	Conservative	TraesAK58CH5A01G024600|PF07847.5_DUF1637_Family,TraesAK58CH5A01G024700|PF07847.5_DUF1637_Family
group_19994	2	Conservative	TraesAK58CH5A01G035600|PF00069.18_Pkinase_Domain,TraesAK58CH5A01G036600|PF00069.18_Pkinase_Domain
group_19995	2	Unknown	TraesAK58CH5A01G037000,TraesAK58CH5A01G073700
group_19996	2	Conservative	TraesAK58CH5A01G039700|PF00161.12_RIP_Domain,TraesAK58CH5A01G039800|PF00161.12_RIP_Domain
group_19997	2	Unknown	TraesAK58CH5A01G047900,TraesAK58CH5A01G048000
group_19998	2	Unknown	TraesAK58CH5A01G057900,TraesAK58CH5A01G058100
group_19999	2	Conservative	TraesAK58CH5A01G066800|PF01370.14_Epimerase_Family,TraesAK58CH5A01G067000|PF01370.14_Epimerase_Family
group_20000	2	Conservative	TraesAK58CH5A01G105500|PF00162.12_PGK_Domain,TraesAK58CH6A01G176900|PF00162.12_PGK_Domain
group_20001	2	Conservative	TraesAK58CH5A01G120300|PF07714.10_Pkinase_Tyr_Domain,TraesAK58CH6A01G184900|PF07714.10_Pkinase_Tyr_Domain
group_20002	2	Unknown	TraesAK58CH5A01G120700,TraesAK58CH7A01G457200
group_20003	2	Conservative	TraesAK58CH5A01G128500|PF03101.8_FAR1_Domain,TraesAK58CH5A01G324800|PF03101.8_FAR1_Domain
group_20004	2	Conservative	TraesAK58CH5A01G136300|PF01535.13_PPR_Family,TraesAK58CH5A01G264700|PF01535.13_PPR_Family
group_20005	2	Conservative	TraesAK58CH5A01G158300|PF00346.12_Complex1_49kDa_Family,TraesAK58CH5A01G158400|PF00346.12_Complex1_49kDa_Family
group_20006	2	Conservative	TraesAK58CH5A01G191800|PF00076.15_RRM_1_Domain|PF01480.10_PWI_Family,TraesAK58CH5A01G192000|PF00076.15_RRM_1_Domain|PF01480.10_PWI_Family
group_20007	2	Unknown	TraesAK58CH5A01G238200,TraesAK58CH5A01G238300
group_20008	2	Conservative	TraesAK58CH5A01G246300|PF00804.18_Syntaxin_Domain|PF05739.12_SNARE_Family,TraesAK58CH6A01G148000|PF00804.18_Syntaxin_Domain|PF05739.12_SNARE_Family
group_20009	2	Unknown	TraesAK58CH5A01G255600|PF00078.20_RVT_1_Family,TraesAK58CH7A01G067400
group_20010	2	Conservative	TraesAK58CH5A01G261000|PF00332.11_Glyco_hydro_17_Domain|PF07983.6_X8_Domain,TraesAK58CH5A01G261900|PF00332.11_Glyco_hydro_17_Domain|PF07983.6_X8_Domain
group_20011	2	Conservative	TraesAK58CH5A01G261100|PF00332.11_Glyco_hydro_17_Domain|PF07983.6_X8_Domain,TraesAK58CH5A01G261800|PF00332.11_Glyco_hydro_17_Domain|PF07983.6_X8_Domain
group_20012	2	Unknown	TraesAK58CH5A01G267300,TraesAK58CH5A01G267800
group_20013	2	Conservative	TraesAK58CH5A01G279100|PF00646.26_F-box_Domain,TraesAK58CH5A01G279300|PF00646.26_F-box_Domain
group_20014	2	Unknown	TraesAK58CH5A01G302400,TraesAK58CH5A01G510800
group_20015	2	Conservative	TraesAK58CH5A01G352800|PF02519.7_Auxin_inducible_Family,TraesAK58CH5A01G353000|PF02519.7_Auxin_inducible_Family
group_20016	2	Conservative	TraesAK58CH5A01G407400|PF00507.12_Oxidored_q4_Family,TraesAK58CH5A01G407500|PF00507.12_Oxidored_q4_Family
group_20017	2	Unknown	TraesAK58CH5A01G448600,TraesAK58CH7A01G219600
group_20018	2	Unknown	TraesAK58CH5A01G453900,TraesAK58CH6A01G354100
group_20019	2	Unknown	TraesAK58CH5A01G463200,TraesAK58CH7A01G576400
group_20020	2	Conservative	TraesAK58CH5A01G464300|PF00072.17_Response_reg_Domain,TraesAK58CH5A01G464400|PF00072.17_Response_reg_Domain
group_20021	2	Conservative	TraesAK58CH5A01G485000|PF03790.6_KNOX1_Family|PF00046.22_Homeobox_Domain|PF03791.6_KNOX2_Family|PF03789.6_ELK_Domain,TraesAK58CH7A01G482500|PF03790.6_KNOX1_Family|PF00046.22_Homeobox_Domain|PF03791.6_KNOX2_Family|PF03789.6_ELK_Domain
group_20022	2	Unknown	TraesAK58CH5A01G489500,TraesAK58CH5A01G490100
group_20023	2	Conservative	TraesAK58CH5A01G533900|PF05056.5_DUF674_Family,TraesAK58CH5A01G534100|PF05056.5_DUF674_Family
group_20024	2	Conservative	TraesAK58CH5A01G537400|PF00252.11_Ribosomal_L16_Family,TraesAK58CH5A01G539000|PF00252.11_Ribosomal_L16_Family
group_20025	2	Unknown	TraesAK58CH5A01G545200,TraesAK58CH6A01G267500
group_20026	2	Conservative	TraesAK58CH6A01G017200|PF00319.11_SRF-TF_Domain,TraesAK58CH6A01G017300|PF00319.11_SRF-TF_Domain
group_20027	2	Unknown	TraesAK58CH6A01G070800,TraesAK58CH6A01G078400
group_20028	2	Conservative	TraesAK58CH6A01G094600|PF00232.11_Glyco_hydro_1_Domain,TraesAK58CH7A01G400400|PF00232.11_Glyco_hydro_1_Domain
group_20029	2	Unknown	TraesAK58CH6A01G099900,TraesAK58CH7A01G323900
group_20030	2	Conservative	TraesAK58CH6A01G236600|PF04427.11_Brix_Domain,TraesAK58CH6A01G236700|PF04427.11_Brix_Domain
group_20031	2	Unknown	TraesAK58CH6A01G247100,TraesAK58CH7A01G078300
group_20032	2	Divergent	TraesAK58CH6A01G269600|PF00069.18_Pkinase_Domain,TraesAK58CH7A01G600500|PF00240.16_ubiquitin_Domain|PF00635.19_Motile_Sperm_Domain|PF00069.18_Pkinase_Domain
group_20033	2	Conservative	TraesAK58CH6A01G278400|PF00201.11_UDPGT_Family,TraesAK58CH7A01G229200|PF00201.11_UDPGT_Family
group_20034	2	Conservative	TraesAK58CH6A01G285600|PF00481.14_PP2C_Family,TraesAK58CH7A01G057200|PF00481.14_PP2C_Family
group_20035	2	Conservative	TraesAK58CH6A01G306800|PF03140.8_DUF247_Family,TraesAK58CH7A01G138600|PF03140.8_DUF247_Family
group_20036	2	Conservative	TraesAK58CH6A01G338600|PF00069.18_Pkinase_Domain,TraesAK58CH6A01G338700|PF00069.18_Pkinase_Domain
group_20037	2	Conservative	TraesAK58CH6A01G345900|PF12274.1_DUF3615_Family,TraesAK58CH6A01G346100|PF12274.1_DUF3615_Family
group_20038	2	Unknown	TraesAK58CH6A01G352500,TraesAK58CH7A01G103300
group_20039	2	Conservative	TraesAK58CH6A01G373800|PF05699.7_hATC_Domain,TraesAK58CH7A01G167200|PF05699.7_hATC_Domain
group_20040	2	Conservative	TraesAK58CH6A01G380300|PF02902.12_Peptidase_C48_Domain,TraesAK58CH7A01G029000|PF02902.12_Peptidase_C48_Domain
group_20041	2	Unknown	TraesAK58CH6A01G389300,TraesAK58CH6A01G389500
group_20042	2	Conservative	TraesAK58CH7A01G006200|PF05699.7_hATC_Domain,TraesAK58CH7A01G070400|PF05699.7_hATC_Domain
group_20043	2	Unknown	TraesAK58CH7A01G013700,TraesAK58CH7A01G014300
group_20044	2	Conservative	TraesAK58CH7A01G026900|PF00085.13_Thioredoxin_Domain,TraesAK58CH7A01G406900|PF00085.13_Thioredoxin_Domain
group_20045	2	Conservative	TraesAK58CH7A01G041400|PF03171.13_2OG-FeII_Oxy_Domain,TraesAK58CH7A01G041500|PF03171.13_2OG-FeII_Oxy_Domain
group_20046	2	Conservative	TraesAK58CH7A01G043800|PF03168.6_LEA_2_Family,TraesAK58CH7A01G044100|PF03168.6_LEA_2_Family
group_20047	2	Conservative	TraesAK58CH7A01G064700|PF05241.5_EBP_Family,TraesAK58CH7A01G064800|PF05241.5_EBP_Family
group_20048	2	Conservative	TraesAK58CH7A01G134700|PF02195.11_ParBc_Family,TraesAK58CH7A01G134900|PF02195.11_ParBc_Family
group_20049	2	Conservative	TraesAK58CH7A01G136300|PF04195.5_Transposase_28_Family,TraesAK58CH7A01G136900|PF04195.5_Transposase_28_Family
group_20050	2	Conservative	TraesAK58CH7A01G150600|PF00450.15_Peptidase_S10_Domain,TraesAK58CH7A01G150700|PF00450.15_Peptidase_S10_Domain
group_20051	2	Conservative	TraesAK58CH7A01G158200|PF07714.10_Pkinase_Tyr_Domain|PF01657.10_DUF26_Family,TraesAK58CH7A01G553500|PF07714.10_Pkinase_Tyr_Domain|PF01657.10_DUF26_Family
group_20052	2	Unknown	TraesAK58CH7A01G166000,TraesAK58CH7A01G214200
group_20053	2	Conservative	TraesAK58CH7A01G166800|PF00280.11_potato_inhibit_Domain,TraesAK58CH7A01G166900|PF00280.11_potato_inhibit_Domain
group_20054	2	Conservative	TraesAK58CH7A01G195400|PF00283.12_Cytochrom_B559_Family|PF00284.13_Cytochrom_B559a_Family,TraesAK58CH7A01G196100|PF00283.12_Cytochrom_B559_Family|PF00284.13_Cytochrom_B559a_Family
group_20055	2	Conservative	TraesAK58CH7A01G288600|PF03145.9_Sina_Family,TraesAK58CH7A01G366000|PF03145.9_Sina_Family
group_20056	2	Unknown	TraesAK58CH7A01G414700,TraesAK58CH7A01G415500
group_20057	2	Conservative	TraesAK58CH7A01G436900|PF00560.26_LRR_1_Repeat,TraesAK58CH7A01G437000|PF00560.26_LRR_1_Repeat
group_20058	2	Unknown	TraesAK58CH7A01G462800,TraesAK58CH7A01G466000|PF01926.16_MMR_HSR1_Family|PF06071.6_YchF-GTPase_C_Domain
group_20059	2	Unknown	TraesAK58CH7A01G463400,TraesAK58CH7A01G464100
group_20060	2	Conservative	TraesAK58CH7A01G469100|PF00651.24_BTB_Domain|PF00917.19_MATH_Domain,TraesAK58CH7A01G469700|PF00651.24_BTB_Domain|PF00917.19_MATH_Domain
group_20061	2	Conservative	TraesAK58CH7A01G485200|PF01031.13_Dynamin_M_Family|PF02212.11_GED_Family|PF00350.16_Dynamin_N_Family,TraesAK58CH7A01G591000|PF01031.13_Dynamin_M_Family|PF02212.11_GED_Family|PF00350.16_Dynamin_N_Family
group_20062	2	Conservative	TraesAK58CH7A01G503100|PF08784.4_RPA_C_Domain|PF01336.18_tRNA_anti_Domain,TraesAK58CH7A01G503800|PF08784.4_RPA_C_Domain|PF01336.18_tRNA_anti_Domain
group_20063	2	Unknown	TraesAK58CH7A01G511600,TraesAK58CH7A01G511700
group_20064	2	Conservative	TraesAK58CH7A01G546300|PF07690.9_MFS_1_Family|PF06813.6_Nodulin-like_Family,TraesAK58CH7A01G546900|PF07690.9_MFS_1_Family|PF06813.6_Nodulin-like_Family
group_20065	2	Conservative	TraesAK58CH7A01G558400|PF00892.13_EamA_Family,TraesAK58CH7A01G558500|PF00892.13_EamA_Family
group_20066	2	Unknown	TraesAK58CH7A01G568700,TraesAK58CH7A01G569000
group_20067	2	Conservative	TraesAK58CH7A01G586100|PF03105.12_SPX_Domain,TraesAK58CH7A01G586200|PF03105.12_SPX_Domain
group_20068	2	Conservative	TraesAK58CH7A01G586700|PF03018.7_Dirigent_Family|PF01419.10_Jacalin_Domain,TraesAK58CH7A01G586900|PF03018.7_Dirigent_Family|PF01419.10_Jacalin_Domain
group_20692	2	Conservative	TraesAK58CH5A01G319500|PF00989.17_PAS_Domain,TraesAK58CH6A01G329400|PF00989.17_PAS_Domain
group_20693	2	Unknown	TraesAK58CH1A01G152900|PF05970.7_DUF889_Family,TraesAK58CH7A01G408700
group_20694	2	Unknown	TraesAK58CH1A01G110000,TraesAK58CH2A01G234000
group_20695	2	Unknown	TraesAK58CH1A01G110100,TraesAK58CH3A01G154800
group_20696	2	Unknown	TraesAK58CH6A01G196100,TraesAK58CH7A01G089400|PF03017.7_Transposase_23_Family|PF02992.7_Transposase_21_Family|PF03004.7_Transposase_24_Family
group_20697	2	Unknown	TraesAK58CH2A01G274200,TraesAK58CH5A01G553100
group_20698	2	Unknown	TraesAK58CH3A01G234900,TraesAK58CH6A01G257700
group_20699	2	Unknown	TraesAK58CH3A01G264400,TraesAK58CH7A01G350200
group_20700	2	Unknown	TraesAK58CH5A01G513400,TraesAK58CH7A01G156200
group_20701	2	Unknown	TraesAK58CH7A01G418800,TraesAK58CH7A01G418900
group_20702	2	Unknown	TraesAK58CH3A01G199800,TraesAK58CH5A01G128100
group_20703	2	Unknown	TraesAK58CH3A01G200600,TraesAK58CH7A01G415300
group_20733	2	Unknown	TraesAK58CH5A01G350300,TraesAK58CH5A01G350400
group_20809	2	Unknown	TraesAK58CH2A01G574600,TraesAK58CH7A01G419400
group_20810	2	Unknown	TraesAK58CH3A01G157800,TraesAK58CH3A01G166700
group_20811	2	Unknown	TraesAK58CH1A01G008500,TraesAK58CH4A01G048400
group_20812	2	Unknown	TraesAK58CH7A01G086700,TraesAK58CH7A01G337900
group_20813	2	Unknown	TraesAK58CH4A01G488200,TraesAK58CH7A01G038900
group_20814	2	Unknown	TraesAK58CH3A01G125000,TraesAK58CH7A01G129600|PF03101.8_FAR1_Domain
group_20820	2	Unknown	TraesAK58CH2A01G554100,TraesAK58CH4A01G228300
group_20821	2	Unknown	TraesAK58CH7A01G044400,TraesAK58CH7A01G064000
group_20822	2	Unknown	TraesAK58CH5A01G054300,TraesAK58CH7A01G380800
group_20823	2	Unknown	TraesAK58CH4A01G037500,TraesAK58CH4A01G355600
group_20824	2	Unknown	TraesAK58CH4A01G228500,TraesAK58CH4A01G228600
group_20825	2	Unknown	TraesAK58CH1A01G264700,TraesAK58CH4A01G051400
group_20826	2	Unknown	TraesAK58CH1A01G266000,TraesAK58CH5A01G423700
group_20827	2	Unknown	TraesAK58CH1A01G242500,TraesAK58CH3A01G477000
group_20828	2	Unknown	TraesAK58CH4A01G164500,TraesAK58CH4A01G164600
group_20829	2	Unknown	TraesAK58CH2A01G486300,TraesAK58CH3A01G125900
group_20830	2	Unknown	TraesAK58CH2A01G521300,TraesAK58CH6A01G063000
group_20831	2	Unknown	TraesAK58CH6A01G101800,TraesAK58CH7A01G516500|PF00560.26_LRR_1_Repeat
group_20832	2	Unknown	TraesAK58CH5A01G279000,TraesAK58CH5A01G279200
group_20833	2	Unknown	TraesAK58CH1A01G139600,TraesAK58CH4A01G064000
group_20834	2	Conservative	TraesAK58CH1A01G343900|PF03101.8_FAR1_Domain|PF04434.10_SWIM_Domain,TraesAK58CH6A01G196600|PF03101.8_FAR1_Domain|PF04434.10_SWIM_Domain
group_20835	2	Unknown	TraesAK58CH2A01G239800,TraesAK58CH6A01G344500
group_20836	2	Unknown	TraesAK58CH6A01G197800,TraesAK58CH7A01G299000
group_20837	2	Unknown	TraesAK58CH6A01G200500,TraesAK58CH6A01G206300
group_20838	2	Unknown	TraesAK58CH6A01G200200,TraesAK58CH7A01G293700
group_20839	2	Unknown	TraesAK58CH7A01G305100,TraesAK58CH7A01G305200
group_20840	2	Conservative	TraesAK58CH3A01G346700|PF02902.12_Peptidase_C48_Domain,TraesAK58CH6A01G112500|PF02902.12_Peptidase_C48_Domain
group_20841	2	Unknown	TraesAK58CH7A01G374400,TraesAK58CH7A01G374500
group_20842	2	Unknown	TraesAK58CH5A01G084000,TraesAK58CH7A01G164100
group_20843	2	Unknown	TraesAK58CH5A01G084800,TraesAK58CH7A01G327600
group_20844	2	Unknown	TraesAK58CH2A01G082100,TraesAK58CH7A01G541500
group_20845	2	Unknown	TraesAK58CH3A01G178100,TraesAK58CH6A01G219600
group_20846	2	Unknown	TraesAK58CH2A01G246600,TraesAK58CH7A01G567800
group_20847	2	Unknown	TraesAK58CH1A01G164400,TraesAK58CH7A01G302700
group_20848	2	Unknown	TraesAK58CH6A01G185200,TraesAK58CH6A01G194700
group_20849	2	Unknown	TraesAK58CH5A01G542900,TraesAK58CH6A01G353800
group_20850	2	Unknown	TraesAK58CH4A01G408600,TraesAK58CH4A01G408700
group_20851	2	Unknown	TraesAK58CH7A01G435600,TraesAK58CH7A01G435900
group_20852	2	Unknown	TraesAK58CH1A01G445900,TraesAK58CH4A01G026300
group_20853	2	Conservative	TraesAK58CH5A01G139600|PF00107.19_ADH_zinc_N_Family|PF08240.5_ADH_N_Domain,TraesAK58CH7A01G350000|PF00107.19_ADH_zinc_N_Family|PF08240.5_ADH_N_Domain
group_20854	2	Unknown	TraesAK58CH5A01G143100,TraesAK58CH7A01G425600
group_20855	2	Unknown	TraesAK58CH3A01G449500,TraesAK58CH7A01G459400
group_584	11	Conservative	TraesAK58CH7B01G440100|PF00847.13_AP2_Domain,TraesAK58CH7B01G440200|PF00847.13_AP2_Domain,TraesAK58CH7B01G440700|PF00847.13_AP2_Domain,TraesAK58CH7B01G440300|PF00847.13_AP2_Domain,TraesAK58CH7B01G440400|PF00847.13_AP2_Domain,TraesAK58CH7B01G440900|PF00847.13_AP2_Domain,TraesAK58CH7B01G441100|PF00847.13_AP2_Domain,TraesAK58CH7B01G441200|PF00847.13_AP2_Domain,TraesAK58CH7B01G440500|PF00847.13_AP2_D…
group_713	11	Unknown	TraesAK58CH1B01G012540|PF00234.15_Tryp_alpha_amyl_Family,TraesAK58CH1B01G012560|PF00234.15_Tryp_alpha_amyl_Family,TraesAK58CH1B01G012580|PF00234.15_Tryp_alpha_amyl_Family,TraesAK58CH1B01G012585|PF00234.15_Tryp_alpha_amyl_Family,TraesAK58CH1B01G012545|PF00234.15_Tryp_alpha_amyl_Family,TraesAK58CH1B01G012590|PF00234.15_Tryp_alpha_amyl_Family,TraesAK58CH1B01G012550|PF00234.15_Tryp_alpha_amyl_Family,…
group_918	10	Conservative	TraesAK58CH3B01G656400|PF00319.11_SRF-TF_Domain,TraesAK58CH3B01G656500|PF00319.11_SRF-TF_Domain,TraesAK58CH3B01G656700|PF00319.11_SRF-TF_Domain,TraesAK58CH3B01G657000|PF00319.11_SRF-TF_Domain,TraesAK58CH3B01G660300|PF00319.11_SRF-TF_Domain,TraesAK58CH3B01G660400|PF00319.11_SRF-TF_Domain,TraesAK58CH3B01G660500|PF00319.11_SRF-TF_Domain,TraesAK58CH3B01G656800|PF00319.11_SRF-TF_Domain,TraesAK58CH3B01…
group_920	8	Unknown	TraesAK58CH4B01G363700,TraesAK58CH4B01G364000,TraesAK58CH4B01G364100,TraesAK58CH4B01G364200,TraesAK58CH4B01G364300,TraesAK58CH4B01G364400,TraesAK58CH4B01G364600,TraesAK58CH4B01G363800
group_923	10	Unknown	TraesAK58CH5B01G443000,TraesAK58CH5B01G443700,TraesAK58CH5B01G443900,TraesAK58CH5B01G443100,TraesAK58CH5B01G443600,TraesAK58CH5B01G443300,TraesAK58CH5B01G443500,TraesAK58CH5B01G443200,TraesAK58CH5B01G443400,TraesAK58CH5B01G443800
group_1199	8	Conservative	TraesAK58CH2B01G059900|PF04043.8_PMEI_Domain,TraesAK58CH2B01G060200|PF04043.8_PMEI_Domain,TraesAK58CH2B01G060000|PF04043.8_PMEI_Domain,TraesAK58CH2B01G060100|PF04043.8_PMEI_Domain,TraesAK58CH2B01G060300|PF04043.8_PMEI_Domain,TraesAK58CH2B01G060400|PF04043.8_PMEI_Domain,TraesAK58CH2B01G060500|PF04043.8_PMEI_Domain,TraesAK58CH2B01G060600|PF04043.8_PMEI_Domain
group_1201	7	Divergent	TraesAK58CH2B01G265700|PF02902.12_Peptidase_C48_Domain,TraesAK58CH7B01G180400,TraesAK58CH7B01G160100|PF02902.12_Peptidase_C48_Domain,TraesAK58CH3B01G357300|PF02902.12_Peptidase_C48_Domain|PF00078.20_RVT_1_Family,TraesAK58CH7B01G170500,TraesAK58CH7B01G173700|PF02902.12_Peptidase_C48_Domain|PF00078.20_RVT_1_Family,TraesAK58CH3B01G357500
group_1370	6	Conservative	TraesAK58CH1B01G336100|PF00189.13_Ribosomal_S3_C_Domain,TraesAK58CH5B01G555500|PF00189.13_Ribosomal_S3_C_Domain,TraesAK58CH5B01G555600|PF00189.13_Ribosomal_S3_C_Domain,TraesAK58CH5B01G586200|PF00189.13_Ribosomal_S3_C_Domain,TraesAK58CH5B01G586900|PF00189.13_Ribosomal_S3_C_Domain,TraesAK58CH6B01G265600|PF00189.13_Ribosomal_S3_C_Domain
group_1371	6	Conservative	TraesAK58CH1B01G336300|PF00119.13_ATP-synt_A_Domain,TraesAK58CH2B01G453600|PF00119.13_ATP-synt_A_Domain,TraesAK58CH2B01G454900|PF00119.13_ATP-synt_A_Domain,TraesAK58CH3B01G545900|PF00119.13_ATP-synt_A_Domain,TraesAK58CH5B01G586700|PF00119.13_ATP-synt_A_Domain,TraesAK58CH7B01G473500|PF00119.13_ATP-synt_A_Domain
group_1372	7	Conservative	TraesAK58CH1B01G354200|PF11976.1_Rad60-SLD_Family,TraesAK58CH1B01G355500|PF11976.1_Rad60-SLD_Family,TraesAK58CH1B01G354400|PF11976.1_Rad60-SLD_Family,TraesAK58CH1B01G355900|PF11976.1_Rad60-SLD_Family,TraesAK58CH1B01G354700|PF11976.1_Rad60-SLD_Family,TraesAK58CH1B01G354900|PF11976.1_Rad60-SLD_Family,TraesAK58CH1B01G355300|PF11976.1_Rad60-SLD_Family
group_1374	6	Unknown	TraesAK58CH1B01G463700,TraesAK58CH1B01G463800,TraesAK58CH1B01G463900,TraesAK58CH1B01G464000,TraesAK58CH1B01G464300,TraesAK58CH1B01G464800
group_1378	7	Conservative	TraesAK58CH2B01G357100|PF07893.6_DUF1668_Family,TraesAK58CH3B01G024400|PF07893.6_DUF1668_Family,TraesAK58CH3B01G166900|PF07893.6_DUF1668_Family,TraesAK58CH3B01G167000|PF07893.6_DUF1668_Family,TraesAK58CH4B01G290900|PF07893.6_DUF1668_Family,TraesAK58CH5B01G087100|PF07893.6_DUF1668_Family,TraesAK58CH6B01G448200|PF07893.6_DUF1668_Family
group_1387	6	Conservative	TraesAK58CH3B01G207200|PF03092.9_BT1_Family,TraesAK58CH3B01G207400|PF03092.9_BT1_Family,TraesAK58CH3B01G207600|PF03092.9_BT1_Family,TraesAK58CH3B01G207800|PF03092.9_BT1_Family,TraesAK58CH3B01G208200|PF03092.9_BT1_Family,TraesAK58CH3B01G208000|PF03092.9_BT1_Family
group_1393	6	Conservative	TraesAK58CH3B01G650700|PF04055.14_Radical_SAM_Domain,TraesAK58CH3B01G650800|PF04055.14_Radical_SAM_Domain,TraesAK58CH3B01G650900|PF04055.14_Radical_SAM_Domain,TraesAK58CH3B01G651000|PF04055.14_Radical_SAM_Domain,TraesAK58CH3B01G651100|PF04055.14_Radical_SAM_Domain,TraesAK58CH3B01G651200|PF04055.14_Radical_SAM_Domain
group_1394	8	Conservative	TraesAK58CH3B01G656900|PF00319.11_SRF-TF_Domain,TraesAK58CH3B01G660800|PF00319.11_SRF-TF_Domain,TraesAK58CH3B01G657100|PF00319.11_SRF-TF_Domain,TraesAK58CH3B01G660900|PF00319.11_SRF-TF_Domain,TraesAK58CH3B01G657400|PF00319.11_SRF-TF_Domain,TraesAK58CH3B01G661000|PF00319.11_SRF-TF_Domain,TraesAK58CH3B01G657200|PF00319.11_SRF-TF_Domain,TraesAK58CH3B01G657300|PF00319.11_SRF-TF_Domain
group_1399	7	Conservative	TraesAK58CH5B01G269800|PF04398.5_DUF538_Family,TraesAK58CH5B01G270000|PF04398.5_DUF538_Family,TraesAK58CH5B01G270900|PF04398.5_DUF538_Family,TraesAK58CH5B01G270500|PF04398.5_DUF538_Family,TraesAK58CH5B01G271100|PF04398.5_DUF538_Family,TraesAK58CH5B01G270300|PF04398.5_DUF538_Family,TraesAK58CH5B01G270400|PF04398.5_DUF538_Family
group_1407	6	Conservative	TraesAK58CH6B01G342600|PF03083.9_MtN3_slv_Family,TraesAK58CH6B01G342800|PF03083.9_MtN3_slv_Family,TraesAK58CH7B01G066800|PF03083.9_MtN3_slv_Family,TraesAK58CH7B01G067000|PF03083.9_MtN3_slv_Family,TraesAK58CH7B01G066700|PF03083.9_MtN3_slv_Family,TraesAK58CH7B01G067100|PF03083.9_MtN3_slv_Family
group_1410	6	Conservative	TraesAK58CH7B01G361600|PF08711.4_Med26_Domain,TraesAK58CH7B01G361700|PF08711.4_Med26_Domain,TraesAK58CH7B01G361800|PF08711.4_Med26_Domain,TraesAK58CH7B01G361900|PF08711.4_Med26_Domain,TraesAK58CH7B01G362000|PF08711.4_Med26_Domain,TraesAK58CH7B01G362100|PF08711.4_Med26_Domain
group_1646	7	Conservative	TraesAK58CH1B01G325100|PF00078.20_RVT_1_Family|PF03372.16_Exo_endo_phos_Domain,TraesAK58CH2B01G475200|PF00078.20_RVT_1_Family|PF03372.16_Exo_endo_phos_Domain,TraesAK58CH7B01G410300|PF00078.20_RVT_1_Family|PF03372.16_Exo_endo_phos_Domain,TraesAK58CH7B01G117300|PF00078.20_RVT_1_Family|PF03372.16_Exo_endo_phos_Domain,TraesAK58CH7B01G117100|PF00078.20_RVT_1_Family|PF03372.16_Exo_endo_phos_Domain,Trae…
group_1649	5	Unknown	TraesAK58CH1B01G445800,TraesAK58CH6B01G376900,TraesAK58CH6B01G377100,TraesAK58CH7B01G414700,TraesAK58CH7B01G477400
group_1650	6	Conservative	TraesAK58CH1B01G467800|PF04043.8_PMEI_Domain,TraesAK58CH1B01G468200|PF04043.8_PMEI_Domain,TraesAK58CH1B01G468400|PF04043.8_PMEI_Domain,TraesAK58CH1B01G468500|PF04043.8_PMEI_Domain,TraesAK58CH1B01G468000|PF04043.8_PMEI_Domain,TraesAK58CH1B01G467900|PF04043.8_PMEI_Domain
group_1664	5	Unknown	TraesAK58CH2B01G234900,TraesAK58CH5B01G468000|PF10536.2_PMD_Domain,TraesAK58CH5B01G467900|PF10536.2_PMD_Domain,TraesAK58CH7B01G460600|PF10536.2_PMD_Domain,TraesAK58CH2B01G234700|PF10536.2_PMD_Domain
group_1667	5	Divergent	TraesAK58CH2B01G452100|PF03297.8_Ribosomal_S25_Family,TraesAK58CH3B01G486000|PF03297.8_Ribosomal_S25_Family,TraesAK58CH3B01G356700|PF03297.8_Ribosomal_S25_Family,TraesAK58CH3B01G356600|PF04153.11_NOT2_3_5_Family|PF04065.8_Not3_Family,TraesAK58CH6B01G093300|PF03297.8_Ribosomal_S25_Family
group_1668	5	Unknown	TraesAK58CH2B01G528200,TraesAK58CH2B01G528400,TraesAK58CH2B01G528600,TraesAK58CH2B01G528800,TraesAK58CH2B01G529000
group_1675	6	Conservative	TraesAK58CH3B01G032600|PF01357.14_Pollen_allerg_1_Domain|PF03330.11_DPBB_1_Domain,TraesAK58CH3B01G052600|PF01357.14_Pollen_allerg_1_Domain|PF03330.11_DPBB_1_Domain,TraesAK58CH3B01G032900|PF01357.14_Pollen_allerg_1_Domain|PF03330.11_DPBB_1_Domain,TraesAK58CH3B01G052100|PF01357.14_Pollen_allerg_1_Domain|PF03330.11_DPBB_1_Domain,TraesAK58CH3B01G052300|PF01357.14_Pollen_allerg_1_Domain|PF03330.11_DPB…
group_1686	7	Conservative	TraesAK58CH3B01G597700|PF04398.5_DUF538_Family,TraesAK58CH3B01G645600|PF04398.5_DUF538_Family,TraesAK58CH3B01G597800|PF04398.5_DUF538_Family,TraesAK58CH3B01G635800|PF04398.5_DUF538_Family,TraesAK58CH3B01G627300|PF04398.5_DUF538_Family,TraesAK58CH3B01G658400|PF04398.5_DUF538_Family,TraesAK58CH3B01G661200|PF04398.5_DUF538_Family
group_1687	5	Conservative	TraesAK58CH3B01G600800|PF00646.26_F-box_Domain,TraesAK58CH3B01G601200|PF00646.26_F-box_Domain,TraesAK58CH3B01G601400|PF00646.26_F-box_Domain,TraesAK58CH3B01G611100|PF00646.26_F-box_Domain,TraesAK58CH3B01G600700|PF00646.26_F-box_Domain
group_1708	6	Conservative	TraesAK58CH6B01G235400|PF00665.19_rve_Domain|PF07727.7_RVT_2_Family,TraesAK58CH6B01G235600|PF00665.19_rve_Domain|PF07727.7_RVT_2_Family,TraesAK58CH6B01G235700|PF00665.19_rve_Domain|PF07727.7_RVT_2_Family,TraesAK58CH6B01G235800|PF00665.19_rve_Domain|PF07727.7_RVT_2_Family,TraesAK58CH6B01G236000|PF00665.19_rve_Domain|PF07727.7_RVT_2_Family,TraesAK58CH7B01G525200|PF00665.19_rve_Domain|PF07727.7_RVT_…
group_1711	5	Unknown	TraesAK58CH6B01G448000,TraesAK58CH6B01G448100,TraesAK58CH6B01G448300,TraesAK58CH6B01G449000,TraesAK58CH6B01G449200
group_1713	5	Conservative	TraesAK58CH7B01G115500|PF08787.4_Alginate_lyase2_Domain,TraesAK58CH7B01G115700|PF08787.4_Alginate_lyase2_Domain,TraesAK58CH7B01G115600|PF08787.4_Alginate_lyase2_Domain,TraesAK58CH7B01G115800|PF08787.4_Alginate_lyase2_Domain,TraesAK58CH7B01G115900|PF08787.4_Alginate_lyase2_Domain
group_1715	5	Unknown	TraesAK58CH7B01G234800,TraesAK58CH7B01G235000,TraesAK58CH7B01G235200,TraesAK58CH7B01G235400,TraesAK58CH7B01G236000
group_2702	5	Unknown	TraesAK58CH1B01G044200,TraesAK58CH1B01G044300,TraesAK58CH1B01G044400,TraesAK58CH1B01G044500,TraesAK58CH1B01G044600
group_2704	5	Conservative	TraesAK58CH1B01G056400|PF06839.5_zf-GRF_Domain,TraesAK58CH7B01G329700|PF06839.5_zf-GRF_Domain,TraesAK58CH5B01G531400|PF06839.5_zf-GRF_Domain,TraesAK58CH6B01G141400|PF06839.5_zf-GRF_Domain,TraesAK58CH6B01G292300|PF06839.5_zf-GRF_Domain
group_2709	5	Conservative	TraesAK58CH1B01G137900|PF00400.25_WD40_Repeat,TraesAK58CH2B01G112600|PF00400.25_WD40_Repeat,TraesAK58CH3B01G021300|PF00400.25_WD40_Repeat,TraesAK58CH7B01G272100|PF00400.25_WD40_Repeat,TraesAK58CH7B01G385200|PF00400.25_WD40_Repeat
group_2711	6	Conservative	TraesAK58CH1B01G155600|PF01612.13_3_5_exonuc_Domain,TraesAK58CH2B01G226900|PF01612.13_3_5_exonuc_Domain,TraesAK58CH2B01G267300|PF01612.13_3_5_exonuc_Domain,TraesAK58CH2B01G397200|PF01612.13_3_5_exonuc_Domain,TraesAK58CH5B01G332900|PF01612.13_3_5_exonuc_Domain,TraesAK58CH7B01G170600|PF01612.13_3_5_exonuc_Domain
group_2721	6	Conservative	TraesAK58CH1B01G289000|PF01504.11_PIP5K_Family|PF02493.13_MORN_Repeat,TraesAK58CH3B01G047400|PF01504.11_PIP5K_Family|PF02493.13_MORN_Repeat,TraesAK58CH7B01G413000|PF01504.11_PIP5K_Family|PF02493.13_MORN_Repeat,TraesAK58CH6B01G064400|PF01504.11_PIP5K_Family|PF02493.13_MORN_Repeat,TraesAK58CH4B01G064500|PF01504.11_PIP5K_Family|PF02493.13_MORN_Repeat,TraesAK58CH5B01G231100|PF01504.11_PIP5K_Family|PF…
group_2724	4	Conservative	TraesAK58CH1B01G352000|PF01764.18_Lipase_3_Family,TraesAK58CH1B01G352100|PF01764.18_Lipase_3_Family,TraesAK58CH1B01G352200|PF01764.18_Lipase_3_Family,TraesAK58CH1B01G352300|PF01764.18_Lipase_3_Family
group_2728	5	Conservative	TraesAK58CH2B01G008600|PF00067.15_p450_Domain,TraesAK58CH2B01G008700|PF00067.15_p450_Domain,TraesAK58CH2B01G009000|PF00067.15_p450_Domain,TraesAK58CH2B01G009100|PF00067.15_p450_Domain,TraesAK58CH2B01G061700|PF00067.15_p450_Domain
group_2732	4	Unknown	TraesAK58CH2B01G084400,TraesAK58CH2B01G084600,TraesAK58CH2B01G084800,TraesAK58CH2B01G085200
group_2733	5	Conservative	TraesAK58CH2B01G090500|PF07714.10_Pkinase_Tyr_Domain|PF00560.26_LRR_1_Repeat|PF08263.5_LRRNT_2_Family,TraesAK58CH3B01G605400|PF07714.10_Pkinase_Tyr_Domain|PF00560.26_LRR_1_Repeat|PF08263.5_LRRNT_2_Family,TraesAK58CH2B01G096300|PF07714.10_Pkinase_Tyr_Domain|PF00560.26_LRR_1_Repeat|PF08263.5_LRRNT_2_Family,TraesAK58CH2B01G096400|PF07714.10_Pkinase_Tyr_Domain|PF00560.26_LRR_1_Repeat|PF08263.5_LRRNT_…
group_2734	5	Conservative	TraesAK58CH2B01G092400|PF02536.7_mTERF_Family,TraesAK58CH2B01G092600|PF02536.7_mTERF_Family,TraesAK58CH2B01G092700|PF02536.7_mTERF_Family,TraesAK58CH6B01G025200|PF02536.7_mTERF_Family,TraesAK58CH5B01G386000|PF02536.7_mTERF_Family
group_2736	6	Conservative	TraesAK58CH2B01G119700|PF00078.20_RVT_1_Family,TraesAK58CH7B01G064000|PF00078.20_RVT_1_Family,TraesAK58CH6B01G427300|PF00078.20_RVT_1_Family,TraesAK58CH3B01G599900|PF00078.20_RVT_1_Family,TraesAK58CH3B01G460500|PF00078.20_RVT_1_Family,TraesAK58CH2B01G406000|PF00078.20_RVT_1_Family
group_2753	4	Conservative	TraesAK58CH2B01G396200|PF00106.18_adh_short_Domain,TraesAK58CH7B01G159300|PF00106.18_adh_short_Domain,TraesAK58CH2B01G396300|PF00106.18_adh_short_Domain,TraesAK58CH5B01G565900|PF00106.18_adh_short_Domain
group_2770	4	Unknown	TraesAK58CH2B01G639900,TraesAK58CH2B01G640000,TraesAK58CH2B01G640200,TraesAK58CH2B01G640100
group_2776	5	Divergent	TraesAK58CH3B01G125400|PF05699.7_hATC_Domain|PF04937.8_DUF659_Family,TraesAK58CH6B01G101700|PF05699.7_hATC_Domain|PF04937.8_DUF659_Family,TraesAK58CH6B01G101600|PF04937.8_DUF659_Family,TraesAK58CH3B01G387000|PF04937.8_DUF659_Family,TraesAK58CH1B01G261400|PF05699.7_hATC_Domain|PF04937.8_DUF659_Family
group_2786	4	Conservative	TraesAK58CH3B01G360500|PF00035.18_dsrm_Domain,TraesAK58CH3B01G360800|PF00035.18_dsrm_Domain,TraesAK58CH3B01G361000|PF00035.18_dsrm_Domain,TraesAK58CH3B01G360600|PF00035.18_dsrm_Domain
group_2787	6	Unknown	TraesAK58CH3B01G361100,TraesAK58CH6B01G161200|PF09322.3_DUF1979_Family|PF10536.2_PMD_Domain|PF03108.8_MuDR_Family|PF10551.2_MULE_Domain,TraesAK58CH6B01G511500|PF09322.3_DUF1979_Family|PF10536.2_PMD_Domain|PF03108.8_MuDR_Family|PF10551.2_MULE_Domain,TraesAK58CH6B01G128200|PF09322.3_DUF1979_Family|PF10536.2_PMD_Domain|PF03108.8_MuDR_Family|PF10551.2_MULE_Domain,TraesAK58CH5B01G336900|PF09322.3_DUF1…
group_2789	5	Conservative	TraesAK58CH3B01G381400|PF00651.24_BTB_Domain|PF00917.19_MATH_Domain,TraesAK58CH3B01G381500|PF00651.24_BTB_Domain|PF00917.19_MATH_Domain,TraesAK58CH3B01G381700|PF00651.24_BTB_Domain|PF00917.19_MATH_Domain,TraesAK58CH3B01G381800|PF00651.24_BTB_Domain|PF00917.19_MATH_Domain,TraesAK58CH3B01G382100|PF00651.24_BTB_Domain|PF00917.19_MATH_Domain
group_2794	4	Conservative	TraesAK58CH3B01G531500|PF00646.26_F-box_Domain,TraesAK58CH3B01G531600|PF00646.26_F-box_Domain,TraesAK58CH3B01G531700|PF00646.26_F-box_Domain,TraesAK58CH3B01G531800|PF00646.26_F-box_Domain
group_2795	4	Conservative	TraesAK58CH3B01G536700|PF00561.13_Abhydrolase_1_Domain,TraesAK58CH3B01G536800|PF00561.13_Abhydrolase_1_Domain,TraesAK58CH3B01G536900|PF00561.13_Abhydrolase_1_Domain,TraesAK58CH3B01G537100|PF00561.13_Abhydrolase_1_Domain
group_2797	4	Conservative	TraesAK58CH3B01G552900|PF01269.10_Fibrillarin_Domain,TraesAK58CH7B01G218600|PF01269.10_Fibrillarin_Domain,TraesAK58CH6B01G476100|PF01269.10_Fibrillarin_Domain,TraesAK58CH6B01G476300|PF01269.10_Fibrillarin_Domain
group_2802	4	Conservative	TraesAK58CH3B01G637600|PF00557.17_Peptidase_M24_Domain,TraesAK58CH3B01G638400|PF00557.17_Peptidase_M24_Domain,TraesAK58CH3B01G638800|PF00557.17_Peptidase_M24_Domain,TraesAK58CH7B01G188800|PF00557.17_Peptidase_M24_Domain
group_2803	5	Conservative	TraesAK58CH3B01G639800|PF03478.11_DUF295_Family,TraesAK58CH3B01G639900|PF03478.11_DUF295_Family,TraesAK58CH3B01G640000|PF03478.11_DUF295_Family,TraesAK58CH3B01G640100|PF03478.11_DUF295_Family,TraesAK58CH3B01G640200|PF03478.11_DUF295_Family
group_2809	4	Divergent	TraesAK58CH4B01G027900|PF00023.23_Ank_Repeat,TraesAK58CH4B01G028000|PF00023.23_Ank_Repeat,TraesAK58CH4B01G236000|PF00023.23_Ank_Repeat|PF07719.10_TPR_2_Repeat,TraesAK58CH4B01G027500|PF00023.23_Ank_Repeat
group_2813	4	Unknown	TraesAK58CH4B01G151500,TraesAK58CH7B01G064700,TraesAK58CH6B01G013300,TraesAK58CH3B01G510600
group_2819	5	Conservative	TraesAK58CH4B01G393200|PF03018.7_Dirigent_Family,TraesAK58CH4B01G393400|PF03018.7_Dirigent_Family,TraesAK58CH4B01G393500|PF03018.7_Dirigent_Family,TraesAK58CH4B01G393300|PF03018.7_Dirigent_Family,TraesAK58CH4B01G393600|PF03018.7_Dirigent_Family
group_2820	5	Unknown	TraesAK58CH4B01G400400,TraesAK58CH4B01G401800,TraesAK58CH4B01G401200,TraesAK58CH4B01G401000,TraesAK58CH4B01G402700
group_2837	6	Unknown	TraesAK58CH5B01G464300,TraesAK58CH7B01G167900,TraesAK58CH6B01G064100,TraesAK58CH7B01G148400,TraesAK58CH6B01G321200,TraesAK58CH3B01G353400
group_2839	4	Conservative	TraesAK58CH5B01G583100|PF00230.13_MIP_Family,TraesAK58CH5B01G583200|PF00230.13_MIP_Family,TraesAK58CH7B01G003700|PF00230.13_MIP_Family,TraesAK58CH7B01G003800|PF00230.13_MIP_Family
group_2840	6	Unknown	TraesAK58CH5B01G583600,TraesAK58CH5B01G583700,TraesAK58CH7B01G002500,TraesAK58CH7B01G002800,TraesAK58CH7B01G002900,TraesAK58CH3B01G054100
group_2842	4	Conservative	TraesAK58CH6B01G021400|PF02536.7_mTERF_Family,TraesAK58CH6B01G021500|PF02536.7_mTERF_Family,TraesAK58CH6B01G021700|PF02536.7_mTERF_Family,TraesAK58CH6B01G021800|PF02536.7_mTERF_Family
group_2843	4	Conservative	TraesAK58CH6B01G029700|PF00078.20_RVT_1_Family,TraesAK58CH7B01G292000|PF00078.20_RVT_1_Family,TraesAK58CH6B01G361900|PF00078.20_RVT_1_Family,TraesAK58CH3B01G433800|PF00078.20_RVT_1_Family
group_2845	5	Conservative	TraesAK58CH6B01G081300|PF03478.11_DUF295_Family,TraesAK58CH6B01G081500|PF03478.11_DUF295_Family,TraesAK58CH6B01G082200|PF03478.11_DUF295_Family,TraesAK58CH6B01G082100|PF03478.11_DUF295_Family,TraesAK58CH6B01G081700|PF03478.11_DUF295_Family
group_2846	4	Conservative	TraesAK58CH6B01G081600|PF00201.11_UDPGT_Family,TraesAK58CH6B01G081900|PF00201.11_UDPGT_Family,TraesAK58CH6B01G082000|PF00201.11_UDPGT_Family,TraesAK58CH6B01G082800|PF00201.11_UDPGT_Family
group_2861	4	Conservative	TraesAK58CH7B01G367300|PF08711.4_Med26_Domain,TraesAK58CH7B01G367400|PF08711.4_Med26_Domain,TraesAK58CH7B01G367600|PF08711.4_Med26_Domain,TraesAK58CH7B01G367500|PF08711.4_Med26_Domain
group_2866	4	Unknown	TraesAK58CH7B01G465800,TraesAK58CH7B01G469600,TraesAK58CH7B01G470200,TraesAK58CH7B01G472400
group_2867	4	Conservative	TraesAK58CH7B01G472700|PF00146.14_NADHdh_Family|PF02364.8_Glucan_synthase_Family,TraesAK58CH7B01G473000|PF00146.14_NADHdh_Family|PF02364.8_Glucan_synthase_Family,TraesAK58CH7B01G473200|PF00146.14_NADHdh_Family|PF02364.8_Glucan_synthase_Family,TraesAK58CH7B01G473300|PF00146.14_NADHdh_Family|PF02364.8_Glucan_synthase_Family
group_2868	6	Unknown	TraesAK58CH7B01G516200,TraesAK58CH7B01G517000,TraesAK58CH7B01G517200,TraesAK58CH7B01G517700,TraesAK58CH7B01G517100,TraesAK58CH7B01G516700
group_2914	6	Unknown	TraesAK58CH1B01G012505,TraesAK58CH1B01G012515|PF01344.18_Kelch_1_Repeat|PF10539.2_Dev_Cell_Death_Domain,TraesAK58CH1B01G012510,TraesAK58CH1B01G012530,TraesAK58CH1B01G012535,TraesAK58CH1B01G012520
group_3280	3	Unknown	TraesAK58CH1B01G001800,TraesAK58CH1B01G011820,TraesAK58CH1B01G001100
group_3282	4	Conservative	TraesAK58CH1B01G007400|PF08246.5_Inhibitor_I29_Domain|PF00112.16_Peptidase_C1_Domain,TraesAK58CH1B01G007500|PF08246.5_Inhibitor_I29_Domain|PF00112.16_Peptidase_C1_Domain,TraesAK58CH3B01G086100|PF08246.5_Inhibitor_I29_Domain|PF00112.16_Peptidase_C1_Domain,TraesAK58CH7B01G527900|PF08246.5_Inhibitor_I29_Domain|PF00112.16_Peptidase_C1_Domain
group_3283	3	Unknown	TraesAK58CH1B01G010700|PF02181.16_FH2_Family,TraesAK58CH1B01G010700.1,TraesAK58CH1B01G404400|PF02181.16_FH2_Family
group_3285	3	Unknown	TraesAK58CH1B01G038000,TraesAK58CH1B01G038700,TraesAK58CH1B01G038800
group_3287	5	Unknown	TraesAK58CH1B01G050800,TraesAK58CH1B01G050900,TraesAK58CH1B01G051100,TraesAK58CH1B01G051200,TraesAK58CH1B01G051000
group_3289	4	Unknown	TraesAK58CH1B01G060700,TraesAK58CH2B01G115100,TraesAK58CH5B01G054000|PF07762.7_DUF1618_Family,TraesAK58CH7B01G187900
group_3292	3	Conservative	TraesAK58CH1B01G089700|PF00632.18_HECT_Domain,TraesAK58CH3B01G204700|PF00632.18_HECT_Domain,TraesAK58CH7B01G342400|PF00632.18_HECT_Domain
group_3294	5	Unknown	TraesAK58CH1B01G112800|PF02362.14_B3_Family,TraesAK58CH7B01G175200|PF02362.14_B3_Family,TraesAK58CH7B01G180500,TraesAK58CH2B01G267800,TraesAK58CH3B01G213300|PF02362.14_B3_Family
group_3295	4	Conservative	TraesAK58CH1B01G115300|PF00149.21_Metallophos_Domain,TraesAK58CH3B01G100100|PF00149.21_Metallophos_Domain,TraesAK58CH3B01G100300|PF00149.21_Metallophos_Domain,TraesAK58CH3B01G099600|PF00149.21_Metallophos_Domain
group_3297	3	Unknown	TraesAK58CH1B01G157100,TraesAK58CH1B01G189300,TraesAK58CH3B01G222200
group_3299	3	Unknown	TraesAK58CH1B01G193000,TraesAK58CH1B01G193100,TraesAK58CH1B01G193300
group_3301	4	Unknown	TraesAK58CH1B01G202200,TraesAK58CH1B01G202600,TraesAK58CH1B01G202300,TraesAK58CH7B01G247000
group_3302	3	Conservative	TraesAK58CH1B01G224800|PF04827.7_Plant_tran_Family,TraesAK58CH6B01G196000|PF04827.7_Plant_tran_Family,TraesAK58CH7B01G175700|PF04827.7_Plant_tran_Family
group_3306	5	Conservative	TraesAK58CH1B01G270600|PF04078.6_Rcd1_Family,TraesAK58CH4B01G053100|PF04078.6_Rcd1_Family,TraesAK58CH6B01G037600|PF04078.6_Rcd1_Family,TraesAK58CH1B01G441100|PF04078.6_Rcd1_Family,TraesAK58CH2B01G123600|PF04078.6_Rcd1_Family
group_3307	5	Conservative	TraesAK58CH1B01G281900|PF00560.26_LRR_1_Repeat,TraesAK58CH7B01G417900|PF00560.26_LRR_1_Repeat,TraesAK58CH4B01G397800|PF00560.26_LRR_1_Repeat,TraesAK58CH6B01G275100|PF00560.26_LRR_1_Repeat,TraesAK58CH5B01G029000|PF00560.26_LRR_1_Repeat
group_3310	3	Conservative	TraesAK58CH1B01G288000|PF00609.12_DAGK_acc_Family|PF00781.17_DAGK_cat_Family|PF01535.13_PPR_Family,TraesAK58CH3B01G122000|PF00609.12_DAGK_acc_Family|PF00781.17_DAGK_cat_Family|PF01535.13_PPR_Family,TraesAK58CH3B01G122200|PF00609.12_DAGK_acc_Family|PF00781.17_DAGK_cat_Family|PF01535.13_PPR_Family
group_3312	3	Conservative	TraesAK58CH1B01G302200|PF00319.11_SRF-TF_Domain,TraesAK58CH1B01G302300|PF00319.11_SRF-TF_Domain,TraesAK58CH1B01G302400|PF00319.11_SRF-TF_Domain
group_3313	3	Unknown	TraesAK58CH1B01G316400|PF03732.10_Retrotrans_gag_Family,TraesAK58CH5B01G240100|PF03732.10_Retrotrans_gag_Family,TraesAK58CH2B01G294900
group_3314	3	Unknown	TraesAK58CH1B01G319600,TraesAK58CH1B01G319700,TraesAK58CH4B01G112800
group_3317	3	Unknown	TraesAK58CH1B01G358300,TraesAK58CH6B01G239800,TraesAK58CH7B01G279900
group_3321	3	Unknown	TraesAK58CH1B01G388200,TraesAK58CH1B01G388600,TraesAK58CH1B01G388700
group_3323	3	Conservative	TraesAK58CH1B01G393600|PF00931.15_NB-ARC_Domain,TraesAK58CH2B01G606000|PF00931.15_NB-ARC_Domain,TraesAK58CH4B01G015100|PF00931.15_NB-ARC_Domain
group_3324	3	Conservative	TraesAK58CH1B01G395900|PF00137.14_ATP-synt_C_Family,TraesAK58CH5B01G053100|PF00137.14_ATP-synt_C_Family,TraesAK58CH6B01G291000|PF00137.14_ATP-synt_C_Family
group_3326	3	Unknown	TraesAK58CH1B01G410300,TraesAK58CH1B01G450700,TraesAK58CH1B01G450900|PF03638.8_CXC_Domain
group_3328	3	Conservative	TraesAK58CH1B01G417900|PF03143.10_GTP_EFTU_D3_Domain|PF03144.18_GTP_EFTU_D2_Domain|PF00009.20_GTP_EFTU_Domain,TraesAK58CH5B01G559000|PF03143.10_GTP_EFTU_D3_Domain|PF03144.18_GTP_EFTU_D2_Domain|PF00009.20_GTP_EFTU_Domain,TraesAK58CH5B01G559200|PF03143.10_GTP_EFTU_D3_Domain|PF03144.18_GTP_EFTU_D2_Domain|PF00009.20_GTP_EFTU_Domain
group_3329	4	Conservative	TraesAK58CH1B01G426700|PF02536.7_mTERF_Family,TraesAK58CH6B01G023300|PF02536.7_mTERF_Family,TraesAK58CH5B01G458100|PF02536.7_mTERF_Family,TraesAK58CH6B01G440200|PF02536.7_mTERF_Family
group_3330	4	Unknown	TraesAK58CH1B01G440500,TraesAK58CH7B01G362700,TraesAK58CH2B01G023300,TraesAK58CH4B01G039000
group_3331	4	Unknown	TraesAK58CH1B01G444200,TraesAK58CH1B01G444500,TraesAK58CH1B01G446700,TraesAK58CH1B01G444900
group_3334	3	Conservative	TraesAK58CH1B01G469500|PF00560.26_LRR_1_Repeat|PF00069.18_Pkinase_Domain,TraesAK58CH5B01G135500|PF00560.26_LRR_1_Repeat|PF00069.18_Pkinase_Domain,TraesAK58CH2B01G656800|PF00560.26_LRR_1_Repeat|PF00069.18_Pkinase_Domain
group_3335	3	Conservative	TraesAK58CH1B01G473400|PF00201.11_UDPGT_Family,TraesAK58CH1B01G473500|PF00201.11_UDPGT_Family,TraesAK58CH7B01G020700|PF00201.11_UDPGT_Family
group_3336	5	Unknown	TraesAK58CH2B01G009400,TraesAK58CH2B01G009800,TraesAK58CH2B01G009500,TraesAK58CH2B01G009600,TraesAK58CH2B01G009700
group_3337	3	Conservative	TraesAK58CH2B01G018500|PF02704.7_GASA_Family,TraesAK58CH2B01G018800|PF02704.7_GASA_Family,TraesAK58CH2B01G019000|PF02704.7_GASA_Family
group_3339	3	Conservative	TraesAK58CH2B01G045500|PF03018.7_Dirigent_Family|PF01419.10_Jacalin_Domain,TraesAK58CH2B01G045600|PF03018.7_Dirigent_Family|PF01419.10_Jacalin_Domain,TraesAK58CH2B01G045700|PF03018.7_Dirigent_Family|PF01419.10_Jacalin_Domain
group_3344	4	Conservative	TraesAK58CH2B01G100600|PF07762.7_DUF1618_Family,TraesAK58CH6B01G227500|PF07762.7_DUF1618_Family,TraesAK58CH7B01G447600|PF07762.7_DUF1618_Family,TraesAK58CH7B01G447800|PF07762.7_DUF1618_Family
group_3345	3	Conservative	TraesAK58CH2B01G117500|PF07893.6_DUF1668_Family,TraesAK58CH3B01G369100|PF07893.6_DUF1668_Family,TraesAK58CH3B01G369000|PF07893.6_DUF1668_Family
group_3346	3	Unknown	TraesAK58CH2B01G132700,TraesAK58CH3B01G623300,TraesAK58CH5B01G502400
group_3349	5	Unknown	TraesAK58CH2B01G153900,TraesAK58CH2B01G271000,TraesAK58CH5B01G191800,TraesAK58CH4B01G177600|PF03732.10_Retrotrans_gag_Family,TraesAK58CH3B01G374100
group_3355	3	Unknown	TraesAK58CH2B01G182700,TraesAK58CH5B01G154500,TraesAK58CH7B01G028000
group_3358	3	Unknown	TraesAK58CH2B01G286300,TraesAK58CH3B01G394400,TraesAK58CH3B01G545600
group_3362	3	Conservative	TraesAK58CH2B01G346800|PF02298.10_Cu_bind_like_Domain,TraesAK58CH5B01G111600|PF02298.10_Cu_bind_like_Domain,TraesAK58CH4B01G407900|PF02298.10_Cu_bind_like_Domain
group_3366	4	Unknown	TraesAK58CH2B01G383800,TraesAK58CH6B01G287900,TraesAK58CH6B01G344200,TraesAK58CH7B01G187300
group_3367	3	Conservative	TraesAK58CH2B01G384100|PF10609.2_ParA_Family|PF02374.8_ArsA_ATPase_Family,TraesAK58CH6B01G276500|PF10609.2_ParA_Family|PF02374.8_ArsA_ATPase_Family,TraesAK58CH7B01G260000|PF10609.2_ParA_Family|PF02374.8_ArsA_ATPase_Family
group_3369	3	Unknown	TraesAK58CH2B01G407800,TraesAK58CH5B01G494900,TraesAK58CH5B01G494800
group_3372	5	Divergent	TraesAK58CH2B01G457300|PF02902.12_Peptidase_C48_Domain|PF10536.2_PMD_Domain,TraesAK58CH4B01G402000|PF02902.12_Peptidase_C48_Domain,TraesAK58CH4B01G402300|PF02902.12_Peptidase_C48_Domain|PF10536.2_PMD_Domain,TraesAK58CH4B01G402600|PF02902.12_Peptidase_C48_Domain,TraesAK58CH4B01G400600|PF02902.12_Peptidase_C48_Domain
group_3376	3	Conservative	TraesAK58CH2B01G484600|PF00234.15_Tryp_alpha_amyl_Family,TraesAK58CH2B01G484800|PF00234.15_Tryp_alpha_amyl_Family,TraesAK58CH2B01G484900|PF00234.15_Tryp_alpha_amyl_Family
group_3381	3	Conservative	TraesAK58CH2B01G526800|PF00234.15_Tryp_alpha_amyl_Family,TraesAK58CH2B01G526900|PF00234.15_Tryp_alpha_amyl_Family,TraesAK58CH2B01G527000|PF00234.15_Tryp_alpha_amyl_Family
group_3383	3	Divergent	TraesAK58CH2B01G544400|PF07723.6_LRR_2_Repeat,TraesAK58CH2B01G544900|PF07723.6_LRR_2_Repeat,TraesAK58CH2B01G544700|PF08387.3_FBD_Family
group_3384	3	Conservative	TraesAK58CH2B01G577600|PF03171.13_2OG-FeII_Oxy_Domain,TraesAK58CH2B01G578100|PF03171.13_2OG-FeII_Oxy_Domain,TraesAK58CH2B01G578300|PF03171.13_2OG-FeII_Oxy_Domain
group_3386	3	Unknown	TraesAK58CH2B01G596500,TraesAK58CH2B01G596600,TraesAK58CH2B01G596700
group_3387	3	Unknown	TraesAK58CH2B01G610700,TraesAK58CH3B01G301900,TraesAK58CH5B01G028700
group_3388	3	Conservative	TraesAK58CH2B01G618700|PF01839.16_FG-GAP_Repeat,TraesAK58CH6B01G004200|PF01839.16_FG-GAP_Repeat,TraesAK58CH6B01G004400|PF01839.16_FG-GAP_Repeat
group_3390	3	Unknown	TraesAK58CH2B01G633900,TraesAK58CH3B01G122400,TraesAK58CH7B01G328200
group_3391	3	Conservative	TraesAK58CH2B01G647300|PF03171.13_2OG-FeII_Oxy_Domain,TraesAK58CH6B01G004600|PF03171.13_2OG-FeII_Oxy_Domain,TraesAK58CH6B01G004700|PF03171.13_2OG-FeII_Oxy_Domain
group_3393	4	Unknown	TraesAK58CH3B01G019900,TraesAK58CH5B01G575300,TraesAK58CH5B01G574000,TraesAK58CH5B01G575000
group_3398	5	Unknown	TraesAK58CH3B01G055500,TraesAK58CH3B01G657900,TraesAK58CH3B01G658000,TraesAK58CH3B01G657800,TraesAK58CH3B01G658100
group_3399	5	Conservative	TraesAK58CH3B01G056400|PF00011.14_HSP20_Family,TraesAK58CH3B01G056600|PF00011.14_HSP20_Family,TraesAK58CH3B01G056800|PF00011.14_HSP20_Family,TraesAK58CH3B01G056900|PF00011.14_HSP20_Family,TraesAK58CH3B01G056500|PF00011.14_HSP20_Family
group_3405	3	Unknown	TraesAK58CH3B01G149900,TraesAK58CH3B01G150300,TraesAK58CH3B01G150000
group_3406	3	Conservative	TraesAK58CH3B01G158100|PF00646.26_F-box_Domain|PF03478.11_DUF295_Family,TraesAK58CH3B01G158200|PF00646.26_F-box_Domain|PF03478.11_DUF295_Family,TraesAK58CH3B01G158300|PF00646.26_F-box_Domain|PF03478.11_DUF295_Family
group_3410	3	Conservative	TraesAK58CH3B01G182600|PF00657.15_Lipase_GDSL_Family,TraesAK58CH3B01G182700|PF00657.15_Lipase_GDSL_Family,TraesAK58CH3B01G182800|PF00657.15_Lipase_GDSL_Family
group_3414	3	Conservative	TraesAK58CH3B01G223000|PF00240.16_ubiquitin_Domain|PF01805.13_Surp_Family|PF12230.1_PRP21_like_P_Family,TraesAK58CH3B01G223300|PF00240.16_ubiquitin_Domain|PF01805.13_Surp_Family|PF12230.1_PRP21_like_P_Family,TraesAK58CH3B01G612600|PF00240.16_ubiquitin_Domain|PF01805.13_Surp_Family|PF12230.1_PRP21_like_P_Family
group_3417	3	Unknown	TraesAK58CH3B01G254600,TraesAK58CH6B01G340800,TraesAK58CH7B01G250600
group_3420	3	Unknown	TraesAK58CH3B01G302700,TraesAK58CH3B01G302900,TraesAK58CH3B01G303100
group_3427	3	Conservative	TraesAK58CH3B01G442100|PF01535.13_PPR_Family,TraesAK58CH3B01G486600|PF01535.13_PPR_Family,TraesAK58CH3B01G488100|PF01535.13_PPR_Family
group_3429	3	Conservative	TraesAK58CH3B01G452400|PF00651.24_BTB_Domain|PF00917.19_MATH_Domain,TraesAK58CH3B01G452500|PF00651.24_BTB_Domain|PF00917.19_MATH_Domain,TraesAK58CH3B01G452600|PF00651.24_BTB_Domain|PF00917.19_MATH_Domain
group_3431	3	Conservative	TraesAK58CH3B01G466500|PF00033.12_Cytochrom_B_N_Domain,TraesAK58CH7B01G054000|PF00033.12_Cytochrom_B_N_Domain,TraesAK58CH4B01G156700|PF00033.12_Cytochrom_B_N_Domain
group_3437	3	Conservative	TraesAK58CH3B01G534400|PF00646.26_F-box_Domain,TraesAK58CH3B01G535000|PF00646.26_F-box_Domain,TraesAK58CH3B01G535100|PF00646.26_F-box_Domain
group_3442	3	Conservative	TraesAK58CH3B01G600000|PF05875.5_aPHC_Family,TraesAK58CH3B01G600400|PF05875.5_aPHC_Family,TraesAK58CH3B01G600600|PF05875.5_aPHC_Family
group_3444	4	Unknown	TraesAK58CH3B01G614400,TraesAK58CH3B01G614500,TraesAK58CH4B01G390500,TraesAK58CH4B01G391400
group_3446	4	Unknown	TraesAK58CH3B01G644900,TraesAK58CH3B01G645100,TraesAK58CH3B01G645400,TraesAK58CH3B01G645500
group_3448	3	Conservative	TraesAK58CH4B01G013100|PF01627.16_Hpt_Family,TraesAK58CH4B01G013200|PF01627.16_Hpt_Family,TraesAK58CH4B01G013300|PF01627.16_Hpt_Family
group_3450	4	Unknown	TraesAK58CH4B01G028500,TraesAK58CH4B01G028600,TraesAK58CH4B01G028700,TraesAK58CH4B01G028900
group_3456	3	Conservative	TraesAK58CH4B01G195600|PF03005.8_DUF231_Family,TraesAK58CH7B01G102400|PF03005.8_DUF231_Family,TraesAK58CH7B01G102500|PF03005.8_DUF231_Family
group_3460	4	Conservative	TraesAK58CH4B01G305600|PF04398.5_DUF538_Family,TraesAK58CH4B01G305800|PF04398.5_DUF538_Family,TraesAK58CH4B01G305900|PF04398.5_DUF538_Family,TraesAK58CH4B01G306000|PF04398.5_DUF538_Family
group_3464	3	Conservative	TraesAK58CH4B01G359300|PF01535.13_PPR_Family,TraesAK58CH7B01G366900|PF01535.13_PPR_Family,TraesAK58CH4B01G359400|PF01535.13_PPR_Family
group_3465	3	Unknown	TraesAK58CH4B01G367700,TraesAK58CH4B01G368900,TraesAK58CH4B01G368700
group_3466	4	Conservative	TraesAK58CH4B01G390700|PF06090.5_Ins_P5_2-kin_Family,TraesAK58CH7B01G526800|PF06090.5_Ins_P5_2-kin_Family,TraesAK58CH5B01G282800|PF06090.5_Ins_P5_2-kin_Family,TraesAK58CH5B01G510600|PF06090.5_Ins_P5_2-kin_Family
group_3470	3	Conservative	TraesAK58CH5B01G023900|PF05241.5_EBP_Family,TraesAK58CH5B01G024000|PF05241.5_EBP_Family,TraesAK58CH5B01G002200|PF05241.5_EBP_Family
group_3473	4	Unknown	TraesAK58CH5B01G061000,TraesAK58CH6B01G256600,TraesAK58CH6B01G256700,TraesAK58CH6B01G256800
group_3476	3	Conservative	TraesAK58CH5B01G074800|PF03478.11_DUF295_Family,TraesAK58CH5B01G095700|PF03478.11_DUF295_Family,TraesAK58CH5B01G095900|PF03478.11_DUF295_Family
group_3478	3	Unknown	TraesAK58CH5B01G083500,TraesAK58CH5B01G084500,TraesAK58CH5B01G083600
group_3480	3	Unknown	TraesAK58CH5B01G219700,TraesAK58CH5B01G220500,TraesAK58CH5B01G220800
group_3481	3	Conservative	TraesAK58CH5B01G220100|PF00595.17_PDZ_Domain,TraesAK58CH5B01G220400|PF00595.17_PDZ_Domain,TraesAK58CH5B01G220900|PF00595.17_PDZ_Domain
group_3495	3	Unknown	TraesAK58CH5B01G484600,TraesAK58CH5B01G485000,TraesAK58CH5B01G485100
group_3498	3	Conservative	TraesAK58CH6B01G017000|PF10536.2_PMD_Domain|PF12274.1_DUF3615_Family,TraesAK58CH6B01G143800|PF10536.2_PMD_Domain|PF12274.1_DUF3615_Family,TraesAK58CH6B01G197500|PF10536.2_PMD_Domain|PF12274.1_DUF3615_Family
group_3499	3	Conservative	TraesAK58CH6B01G058300|PF08246.5_Inhibitor_I29_Domain|PF00112.16_Peptidase_C1_Domain,TraesAK58CH6B01G058500|PF08246.5_Inhibitor_I29_Domain|PF00112.16_Peptidase_C1_Domain,TraesAK58CH6B01G115400|PF08246.5_Inhibitor_I29_Domain|PF00112.16_Peptidase_C1_Domain
group_3501	3	Conservative	TraesAK58CH6B01G075400|PF03478.11_DUF295_Family,TraesAK58CH6B01G075800|PF03478.11_DUF295_Family,TraesAK58CH6B01G075900|PF03478.11_DUF295_Family
group_3504	4	Unknown	TraesAK58CH6B01G087600,TraesAK58CH6B01G087700,TraesAK58CH6B01G087800,TraesAK58CH7B01G326700
group_3505	4	Unknown	TraesAK58CH6B01G090600,TraesAK58CH6B01G090800,TraesAK58CH6B01G090900,TraesAK58CH6B01G092800
group_3506	3	Conservative	TraesAK58CH6B01G113600|PF03087.7_DUF241_Family,TraesAK58CH6B01G113900|PF03087.7_DUF241_Family,TraesAK58CH6B01G113800|PF03087.7_DUF241_Family
group_3518	3	Conservative	TraesAK58CH6B01G411700|PF01535.13_PPR_Family,TraesAK58CH6B01G411900|PF01535.13_PPR_Family,TraesAK58CH6B01G412100|PF01535.13_PPR_Family
group_3523	3	Unknown	TraesAK58CH7B01G034700,TraesAK58CH7B01G035000|PF04601.6_DUF569_Family,TraesAK58CH7B01G034800|PF04601.6_DUF569_Family
group_3525	3	Conservative	TraesAK58CH7B01G110500|PF00188.19_CAP_Domain,TraesAK58CH7B01G110600|PF00188.19_CAP_Domain,TraesAK58CH7B01G110700|PF00188.19_CAP_Domain
group_3529	3	Unknown	TraesAK58CH7B01G376200,TraesAK58CH7B01G376300,TraesAK58CH7B01G376400
group_3533	3	Conservative	TraesAK58CH7B01G400800|PF07893.6_DUF1668_Family,TraesAK58CH7B01G401000|PF07893.6_DUF1668_Family,TraesAK58CH7B01G401300|PF07893.6_DUF1668_Family
group_3537	3	Unknown	TraesAK58CH7B01G505500,TraesAK58CH7B01G505600,TraesAK58CH7B01G505800
group_3539	3	Conservative	TraesAK58CH7B01G514400|PF00319.11_SRF-TF_Domain,TraesAK58CH7B01G514500|PF00319.11_SRF-TF_Domain,TraesAK58CH7B01G514600|PF00319.11_SRF-TF_Domain
group_3540	5	Conservative	TraesAK58CH7B01G522500|PF02365.8_NAM_Family,TraesAK58CH7B01G522800|PF02365.8_NAM_Family,TraesAK58CH7B01G522900|PF02365.8_NAM_Family,TraesAK58CH7B01G522700|PF02365.8_NAM_Family,TraesAK58CH7B01G522600|PF02365.8_NAM_Family
group_3696	3	Conservative	TraesAK58CH1B01G296700|PF00504.14_Chloroa_b-bind_Family,TraesAK58CH1B01G296900|PF00504.14_Chloroa_b-bind_Family,TraesAK58CH6B01G152300|PF00504.14_Chloroa_b-bind_Family
group_4056	2	Conservative	TraesAK58CH1B01G003900|PF00137.14_ATP-synt_C_Family,TraesAK58CH4B01G119400|PF00137.14_ATP-synt_C_Family
group_4057	4	Conservative	TraesAK58CH1B01G008900|PF04564.8_U-box_Domain,TraesAK58CH1B01G009100|PF04564.8_U-box_Domain,TraesAK58CH1B01G009000|PF04564.8_U-box_Domain,TraesAK58CH1B01G009200|PF04564.8_U-box_Domain
group_4058	2	Unknown	TraesAK58CH1B01G010400|PF00560.26_LRR_1_Repeat|PF08263.5_LRRNT_2_Family,TraesAK58CH1B01G010400.1
group_4059	2	Unknown	TraesAK58CH1B01G010500|PF00780.15_CNH_Family|PF10367.2_Vps39_2_Domain|PF00637.13_Clathrin_Family|PF10366.2_Vps39_1_Domain,TraesAK58CH1B01G010500.1
group_4060	2	Unknown	TraesAK58CH1B01G010900,TraesAK58CH1B01G010900.1
group_4061	2	Unknown	TraesAK58CH1B01G011000|PF10494.2_Stk19_Family,TraesAK58CH1B01G011000.1
group_4062	2	Conservative	TraesAK58CH1B01G011800|PF00348.10_polyprenyl_synt_Domain,TraesAK58CH2B01G226700|PF00348.10_polyprenyl_synt_Domain
group_4063	2	Unknown	TraesAK58CH1B01G014100|PF02182.10_YDG_SRA_Domain|PF00097.18_zf-C3HC4_Domain,TraesAK58CH1B01G014100.1
group_4064	2	Unknown	TraesAK58CH1B01G016400,TraesAK58CH1B01G016400.1
group_4065	4	Conservative	TraesAK58CH1B01G024400|PF01657.10_DUF26_Family,TraesAK58CH1B01G024500|PF01657.10_DUF26_Family,TraesAK58CH1B01G024600|PF01657.10_DUF26_Family,TraesAK58CH1B01G024700|PF01657.10_DUF26_Family
group_4066	3	Conservative	TraesAK58CH1B01G025200|PF00892.13_EamA_Family,TraesAK58CH1B01G025600|PF00892.13_EamA_Family,TraesAK58CH1B01G025700|PF00892.13_EamA_Family
group_4067	4	Conservative	TraesAK58CH1B01G027500|PF04827.7_Plant_tran_Family,TraesAK58CH1B01G027800|PF04827.7_Plant_tran_Family,TraesAK58CH1B01G028000|PF04827.7_Plant_tran_Family,TraesAK58CH1B01G076400|PF04827.7_Plant_tran_Family
group_4068	2	Conservative	TraesAK58CH1B01G033200|PF04551.7_GcpE_Family,TraesAK58CH6B01G278400|PF04551.7_GcpE_Family
group_4069	2	Unknown	TraesAK58CH1B01G038900,TraesAK58CH1B01G039000
group_4070	3	Unknown	TraesAK58CH1B01G039700,TraesAK58CH1B01G039800,TraesAK58CH1B01G039900
group_4071	2	Conservative	TraesAK58CH1B01G046600|PF00466.13_Ribosomal_L10_Family,TraesAK58CH5B01G307600|PF00466.13_Ribosomal_L10_Family
group_4072	2	Conservative	TraesAK58CH1B01G049900|PF01679.10_UPF0057_Family,TraesAK58CH1B01G050100|PF01679.10_UPF0057_Family
group_4073	2	Unknown	TraesAK58CH1B01G050500,TraesAK58CH1B01G050700
group_4074	2	Unknown	TraesAK58CH1B01G064600,TraesAK58CH3B01G211600
group_4075	2	Conservative	TraesAK58CH1B01G065700|PF00141.16_peroxidase_Family,TraesAK58CH1B01G066000|PF00141.16_peroxidase_Family
group_4076	2	Conservative	TraesAK58CH1B01G066200|PF00141.16_peroxidase_Family,TraesAK58CH1B01G066300|PF00141.16_peroxidase_Family
group_4077	2	Unknown	TraesAK58CH1B01G069700,TraesAK58CH6B01G133200
group_4078	2	Unknown	TraesAK58CH1B01G083900,TraesAK58CH4B01G069900
group_4079	2	Conservative	TraesAK58CH1B01G093000|PF01055.19_Glyco_hydro_31_Family,TraesAK58CH3B01G225600|PF01055.19_Glyco_hydro_31_Family
group_4081	2	Conservative	TraesAK58CH1B01G117000|PF07460.4_NUMOD3_Motif,TraesAK58CH1B01G125400|PF07460.4_NUMOD3_Motif
group_4082	2	Conservative	TraesAK58CH1B01G117600|PF03153.6_TFIIA_Family,TraesAK58CH1B01G126500|PF03153.6_TFIIA_Family
group_4083	2	Conservative	TraesAK58CH1B01G119800|PF12090.1_Spt20_Family,TraesAK58CH1B01G125000|PF12090.1_Spt20_Family
group_4084	2	Conservative	TraesAK58CH1B01G121100|PF00646.26_F-box_Domain,TraesAK58CH1B01G125700|PF00646.26_F-box_Domain
group_4085	2	Conservative	TraesAK58CH1B01G123000|PF00013.22_KH_1_Domain,TraesAK58CH1B01G126600|PF00013.22_KH_1_Domain
group_4086	4	Unknown	TraesAK58CH1B01G123220.3,TraesAK58CH1B01G123260|PF00665.19_rve_Domain|PF03732.10_Retrotrans_gag_Family|PF00078.20_RVT_1_Family,TraesAK58CH1B01G022700.1,TraesAK58CH1B01G123210.2
group_4087	3	Conservative	TraesAK58CH1B01G137600|PF00515.21_TPR_1_Repeat,TraesAK58CH1B01G137800|PF00515.21_TPR_1_Repeat,TraesAK58CH4B01G135800|PF00515.21_TPR_1_Repeat
group_4088	3	Unknown	TraesAK58CH1B01G140300,TraesAK58CH5B01G029300,TraesAK58CH7B01G408900
group_4089	2	Conservative	TraesAK58CH1B01G152200|PF00917.19_MATH_Domain,TraesAK58CH1B01G430800|PF00917.19_MATH_Domain
group_4090	2	Conservative	TraesAK58CH1B01G170500|PF02096.13_60KD_IMP_Family,TraesAK58CH1B01G170600|PF02096.13_60KD_IMP_Family
group_4091	2	Conservative	TraesAK58CH1B01G172600|PF01053.13_Cys_Met_Meta_PP_Domain,TraesAK58CH6B01G002600|PF01053.13_Cys_Met_Meta_PP_Domain
group_4092	2	Conservative	TraesAK58CH1B01G181600|PF00443.22_UCH_Family,TraesAK58CH3B01G479200|PF00443.22_UCH_Family
group_4093	2	Conservative	TraesAK58CH1B01G184100|PF03484.8_B5_Domain|PF01409.13_tRNA-synt_2d_Domain|PF03483.10_B3_4_Domain,TraesAK58CH5B01G108100|PF03484.8_B5_Domain|PF01409.13_tRNA-synt_2d_Domain|PF03483.10_B3_4_Domain
group_4094	2	Conservative	TraesAK58CH1B01G184200|PF00078.20_RVT_1_Family,TraesAK58CH7B01G310400|PF00078.20_RVT_1_Family
group_4095	2	Conservative	TraesAK58CH1B01G192800|PF00400.25_WD40_Repeat,TraesAK58CH1B01G193200|PF00400.25_WD40_Repeat
group_4096	2	Conservative	TraesAK58CH1B01G193700|PF12274.1_DUF3615_Family,TraesAK58CH1B01G197100|PF12274.1_DUF3615_Family
group_4097	2	Unknown	TraesAK58CH1B01G199100|PF00234.15_Tryp_alpha_amyl_Family,TraesAK58CH1B01G199100.1
group_4098	2	Unknown	TraesAK58CH1B01G199200|PF00234.15_Tryp_alpha_amyl_Family,TraesAK58CH1B01G199200.1
group_4099	2	Conservative	TraesAK58CH1B01G199600|PF03016.8_Exostosin_Family,TraesAK58CH4B01G015400|PF03016.8_Exostosin_Family
group_4100	2	Unknown	TraesAK58CH1B01G216500,TraesAK58CH1B01G291200
group_4101	2	Unknown	TraesAK58CH1B01G222500,TraesAK58CH1B01G222600
group_4102	2	Conservative	TraesAK58CH1B01G239800|PF02536.7_mTERF_Family,TraesAK58CH1B01G239900|PF02536.7_mTERF_Family
group_4103	3	Unknown	TraesAK58CH1B01G244100,TraesAK58CH2B01G220100,TraesAK58CH6B01G362600
group_4104	4	Conservative	TraesAK58CH1B01G262100|PF00069.18_Pkinase_Domain|PF03822.7_NAF_Domain,TraesAK58CH2B01G494900|PF00069.18_Pkinase_Domain|PF03822.7_NAF_Domain,TraesAK58CH3B01G017200|PF00069.18_Pkinase_Domain|PF03822.7_NAF_Domain,TraesAK58CH2B01G403900|PF00069.18_Pkinase_Domain|PF03822.7_NAF_Domain
group_4106	2	Unknown	TraesAK58CH1B01G280800,TraesAK58CH1B01G280900
group_4107	3	Conservative	TraesAK58CH1B01G281600|PF07893.6_DUF1668_Family,TraesAK58CH1B01G281700|PF07893.6_DUF1668_Family,TraesAK58CH6B01G343400|PF07893.6_DUF1668_Family
group_4108	3	Unknown	TraesAK58CH1B01G290400,TraesAK58CH4B01G145800,TraesAK58CH6B01G103700
group_4110	2	Unknown	TraesAK58CH1B01G300200,TraesAK58CH6B01G147900
group_4111	2	Conservative	TraesAK58CH1B01G314000|PF00022.12_Actin_Family,TraesAK58CH2B01G631600|PF00022.12_Actin_Family
group_4112	4	Conservative	TraesAK58CH1B01G317900|PF03004.7_Transposase_24_Family,TraesAK58CH1B01G350100|PF03004.7_Transposase_24_Family,TraesAK58CH7B01G063900|PF03004.7_Transposase_24_Family,TraesAK58CH3B01G023000|PF03004.7_Transposase_24_Family
group_4113	2	Unknown	TraesAK58CH1B01G319100,TraesAK58CH3B01G040600
group_4115	3	Conservative	TraesAK58CH1B01G353500|PF10597.2_U5_2-snRNA_bdg_Domain|PF08084.4_PROCT_Domain|PF01398.14_Mov34_Family|PF12134.1_PRP8_domainIV_Domain|PF10596.2_U6-snRNA_bdg_Domain,TraesAK58CH1B01G405800|PF10597.2_U5_2-snRNA_bdg_Domain|PF08084.4_PROCT_Domain|PF01398.14_Mov34_Family|PF12134.1_PRP8_domainIV_Domain|PF10596.2_U6-snRNA_bdg_Domain,TraesAK58CH1B01G382100|PF10597.2_U5_2-snRNA_bdg_Domain|PF08084.4_PROCT_Do…
group_4116	2	Conservative	TraesAK58CH1B01G355100|PF10536.2_PMD_Domain,TraesAK58CH1B01G355700|PF10536.2_PMD_Domain
group_4117	2	Unknown	TraesAK58CH1B01G357800,TraesAK58CH1B01G357900
group_4118	3	Conservative	TraesAK58CH1B01G361000|PF03514.7_GRAS_Family|PF12041.1_DELLA_Domain,TraesAK58CH4B01G189600|PF03514.7_GRAS_Family|PF12041.1_DELLA_Domain,TraesAK58CH7B01G060000|PF03514.7_GRAS_Family|PF12041.1_DELLA_Domain
group_4119	3	Conservative	TraesAK58CH1B01G361100|PF00069.18_Pkinase_Domain,TraesAK58CH7B01G059900|PF00069.18_Pkinase_Domain,TraesAK58CH4B01G189500|PF00069.18_Pkinase_Domain
group_4120	2	Conservative	TraesAK58CH1B01G365400|PF01798.11_Nop_Family|PF08060.6_NOSIC_Domain|PF08156.6_NOP5NT_Domain,TraesAK58CH2B01G143600|PF01798.11_Nop_Family|PF08060.6_NOSIC_Domain|PF08156.6_NOP5NT_Domain
group_4122	2	Unknown	TraesAK58CH1B01G376700,TraesAK58CH1B01G376800
group_4123	2	Conservative	TraesAK58CH1B01G377300|PF07762.7_DUF1618_Family,TraesAK58CH1B01G377400|PF07762.7_DUF1618_Family
group_4124	2	Conservative	TraesAK58CH1B01G378700|PF03969.9_AFG1_ATPase_Family,TraesAK58CH1B01G378800|PF03969.9_AFG1_ATPase_Family
group_4125	2	Conservative	TraesAK58CH1B01G381300|PF00687.14_Ribosomal_L1_Domain,TraesAK58CH3B01G456000|PF00687.14_Ribosomal_L1_Domain
group_4126	3	Unknown	TraesAK58CH1B01G387700,TraesAK58CH1B01G387900,TraesAK58CH1B01G388500
group_4127	2	Conservative	TraesAK58CH1B01G390300|PF00201.11_UDPGT_Family,TraesAK58CH1B01G390400|PF00201.11_UDPGT_Family
group_4128	2	Conservative	TraesAK58CH1B01G393800|PF02214.15_K_tetra_Domain,TraesAK58CH7B01G072300|PF02214.15_K_tetra_Domain
group_4129	2	Unknown	TraesAK58CH1B01G398100,TraesAK58CH1B01G398300
group_4130	2	Conservative	TraesAK58CH1B01G402800|PF00657.15_Lipase_GDSL_Family,TraesAK58CH4B01G194800|PF00657.15_Lipase_GDSL_Family
group_4131	3	Conservative	TraesAK58CH1B01G415100|PF00651.24_BTB_Domain|PF00917.19_MATH_Domain,TraesAK58CH1B01G415200|PF00651.24_BTB_Domain|PF00917.19_MATH_Domain,TraesAK58CH1B01G415400|PF00651.24_BTB_Domain|PF00917.19_MATH_Domain
group_4132	2	Conservative	TraesAK58CH1B01G415800|PF00646.26_F-box_Domain,TraesAK58CH1B01G415900|PF00646.26_F-box_Domain
group_4133	2	Unknown	TraesAK58CH1B01G446300,TraesAK58CH6B01G250800
group_4134	2	Unknown	TraesAK58CH1B01G450100,TraesAK58CH2B01G302300
group_4135	3	Unknown	TraesAK58CH1B01G461000,TraesAK58CH4B01G388200,TraesAK58CH7B01G497000
group_4136	4	Unknown	TraesAK58CH1B01G461500,TraesAK58CH1B01G461900,TraesAK58CH1B01G462000,TraesAK58CH1B01G461700
group_4137	3	Unknown	TraesAK58CH1B01G466600,TraesAK58CH3B01G127300,TraesAK58CH5B01G586100
group_4139	2	Conservative	TraesAK58CH2B01G001300|PF00069.18_Pkinase_Domain,TraesAK58CH2B01G230200|PF00069.18_Pkinase_Domain
group_4141	2	Conservative	TraesAK58CH2B01G022900|PF01429.12_MBD_Domain,TraesAK58CH7B01G439700|PF01429.12_MBD_Domain
group_4142	3	Conservative	TraesAK58CH2B01G036300|PF02826.12_2-Hacid_dh_C_Domain|PF00389.23_2-Hacid_dh_Domain,TraesAK58CH2B01G272900|PF02826.12_2-Hacid_dh_C_Domain|PF00389.23_2-Hacid_dh_Domain,TraesAK58CH2B01G273000|PF02826.12_2-Hacid_dh_C_Domain|PF00389.23_2-Hacid_dh_Domain
group_4143	3	Conservative	TraesAK58CH2B01G036900|PF00931.15_NB-ARC_Domain,TraesAK58CH2B01G039100|PF00931.15_NB-ARC_Domain,TraesAK58CH2B01G039200|PF00931.15_NB-ARC_Domain
group_4144	3	Conservative	TraesAK58CH2B01G038800|PF03081.8_Exo70_Family,TraesAK58CH2B01G039000|PF03081.8_Exo70_Family,TraesAK58CH2B01G039300|PF03081.8_Exo70_Family
group_4145	2	Conservative	TraesAK58CH2B01G040400|PF03629.11_DUF303_Family,TraesAK58CH2B01G040800|PF03629.11_DUF303_Family
group_4146	2	Conservative	TraesAK58CH2B01G050800|PF00300.15_PGAM_Domain,TraesAK58CH2B01G051000|PF00300.15_PGAM_Domain
group_4147	2	Conservative	TraesAK58CH2B01G051800|PF01419.10_Jacalin_Domain,TraesAK58CH2B01G051900|PF01419.10_Jacalin_Domain
group_4148	4	Conservative	TraesAK58CH2B01G052300|PF03083.9_MtN3_slv_Family,TraesAK58CH2B01G052400|PF03083.9_MtN3_slv_Family,TraesAK58CH2B01G052500|PF03083.9_MtN3_slv_Family,TraesAK58CH2B01G052600|PF03083.9_MtN3_slv_Family
group_4149	3	Conservative	TraesAK58CH2B01G062700|PF01247.11_Ribosomal_L35Ae_Family,TraesAK58CH2B01G062800|PF01247.11_Ribosomal_L35Ae_Family,TraesAK58CH5B01G162300|PF01247.11_Ribosomal_L35Ae_Family
group_4151	4	Conservative	TraesAK58CH2B01G065900|PF00646.26_F-box_Domain|PF08387.3_FBD_Family,TraesAK58CH2B01G066000|PF00646.26_F-box_Domain|PF08387.3_FBD_Family,TraesAK58CH2B01G066500|PF00646.26_F-box_Domain|PF08387.3_FBD_Family,TraesAK58CH7B01G333900|PF00646.26_F-box_Domain|PF08387.3_FBD_Family
group_4152	3	Conservative	TraesAK58CH2B01G069600|PF03062.12_MBOAT_Family,TraesAK58CH2B01G070500|PF03062.12_MBOAT_Family,TraesAK58CH2B01G070800|PF03062.12_MBOAT_Family
group_4153	2	Unknown	TraesAK58CH2B01G073200,TraesAK58CH2B01G073300
group_4154	2	Conservative	TraesAK58CH2B01G078100|PF10275.2_Peptidase_C65_Family,TraesAK58CH2B01G088300|PF10275.2_Peptidase_C65_Family
group_4155	3	Conservative	TraesAK58CH2B01G103200|PF00685.20_Sulfotransfer_1_Domain,TraesAK58CH7B01G517800|PF00685.20_Sulfotransfer_1_Domain,TraesAK58CH7B01G518100|PF00685.20_Sulfotransfer_1_Domain
group_4156	2	Conservative	TraesAK58CH2B01G104900|PF00271.24_Helicase_C_Family|PF00176.16_SNF2_N_Family|PF08241.5_Methyltransf_11_Domain,TraesAK58CH2B01G105100|PF00271.24_Helicase_C_Family|PF00176.16_SNF2_N_Family|PF08241.5_Methyltransf_11_Domain
group_4157	2	Unknown	TraesAK58CH2B01G111900,TraesAK58CH2B01G112000
group_4158	2	Conservative	TraesAK58CH2B01G121300|PF08246.5_Inhibitor_I29_Domain,TraesAK58CH2B01G121400|PF08246.5_Inhibitor_I29_Domain
group_4159	2	Conservative	TraesAK58CH2B01G121800|PF03725.8_RNase_PH_C_Domain|PF01138.14_RNase_PH_Domain,TraesAK58CH7B01G302700|PF03725.8_RNase_PH_C_Domain|PF01138.14_RNase_PH_Domain
group_4160	2	Unknown	TraesAK58CH2B01G133800,TraesAK58CH2B01G133900
group_4162	2	Conservative	TraesAK58CH2B01G144200|PF00646.26_F-box_Domain,TraesAK58CH3B01G202400|PF00646.26_F-box_Domain
group_4163	2	Unknown	TraesAK58CH2B01G151700,TraesAK58CH2B01G152500
group_4164	2	Conservative	TraesAK58CH2B01G160600|PF04601.6_DUF569_Family,TraesAK58CH2B01G160700|PF04601.6_DUF569_Family
group_4165	2	Conservative	TraesAK58CH2B01G163100|PF05699.7_hATC_Domain,TraesAK58CH2B01G163200|PF05699.7_hATC_Domain
group_4166	2	Unknown	TraesAK58CH2B01G166200,TraesAK58CH7B01G121900
group_4167	2	Conservative	TraesAK58CH2B01G168700|PF00646.26_F-box_Domain,TraesAK58CH2B01G170700|PF00646.26_F-box_Domain
group_4168	2	Unknown	TraesAK58CH2B01G169400,TraesAK58CH2B01G223300
group_4169	2	Conservative	TraesAK58CH2B01G187700|PF00330.13_Aconitase_Family,TraesAK58CH6B01G135900|PF00330.13_Aconitase_Family
group_4171	2	Unknown	TraesAK58CH2B01G196700,TraesAK58CH2B01G196800|PF00304.13_Gamma-thionin_Domain
group_4172	4	Unknown	TraesAK58CH2B01G200100,TraesAK58CH2B01G200200,TraesAK58CH2B01G200300,TraesAK58CH2B01G200400
group_4173	2	Unknown	TraesAK58CH2B01G201400,TraesAK58CH2B01G624100|PF07762.7_DUF1618_Family
group_4174	2	Conservative	TraesAK58CH2B01G208100|PF00628.22_PHD_Domain,TraesAK58CH5B01G399200|PF00628.22_PHD_Domain
group_4175	2	Unknown	TraesAK58CH2B01G218600,TraesAK58CH3B01G299500
group_4176	2	Unknown	TraesAK58CH2B01G220600,TraesAK58CH2B01G220700
group_4177	3	Conservative	TraesAK58CH2B01G242400|PF00078.20_RVT_1_Family,TraesAK58CH5B01G442200|PF00078.20_RVT_1_Family,TraesAK58CH6B01G030100|PF00078.20_RVT_1_Family
group_4178	2	Unknown	TraesAK58CH2B01G243600,TraesAK58CH2B01G243900
group_4179	2	Conservative	TraesAK58CH2B01G243700|PF01428.9_zf-AN1_Family|PF01754.9_zf-A20_Family,TraesAK58CH2B01G244000|PF01428.9_zf-AN1_Family|PF01754.9_zf-A20_Family
group_4180	3	Conservative	TraesAK58CH2B01G265800|PF01612.13_3_5_exonuc_Domain,TraesAK58CH5B01G083700|PF01612.13_3_5_exonuc_Domain,TraesAK58CH6B01G305800|PF01612.13_3_5_exonuc_Domain
group_4181	2	Conservative	TraesAK58CH2B01G309800|PF02861.13_Clp_N_Family,TraesAK58CH2B01G309900|PF02861.13_Clp_N_Family
group_4182	2	Conservative	TraesAK58CH2B01G327100|PF01370.14_Epimerase_Family,TraesAK58CH7B01G523600|PF01370.14_Epimerase_Family
group_4183	2	Conservative	TraesAK58CH2B01G327300|PF00481.14_PP2C_Family,TraesAK58CH7B01G523800|PF00481.14_PP2C_Family
group_4184	2	Conservative	TraesAK58CH2B01G329300|PF00067.15_p450_Domain,TraesAK58CH2B01G603500|PF00067.15_p450_Domain
group_4185	2	Unknown	TraesAK58CH2B01G333100,TraesAK58CH4B01G362600
group_4186	2	Unknown	TraesAK58CH2B01G357800,TraesAK58CH2B01G357900
group_4187	2	Conservative	TraesAK58CH2B01G375200|PF03171.13_2OG-FeII_Oxy_Domain,TraesAK58CH2B01G380100|PF03171.13_2OG-FeII_Oxy_Domain
group_4188	2	Unknown	TraesAK58CH2B01G375300,TraesAK58CH2B01G380000|PF00161.12_RIP_Domain
group_4189	2	Unknown	TraesAK58CH2B01G382600,TraesAK58CH3B01G333500
group_4190	2	Conservative	TraesAK58CH2B01G389700|PF00854.14_PTR2_Family,TraesAK58CH2B01G389800|PF00854.14_PTR2_Family
group_4191	3	Conservative	TraesAK58CH2B01G395800|PF04578.6_DUF594_Family,TraesAK58CH2B01G408400|PF04578.6_DUF594_Family,TraesAK58CH2B01G409100|PF04578.6_DUF594_Family
group_4192	2	Conservative	TraesAK58CH2B01G405400|PF00149.21_Metallophos_Domain,TraesAK58CH2B01G405500|PF00149.21_Metallophos_Domain
group_4193	2	Conservative	TraesAK58CH2B01G425400|PF12274.1_DUF3615_Family,TraesAK58CH2B01G644500|PF12274.1_DUF3615_Family
group_4195	2	Conservative	TraesAK58CH2B01G452400|PF00234.15_Tryp_alpha_amyl_Family,TraesAK58CH2B01G452500|PF00234.15_Tryp_alpha_amyl_Family
group_4196	2	Conservative	TraesAK58CH2B01G470700|PF02458.8_Transferase_Family,TraesAK58CH4B01G012000|PF02458.8_Transferase_Family
group_4197	2	Unknown	TraesAK58CH2B01G474500,TraesAK58CH2B01G474600
group_4198	2	Conservative	TraesAK58CH2B01G491500|PF00249.24_Myb_DNA-binding_Domain,TraesAK58CH2B01G491600|PF00249.24_Myb_DNA-binding_Domain
group_4199	2	Conservative	TraesAK58CH2B01G493700|PF12442.1_DUF3681_Family,TraesAK58CH2B01G493900|PF12442.1_DUF3681_Family
group_4200	2	Conservative	TraesAK58CH2B01G501300|PF04570.7_DUF581_Family,TraesAK58CH2B01G501600|PF04570.7_DUF581_Family
group_4201	2	Conservative	TraesAK58CH2B01G515700|PF08669.4_GCV_T_C_Domain|PF01571.14_GCV_T_Domain,TraesAK58CH2B01G515900|PF08669.4_GCV_T_C_Domain|PF01571.14_GCV_T_Domain
group_4202	2	Conservative	TraesAK58CH2B01G519700|PF00004.22_AAA_Family,TraesAK58CH2B01G519900|PF00004.22_AAA_Family
group_4203	2	Unknown	TraesAK58CH2B01G530800,TraesAK58CH2B01G531100
group_4204	2	Unknown	TraesAK58CH2B01G535400,TraesAK58CH5B01G052100
group_4205	2	Divergent	TraesAK58CH2B01G543700|PF08387.3_FBD_Family,TraesAK58CH2B01G543800|PF07723.6_LRR_2_Repeat
group_4206	2	Conservative	TraesAK58CH2B01G548400|PF03171.13_2OG-FeII_Oxy_Domain,TraesAK58CH2B01G647600|PF03171.13_2OG-FeII_Oxy_Domain
group_4207	4	Conservative	TraesAK58CH2B01G580400|PF00365.13_PFK_Domain,TraesAK58CH5B01G222800|PF00365.13_PFK_Domain,TraesAK58CH7B01G026100|PF00365.13_PFK_Domain,TraesAK58CH4B01G134600|PF00365.13_PFK_Domain
group_4208	2	Unknown	TraesAK58CH2B01G581500,TraesAK58CH2B01G581600
group_4209	2	Divergent	TraesAK58CH2B01G586500|PF00078.20_RVT_1_Family|PF03372.16_Exo_endo_phos_Domain,TraesAK58CH6B01G082500|PF03372.16_Exo_endo_phos_Domain
group_4210	2	Conservative	TraesAK58CH2B01G599400|PF00403.19_HMA_Domain,TraesAK58CH2B01G599500|PF00403.19_HMA_Domain
group_4211	3	Conservative	TraesAK58CH2B01G599800|PF00646.26_F-box_Domain|PF03478.11_DUF295_Family,TraesAK58CH3B01G149700|PF00646.26_F-box_Domain|PF03478.11_DUF295_Family,TraesAK58CH6B01G137400|PF00646.26_F-box_Domain|PF03478.11_DUF295_Family
group_4212	4	Conservative	TraesAK58CH2B01G613300|PF00967.10_Barwin_Domain,TraesAK58CH2B01G613400|PF00967.10_Barwin_Domain,TraesAK58CH2B01G613500|PF00967.10_Barwin_Domain,TraesAK58CH2B01G613600|PF00967.10_Barwin_Domain
group_4213	2	Unknown	TraesAK58CH2B01G620600,TraesAK58CH2B01G620700
group_4214	2	Conservative	TraesAK58CH2B01G632000|PF04578.6_DUF594_Family,TraesAK58CH2B01G632400|PF04578.6_DUF594_Family
group_4215	2	Conservative	TraesAK58CH2B01G641900|PF02137.11_A_deamin_Family,TraesAK58CH2B01G642100|PF02137.11_A_deamin_Family
group_4216	2	Unknown	TraesAK58CH2B01G661500,TraesAK58CH3B01G372500
group_4217	2	Conservative	TraesAK58CH3B01G002500|PF00010.19_HLH_Domain,TraesAK58CH3B01G003400|PF00010.19_HLH_Domain
group_4218	2	Unknown	TraesAK58CH3B01G006000,TraesAK58CH3B01G006200
group_4219	3	Unknown	TraesAK58CH3B01G014800,TraesAK58CH3B01G015000,TraesAK58CH3B01G015200
group_4220	3	Unknown	TraesAK58CH3B01G030100|PF03108.8_MuDR_Family|PF04434.10_SWIM_Domain|PF10551.2_MULE_Domain,TraesAK58CH5B01G263300|PF03108.8_MuDR_Family|PF04434.10_SWIM_Domain|PF10551.2_MULE_Domain,TraesAK58CH7B01G315600
group_4221	3	Conservative	TraesAK58CH3B01G051900|PF01357.14_Pollen_allerg_1_Domain|PF03330.11_DPBB_1_Domain,TraesAK58CH3B01G052000|PF01357.14_Pollen_allerg_1_Domain|PF03330.11_DPBB_1_Domain,TraesAK58CH3B01G052200|PF01357.14_Pollen_allerg_1_Domain|PF03330.11_DPBB_1_Domain
group_4222	2	Unknown	TraesAK58CH3B01G059800,TraesAK58CH3B01G060900
group_4223	3	Unknown	TraesAK58CH3B01G063400,TraesAK58CH3B01G063700,TraesAK58CH3B01G063800
group_4224	4	Conservative	TraesAK58CH3B01G065900|PF00234.15_Tryp_alpha_amyl_Family,TraesAK58CH3B01G066100|PF00234.15_Tryp_alpha_amyl_Family,TraesAK58CH3B01G066600|PF00234.15_Tryp_alpha_amyl_Family,TraesAK58CH3B01G066800|PF00234.15_Tryp_alpha_amyl_Family
group_4225	2	Conservative	TraesAK58CH3B01G069200|PF00201.11_UDPGT_Family,TraesAK58CH3B01G069500|PF00201.11_UDPGT_Family
group_4227	2	Conservative	TraesAK58CH3B01G105700|PF00931.15_NB-ARC_Domain,TraesAK58CH3B01G388200|PF00931.15_NB-ARC_Domain
group_4228	2	Conservative	TraesAK58CH3B01G106500|PF00107.19_ADH_zinc_N_Family,TraesAK58CH3B01G106600|PF00107.19_ADH_zinc_N_Family
group_4230	2	Unknown	TraesAK58CH3B01G123300,TraesAK58CH3B01G123400
group_4231	2	Unknown	TraesAK58CH3B01G126400,TraesAK58CH3B01G234200
group_4232	2	Conservative	TraesAK58CH3B01G128700|PF00010.19_HLH_Domain,TraesAK58CH3B01G129000|PF00010.19_HLH_Domain
group_4233	2	Unknown	TraesAK58CH3B01G140600,TraesAK58CH3B01G140700
group_4235	2	Conservative	TraesAK58CH3B01G155100|PF00651.24_BTB_Domain|PF00917.19_MATH_Domain,TraesAK58CH3B01G155200|PF00651.24_BTB_Domain|PF00917.19_MATH_Domain
group_4236	2	Unknown	TraesAK58CH3B01G181200,TraesAK58CH4B01G250500
group_4237	2	Unknown	TraesAK58CH3B01G197700,TraesAK58CH5B01G247200
group_4238	2	Conservative	TraesAK58CH3B01G199900|PF00929.17_Exonuc_X-T_Family,TraesAK58CH3B01G200000|PF00929.17_Exonuc_X-T_Family
group_4241	2	Conservative	TraesAK58CH3B01G221800|PF00646.26_F-box_Domain,TraesAK58CH3B01G221900|PF00646.26_F-box_Domain
group_4242	2	Conservative	TraesAK58CH3B01G282700|PF01569.14_PAP2_Family,TraesAK58CH5B01G560700|PF01569.14_PAP2_Family
group_4243	2	Unknown	TraesAK58CH3B01G293200,TraesAK58CH4B01G038200
group_4244	2	Unknown	TraesAK58CH3B01G294100,TraesAK58CH4B01G036900
group_4245	2	Conservative	TraesAK58CH3B01G294900|PF04398.5_DUF538_Family,TraesAK58CH4B01G036200|PF04398.5_DUF538_Family
group_4246	2	Conservative	TraesAK58CH3B01G295800|PF03398.7_Ist1_Family,TraesAK58CH3B01G301400|PF03398.7_Ist1_Family
group_4247	2	Conservative	TraesAK58CH3B01G296100|PF00010.19_HLH_Domain,TraesAK58CH3B01G301200|PF00010.19_HLH_Domain
group_4248	3	Unknown	TraesAK58CH3B01G302800,TraesAK58CH3B01G303000,TraesAK58CH3B01G303200
group_4249	3	Unknown	TraesAK58CH3B01G344000,TraesAK58CH5B01G261800,TraesAK58CH5B01G105700
group_4250	2	Conservative	TraesAK58CH3B01G357200|PF03931.8_Skp1_POZ_Domain|PF01466.12_Skp1_Domain,TraesAK58CH3B01G357600|PF03931.8_Skp1_POZ_Domain|PF01466.12_Skp1_Domain
group_4251	2	Unknown	TraesAK58CH3B01G373100,TraesAK58CH4B01G044300
group_4252	2	Unknown	TraesAK58CH3B01G378000,TraesAK58CH3B01G378100
group_4253	2	Conservative	TraesAK58CH3B01G387200|PF02902.12_Peptidase_C48_Domain,TraesAK58CH7B01G168800|PF02902.12_Peptidase_C48_Domain
group_4255	2	Unknown	TraesAK58CH3B01G400400,TraesAK58CH7B01G035500
group_4256	2	Unknown	TraesAK58CH3B01G415800,TraesAK58CH3B01G415900
group_4257	2	Conservative	TraesAK58CH3B01G416300|PF00704.21_Glyco_hydro_18_Domain,TraesAK58CH3B01G416400|PF00704.21_Glyco_hydro_18_Domain
group_4258	2	Unknown	TraesAK58CH3B01G438400,TraesAK58CH3B01G438500
group_4259	2	Unknown	TraesAK58CH3B01G448400,TraesAK58CH3B01G448500
group_4260	2	Conservative	TraesAK58CH3B01G469800|PF07893.6_DUF1668_Family,TraesAK58CH3B01G513700|PF07893.6_DUF1668_Family
group_4261	2	Conservative	TraesAK58CH3B01G471300|PF08631.3_SPO22_Family,TraesAK58CH5B01G256600|PF08631.3_SPO22_Family
group_4262	2	Conservative	TraesAK58CH3B01G471400|PF07893.6_DUF1668_Family,TraesAK58CH3B01G471500|PF07893.6_DUF1668_Family
group_4263	2	Conservative	TraesAK58CH3B01G476600|PF00282.12_Pyridoxal_deC_Family,TraesAK58CH5B01G135600|PF00282.12_Pyridoxal_deC_Family
group_4264	2	Conservative	TraesAK58CH3B01G479000|PF00271.24_Helicase_C_Family|PF00176.16_SNF2_N_Family|PF00385.17_Chromo_Family,TraesAK58CH3B01G479100|PF00271.24_Helicase_C_Family|PF00176.16_SNF2_N_Family|PF00385.17_Chromo_Family
group_4265	2	Unknown	TraesAK58CH3B01G481500,TraesAK58CH3B01G481700
group_4266	2	Conservative	TraesAK58CH3B01G485100|PF10510.2_PIG-S_Family,TraesAK58CH7B01G395300|PF10510.2_PIG-S_Family
group_4267	2	Conservative	TraesAK58CH3B01G501200|PF00571.21_CBS_Domain,TraesAK58CH3B01G501600|PF00571.21_CBS_Domain
group_4268	2	Conservative	TraesAK58CH3B01G502900|PF04909.7_Amidohydro_2_Domain,TraesAK58CH3B01G503000|PF04909.7_Amidohydro_2_Domain
group_4269	2	Conservative	TraesAK58CH3B01G503900|PF03407.9_Nucleotid_trans_Family,TraesAK58CH3B01G504300|PF03407.9_Nucleotid_trans_Family
group_4270	2	Conservative	TraesAK58CH3B01G506000|PF08238.5_Sel1_Repeat|PF01753.11_zf-MYND_Family,TraesAK58CH3B01G506100|PF08238.5_Sel1_Repeat|PF01753.11_zf-MYND_Family
group_4271	2	Conservative	TraesAK58CH3B01G517300|PF02485.14_Branch_Family,TraesAK58CH5B01G006600|PF02485.14_Branch_Family
group_4272	2	Conservative	TraesAK58CH3B01G518400|PF03171.13_2OG-FeII_Oxy_Domain,TraesAK58CH3B01G525800|PF03171.13_2OG-FeII_Oxy_Domain
group_4273	2	Conservative	TraesAK58CH3B01G533300|PF00319.11_SRF-TF_Domain,TraesAK58CH3B01G533400|PF00319.11_SRF-TF_Domain
group_4274	2	Conservative	TraesAK58CH3B01G537400|PF07765.5_KIP1_Family,TraesAK58CH4B01G394500|PF07765.5_KIP1_Family
group_4276	3	Conservative	TraesAK58CH3B01G541800|PF07762.7_DUF1618_Family,TraesAK58CH3B01G541900|PF07762.7_DUF1618_Family,TraesAK58CH3B01G542600|PF07762.7_DUF1618_Family
group_4277	2	Conservative	TraesAK58CH3B01G543200|PF00646.26_F-box_Domain,TraesAK58CH5B01G432200|PF00646.26_F-box_Domain
group_4278	2	Unknown	TraesAK58CH3B01G548600,TraesAK58CH5B01G292000
group_4279	3	Conservative	TraesAK58CH3B01G549200|PF08268.5_FBA_3_Domain|PF00646.26_F-box_Domain,TraesAK58CH3B01G549300|PF08268.5_FBA_3_Domain|PF00646.26_F-box_Domain,TraesAK58CH3B01G549500|PF08268.5_FBA_3_Domain|PF00646.26_F-box_Domain
group_4280	4	Unknown	TraesAK58CH3B01G553100,TraesAK58CH5B01G440500,TraesAK58CH7B01G075800,TraesAK58CH7B01G058600
group_4281	2	Unknown	TraesAK58CH3B01G564500,TraesAK58CH3B01G564600
group_4282	2	Conservative	TraesAK58CH3B01G568100|PF00332.11_Glyco_hydro_17_Domain,TraesAK58CH3B01G569000|PF00332.11_Glyco_hydro_17_Domain
group_4283	2	Conservative	TraesAK58CH3B01G572300|PF04398.5_DUF538_Family,TraesAK58CH3B01G572700|PF04398.5_DUF538_Family
group_4284	2	Conservative	TraesAK58CH3B01G588800|PF03080.8_DUF239_Family,TraesAK58CH3B01G591600|PF03080.8_DUF239_Family
group_4285	2	Conservative	TraesAK58CH3B01G591700|PF04749.10_PLAC8_Family,TraesAK58CH3B01G591900|PF04749.10_PLAC8_Family
group_4286	2	Conservative	TraesAK58CH3B01G591800|PF03098.8_An_peroxidase_Family,TraesAK58CH3B01G592000|PF03098.8_An_peroxidase_Family
group_4287	3	Unknown	TraesAK58CH3B01G600900,TraesAK58CH3B01G601100,TraesAK58CH3B01G601300
group_4288	3	Unknown	TraesAK58CH3B01G602400,TraesAK58CH4B01G366400,TraesAK58CH5B01G564600
group_4289	2	Conservative	TraesAK58CH3B01G613700|PF00240.16_ubiquitin_Domain,TraesAK58CH3B01G615600|PF00240.16_ubiquitin_Domain
group_4290	2	Conservative	TraesAK58CH3B01G614600|PF00271.24_Helicase_C_Family|PF00270.22_DEAD_Domain,TraesAK58CH4B01G391500|PF00271.24_Helicase_C_Family|PF00270.22_DEAD_Domain
group_4291	2	Conservative	TraesAK58CH3B01G617100|PF00078.20_RVT_1_Family|PF03372.16_Exo_endo_phos_Domain,TraesAK58CH5B01G445800|PF00078.20_RVT_1_Family|PF03372.16_Exo_endo_phos_Domain
group_4292	2	Conservative	TraesAK58CH3B01G620500|PF03352.6_Adenine_glyco_Family,TraesAK58CH6B01G164000|PF03352.6_Adenine_glyco_Family
group_4293	2	Conservative	TraesAK58CH3B01G624100|PF04502.6_DUF572_Family,TraesAK58CH3B01G624400|PF04502.6_DUF572_Family
group_4294	2	Conservative	TraesAK58CH3B01G637500|PF00139.12_Lectin_legB_Domain|PF00069.18_Pkinase_Domain,TraesAK58CH4B01G394000|PF00139.12_Lectin_legB_Domain|PF00069.18_Pkinase_Domain
group_4295	2	Conservative	TraesAK58CH3B01G650400|PF01602.13_Adaptin_N_Family,TraesAK58CH3B01G650600|PF01602.13_Adaptin_N_Family
group_4296	2	Conservative	TraesAK58CH3B01G652900|PF02701.8_zf-Dof_Family,TraesAK58CH3B01G653000|PF02701.8_zf-Dof_Family
group_4297	2	Conservative	TraesAK58CH4B01G023200|PF10516.2_SHNi-TPR_Repeat,TraesAK58CH4B01G023400|PF10516.2_SHNi-TPR_Repeat
group_4298	3	Conservative	TraesAK58CH4B01G047200|PF00078.20_RVT_1_Family,TraesAK58CH7B01G070700|PF00078.20_RVT_1_Family,TraesAK58CH7B01G253300|PF00078.20_RVT_1_Family
group_4299	2	Conservative	TraesAK58CH4B01G078900|PF03478.11_DUF295_Family,TraesAK58CH4B01G079000|PF03478.11_DUF295_Family
group_4300	2	Conservative	TraesAK58CH4B01G079200|PF05132.7_RNA_pol_Rpc4_Family,TraesAK58CH4B01G079400|PF05132.7_RNA_pol_Rpc4_Family
group_4301	2	Conservative	TraesAK58CH4B01G090500|PF02362.14_B3_Family,TraesAK58CH4B01G090600|PF02362.14_B3_Family
group_4302	2	Conservative	TraesAK58CH4B01G094100|PF00149.21_Metallophos_Domain,TraesAK58CH6B01G344300|PF00149.21_Metallophos_Domain
group_4303	2	Conservative	TraesAK58CH4B01G094400|PF01535.13_PPR_Family,TraesAK58CH6B01G344800|PF01535.13_PPR_Family
group_4304	2	Conservative	TraesAK58CH4B01G140500|PF00400.25_WD40_Repeat|PF12265.1_CAF1C_H4-bd_Family,TraesAK58CH5B01G142300|PF00400.25_WD40_Repeat|PF12265.1_CAF1C_H4-bd_Family
group_4305	4	Conservative	TraesAK58CH4B01G159000|PF00078.20_RVT_1_Family,TraesAK58CH5B01G155700|PF00078.20_RVT_1_Family,TraesAK58CH5B01G073400|PF00078.20_RVT_1_Family,TraesAK58CH6B01G086300|PF00078.20_RVT_1_Family
group_4306	2	Conservative	TraesAK58CH4B01G167400|PF02536.7_mTERF_Family,TraesAK58CH4B01G167500|PF02536.7_mTERF_Family
group_4307	3	Unknown	TraesAK58CH4B01G168500,TraesAK58CH4B01G168600,TraesAK58CH6B01G434100
group_4308	2	Conservative	TraesAK58CH4B01G169000|PF02854.12_MIF4G_Family|PF09088.4_MIF4G_like_Domain|PF09090.4_MIF4G_like_2_Domain,TraesAK58CH6B01G079000|PF02854.12_MIF4G_Family|PF09088.4_MIF4G_like_Domain|PF09090.4_MIF4G_like_2_Domain
group_4309	3	Conservative	TraesAK58CH4B01G193200|PF10559.2_Plug_translocon_Domain|PF00344.13_SecY_Family,TraesAK58CH4B01G193300|PF10559.2_Plug_translocon_Domain|PF00344.13_SecY_Family,TraesAK58CH7B01G102200|PF10559.2_Plug_translocon_Domain|PF00344.13_SecY_Family
group_4310	2	Conservative	TraesAK58CH4B01G195700|PF03005.8_DUF231_Family,TraesAK58CH7B01G102600|PF03005.8_DUF231_Family
group_4311	2	Unknown	TraesAK58CH4B01G196500,TraesAK58CH7B01G103500
group_4312	3	Unknown	TraesAK58CH4B01G214200|PF03478.11_DUF295_Family,TraesAK58CH7B01G076200,TraesAK58CH5B01G018400|PF03478.11_DUF295_Family
group_4313	2	Conservative	TraesAK58CH4B01G263000|PF00332.11_Glyco_hydro_17_Domain|PF07983.6_X8_Domain,TraesAK58CH6B01G075100|PF00332.11_Glyco_hydro_17_Domain|PF07983.6_X8_Domain
group_4314	4	Conservative	TraesAK58CH4B01G265600|PF03226.7_Yippee_Family,TraesAK58CH5B01G019700|PF03226.7_Yippee_Family,TraesAK58CH6B01G079100|PF03226.7_Yippee_Family,TraesAK58CH5B01G182000|PF03226.7_Yippee_Family
group_4315	2	Conservative	TraesAK58CH4B01G277400|PF04526.6_DUF568_Family,TraesAK58CH4B01G277700|PF04526.6_DUF568_Family
group_4316	2	Unknown	TraesAK58CH4B01G285800,TraesAK58CH4B01G286000
group_4317	3	Unknown	TraesAK58CH4B01G286800,TraesAK58CH6B01G132200,TraesAK58CH7B01G468100
group_4318	2	Unknown	TraesAK58CH4B01G288100,TraesAK58CH4B01G288200
group_4319	2	Conservative	TraesAK58CH4B01G289600|PF00646.26_F-box_Domain,TraesAK58CH6B01G255900|PF00646.26_F-box_Domain
group_4320	2	Conservative	TraesAK58CH4B01G303000|PF03054.9_tRNA_Me_trans_Family,TraesAK58CH5B01G230300|PF03054.9_tRNA_Me_trans_Family
group_4321	3	Conservative	TraesAK58CH4B01G319300|PF00954.13_S_locus_glycop_Family|PF08276.4_PAN_2_Family|PF01453.17_B_lectin_Domain|PF00069.18_Pkinase_Domain,TraesAK58CH7B01G202600|PF00954.13_S_locus_glycop_Family|PF08276.4_PAN_2_Family|PF01453.17_B_lectin_Domain|PF00069.18_Pkinase_Domain,TraesAK58CH5B01G031500|PF00954.13_S_locus_glycop_Family|PF08276.4_PAN_2_Family|PF01453.17_B_lectin_Domain|PF00069.18_Pkinase_Domain
group_4322	2	Conservative	TraesAK58CH4B01G325700|PF05678.7_VQ_Motif,TraesAK58CH4B01G325900|PF05678.7_VQ_Motif
group_4323	2	Conservative	TraesAK58CH4B01G329000|PF01071.12_GARS_A_Domain|PF02843.9_GARS_C_Domain|PF02844.8_GARS_N_Domain,TraesAK58CH7B01G484700|PF01071.12_GARS_A_Domain|PF02843.9_GARS_C_Domain|PF02844.8_GARS_N_Domain
group_4324	2	Conservative	TraesAK58CH4B01G365300|PF04398.5_DUF538_Family,TraesAK58CH4B01G365500|PF04398.5_DUF538_Family
group_4325	3	Unknown	TraesAK58CH4B01G372500,TraesAK58CH5B01G445300,TraesAK58CH5B01G445400
group_4326	2	Conservative	TraesAK58CH4B01G385700|PF01255.12_Prenyltransf_Family,TraesAK58CH4B01G387300|PF01255.12_Prenyltransf_Family
group_4327	2	Conservative	TraesAK58CH4B01G385900|PF01161.13_PBP_Domain,TraesAK58CH4B01G387200|PF01161.13_PBP_Domain
group_4328	2	Unknown	TraesAK58CH4B01G387800,TraesAK58CH4B01G387900
group_4329	2	Conservative	TraesAK58CH4B01G394600|PF11957.1_efThoc1_Family,TraesAK58CH5B01G289700|PF11957.1_efThoc1_Family
group_4330	2	Conservative	TraesAK58CH4B01G397700|PF05637.5_Glyco_transf_34_Family,TraesAK58CH6B01G106600|PF05637.5_Glyco_transf_34_Family
group_4331	2	Conservative	TraesAK58CH4B01G404300|PF03140.8_DUF247_Family,TraesAK58CH4B01G404400|PF03140.8_DUF247_Family
group_4332	2	Conservative	TraesAK58CH4B01G407300|PF00646.26_F-box_Domain,TraesAK58CH7B01G331300|PF00646.26_F-box_Domain
group_4333	4	Conservative	TraesAK58CH5B01G002600|PF04578.6_DUF594_Family,TraesAK58CH5B01G002700|PF04578.6_DUF594_Family,TraesAK58CH5B01G003600|PF04578.6_DUF594_Family,TraesAK58CH5B01G003500|PF04578.6_DUF594_Family
group_4334	2	Conservative	TraesAK58CH5B01G013800|PF00314.10_Thaumatin_Domain,TraesAK58CH5B01G014500|PF00314.10_Thaumatin_Domain
group_4335	2	Conservative	TraesAK58CH5B01G014000|PF00314.10_Thaumatin_Domain,TraesAK58CH5B01G014300|PF00314.10_Thaumatin_Domain
group_4336	2	Conservative	TraesAK58CH5B01G014800|PF07762.7_DUF1618_Family,TraesAK58CH5B01G021100|PF07762.7_DUF1618_Family
group_4337	2	Unknown	TraesAK58CH5B01G024300,TraesAK58CH5B01G029100
group_4338	3	Conservative	TraesAK58CH5B01G040900|PF03478.11_DUF295_Family,TraesAK58CH5B01G041100|PF03478.11_DUF295_Family,TraesAK58CH5B01G041200|PF03478.11_DUF295_Family
group_4340	2	Conservative	TraesAK58CH5B01G056300|PF01535.13_PPR_Family,TraesAK58CH5B01G057400|PF01535.13_PPR_Family
group_4341	2	Conservative	TraesAK58CH5B01G061100|PF07762.7_DUF1618_Family,TraesAK58CH5B01G061400|PF07762.7_DUF1618_Family
group_4342	2	Conservative	TraesAK58CH5B01G065000|PF00069.18_Pkinase_Domain,TraesAK58CH5B01G065100|PF00069.18_Pkinase_Domain
group_4343	2	Unknown	TraesAK58CH5B01G095600,TraesAK58CH5B01G095800
group_4344	2	Conservative	TraesAK58CH5B01G096100|PF04043.8_PMEI_Domain,TraesAK58CH5B01G096200|PF04043.8_PMEI_Domain
group_4345	2	Conservative	TraesAK58CH5B01G133500|PF00622.21_SPRY_Family,TraesAK58CH5B01G136900|PF00622.21_SPRY_Family
group_4346	2	Conservative	TraesAK58CH5B01G134100|PF03479.8_DUF296_Domain,TraesAK58CH5B01G135100|PF03479.8_DUF296_Domain
group_4347	2	Conservative	TraesAK58CH5B01G141700|PF04006.5_Mpp10_Family,TraesAK58CH5B01G143100|PF04006.5_Mpp10_Family
group_4348	2	Conservative	TraesAK58CH5B01G175000|PF02657.8_SufE_Family|PF01722.11_BolA_Family,TraesAK58CH5B01G175100|PF02657.8_SufE_Family|PF01722.11_BolA_Family
group_4350	2	Unknown	TraesAK58CH5B01G196300,TraesAK58CH5B01G198000
group_4351	2	Conservative	TraesAK58CH5B01G205800|PF00646.26_F-box_Domain,TraesAK58CH6B01G339400|PF00646.26_F-box_Domain
group_4352	2	Conservative	TraesAK58CH5B01G218600|PF01145.18_Band_7_Family,TraesAK58CH5B01G218800|PF01145.18_Band_7_Family
group_4353	2	Conservative	TraesAK58CH5B01G219600|PF02517.9_Abi_Family,TraesAK58CH5B01G220300|PF02517.9_Abi_Family
group_4354	3	Conservative	TraesAK58CH5B01G270600|PF04398.5_DUF538_Family,TraesAK58CH5B01G270700|PF04398.5_DUF538_Family,TraesAK58CH5B01G271200|PF04398.5_DUF538_Family
group_4355	2	Conservative	TraesAK58CH5B01G274400|PF00067.15_p450_Domain,TraesAK58CH5B01G274500|PF00067.15_p450_Domain
group_4357	2	Conservative	TraesAK58CH5B01G315700|PF03901.10_Glyco_transf_22_Family,TraesAK58CH6B01G040200|PF03901.10_Glyco_transf_22_Family
group_4359	2	Conservative	TraesAK58CH5B01G367100|PF04578.6_DUF594_Family,TraesAK58CH5B01G367400|PF04578.6_DUF594_Family
group_4361	2	Conservative	TraesAK58CH5B01G379100|PF00560.26_LRR_1_Repeat|PF00069.18_Pkinase_Domain|PF08263.5_LRRNT_2_Family,TraesAK58CH7B01G000600|PF00560.26_LRR_1_Repeat|PF00069.18_Pkinase_Domain|PF08263.5_LRRNT_2_Family
group_4362	2	Conservative	TraesAK58CH5B01G391900|PF03381.8_CDC50_Family,TraesAK58CH5B01G392000|PF03381.8_CDC50_Family
group_4363	2	Unknown	TraesAK58CH5B01G439500,TraesAK58CH5B01G440600
group_4364	3	Conservative	TraesAK58CH5B01G452500|PF00188.19_CAP_Domain,TraesAK58CH5B01G452700|PF00188.19_CAP_Domain,TraesAK58CH5B01G452800|PF00188.19_CAP_Domain
group_4365	2	Conservative	TraesAK58CH5B01G461000|PF09732.2_CactinC_cactus_Domain|PF10312.2_Cactin_mid_Family,TraesAK58CH5B01G462800|PF09732.2_CactinC_cactus_Domain|PF10312.2_Cactin_mid_Family
group_4366	2	Conservative	TraesAK58CH5B01G461600|PF00498.19_FHA_Family,TraesAK58CH5B01G465200|PF00498.19_FHA_Family
group_4367	2	Conservative	TraesAK58CH5B01G462500|PF00069.18_Pkinase_Domain,TraesAK58CH5B01G465600|PF00069.18_Pkinase_Domain
group_4368	2	Conservative	TraesAK58CH5B01G470400|PF00707.15_IF3_C_Domain|PF05198.9_IF3_N_Domain,TraesAK58CH6B01G003400|PF00707.15_IF3_C_Domain|PF05198.9_IF3_N_Domain
group_4369	4	Unknown	TraesAK58CH5B01G473400,TraesAK58CH5B01G473500|PF07649.5_C1_3_Domain,TraesAK58CH5B01G473600,TraesAK58CH7B01G528900|PF07649.5_C1_3_Domain
group_4370	2	Conservative	TraesAK58CH5B01G482600|PF02298.10_Cu_bind_like_Domain,TraesAK58CH5B01G482700|PF02298.10_Cu_bind_like_Domain
group_4371	2	Conservative	TraesAK58CH5B01G484800|PF03018.7_Dirigent_Family,TraesAK58CH5B01G485300|PF03018.7_Dirigent_Family
group_4372	2	Conservative	TraesAK58CH5B01G498300|PF00724.13_Oxidored_FMN_Domain,TraesAK58CH7B01G340700|PF00724.13_Oxidored_FMN_Domain
group_4373	2	Conservative	TraesAK58CH5B01G515600|PF00069.18_Pkinase_Domain,TraesAK58CH5B01G515700|PF00069.18_Pkinase_Domain
group_4374	2	Conservative	TraesAK58CH5B01G519800|PF08314.4_Sec39_Domain,TraesAK58CH6B01G404600|PF08314.4_Sec39_Domain
group_4375	2	Conservative	TraesAK58CH5B01G532800|PF00010.19_HLH_Domain,TraesAK58CH5B01G532900|PF00010.19_HLH_Domain
group_4376	2	Conservative	TraesAK58CH5B01G536300|PF00646.26_F-box_Domain,TraesAK58CH5B01G536500|PF00646.26_F-box_Domain
group_4377	2	Unknown	TraesAK58CH5B01G542800,TraesAK58CH5B01G543000
group_4378	2	Conservative	TraesAK58CH5B01G560500|PF00646.26_F-box_Domain,TraesAK58CH5B01G561700|PF00646.26_F-box_Domain
group_4379	2	Unknown	TraesAK58CH5B01G584600,TraesAK58CH7B01G001400
group_4380	2	Conservative	TraesAK58CH5B01G586300|PF00189.13_Ribosomal_S3_C_Domain,TraesAK58CH7B01G473600|PF00189.13_Ribosomal_S3_C_Domain
group_4381	2	Conservative	TraesAK58CH6B01G013200|PF00892.13_EamA_Family,TraesAK58CH6B01G014300|PF00892.13_EamA_Family
group_4382	2	Conservative	TraesAK58CH6B01G013600|PF03083.9_MtN3_slv_Family,TraesAK58CH6B01G013700|PF03083.9_MtN3_slv_Family
group_4383	2	Conservative	TraesAK58CH6B01G019900|PF02536.7_mTERF_Family,TraesAK58CH6B01G067400|PF02536.7_mTERF_Family
group_4384	2	Conservative	TraesAK58CH6B01G020100|PF00646.26_F-box_Domain,TraesAK58CH6B01G020700|PF00646.26_F-box_Domain
group_4385	2	Conservative	TraesAK58CH6B01G020200|PF00515.21_TPR_1_Repeat,TraesAK58CH6B01G020600|PF00515.21_TPR_1_Repeat
group_4386	3	Conservative	TraesAK58CH6B01G023100|PF02536.7_mTERF_Family,TraesAK58CH6B01G025000|PF02536.7_mTERF_Family,TraesAK58CH6B01G023500|PF02536.7_mTERF_Family
group_4387	2	Conservative	TraesAK58CH6B01G047200|PF07859.6_Abhydrolase_3_Domain,TraesAK58CH6B01G048400|PF07859.6_Abhydrolase_3_Domain
group_4388	2	Conservative	TraesAK58CH6B01G054100|PF00125.17_Histone_Domain,TraesAK58CH6B01G054200|PF00125.17_Histone_Domain
group_4389	2	Conservative	TraesAK58CH6B01G058400|PF00125.17_Histone_Domain,TraesAK58CH6B01G059000|PF00125.17_Histone_Domain
group_4390	2	Unknown	TraesAK58CH6B01G095900,TraesAK58CH6B01G096000
group_4391	2	Unknown	TraesAK58CH6B01G097300,TraesAK58CH6B01G097400
group_4392	2	Conservative	TraesAK58CH6B01G099200|PF02519.7_Auxin_inducible_Family,TraesAK58CH6B01G100000|PF02519.7_Auxin_inducible_Family
group_4393	2	Conservative	TraesAK58CH6B01G099400|PF00646.26_F-box_Domain,TraesAK58CH6B01G099900|PF00646.26_F-box_Domain
group_4394	2	Conservative	TraesAK58CH6B01G104700|PF02450.8_LACT_Family,TraesAK58CH6B01G104800|PF02450.8_LACT_Family
group_4395	2	Unknown	TraesAK58CH6B01G111300,TraesAK58CH6B01G111400
group_4396	2	Unknown	TraesAK58CH6B01G114500,TraesAK58CH6B01G114700
group_4397	2	Conservative	TraesAK58CH6B01G114600|PF00646.26_F-box_Domain|PF03478.11_DUF295_Family,TraesAK58CH6B01G114800|PF00646.26_F-box_Domain|PF03478.11_DUF295_Family
group_4398	2	Conservative	TraesAK58CH6B01G125100|PF00657.15_Lipase_GDSL_Family,TraesAK58CH6B01G125400|PF00657.15_Lipase_GDSL_Family
group_4399	3	Unknown	TraesAK58CH6B01G125700,TraesAK58CH6B01G126000,TraesAK58CH6B01G125900
group_4400	2	Unknown	TraesAK58CH6B01G151700,TraesAK58CH6B01G151800
group_4401	2	Unknown	TraesAK58CH6B01G158000,TraesAK58CH7B01G060600
group_4402	3	Unknown	TraesAK58CH6B01G171700|PF08246.5_Inhibitor_I29_Domain,TraesAK58CH6B01G192800|PF08246.5_Inhibitor_I29_Domain,TraesAK58CH6B01G202000
group_4403	2	Conservative	TraesAK58CH6B01G179000|PF00046.22_Homeobox_Domain|PF02183.11_HALZ_Family,TraesAK58CH6B01G179200|PF00046.22_Homeobox_Domain|PF02183.11_HALZ_Family
group_4404	2	Conservative	TraesAK58CH6B01G198300|PF02798.13_GST_N_Domain|PF00043.18_GST_C_Domain,TraesAK58CH6B01G198400|PF02798.13_GST_N_Domain|PF00043.18_GST_C_Domain
group_4405	2	Conservative	TraesAK58CH6B01G248200|PF00335.13_Tetraspannin_Family,TraesAK58CH6B01G248300|PF00335.13_Tetraspannin_Family
group_4406	2	Conservative	TraesAK58CH6B01G248500|PF00320.20_GATA_Domain,TraesAK58CH6B01G248600|PF00320.20_GATA_Domain
group_4407	2	Unknown	TraesAK58CH6B01G259400,TraesAK58CH6B01G259500
group_4408	2	Unknown	TraesAK58CH6B01G276600,TraesAK58CH7B01G260100
group_4409	2	Conservative	TraesAK58CH6B01G276900|PF00557.17_Peptidase_M24_Domain,TraesAK58CH7B01G260300|PF00557.17_Peptidase_M24_Domain
group_4411	2	Divergent	TraesAK58CH6B01G336700|PF04564.8_U-box_Domain|PF05804.5_KAP_Family,TraesAK58CH7B01G140500|PF04564.8_U-box_Domain
group_4412	2	Unknown	TraesAK58CH6B01G337800,TraesAK58CH6B01G350100
group_4413	2	Unknown	TraesAK58CH6B01G343300,TraesAK58CH6B01G367200
group_4414	2	Conservative	TraesAK58CH6B01G361200|PF02365.8_NAM_Family,TraesAK58CH6B01G361300|PF02365.8_NAM_Family
group_4415	2	Conservative	TraesAK58CH6B01G380400|PF00657.15_Lipase_GDSL_Family,TraesAK58CH6B01G380600|PF00657.15_Lipase_GDSL_Family
group_4416	4	Unknown	TraesAK58CH6B01G396100,TraesAK58CH6B01G396400,TraesAK58CH6B01G396200,TraesAK58CH6B01G396300
group_4417	2	Conservative	TraesAK58CH6B01G399900|PF01476.13_LysM_Domain,TraesAK58CH6B01G400200|PF01476.13_LysM_Domain
group_4418	2	Unknown	TraesAK58CH6B01G421600,TraesAK58CH6B01G422400
group_4419	2	Unknown	TraesAK58CH6B01G444200,TraesAK58CH6B01G444400
group_4420	2	Unknown	TraesAK58CH6B01G450000,TraesAK58CH7B01G335200
group_4422	2	Conservative	TraesAK58CH6B01G454300|PF00072.17_Response_reg_Domain,TraesAK58CH6B01G454400|PF00072.17_Response_reg_Domain
group_4423	3	Conservative	TraesAK58CH6B01G462500|PF12274.1_DUF3615_Family,TraesAK58CH6B01G463100|PF12274.1_DUF3615_Family,TraesAK58CH6B01G462600|PF12274.1_DUF3615_Family
group_4424	2	Conservative	TraesAK58CH6B01G467100|PF00190.15_Cupin_1_Domain,TraesAK58CH6B01G467800|PF00190.15_Cupin_1_Domain
group_4425	2	Unknown	TraesAK58CH6B01G468500,TraesAK58CH6B01G468600
group_4426	2	Conservative	TraesAK58CH6B01G478900|PF03330.11_DPBB_1_Domain,TraesAK58CH6B01G479000|PF03330.11_DPBB_1_Domain
group_4427	2	Conservative	TraesAK58CH6B01G484900|PF03059.9_NAS_Family,TraesAK58CH6B01G485100|PF03059.9_NAS_Family
group_4428	2	Conservative	TraesAK58CH6B01G505700|PF07893.6_DUF1668_Family,TraesAK58CH6B01G505800|PF07893.6_DUF1668_Family
group_4429	3	Unknown	TraesAK58CH7B01G026500,TraesAK58CH7B01G049500,TraesAK58CH7B01G135200|PF00595.17_PDZ_Domain
group_4430	2	Conservative	TraesAK58CH7B01G033100|PF03101.8_FAR1_Domain|PF04434.10_SWIM_Domain|PF10551.2_MULE_Domain,TraesAK58CH7B01G033300|PF03101.8_FAR1_Domain|PF04434.10_SWIM_Domain|PF10551.2_MULE_Domain
group_4431	2	Unknown	TraesAK58CH7B01G034900,TraesAK58CH7B01G035100
group_4432	2	Unknown	TraesAK58CH7B01G057000,TraesAK58CH7B01G057100
group_4433	2	Unknown	TraesAK58CH7B01G065300,TraesAK58CH7B01G065400
group_4434	2	Conservative	TraesAK58CH7B01G093200|PF00011.14_HSP20_Family,TraesAK58CH7B01G093300|PF00011.14_HSP20_Family
group_4435	2	Conservative	TraesAK58CH7B01G094400|PF01535.13_PPR_Family,TraesAK58CH7B01G094700|PF01535.13_PPR_Family
group_4436	2	Conservative	TraesAK58CH7B01G147500|PF07496.8_zf-CW_Domain|PF01429.12_MBD_Domain,TraesAK58CH7B01G147700|PF07496.8_zf-CW_Domain|PF01429.12_MBD_Domain
group_4437	2	Conservative	TraesAK58CH7B01G185800|PF01529.13_zf-DHHC_Family,TraesAK58CH7B01G186000|PF01529.13_zf-DHHC_Family
group_4438	2	Conservative	TraesAK58CH7B01G233500|PF00319.11_SRF-TF_Domain,TraesAK58CH7B01G266700|PF00319.11_SRF-TF_Domain
group_4439	4	Conservative	TraesAK58CH7B01G234700|PF04727.6_ELMO_CED12_Family,TraesAK58CH7B01G234900|PF04727.6_ELMO_CED12_Family,TraesAK58CH7B01G235100|PF04727.6_ELMO_CED12_Family,TraesAK58CH7B01G235300|PF04727.6_ELMO_CED12_Family
group_4440	2	Conservative	TraesAK58CH7B01G242000|PF07647.10_SAM_2_Domain,TraesAK58CH7B01G253400|PF07647.10_SAM_2_Domain
group_4441	2	Unknown	TraesAK58CH7B01G243900,TraesAK58CH7B01G244100
group_4442	2	Conservative	TraesAK58CH7B01G302900|PF00141.16_peroxidase_Family,TraesAK58CH7B01G303100|PF00141.16_peroxidase_Family
group_4443	3	Divergent	TraesAK58CH7B01G354500|PF07714.10_Pkinase_Tyr_Domain|PF01657.10_DUF26_Family,TraesAK58CH7B01G354700|PF07714.10_Pkinase_Tyr_Domain|PF01657.10_DUF26_Family,TraesAK58CH7B01G354800|PF00078.20_RVT_1_Family|PF00069.18_Pkinase_Domain
group_4445	2	Unknown	TraesAK58CH7B01G368000,TraesAK58CH7B01G368300
group_4446	2	Unknown	TraesAK58CH7B01G374400,TraesAK58CH7B01G415500
group_4447	2	Conservative	TraesAK58CH7B01G376600|PF07333.5_SLR1-BP_Family,TraesAK58CH7B01G376800|PF07333.5_SLR1-BP_Family
group_4448	2	Conservative	TraesAK58CH7B01G386100|PF00484.12_Pro_CA_Domain,TraesAK58CH7B01G386200|PF00484.12_Pro_CA_Domain
group_4449	2	Unknown	TraesAK58CH7B01G392600,TraesAK58CH7B01G392800
group_4450	2	Conservative	TraesAK58CH7B01G400600|PF01751.15_Toprim_Family|PF03796.8_DnaB_C_Domain,TraesAK58CH7B01G401700|PF01751.15_Toprim_Family|PF03796.8_DnaB_C_Domain
group_4451	2	Conservative	TraesAK58CH7B01G401500|PF01535.13_PPR_Family,TraesAK58CH7B01G402000|PF01535.13_PPR_Family
group_4452	2	Unknown	TraesAK58CH7B01G415100,TraesAK58CH7B01G472800
group_4453	2	Unknown	TraesAK58CH7B01G418300,TraesAK58CH7B01G418400
group_4454	2	Conservative	TraesAK58CH7B01G421900|PF00646.26_F-box_Domain,TraesAK58CH7B01G422200|PF00646.26_F-box_Domain
group_4455	2	Unknown	TraesAK58CH7B01G425600,TraesAK58CH7B01G426500
group_4456	4	Unknown	TraesAK58CH7B01G436500,TraesAK58CH7B01G436600,TraesAK58CH7B01G436700,TraesAK58CH7B01G436800
group_4457	2	Conservative	TraesAK58CH7B01G437100|PF00646.26_F-box_Domain,TraesAK58CH7B01G437300|PF00646.26_F-box_Domain
group_4458	3	Conservative	TraesAK58CH7B01G463900|PF00651.24_BTB_Domain|PF00917.19_MATH_Domain,TraesAK58CH7B01G464000|PF00651.24_BTB_Domain|PF00917.19_MATH_Domain,TraesAK58CH7B01G464100|PF00651.24_BTB_Domain|PF00917.19_MATH_Domain
group_4460	2	Conservative	TraesAK58CH7B01G539300|PF08246.5_Inhibitor_I29_Domain|PF00112.16_Peptidase_C1_Domain,TraesAK58CH7B01G539400|PF08246.5_Inhibitor_I29_Domain|PF00112.16_Peptidase_C1_Domain
group_4755	4	Unknown	TraesAK58CH6B01G267000,TraesAK58CH7B01G208200,TraesAK58CH4B01G195300,TraesAK58CH3B01G265100
group_4756	4	Divergent	TraesAK58CH1B01G230200|PF03108.8_MuDR_Family|PF04434.10_SWIM_Domain,TraesAK58CH2B01G525100|PF10551.2_MULE_Domain,TraesAK58CH7B01G242200|PF03108.8_MuDR_Family|PF04434.10_SWIM_Domain,TraesAK58CH5B01G420600|PF03108.8_MuDR_Family|PF04434.10_SWIM_Domain
group_4757	4	Unknown	TraesAK58CH1B01G009900.1,TraesAK58CH1B01G010000.1,TraesAK58CH1B01G009800.1,TraesAK58CH1B01G009200.1
group_4773	2	Unknown	TraesAK58CH1B01G103200,TraesAK58CH3B01G139600
group_4774	2	Unknown	TraesAK58CH1B01G107900,TraesAK58CH6B01G183800
group_4775	2	Unknown	TraesAK58CH1B01G120900,TraesAK58CH1B01G124100
group_4777	2	Unknown	TraesAK58CH1B01G138900,TraesAK58CH5B01G006100
group_4778	2	Conservative	TraesAK58CH1B01G160500|PF00234.15_Tryp_alpha_amyl_Family,TraesAK58CH1B01G161800|PF00234.15_Tryp_alpha_amyl_Family
group_4787	2	Unknown	TraesAK58CH1B01G315600,TraesAK58CH7B01G110000
group_4789	2	Conservative	TraesAK58CH1B01G322300|PF06962.5_rRNA_methylase_Family,TraesAK58CH1B01G321900|PF06962.5_rRNA_methylase_Family
group_4795	2	Unknown	TraesAK58CH1B01G061100,TraesAK58CH3B01G558300
group_4796	2	Conservative	TraesAK58CH1B01G361500|PF00685.20_Sulfotransfer_1_Domain,TraesAK58CH1B01G361300|PF00685.20_Sulfotransfer_1_Domain
group_4798	2	Conservative	TraesAK58CH1B01G368200|PF02987.9_LEA_4_Family,TraesAK58CH1B01G368100|PF02987.9_LEA_4_Family
group_4799	2	Conservative	TraesAK58CH1B01G370200|PF00249.24_Myb_DNA-binding_Domain,TraesAK58CH1B01G370300|PF00249.24_Myb_DNA-binding_Domain
group_4801	2	Unknown	TraesAK58CH1B01G381100,TraesAK58CH1B01G381000
group_4807	2	Conservative	TraesAK58CH1B01G385100|PF00271.24_Helicase_C_Family|PF00176.16_SNF2_N_Family,TraesAK58CH6B01G058100|PF00271.24_Helicase_C_Family|PF00176.16_SNF2_N_Family
group_4809	2	Unknown	TraesAK58CH1B01G384700,TraesAK58CH1B01G384300
group_4810	2	Unknown	TraesAK58CH1B01G430000,TraesAK58CH1B01G430100
group_4812	2	Unknown	TraesAK58CH1B01G436800,TraesAK58CH1B01G436900
group_4813	2	Unknown	TraesAK58CH1B01G462400,TraesAK58CH6B01G004800
group_4816	2	Conservative	TraesAK58CH2B01G001900|PF00646.26_F-box_Domain,TraesAK58CH3B01G290200|PF00646.26_F-box_Domain
group_4818	2	Conservative	TraesAK58CH2B01G042800|PF03018.7_Dirigent_Family|PF01419.10_Jacalin_Domain,TraesAK58CH2B01G100400|PF03018.7_Dirigent_Family|PF01419.10_Jacalin_Domain
group_4820	2	Conservative	TraesAK58CH2B01G071900|PF03062.12_MBOAT_Family,TraesAK58CH2B01G071200|PF03062.12_MBOAT_Family
group_4827	2	Unknown	TraesAK58CH2B01G268400,TraesAK58CH3B01G598300|PF00078.20_RVT_1_Family|PF03372.16_Exo_endo_phos_Domain
group_4829	2	Conservative	TraesAK58CH2B01G178100|PF07762.7_DUF1618_Family,TraesAK58CH2B01G222900|PF07762.7_DUF1618_Family
group_4831	2	Conservative	TraesAK58CH2B01G191800|PF02362.14_B3_Family,TraesAK58CH2B01G191900|PF02362.14_B3_Family
group_4834	2	Conservative	TraesAK58CH2B01G210900|PF02469.15_Fasciclin_Family,TraesAK58CH2B01G211000|PF02469.15_Fasciclin_Family
group_4837	2	Unknown	TraesAK58CH2B01G242000,TraesAK58CH4B01G351900
group_4840	2	Conservative	TraesAK58CH3B01G537600|PF00069.18_Pkinase_Domain,TraesAK58CH6B01G002900|PF00069.18_Pkinase_Domain
group_4847	2	Unknown	TraesAK58CH2B01G361100,TraesAK58CH2B01G297300
group_4849	2	Conservative	TraesAK58CH2B01G409700|PF00249.24_Myb_DNA-binding_Domain,TraesAK58CH2B01G409800|PF00249.24_Myb_DNA-binding_Domain
group_4850	2	Conservative	TraesAK58CH2B01G414200|PF02893.13_GRAM_Family,TraesAK58CH2B01G414100|PF02893.13_GRAM_Family
group_4853	2	Conservative	TraesAK58CH2B01G430700|PF07762.7_DUF1618_Family,TraesAK58CH6B01G337000|PF07762.7_DUF1618_Family
group_4855	2	Unknown	TraesAK58CH2B01G449500,TraesAK58CH2B01G238800
group_4857	2	Conservative	TraesAK58CH2B01G494400|PF00010.19_HLH_Domain,TraesAK58CH1B01G374500|PF00010.19_HLH_Domain
group_4860	2	Conservative	TraesAK58CH2B01G514000|PF12442.1_DUF3681_Family,TraesAK58CH2B01G514100|PF12442.1_DUF3681_Family
group_4861	2	Conservative	TraesAK58CH2B01G524800|PF00161.12_RIP_Domain,TraesAK58CH2B01G524900|PF00161.12_RIP_Domain
group_4863	2	Unknown	TraesAK58CH2B01G570500,TraesAK58CH2B01G570400
group_4864	2	Conservative	TraesAK58CH2B01G578200|PF07893.6_DUF1668_Family,TraesAK58CH2B01G578600|PF07893.6_DUF1668_Family
group_4865	2	Conservative	TraesAK58CH1B01G111000|PF05970.7_DUF889_Family|PF08646.3_Rep_fac-A_C_Family,TraesAK58CH2B01G267900|PF05970.7_DUF889_Family|PF08646.3_Rep_fac-A_C_Family
group_4866	2	Conservative	TraesAK58CH2B01G591000|PF12609.1_DUF3774_Family,TraesAK58CH2B01G540200|PF12609.1_DUF3774_Family
group_4867	2	Conservative	TraesAK58CH2B01G595300|PF06108.5_DUF952_Family,TraesAK58CH2B01G595100|PF06108.5_DUF952_Family
group_4871	2	Conservative	TraesAK58CH3B01G007100|PF04043.8_PMEI_Domain,TraesAK58CH1B01G035900|PF04043.8_PMEI_Domain
group_4876	2	Conservative	TraesAK58CH3B01G032300|PF04577.7_DUF563_Family,TraesAK58CH3B01G024900|PF04577.7_DUF563_Family
group_4878	2	Conservative	TraesAK58CH3B01G039600|PF00228.13_Bowman-Birk_leg_Domain,TraesAK58CH3B01G039500|PF00228.13_Bowman-Birk_leg_Domain
group_4879	2	Conservative	TraesAK58CH3B01G038000|PF00228.13_Bowman-Birk_leg_Domain,TraesAK58CH3B01G037300|PF00228.13_Bowman-Birk_leg_Domain
group_4882	2	Unknown	TraesAK58CH3B01G083700,TraesAK58CH3B01G083800
group_4883	2	Conservative	TraesAK58CH3B01G089300|PF05056.5_DUF674_Family,TraesAK58CH3B01G050900|PF05056.5_DUF674_Family
group_4886	2	Conservative	TraesAK58CH3B01G124900|PF00010.19_HLH_Domain,TraesAK58CH3B01G125200|PF00010.19_HLH_Domain
group_4892	2	Conservative	TraesAK58CH7B01G402100|PF00075.17_RnaseH_Domain,TraesAK58CH3B01G398300|PF00075.17_RnaseH_Domain
group_4894	2	Conservative	TraesAK58CH3B01G261000|PF03638.8_CXC_Domain,TraesAK58CH1B01G402400|PF03638.8_CXC_Domain
group_4896	2	Conservative	TraesAK58CH3B01G301300|PF02229.9_PC4_Domain|PF08766.4_DEK_C_Domain,TraesAK58CH3B01G296000|PF02229.9_PC4_Domain|PF08766.4_DEK_C_Domain
group_4897	2	Unknown	TraesAK58CH3B01G308500,TraesAK58CH3B01G308700
group_4900	2	Conservative	TraesAK58CH3B01G445300|PF03080.8_DUF239_Family,TraesAK58CH1B01G307400|PF03080.8_DUF239_Family
group_4905	2	Conservative	TraesAK58CH3B01G481300|PF09748.2_Med10_Family,TraesAK58CH3B01G480500|PF09748.2_Med10_Family
group_4908	2	Conservative	TraesAK58CH3B01G499900|PF00917.19_MATH_Domain,TraesAK58CH7B01G043200|PF00917.19_MATH_Domain
group_4912	2	Conservative	TraesAK58CH3B01G510400|PF02519.7_Auxin_inducible_Family,TraesAK58CH3B01G510300|PF02519.7_Auxin_inducible_Family
group_4913	2	Unknown	TraesAK58CH3B01G521300,TraesAK58CH3B01G659600
group_4915	2	Conservative	TraesAK58CH3B01G551800|PF08268.5_FBA_3_Domain|PF00646.26_F-box_Domain,TraesAK58CH3B01G552000|PF08268.5_FBA_3_Domain|PF00646.26_F-box_Domain
group_4917	2	Conservative	TraesAK58CH3B01G578100|PF02798.13_GST_N_Domain|PF00043.18_GST_C_Domain,TraesAK58CH3B01G577700|PF02798.13_GST_N_Domain|PF00043.18_GST_C_Domain
group_4919	2	Unknown	TraesAK58CH3B01G601700|PF01363.14_FYVE_Domain|PF08381.4_DZC_Family|PF00415.11_RCC1_Repeat,TraesAK58CH3B01G601600
group_4920	2	Unknown	TraesAK58CH3B01G611400,TraesAK58CH3B01G611300
group_4925	2	Unknown	TraesAK58CH3B01G628600,TraesAK58CH3B01G629100
group_4926	2	Unknown	TraesAK58CH3B01G634600,TraesAK58CH3B01G634700
group_4931	2	Unknown	TraesAK58CH3B01G635900,TraesAK58CH3B01G642600
group_4932	2	Unknown	TraesAK58CH3B01G126300,TraesAK58CH2B01G453900
group_4940	2	Conservative	TraesAK58CH7B01G409900|PF00146.14_NADHdh_Family,TraesAK58CH6B01G377400|PF00146.14_NADHdh_Family
group_4941	2	Unknown	TraesAK58CH4B01G199100,TraesAK58CH5B01G500900
group_4942	2	Conservative	TraesAK58CH4B01G179100|PF00271.24_Helicase_C_Family|PF02889.9_Sec63_Family|PF00270.22_DEAD_Domain,TraesAK58CH4B01G179200|PF00271.24_Helicase_C_Family|PF02889.9_Sec63_Family|PF00270.22_DEAD_Domain
group_4948	2	Unknown	TraesAK58CH4B01G071000,TraesAK58CH4B01G070900
group_4949	2	Conservative	TraesAK58CH4B01G067900|PF05479.4_PsaN_Family,TraesAK58CH4B01G067800|PF05479.4_PsaN_Family
group_4950	2	Unknown	TraesAK58CH4B01G061900,TraesAK58CH4B01G061800
group_4953	2	Divergent	TraesAK58CH4B01G004300|PF00635.19_Motile_Sperm_Domain|PF00069.18_Pkinase_Domain,TraesAK58CH3B01G629700|PF00069.18_Pkinase_Domain
group_4961	2	Conservative	TraesAK58CH6B01G385300|PF02671.14_PAH_Repeat,TraesAK58CH3B01G583800|PF02671.14_PAH_Repeat
group_4962	2	Conservative	TraesAK58CH5B01G519500|PF00646.26_F-box_Domain,TraesAK58CH5B01G519400|PF00646.26_F-box_Domain
group_4969	2	Unknown	TraesAK58CH5B01G008400,TraesAK58CH5B01G038500
group_4970	2	Conservative	TraesAK58CH5B01G038400|PF06749.5_DUF1218_Family,TraesAK58CH5B01G008200|PF06749.5_DUF1218_Family
group_4971	2	Conservative	TraesAK58CH5B01G011000|PF03911.9_Sec61_beta_Family,TraesAK58CH3B01G244600|PF03911.9_Sec61_beta_Family
group_4973	2	Conservative	TraesAK58CH5B01G013700|PF00314.10_Thaumatin_Domain,TraesAK58CH7B01G458800|PF00314.10_Thaumatin_Domain
group_4975	2	Unknown	TraesAK58CH5B01G026200,TraesAK58CH5B01G026300|PF00097.18_zf-C3HC4_Domain
group_4981	2	Unknown	TraesAK58CH3B01G132100,TraesAK58CH3B01G265500
group_4985	2	Divergent	TraesAK58CH1B01G080900|PF03108.8_MuDR_Family|PF04434.10_SWIM_Domain,TraesAK58CH2B01G276400|PF03108.8_MuDR_Family|PF04434.10_SWIM_Domain|PF10551.2_MULE_Domain
group_4986	2	Unknown	TraesAK58CH3B01G079100,TraesAK58CH7B01G297400
group_4988	2	Unknown	TraesAK58CH5B01G187500,TraesAK58CH3B01G485000
group_4994	2	Unknown	TraesAK58CH5B01G253000,TraesAK58CH5B01G253200
group_4995	2	Unknown	TraesAK58CH5B01G263000,TraesAK58CH5B01G263100
group_5009	2	Conservative	TraesAK58CH5B01G402800|PF07893.6_DUF1668_Family,TraesAK58CH5B01G146500|PF07893.6_DUF1668_Family
group_5011	2	Conservative	TraesAK58CH4B01G122100|PF06839.5_zf-GRF_Domain,TraesAK58CH2B01G648400|PF06839.5_zf-GRF_Domain
group_5012	2	Unknown	TraesAK58CH5B01G433600,TraesAK58CH5B01G433800
group_5018	2	Unknown	TraesAK58CH5B01G486400,TraesAK58CH5B01G486300
group_5023	2	Conservative	TraesAK58CH3B01G097100|PF04827.7_Plant_tran_Family,TraesAK58CH6B01G006500|PF04827.7_Plant_tran_Family
group_5034	2	Divergent	TraesAK58CH4B01G276000|PF07762.7_DUF1618_Family,TraesAK58CH5B01G010900|PF04827.7_Plant_tran_Family
group_5036	2	Unknown	TraesAK58CH6B01G026600,TraesAK58CH7B01G054300
group_5037	2	Conservative	TraesAK58CH6B01G044500|PF02536.7_mTERF_Family,TraesAK58CH6B01G044800|PF02536.7_mTERF_Family
group_5038	2	Conservative	TraesAK58CH6B01G048300|PF00190.15_Cupin_1_Domain,TraesAK58CH6B01G047600|PF00190.15_Cupin_1_Domain
group_5039	2	Conservative	TraesAK58CH6B01G048500|PF03171.13_2OG-FeII_Oxy_Domain,TraesAK58CH6B01G047500|PF03171.13_2OG-FeII_Oxy_Domain
group_5040	2	Unknown	TraesAK58CH6B01G079500,TraesAK58CH6B01G079600
group_5041	2	Unknown	TraesAK58CH6B01G098000,TraesAK58CH6B01G097800
group_5044	2	Conservative	TraesAK58CH6B01G135000|PF00280.11_potato_inhibit_Domain,TraesAK58CH6B01G135200|PF00280.11_potato_inhibit_Domain
group_5045	2	Unknown	TraesAK58CH6B01G136500,TraesAK58CH6B01G136700
group_5052	2	Conservative	TraesAK58CH6B01G231100|PF00125.17_Histone_Domain,TraesAK58CH6B01G176500|PF00125.17_Histone_Domain
group_5055	2	Conservative	TraesAK58CH3B01G025800|PF00189.13_Ribosomal_S3_C_Domain|PF00417.12_Ribosomal_S3_N_Domain,TraesAK58CH3B01G196400|PF00189.13_Ribosomal_S3_C_Domain|PF00417.12_Ribosomal_S3_N_Domain
group_5057	2	Conservative	TraesAK58CH6B01G285200|PF00931.15_NB-ARC_Domain,TraesAK58CH6B01G285300|PF00931.15_NB-ARC_Domain
group_5058	2	Conservative	TraesAK58CH2B01G247300|PF02992.7_Transposase_21_Family,TraesAK58CH7B01G109900|PF02992.7_Transposase_21_Family
group_5062	2	Unknown	TraesAK58CH1B01G039100,TraesAK58CH3B01G073500
group_5066	2	Conservative	TraesAK58CH6B01G431600|PF04484.5_DUF566_Family,TraesAK58CH6B01G431700|PF04484.5_DUF566_Family
group_5069	2	Unknown	TraesAK58CH6B01G446000,TraesAK58CH6B01G445300
group_5073	2	Conservative	TraesAK58CH2B01G043400|PF02362.14_B3_Family,TraesAK58CH5B01G120200|PF02362.14_B3_Family
group_5075	2	Conservative	TraesAK58CH7B01G012000|PF00319.11_SRF-TF_Domain|PF01486.10_K-box_Family,TraesAK58CH7B01G011700|PF00319.11_SRF-TF_Domain|PF01486.10_K-box_Family
group_5076	2	Unknown	TraesAK58CH7B01G012800,TraesAK58CH7B01G013000
group_5085	2	Conservative	TraesAK58CH7B01G113600|PF09425.3_CCT_2_Motif|PF06200.7_tify_Domain,TraesAK58CH7B01G114200|PF09425.3_CCT_2_Motif|PF06200.7_tify_Domain
group_5087	2	Conservative	TraesAK58CH7B01G507900|PF00515.21_TPR_1_Repeat,TraesAK58CH7B01G434100|PF00515.21_TPR_1_Repeat
group_5092	2	Conservative	TraesAK58CH2B01G653300|PF01554.11_MatE_Family,TraesAK58CH7B01G193800|PF01554.11_MatE_Family
group_5093	2	Conservative	TraesAK58CH7B01G195800|PF03087.7_DUF241_Family,TraesAK58CH7B01G195900|PF03087.7_DUF241_Family
group_5094	2	Conservative	TraesAK58CH7B01G166500|PF02867.8_Ribonuc_red_lgC_Family|PF03477.9_ATP-cone_Domain|PF00317.14_Ribonuc_red_lgN_Domain,TraesAK58CH3B01G012200|PF02867.8_Ribonuc_red_lgC_Family|PF03477.9_ATP-cone_Domain|PF00317.14_Ribonuc_red_lgN_Domain
group_5095	2	Conservative	TraesAK58CH7B01G276100|PF12274.1_DUF3615_Family,TraesAK58CH5B01G084300|PF12274.1_DUF3615_Family
group_5096	2	Conservative	TraesAK58CH7B01G277500|PF02770.12_Acyl-CoA_dh_M_Domain|PF00441.17_Acyl-CoA_dh_1_Domain|PF01756.12_ACOX_Family,TraesAK58CH7B01G277600|PF02770.12_Acyl-CoA_dh_M_Domain|PF00441.17_Acyl-CoA_dh_1_Domain|PF01756.12_ACOX_Family
group_5098	2	Unknown	TraesAK58CH7B01G315400,TraesAK58CH7B01G140900
group_5099	2	Unknown	TraesAK58CH3B01G257400,TraesAK58CH2B01G614500|PF00078.20_RVT_1_Family
group_5100	2	Unknown	TraesAK58CH3B01G016700,TraesAK58CH7B01G162300
group_5101	2	Unknown	TraesAK58CH7B01G359800,TraesAK58CH7B01G359900
group_5102	2	Unknown	TraesAK58CH7B01G372100,TraesAK58CH7B01G372200
group_5107	2	Conservative	TraesAK58CH3B01G233700|PF04827.7_Plant_tran_Family,TraesAK58CH6B01G440400|PF04827.7_Plant_tran_Family
group_5108	2	Unknown	TraesAK58CH7B01G424500,TraesAK58CH7B01G424700
group_5109	2	Unknown	TraesAK58CH7B01G435700,TraesAK58CH2B01G276300
group_5112	2	Conservative	TraesAK58CH7B01G453800|PF00226.24_DnaJ_Domain,TraesAK58CH7B01G455800|PF00226.24_DnaJ_Domain
group_5114	2	Unknown	TraesAK58CH7B01G476200,TraesAK58CH5B01G257400
group_5123	2	Unknown	TraesAK58CH7B01G537500,TraesAK58CH6B01G431900|PF07002.9_Copine_Family
group_5124	2	Unknown	TraesAK58CH4B01G325800,TraesAK58CH6B01G096200
group_5456	2	Unknown	TraesAK58CH1B01G013900,TraesAK58CH1B01G013900.1
group_5457	2	Unknown	TraesAK58CH1B01G015200|PF04739.8_AMPKBI_Family,TraesAK58CH1B01G015200.1
group_5458	2	Unknown	TraesAK58CH1B01G016300|PF00931.15_NB-ARC_Domain,TraesAK58CH1B01G016300.1
group_5459	3	Conservative	TraesAK58CH1B01G025300|PF01294.11_Ribosomal_L13e_Family,TraesAK58CH1B01G025400|PF01294.11_Ribosomal_L13e_Family,TraesAK58CH1B01G050600|PF01294.11_Ribosomal_L13e_Family
group_5460	2	Conservative	TraesAK58CH1B01G060600|PF02536.7_mTERF_Family,TraesAK58CH6B01G043400|PF02536.7_mTERF_Family
group_5461	3	Unknown	TraesAK58CH1B01G064400,TraesAK58CH6B01G250700,TraesAK58CH3B01G181100
group_5462	2	Conservative	TraesAK58CH1B01G077000|PF03478.11_DUF295_Family,TraesAK58CH1B01G077100|PF03478.11_DUF295_Family
group_5463	3	Conservative	TraesAK58CH1B01G100600|PF03101.8_FAR1_Domain|PF10551.2_MULE_Domain,TraesAK58CH1B01G106000|PF03101.8_FAR1_Domain|PF10551.2_MULE_Domain,TraesAK58CH1B01G107000|PF03101.8_FAR1_Domain|PF10551.2_MULE_Domain
group_5464	3	Conservative	TraesAK58CH1B01G100700|PF02902.12_Peptidase_C48_Domain,TraesAK58CH1B01G109200|PF02902.12_Peptidase_C48_Domain,TraesAK58CH7B01G174300|PF02902.12_Peptidase_C48_Domain
group_5465	2	Unknown	TraesAK58CH1B01G118200,TraesAK58CH1B01G124900
group_5466	2	Conservative	TraesAK58CH1B01G119500|PF04576.8_DUF593_Family,TraesAK58CH1B01G124800|PF04576.8_DUF593_Family
group_5467	3	Unknown	TraesAK58CH1B01G126000,TraesAK58CH1B01G155700,TraesAK58CH5B01G333000
group_5468	2	Unknown	TraesAK58CH1B01G131900,TraesAK58CH1B01G132100
group_5469	2	Conservative	TraesAK58CH1B01G145100|PF00665.19_rve_Domain|PF07727.7_RVT_2_Family|PF00098.16_zf-CCHC_Domain,TraesAK58CH3B01G201800|PF00665.19_rve_Domain|PF07727.7_RVT_2_Family|PF00098.16_zf-CCHC_Domain
group_5470	2	Conservative	TraesAK58CH1B01G145700|PF07762.7_DUF1618_Family,TraesAK58CH3B01G519200|PF07762.7_DUF1618_Family
group_5471	2	Conservative	TraesAK58CH1B01G157600|PF07762.7_DUF1618_Family,TraesAK58CH1B01G160600|PF07762.7_DUF1618_Family
group_5472	3	Conservative	TraesAK58CH1B01G182000|PF03101.8_FAR1_Domain,TraesAK58CH4B01G120500|PF03101.8_FAR1_Domain,TraesAK58CH1B01G270500|PF03101.8_FAR1_Domain
group_5473	2	Conservative	TraesAK58CH1B01G207500|PF00072.17_Response_reg_Domain,TraesAK58CH2B01G087100|PF00072.17_Response_reg_Domain
group_5474	2	Unknown	TraesAK58CH1B01G213300,TraesAK58CH3B01G336900
group_5475	3	Unknown	TraesAK58CH1B01G217200,TraesAK58CH5B01G131100,TraesAK58CH4B01G121800
group_5476	3	Unknown	TraesAK58CH1B01G228400,TraesAK58CH6B01G403600|PF04195.5_Transposase_28_Family,TraesAK58CH6B01G477300
group_5477	2	Conservative	TraesAK58CH1B01G265200|PF00078.20_RVT_1_Family,TraesAK58CH6B01G032000|PF00078.20_RVT_1_Family
group_5478	3	Conservative	TraesAK58CH1B01G271200|PF01247.11_Ribosomal_L35Ae_Family,TraesAK58CH2B01G015800|PF01247.11_Ribosomal_L35Ae_Family,TraesAK58CH3B01G462800|PF01247.11_Ribosomal_L35Ae_Family
group_5479	2	Conservative	TraesAK58CH1B01G281300|PF07762.7_DUF1618_Family,TraesAK58CH6B01G156500|PF07762.7_DUF1618_Family
group_5480	2	Unknown	TraesAK58CH1B01G284800,TraesAK58CH2B01G403600
group_5481	3	Conservative	TraesAK58CH1B01G302700|PF02892.8_zf-BED_Domain|PF05699.7_hATC_Domain,TraesAK58CH7B01G437400|PF02892.8_zf-BED_Domain|PF05699.7_hATC_Domain,TraesAK58CH1B01G348300|PF02892.8_zf-BED_Domain|PF05699.7_hATC_Domain
group_5482	3	Unknown	TraesAK58CH1B01G304500,TraesAK58CH3B01G577800,TraesAK58CH3B01G570200
group_5483	2	Conservative	TraesAK58CH1B01G308300|PF02298.10_Cu_bind_like_Domain,TraesAK58CH1B01G309200|PF02298.10_Cu_bind_like_Domain
group_5484	2	Unknown	TraesAK58CH1B01G318100,TraesAK58CH1B01G318300
group_5485	2	Conservative	TraesAK58CH1B01G335900|PF00361.13_Oxidored_q1_Family,TraesAK58CH2B01G285300|PF00361.13_Oxidored_q1_Family
group_5486	2	Unknown	TraesAK58CH1B01G344100,TraesAK58CH6B01G031800
group_5487	3	Conservative	TraesAK58CH1B01G354600|PF02681.7_DUF212_Family,TraesAK58CH1B01G355800|PF02681.7_DUF212_Family,TraesAK58CH1B01G355200|PF02681.7_DUF212_Family
group_5488	2	Conservative	TraesAK58CH1B01G369900|PF00249.24_Myb_DNA-binding_Domain,TraesAK58CH1B01G370000|PF00249.24_Myb_DNA-binding_Domain
group_5489	2	Conservative	TraesAK58CH1B01G382300|PF02902.12_Peptidase_C48_Domain,TraesAK58CH5B01G204000|PF02902.12_Peptidase_C48_Domain
group_5490	3	Unknown	TraesAK58CH1B01G387600,TraesAK58CH1B01G388100,TraesAK58CH1B01G388400
group_5491	3	Unknown	TraesAK58CH1B01G387800|PF06839.5_zf-GRF_Domain,TraesAK58CH1B01G388300|PF06839.5_zf-GRF_Domain,TraesAK58CH1B01G388000
group_5492	2	Unknown	TraesAK58CH1B01G398600,TraesAK58CH6B01G430300
group_5493	3	Unknown	TraesAK58CH1B01G399600,TraesAK58CH1B01G399700,TraesAK58CH3B01G450200
group_5494	2	Conservative	TraesAK58CH1B01G419000|PF00013.22_KH_1_Domain,TraesAK58CH2B01G580200|PF00013.22_KH_1_Domain
group_5495	3	Unknown	TraesAK58CH1B01G420800,TraesAK58CH1B01G421000,TraesAK58CH6B01G126700
group_5496	2	Conservative	TraesAK58CH1B01G439700|PF03140.8_DUF247_Family,TraesAK58CH2B01G081300|PF03140.8_DUF247_Family
group_5497	3	Conservative	TraesAK58CH1B01G445600|PF00499.13_Oxidored_q3_Family,TraesAK58CH6B01G502300|PF00499.13_Oxidored_q3_Family,TraesAK58CH2B01G303900|PF00499.13_Oxidored_q3_Family
group_5498	2	Unknown	TraesAK58CH1B01G446600,TraesAK58CH2B01G596100
group_5499	2	Conservative	TraesAK58CH1B01G450000|PF04153.11_NOT2_3_5_Family,TraesAK58CH2B01G302200|PF04153.11_NOT2_3_5_Family
group_5500	3	Unknown	TraesAK58CH1B01G461300,TraesAK58CH1B01G461400,TraesAK58CH1B01G461800
group_5501	2	Conservative	TraesAK58CH1B01G461600|PF00346.12_Complex1_49kDa_Family,TraesAK58CH1B01G462100|PF00346.12_Complex1_49kDa_Family
group_5502	2	Unknown	TraesAK58CH1B01G464400,TraesAK58CH1B01G464500
group_5503	3	Conservative	TraesAK58CH1B01G473300|PF08100.4_Dimerisation_Domain|PF00891.11_Methyltransf_2_Family,TraesAK58CH1B01G473600|PF08100.4_Dimerisation_Domain|PF00891.11_Methyltransf_2_Family,TraesAK58CH1B01G473700|PF08100.4_Dimerisation_Domain|PF00891.11_Methyltransf_2_Family
group_5504	2	Unknown	TraesAK58CH2B01G002400,TraesAK58CH6B01G242000
group_5505	3	Conservative	TraesAK58CH2B01G027000|PF00931.15_NB-ARC_Domain,TraesAK58CH2B01G063100|PF00931.15_NB-ARC_Domain,TraesAK58CH2B01G027100|PF00931.15_NB-ARC_Domain
group_5506	3	Conservative	TraesAK58CH2B01G030800|PF00069.18_Pkinase_Domain,TraesAK58CH2B01G070000|PF00069.18_Pkinase_Domain,TraesAK58CH2B01G069400|PF00069.18_Pkinase_Domain
group_5507	2	Conservative	TraesAK58CH2B01G037800|PF03081.8_Exo70_Family,TraesAK58CH2B01G038400|PF03081.8_Exo70_Family
group_5508	3	Conservative	TraesAK58CH2B01G057800|PF01249.11_Ribosomal_S21e_Family,TraesAK58CH4B01G294300|PF01249.11_Ribosomal_S21e_Family,TraesAK58CH7B01G386300|PF01249.11_Ribosomal_S21e_Family
group_5509	2	Conservative	TraesAK58CH2B01G058900|PF04427.11_Brix_Domain,TraesAK58CH7B01G015000|PF04427.11_Brix_Domain
group_5510	2	Unknown	TraesAK58CH2B01G070200,TraesAK58CH7B01G182700
group_5511	2	Unknown	TraesAK58CH2B01G072700,TraesAK58CH5B01G341300
group_5512	2	Divergent	TraesAK58CH2B01G076600|PF09322.3_DUF1979_Family|PF03108.8_MuDR_Family|PF10551.2_MULE_Domain|PF06839.5_zf-GRF_Domain,TraesAK58CH6B01G429300|PF09322.3_DUF1979_Family|PF10536.2_PMD_Domain|PF03108.8_MuDR_Family|PF10551.2_MULE_Domain|PF06839.5_zf-GRF_Domain
group_5513	2	Conservative	TraesAK58CH2B01G078500|PF12338.1_RbcS_Family|PF00101.13_RuBisCO_small_Domain,TraesAK58CH2B01G078600|PF12338.1_RbcS_Family|PF00101.13_RuBisCO_small_Domain
group_5514	3	Unknown	TraesAK58CH2B01G105000,TraesAK58CH5B01G318000,TraesAK58CH4B01G019200
group_5515	2	Conservative	TraesAK58CH2B01G109000|PF07714.10_Pkinase_Tyr_Domain|PF00560.26_LRR_1_Repeat|PF08263.5_LRRNT_2_Family,TraesAK58CH2B01G109100|PF07714.10_Pkinase_Tyr_Domain|PF00560.26_LRR_1_Repeat|PF08263.5_LRRNT_2_Family
group_5516	3	Conservative	TraesAK58CH2B01G110400|PF02984.12_Cyclin_C_Domain|PF00134.16_Cyclin_N_Domain,TraesAK58CH4B01G201300|PF02984.12_Cyclin_C_Domain|PF00134.16_Cyclin_N_Domain,TraesAK58CH2B01G662500|PF02984.12_Cyclin_C_Domain|PF00134.16_Cyclin_N_Domain
group_5517	3	Conservative	TraesAK58CH2B01G112200|PF00483.16_NTP_transferase_Family,TraesAK58CH5B01G116800|PF00483.16_NTP_transferase_Family,TraesAK58CH5B01G577600|PF00483.16_NTP_transferase_Family
group_5518	2	Conservative	TraesAK58CH2B01G134800|PF00026.16_Asp_Family,TraesAK58CH2B01G135000|PF00026.16_Asp_Family
group_5519	3	Conservative	TraesAK58CH2B01G161200|PF07893.6_DUF1668_Family,TraesAK58CH2B01G161400|PF07893.6_DUF1668_Family,TraesAK58CH3B01G279300|PF07893.6_DUF1668_Family
group_5520	2	Conservative	TraesAK58CH2B01G205000|PF01740.14_STAS_Domain|PF00916.13_Sulfate_transp_Family,TraesAK58CH2B01G520200|PF01740.14_STAS_Domain|PF00916.13_Sulfate_transp_Family
group_5521	2	Conservative	TraesAK58CH2B01G223000|PF00493.16_MCM_Family,TraesAK58CH5B01G430100|PF00493.16_MCM_Family
group_5522	2	Divergent	TraesAK58CH2B01G234300|PF10536.2_PMD_Domain,TraesAK58CH7B01G151600|PF04434.10_SWIM_Domain|PF10551.2_MULE_Domain
group_5523	2	Conservative	TraesAK58CH2B01G237900|PF03171.13_2OG-FeII_Oxy_Domain,TraesAK58CH5B01G582100|PF03171.13_2OG-FeII_Oxy_Domain
group_5524	2	Conservative	TraesAK58CH2B01G252600|PF12274.1_DUF3615_Family,TraesAK58CH2B01G252700|PF12274.1_DUF3615_Family
group_5525	3	Unknown	TraesAK58CH2B01G254400,TraesAK58CH3B01G397800,TraesAK58CH3B01G397700
group_5526	3	Divergent	TraesAK58CH2B01G262300|PF00075.17_RnaseH_Domain,TraesAK58CH6B01G082600|PF00075.17_RnaseH_Domain,TraesAK58CH3B01G365400|PF00078.20_RVT_1_Family|PF03372.16_Exo_endo_phos_Domain
group_5527	3	Divergent	TraesAK58CH2B01G267500|PF10536.2_PMD_Domain|PF03108.8_MuDR_Family,TraesAK58CH7B01G167800|PF10536.2_PMD_Domain|PF03108.8_MuDR_Family,TraesAK58CH7B01G178300|PF10536.2_PMD_Domain
group_5528	3	Conservative	TraesAK58CH2B01G270100|PF03000.7_NPH3_Family,TraesAK58CH2B01G272200|PF03000.7_NPH3_Family,TraesAK58CH3B01G532500|PF03000.7_NPH3_Family
group_5529	2	Unknown	TraesAK58CH2B01G280200,TraesAK58CH2B01G489600
group_5530	3	Conservative	TraesAK58CH2B01G280500|PF04078.6_Rcd1_Family,TraesAK58CH3B01G275600|PF04078.6_Rcd1_Family,TraesAK58CH6B01G070400|PF04078.6_Rcd1_Family
group_5531	2	Conservative	TraesAK58CH2B01G284000|PF03317.6_ELF_Family,TraesAK58CH3B01G069900|PF03317.6_ELF_Family
group_5532	2	Conservative	TraesAK58CH2B01G287300|PF00046.22_Homeobox_Domain|PF07526.4_POX_Domain,TraesAK58CH6B01G433800|PF00046.22_Homeobox_Domain|PF07526.4_POX_Domain
group_5533	2	Unknown	TraesAK58CH2B01G305400,TraesAK58CH3B01G410600|PF04827.7_Plant_tran_Family
group_5534	3	Unknown	TraesAK58CH2B01G313500,TraesAK58CH5B01G117500,TraesAK58CH6B01G359300
group_5535	3	Conservative	TraesAK58CH2B01G345700|PF00313.15_CSD_Domain|PF00098.16_zf-CCHC_Domain,TraesAK58CH3B01G493400|PF00313.15_CSD_Domain|PF00098.16_zf-CCHC_Domain,TraesAK58CH3B01G493300|PF00313.15_CSD_Domain|PF00098.16_zf-CCHC_Domain
group_5536	3	Conservative	TraesAK58CH2B01G412000|PF08241.5_Methyltransf_11_Domain,TraesAK58CH3B01G112100|PF08241.5_Methyltransf_11_Domain,TraesAK58CH3B01G653700|PF08241.5_Methyltransf_11_Domain
group_5537	3	Unknown	TraesAK58CH2B01G426000,TraesAK58CH3B01G593300,TraesAK58CH4B01G308600
group_5538	2	Unknown	TraesAK58CH2B01G463800,TraesAK58CH2B01G541000
group_5539	2	Unknown	TraesAK58CH2B01G533400,TraesAK58CH2B01G533500
group_5540	2	Conservative	TraesAK58CH2B01G544500|PF00646.26_F-box_Domain,TraesAK58CH2B01G544600|PF00646.26_F-box_Domain
group_5541	3	Conservative	TraesAK58CH2B01G563700|PF01249.11_Ribosomal_S21e_Family,TraesAK58CH4B01G017000|PF01249.11_Ribosomal_S21e_Family,TraesAK58CH7B01G501200|PF01249.11_Ribosomal_S21e_Family
group_5542	2	Conservative	TraesAK58CH2B01G577700|PF12274.1_DUF3615_Family,TraesAK58CH2B01G620200|PF12274.1_DUF3615_Family
group_5543	2	Conservative	TraesAK58CH2B01G606600|PF00249.24_Myb_DNA-binding_Domain,TraesAK58CH2B01G606800|PF00249.24_Myb_DNA-binding_Domain
group_5544	3	Conservative	TraesAK58CH2B01G611000|PF01055.19_Glyco_hydro_31_Family,TraesAK58CH2B01G611200|PF01055.19_Glyco_hydro_31_Family,TraesAK58CH2B01G611100|PF01055.19_Glyco_hydro_31_Family
group_5545	2	Conservative	TraesAK58CH2B01G617700|PF04578.6_DUF594_Family,TraesAK58CH4B01G401500|PF04578.6_DUF594_Family
group_5546	2	Conservative	TraesAK58CH2B01G634500|PF02485.14_Branch_Family,TraesAK58CH2B01G636100|PF02485.14_Branch_Family
group_5547	2	Conservative	TraesAK58CH2B01G647700|PF00141.16_peroxidase_Family,TraesAK58CH2B01G647800|PF00141.16_peroxidase_Family
group_5548	2	Conservative	TraesAK58CH2B01G653000|PF00189.13_Ribosomal_S3_C_Domain,TraesAK58CH3B01G609600|PF00189.13_Ribosomal_S3_C_Domain
group_5549	2	Unknown	TraesAK58CH2B01G661600,TraesAK58CH5B01G450600
group_5550	2	Conservative	TraesAK58CH3B01G002700|PF00010.19_HLH_Domain,TraesAK58CH3B01G003000|PF00010.19_HLH_Domain
group_5551	2	Conservative	TraesAK58CH3B01G008500|PF00782.13_DSPc_Domain,TraesAK58CH6B01G052100|PF00782.13_DSPc_Domain
group_5552	2	Conservative	TraesAK58CH3B01G014900|PF00646.26_F-box_Domain,TraesAK58CH3B01G015100|PF00646.26_F-box_Domain
group_5553	2	Unknown	TraesAK58CH3B01G017100,TraesAK58CH3B01G029400
group_5554	2	Conservative	TraesAK58CH3B01G020600|PF00646.26_F-box_Domain|PF03478.11_DUF295_Family,TraesAK58CH3B01G020800|PF00646.26_F-box_Domain|PF03478.11_DUF295_Family
group_5555	2	Conservative	TraesAK58CH3B01G038400|PF03330.11_DPBB_1_Domain,TraesAK58CH3B01G039000|PF03330.11_DPBB_1_Domain
group_5556	2	Conservative	TraesAK58CH3B01G042000|PF02458.8_Transferase_Family,TraesAK58CH3B01G042500|PF02458.8_Transferase_Family
group_5557	2	Unknown	TraesAK58CH3B01G056700,TraesAK58CH3B01G057000
group_5558	3	Unknown	TraesAK58CH3B01G058400,TraesAK58CH3B01G058500,TraesAK58CH3B01G058600
group_5559	2	Unknown	TraesAK58CH3B01G063300,TraesAK58CH3B01G063900
group_5560	3	Conservative	TraesAK58CH3B01G065700|PF00234.15_Tryp_alpha_amyl_Family,TraesAK58CH3B01G066700|PF00234.15_Tryp_alpha_amyl_Family,TraesAK58CH3B01G066500|PF00234.15_Tryp_alpha_amyl_Family
group_5561	3	Conservative	TraesAK58CH3B01G074600|PF00162.12_PGK_Domain,TraesAK58CH6B01G120800|PF00162.12_PGK_Domain,TraesAK58CH6B01G121000|PF00162.12_PGK_Domain
group_5562	2	Conservative	TraesAK58CH3B01G087300|PF07762.7_DUF1618_Family,TraesAK58CH3B01G087600|PF07762.7_DUF1618_Family
group_5563	3	Unknown	TraesAK58CH3B01G088700,TraesAK58CH3B01G548000,TraesAK58CH7B01G035600
group_5564	2	Conservative	TraesAK58CH3B01G089400|PF05699.7_hATC_Domain,TraesAK58CH6B01G416100|PF05699.7_hATC_Domain
group_5565	2	Unknown	TraesAK58CH3B01G095000,TraesAK58CH5B01G139600
group_5566	2	Conservative	TraesAK58CH3B01G108800|PF03671.7_Ufm1_Family,TraesAK58CH3B01G521200|PF03671.7_Ufm1_Family
group_5567	3	Conservative	TraesAK58CH3B01G131300|PF12274.1_DUF3615_Family,TraesAK58CH3B01G131500|PF12274.1_DUF3615_Family,TraesAK58CH3B01G131400|PF12274.1_DUF3615_Family
group_5568	2	Conservative	TraesAK58CH3B01G198600|PF00312.15_Ribosomal_S15_Domain,TraesAK58CH7B01G392000|PF00312.15_Ribosomal_S15_Domain
group_5569	2	Unknown	TraesAK58CH3B01G212200,TraesAK58CH3B01G212300
group_5570	3	Conservative	TraesAK58CH3B01G262100|PF07014.5_Hs1pro-1_C_Family|PF07231.5_Hs1pro-1_N_Family,TraesAK58CH7B01G380100|PF07014.5_Hs1pro-1_C_Family|PF07231.5_Hs1pro-1_N_Family,TraesAK58CH7B01G448500|PF07014.5_Hs1pro-1_C_Family|PF07231.5_Hs1pro-1_N_Family
group_5571	2	Conservative	TraesAK58CH3B01G264600|PF03248.6_Rer1_Family,TraesAK58CH6B01G145600|PF03248.6_Rer1_Family
group_5572	2	Conservative	TraesAK58CH3B01G274100|PF01612.13_3_5_exonuc_Domain,TraesAK58CH7B01G160200|PF01612.13_3_5_exonuc_Domain
group_5573	3	Conservative	TraesAK58CH3B01G286000|PF04427.11_Brix_Domain,TraesAK58CH3B01G286100|PF04427.11_Brix_Domain,TraesAK58CH6B01G275200|PF04427.11_Brix_Domain
group_5574	2	Unknown	TraesAK58CH3B01G361800,TraesAK58CH3B01G362000
group_5575	3	Conservative	TraesAK58CH3B01G368800|PF01650.11_Peptidase_C13_Family,TraesAK58CH4B01G024900|PF01650.11_Peptidase_C13_Family,TraesAK58CH6B01G236100|PF01650.11_Peptidase_C13_Family
[truncated: 1,695 more rows]

## Sheet: OPs
Data S6. Pfam divergence of OPs
Family	Gene Number	C/D/U	Gene|PFAMs
group_1_A	15	Divergent	TraesAK58CH2A01G076700|PF00931.15_NB-ARC_Domain,TraesAK58CH5A01G507100|PF00931.15_NB-ARC_Domain,TraesAK58CH1A01G452100|PF00931.15_NB-ARC_Domain,TraesAK58CH3A01G082400|PF00931.15_NB-ARC_Domain,TraesAK58CH2A01G172200|PF01833.17_TIG_Domain|PF03859.9_CG-1_Domain|PF00023.23_Ank_Repeat|PF00612.20_IQ_Motif,TraesAK58CH4A01G458300|PF01833.17_TIG_Domain|PF03859.9_CG-1_Domain|PF00023.23_Ank_Repeat|PF00612.2…
group_1_B	15	Divergent	TraesAK58CH6B01G016100|PF00931.15_NB-ARC_Domain,TraesAK58CH2B01G083900|PF00931.15_NB-ARC_Domain,TraesAK58CH3B01G100400|PF00931.15_NB-ARC_Domain,TraesAK58CH4B01G333200|PF00931.15_NB-ARC_Domain,TraesAK58CH5B01G095000|PF00931.15_NB-ARC_Domain,TraesAK58CH5B01G392200|PF00931.15_NB-ARC_Domain,TraesAK58CH7B01G445900|PF00931.15_NB-ARC_Domain,TraesAK58CH1B01G460400|PF00931.15_NB-ARC_Domain,TraesAK58CH5B01…
group_1_D	15	Divergent	TraesAK58CH2D01G670900|PF00931.15_NB-ARC_Domain,TraesAK58CH4D01G355800|PF00931.15_NB-ARC_Domain,TraesAK58CH3D01G094700|PF00931.15_NB-ARC_Domain,TraesAK58CH2D01G078600|PF00931.15_NB-ARC_Domain,TraesAK58CH5D01G115200|PF00931.15_NB-ARC_Domain,TraesAK58CH6D01G018200|PF00931.15_NB-ARC_Domain,TraesAK58CH5D01G442800|PF00931.15_NB-ARC_Domain,TraesAK58CH7D01G568000|PF00931.15_NB-ARC_Domain,TraesAK58CH1D01…
group_2_A	27	Divergent	TraesAK58CH2A01G006600|PF00560.26_LRR_1_Repeat|PF00069.18_Pkinase_Domain|PF08263.5_LRRNT_2_Family,TraesAK58CH2A01G074500|PF00560.26_LRR_1_Repeat|PF00069.18_Pkinase_Domain,TraesAK58CH2A01G373800|PF00560.26_LRR_1_Repeat|PF00069.18_Pkinase_Domain|PF08263.5_LRRNT_2_Family,TraesAK58CH2A01G514600|PF00560.26_LRR_1_Repeat|PF00069.18_Pkinase_Domain|PF08263.5_LRRNT_2_Family,TraesAK58CH3A01G008400|PF00560.2…
group_2_B	27	Divergent	TraesAK58CH2B01G016600|PF00560.26_LRR_1_Repeat|PF00069.18_Pkinase_Domain|PF08263.5_LRRNT_2_Family,TraesAK58CH2B01G079600|PF00560.26_LRR_1_Repeat|PF00069.18_Pkinase_Domain,TraesAK58CH2B01G080100|PF00560.26_LRR_1_Repeat|PF00069.18_Pkinase_Domain,TraesAK58CH2B01G401600|PF00560.26_LRR_1_Repeat|PF00069.18_Pkinase_Domain|PF08263.5_LRRNT_2_Family,TraesAK58CH2B01G551200|PF00560.26_LRR_1_Repeat|PF00069.18…
group_2_D	27	Divergent	TraesAK58CH2D01G014600|PF00560.26_LRR_1_Repeat|PF00069.18_Pkinase_Domain|PF08263.5_LRRNT_2_Family,TraesAK58CH2D01G075100|PF00560.26_LRR_1_Repeat|PF00069.18_Pkinase_Domain,TraesAK58CH2D01G411400|PF00560.26_LRR_1_Repeat|PF00069.18_Pkinase_Domain|PF08263.5_LRRNT_2_Family,TraesAK58CH2D01G572600|PF00560.26_LRR_1_Repeat|PF00069.18_Pkinase_Domain|PF08263.5_LRRNT_2_Family,TraesAK58CH3D01G070800|PF00560.2…
group_3_A	38	Divergent	TraesAK58CH1A01G195300|PF02225.15_PA_Family|PF00082.15_Peptidase_S8_Domain|PF05922.9_Inhibitor_I9_Family,TraesAK58CH1A01G244400|PF02225.15_PA_Family|PF00082.15_Peptidase_S8_Domain|PF05922.9_Inhibitor_I9_Family,TraesAK58CH1A01G245300|PF02225.15_PA_Family|PF00082.15_Peptidase_S8_Domain|PF05922.9_Inhibitor_I9_Family,TraesAK58CH2A01G107900|PF02225.15_PA_Family|PF00082.15_Peptidase_S8_Domain|PF05922.9…
group_3_B	38	Conservative	TraesAK58CH1B01G222200|PF02225.15_PA_Family|PF00082.15_Peptidase_S8_Domain|PF05922.9_Inhibitor_I9_Family,TraesAK58CH1B01G222700|PF02225.15_PA_Family|PF00082.15_Peptidase_S8_Domain|PF05922.9_Inhibitor_I9_Family,TraesAK58CH2B01G117700|PF02225.15_PA_Family|PF00082.15_Peptidase_S8_Domain|PF05922.9_Inhibitor_I9_Family,TraesAK58CH2B01G117800|PF02225.15_PA_Family|PF00082.15_Peptidase_S8_Domain|PF05922.9…
group_3_D	38	Divergent	TraesAK58CH1D01G214900|PF02225.15_PA_Family|PF00082.15_Peptidase_S8_Domain|PF05922.9_Inhibitor_I9_Family,TraesAK58CH1D01G263100|PF02225.15_PA_Family|PF00082.15_Peptidase_S8_Domain|PF05922.9_Inhibitor_I9_Family,TraesAK58CH1D01G264300|PF02225.15_PA_Family|PF00082.15_Peptidase_S8_Domain|PF05922.9_Inhibitor_I9_Family,TraesAK58CH2D01G118900|PF02225.15_PA_Family|PF00082.15_Peptidase_S8_Domain|PF05922.9…
group_4_A	35	Divergent	TraesAK58CH1A01G158200|PF00560.26_LRR_1_Repeat|PF00069.18_Pkinase_Domain|PF08263.5_LRRNT_2_Family,TraesAK58CH2A01G037000|PF00560.26_LRR_1_Repeat|PF00069.18_Pkinase_Domain,TraesAK58CH2A01G374300|PF00560.26_LRR_1_Repeat|PF00069.18_Pkinase_Domain|PF08263.5_LRRNT_2_Family,TraesAK58CH5A01G341700|PF00560.26_LRR_1_Repeat|PF00069.18_Pkinase_Domain,TraesAK58CH1A01G158000|PF00560.26_LRR_1_Repeat|PF00069.18…
group_4_B	35	Divergent	TraesAK58CH5B01G341400|PF00560.26_LRR_1_Repeat|PF00069.18_Pkinase_Domain,TraesAK58CH1B01G138700|PF00560.26_LRR_1_Repeat|PF00069.18_Pkinase_Domain|PF08263.5_LRRNT_2_Family,TraesAK58CH2B01G041500|PF00560.26_LRR_1_Repeat|PF00069.18_Pkinase_Domain,TraesAK58CH2B01G402100|PF00560.26_LRR_1_Repeat|PF00069.18_Pkinase_Domain|PF08263.5_LRRNT_2_Family,TraesAK58CH4B01G010800|PF00560.26_LRR_1_Repeat|PF00069.18…
group_4_D	35	Divergent	TraesAK58CH5D01G384500|PF00560.26_LRR_1_Repeat|PF00069.18_Pkinase_Domain,TraesAK58CH1D01G169200|PF00560.26_LRR_1_Repeat|PF00069.18_Pkinase_Domain|PF08263.5_LRRNT_2_Family,TraesAK58CH2D01G035300|PF00560.26_LRR_1_Repeat|PF00069.18_Pkinase_Domain,TraesAK58CH2D01G412000|PF00560.26_LRR_1_Repeat|PF00069.18_Pkinase_Domain|PF08263.5_LRRNT_2_Family,TraesAK58CH4D01G009000|PF00560.26_LRR_1_Repeat|PF00069.18…
group_5_A	22	Divergent	TraesAK58CH5A01G454900|PF07645.8_EGF_CA_Domain|PF00069.18_Pkinase_Domain,TraesAK58CH7A01G453300|PF07645.8_EGF_CA_Domain|PF00069.18_Pkinase_Domain,TraesAK58CH1A01G043000|PF00069.18_Pkinase_Domain,TraesAK58CH2A01G395300|PF00069.18_Pkinase_Domain,TraesAK58CH2A01G570500|PF00069.18_Pkinase_Domain,TraesAK58CH5A01G255800|PF07714.10_Pkinase_Tyr_Domain|PF07645.8_EGF_CA_Domain,TraesAK58CH5A01G331300|PF0764…
group_5_B	22	Divergent	TraesAK58CH1B01G025100|PF00069.18_Pkinase_Domain,TraesAK58CH2B01G420600|PF00069.18_Pkinase_Domain,TraesAK58CH2B01G611600|PF00069.18_Pkinase_Domain,TraesAK58CH5B01G247700|PF07714.10_Pkinase_Tyr_Domain,TraesAK58CH5B01G260800|PF07714.10_Pkinase_Tyr_Domain,TraesAK58CH5B01G331800|PF07645.8_EGF_CA_Domain|PF00069.18_Pkinase_Domain,TraesAK58CH6B01G290200|PF07645.8_EGF_CA_Domain|PF00069.18_Pkinase_Domain,…
group_5_D	22	Divergent	TraesAK58CH3D01G483000|PF00069.18_Pkinase_Domain,TraesAK58CH5D01G511100|PF07645.8_EGF_CA_Domain|PF00069.18_Pkinase_Domain,TraesAK58CH5D01G511200|PF07645.8_EGF_CA_Domain|PF00069.18_Pkinase_Domain,TraesAK58CH5D01G595100|PF00069.18_Pkinase_Domain,TraesAK58CH1D01G042400|PF00069.18_Pkinase_Domain,TraesAK58CH2D01G432800|PF00069.18_Pkinase_Domain,TraesAK58CH2D01G636100|PF00069.18_Pkinase_Domain,TraesAK5…
group_6_A	24	Divergent	TraesAK58CH1A01G326400|PF07714.10_Pkinase_Tyr_Domain|PF00954.13_S_locus_glycop_Family|PF08276.4_PAN_2_Family|PF01453.17_B_lectin_Domain|PF11883.1_DUF3403_Family,TraesAK58CH2A01G222200|PF00069.18_Pkinase_Domain|PF07714.10_Pkinase_Tyr_Domain|PF00954.13_S_locus_glycop_Family|PF12398.1_DUF3660_Family|PF01453.17_B_lectin_Domain|PF08276.4_PAN_2_Family|PF11883.1_DUF3403_Family,TraesAK58CH2A01G553900|PF0…
group_6_B	24	Divergent	TraesAK58CH1B01G227400|PF07714.10_Pkinase_Tyr_Domain|PF00954.13_S_locus_glycop_Family|PF08276.4_PAN_2_Family|PF01453.17_B_lectin_Domain,TraesAK58CH1B01G314200|PF07714.10_Pkinase_Tyr_Domain|PF00954.13_S_locus_glycop_Family|PF08276.4_PAN_2_Family|PF01453.17_B_lectin_Domain|PF11883.1_DUF3403_Family,TraesAK58CH2B01G245400|PF00069.18_Pkinase_Domain|PF07714.10_Pkinase_Tyr_Domain|PF00954.13_S_locus_glyc…
group_6_D	24	Divergent	TraesAK58CH2D01G250000|PF00069.18_Pkinase_Domain|PF07714.10_Pkinase_Tyr_Domain|PF00954.13_S_locus_glycop_Family|PF12398.1_DUF3660_Family|PF01453.17_B_lectin_Domain|PF08276.4_PAN_2_Family|PF11883.1_DUF3403_Family,TraesAK58CH1D01G269100|PF07714.10_Pkinase_Tyr_Domain|PF00954.13_S_locus_glycop_Family|PF08276.4_PAN_2_Family|PF01453.17_B_lectin_Domain,TraesAK58CH1D01G359500|PF07714.10_Pkinase_Tyr_Domai…
group_7_A	18	Conservative	TraesAK58CH1A01G015900|PF00954.13_S_locus_glycop_Family|PF08276.4_PAN_2_Family|PF01453.17_B_lectin_Domain|PF00069.18_Pkinase_Domain,TraesAK58CH1A01G265700|PF00954.13_S_locus_glycop_Family|PF08276.4_PAN_2_Family|PF01453.17_B_lectin_Domain|PF00069.18_Pkinase_Domain,TraesAK58CH1A01G371000|PF00954.13_S_locus_glycop_Family|PF08276.4_PAN_2_Family|PF01453.17_B_lectin_Domain|PF00069.18_Pkinase_Domain,Tra…
group_7_B	18	Unknown	TraesAK58CH1B01G010300.1,TraesAK58CH1B01G247200|PF00954.13_S_locus_glycop_Family|PF08276.4_PAN_2_Family|PF01453.17_B_lectin_Domain|PF00069.18_Pkinase_Domain,TraesAK58CH1B01G366400|PF00954.13_S_locus_glycop_Family|PF08276.4_PAN_2_Family|PF01453.17_B_lectin_Domain|PF00069.18_Pkinase_Domain,TraesAK58CH2B01G026000|PF00954.13_S_locus_glycop_Family|PF08276.4_PAN_2_Family|PF01453.17_B_lectin_Domain|PF00…
group_7_D	18	Conservative	TraesAK58CH1D01G012200|PF00954.13_S_locus_glycop_Family|PF08276.4_PAN_2_Family|PF01453.17_B_lectin_Domain|PF00069.18_Pkinase_Domain,TraesAK58CH1D01G290600|PF00954.13_S_locus_glycop_Family|PF08276.4_PAN_2_Family|PF01453.17_B_lectin_Domain|PF00069.18_Pkinase_Domain,TraesAK58CH1D01G410400|PF00954.13_S_locus_glycop_Family|PF08276.4_PAN_2_Family|PF01453.17_B_lectin_Domain|PF00069.18_Pkinase_Domain,Tra…
group_8_A	18	Conservative	TraesAK58CH1A01G252500|PF00067.15_p450_Domain,TraesAK58CH3A01G096600|PF00067.15_p450_Domain,TraesAK58CH6A01G138400|PF00067.15_p450_Domain,TraesAK58CH6A01G139200|PF00067.15_p450_Domain,TraesAK58CH6A01G139500|PF00067.15_p450_Domain,TraesAK58CH7A01G554400|PF00067.15_p450_Domain,TraesAK58CH1A01G392400|PF00067.15_p450_Domain,TraesAK58CH1A01G392500|PF00067.15_p450_Domain,TraesAK58CH4A01G312100|PF00067.…
group_8_B	18	Conservative	TraesAK58CH1B01G233600|PF00067.15_p450_Domain,TraesAK58CH2B01G510100|PF00067.15_p450_Domain,TraesAK58CH3B01G114300|PF00067.15_p450_Domain,TraesAK58CH6B01G204300|PF00067.15_p450_Domain,TraesAK58CH6B01G204400|PF00067.15_p450_Domain,TraesAK58CH7B01G482700|PF00067.15_p450_Domain,TraesAK58CH1B01G409500|PF00067.15_p450_Domain,TraesAK58CH1B01G409600|PF00067.15_p450_Domain,TraesAK58CH4B01G225500|PF00067.…
group_8_D	18	Conservative	TraesAK58CH6D01G199500|PF00067.15_p450_Domain,TraesAK58CH6D01G200300|PF00067.15_p450_Domain,TraesAK58CH6D01G200500|PF00067.15_p450_Domain,TraesAK58CH1D01G275600|PF00067.15_p450_Domain,TraesAK58CH2D01G531500|PF00067.15_p450_Domain,TraesAK58CH3D01G107900|PF00067.15_p450_Domain,TraesAK58CH3D01G108300|PF00067.15_p450_Domain,TraesAK58CH7D01G597500|PF00067.15_p450_Domain,TraesAK58CH1D01G450000|PF00067.…
group_9_A	13	Divergent	TraesAK58CH2A01G227300|PF07714.10_Pkinase_Tyr_Domain|PF01657.10_DUF26_Family,TraesAK58CH2A01G226700|PF01657.10_DUF26_Family|PF00069.18_Pkinase_Domain,TraesAK58CH2A01G227100|PF01657.10_DUF26_Family|PF00069.18_Pkinase_Domain,TraesAK58CH1A01G437700|PF01657.10_DUF26_Family|PF00069.18_Pkinase_Domain,TraesAK58CH2A01G226200|PF07714.10_Pkinase_Tyr_Domain|PF01657.10_DUF26_Family,TraesAK58CH2A01G226300|PF0…
group_9_B	13	Divergent	TraesAK58CH1B01G441000|PF01657.10_DUF26_Family|PF00069.18_Pkinase_Domain,TraesAK58CH2B01G249800|PF07714.10_Pkinase_Tyr_Domain|PF01657.10_DUF26_Family,TraesAK58CH2B01G249900|PF01657.10_DUF26_Family|PF00069.18_Pkinase_Domain,TraesAK58CH2B01G250500|PF01657.10_DUF26_Family|PF00069.18_Pkinase_Domain,TraesAK58CH2B01G251100|PF07714.10_Pkinase_Tyr_Domain|PF01657.10_DUF26_Family,TraesAK58CH2B01G251500|PF0…
group_9_D	13	Divergent	TraesAK58CH2D01G256400|PF07714.10_Pkinase_Tyr_Domain|PF01657.10_DUF26_Family,TraesAK58CH1D01G481400|PF01657.10_DUF26_Family|PF00069.18_Pkinase_Domain,TraesAK58CH2D01G255200|PF07714.10_Pkinase_Tyr_Domain|PF01657.10_DUF26_Family,TraesAK58CH2D01G255300|PF01657.10_DUF26_Family|PF00069.18_Pkinase_Domain,TraesAK58CH2D01G255800|PF01657.10_DUF26_Family|PF00069.18_Pkinase_Domain,TraesAK58CH2D01G256100|PF0…
group_10_A	16	Conservative	TraesAK58CH1A01G055600|PF00139.12_Lectin_legB_Domain|PF00069.18_Pkinase_Domain,TraesAK58CH2A01G135000|PF00139.12_Lectin_legB_Domain|PF00069.18_Pkinase_Domain,TraesAK58CH2A01G196400|PF00139.12_Lectin_legB_Domain|PF00069.18_Pkinase_Domain,TraesAK58CH2A01G384800|PF00139.12_Lectin_legB_Domain|PF00069.18_Pkinase_Domain,TraesAK58CH2A01G384900|PF00139.12_Lectin_legB_Domain|PF00069.18_Pkinase_Domain,Trae…
group_10_B	16	Divergent	TraesAK58CH1B01G038400|PF00139.12_Lectin_legB_Domain|PF00069.18_Pkinase_Domain,TraesAK58CH1B01G128700|PF00139.12_Lectin_legB_Domain|PF00069.18_Pkinase_Domain,TraesAK58CH2B01G049400|PF00139.12_Lectin_legB_Domain|PF00069.18_Pkinase_Domain,TraesAK58CH2B01G106100|PF00139.12_Lectin_legB_Domain|PF00069.18_Pkinase_Domain,TraesAK58CH2B01G156000|PF07714.10_Pkinase_Tyr_Domain|PF00139.12_Lectin_legB_Domain|…
group_10_D	16	Conservative	TraesAK58CH1D01G057600|PF00139.12_Lectin_legB_Domain|PF00069.18_Pkinase_Domain,TraesAK58CH2D01G044200|PF00139.12_Lectin_legB_Domain|PF00069.18_Pkinase_Domain,TraesAK58CH2D01G154600|PF00139.12_Lectin_legB_Domain|PF00069.18_Pkinase_Domain,TraesAK58CH2D01G232900|PF00139.12_Lectin_legB_Domain|PF00069.18_Pkinase_Domain,TraesAK58CH2D01G421800|PF00139.12_Lectin_legB_Domain|PF00069.18_Pkinase_Domain,Trae…
group_11_A	6	Conservative	TraesAK58CH2A01G194600|PF00931.15_NB-ARC_Domain,TraesAK58CH4A01G223200|PF00931.15_NB-ARC_Domain,TraesAK58CH5A01G078100|PF00931.15_NB-ARC_Domain,TraesAK58CH5A01G318000|PF00931.15_NB-ARC_Domain,TraesAK58CH7A01G490000|PF00931.15_NB-ARC_Domain,TraesAK58CH7A01G570500|PF00931.15_NB-ARC_Domain
group_11_B	6	Conservative	TraesAK58CH2B01G230100|PF00931.15_NB-ARC_Domain,TraesAK58CH4B01G101400|PF00931.15_NB-ARC_Domain,TraesAK58CH5B01G080200|PF00931.15_NB-ARC_Domain,TraesAK58CH7B01G397300|PF00931.15_NB-ARC_Domain,TraesAK58CH7B01G500700|PF00931.15_NB-ARC_Domain,TraesAK58CH5B01G309900|PF00931.15_NB-ARC_Domain
group_11_D	6	Conservative	TraesAK58CH4D01G103200|PF00931.15_NB-ARC_Domain,TraesAK58CH5D01G103200|PF00931.15_NB-ARC_Domain,TraesAK58CH7D01G525000|PF00931.15_NB-ARC_Domain,TraesAK58CH7D01G614100|PF00931.15_NB-ARC_Domain,TraesAK58CH2D01G234400|PF00931.15_NB-ARC_Domain,TraesAK58CH5D01G350600|PF00931.15_NB-ARC_Domain
group_12_A	6	Divergent	TraesAK58CH2A01G490700|PF00931.15_NB-ARC_Domain,TraesAK58CH2A01G547600|PF00931.15_NB-ARC_Domain,TraesAK58CH2A01G484300|PF02892.8_zf-BED_Domain|PF00931.15_NB-ARC_Domain,TraesAK58CH2A01G484600|PF00931.15_NB-ARC_Domain,TraesAK58CH3A01G466600|PF02892.8_zf-BED_Domain|PF00931.15_NB-ARC_Domain,TraesAK58CH3A01G044100|PF00931.15_NB-ARC_Domain
group_12_B	6	Divergent	TraesAK58CH2B01G522900|PF00931.15_NB-ARC_Domain,TraesAK58CH2B01G588000|PF00931.15_NB-ARC_Domain,TraesAK58CH2B01G512700|PF00931.15_NB-ARC_Domain,TraesAK58CH2B01G513200|PF02892.8_zf-BED_Domain|PF00931.15_NB-ARC_Domain,TraesAK58CH3B01G035600|PF00931.15_NB-ARC_Domain,TraesAK58CH3B01G531400|PF02892.8_zf-BED_Domain|PF00931.15_NB-ARC_Domain
group_12_D	6	Divergent	TraesAK58CH2D01G612100|PF00931.15_NB-ARC_Domain,TraesAK58CH2D01G545100|PF00931.15_NB-ARC_Domain,TraesAK58CH2D01G534800|PF00931.15_NB-ARC_Domain,TraesAK58CH2D01G535700|PF02892.8_zf-BED_Domain|PF00931.15_NB-ARC_Domain,TraesAK58CH3D01G497100|PF02892.8_zf-BED_Domain|PF00931.15_NB-ARC_Domain,TraesAK58CH3D01G035700|PF00931.15_NB-ARC_Domain
group_13_A	8	Divergent	TraesAK58CH1A01G038100|PF00560.26_LRR_1_Repeat|PF00069.18_Pkinase_Domain,TraesAK58CH1A01G352000|PF07714.10_Pkinase_Tyr_Domain|PF00560.26_LRR_1_Repeat,TraesAK58CH3A01G294800|PF07714.10_Pkinase_Tyr_Domain|PF00560.26_LRR_1_Repeat,TraesAK58CH5A01G087000|PF07714.10_Pkinase_Tyr_Domain|PF00560.26_LRR_1_Repeat,TraesAK58CH5A01G572700|PF07714.10_Pkinase_Tyr_Domain|PF00560.26_LRR_1_Repeat,TraesAK58CH6A01G11…
group_13_B	8	Divergent	TraesAK58CH1B01G021200|PF00560.26_LRR_1_Repeat|PF00069.18_Pkinase_Domain,TraesAK58CH1B01G341400|PF07714.10_Pkinase_Tyr_Domain|PF00560.26_LRR_1_Repeat,TraesAK58CH1B01G341700|PF07714.10_Pkinase_Tyr_Domain|PF00560.26_LRR_1_Repeat,TraesAK58CH3B01G334600|PF07714.10_Pkinase_Tyr_Domain|PF00560.26_LRR_1_Repeat,TraesAK58CH5B01G090300|PF07714.10_Pkinase_Tyr_Domain|PF00560.26_LRR_1_Repeat,TraesAK58CH6B01G18…
group_13_D	8	Divergent	TraesAK58CH1D01G036300|PF07714.10_Pkinase_Tyr_Domain|PF00560.26_LRR_1_Repeat,TraesAK58CH1D01G387400|PF00560.26_LRR_1_Repeat|PF00069.18_Pkinase_Domain,TraesAK58CH1D01G387600|PF07714.10_Pkinase_Tyr_Domain|PF00560.26_LRR_1_Repeat,TraesAK58CH3D01G321200|PF07714.10_Pkinase_Tyr_Domain|PF00560.26_LRR_1_Repeat,TraesAK58CH4D01G429000|PF07714.10_Pkinase_Tyr_Domain|PF00560.26_LRR_1_Repeat,TraesAK58CH5D01G11…
group_14_A	9	Divergent	TraesAK58CH1A01G347800|PF07714.10_Pkinase_Tyr_Domain|PF07645.8_EGF_CA_Domain,TraesAK58CH5A01G372100|PF07714.10_Pkinase_Tyr_Domain|PF07645.8_EGF_CA_Domain,TraesAK58CH5A01G483900|PF07714.10_Pkinase_Tyr_Domain|PF07645.8_EGF_CA_Domain,TraesAK58CH6A01G047900|PF07714.10_Pkinase_Tyr_Domain|PF07645.8_EGF_CA_Domain,TraesAK58CH6A01G065200|PF07714.10_Pkinase_Tyr_Domain|PF07645.8_EGF_CA_Domain,TraesAK58CH2A0…
group_14_B	9	Divergent	TraesAK58CH1B01G335600|PF07714.10_Pkinase_Tyr_Domain|PF07645.8_EGF_CA_Domain,TraesAK58CH5B01G374400|PF07714.10_Pkinase_Tyr_Domain|PF07645.8_EGF_CA_Domain,TraesAK58CH5B01G495100|PF07714.10_Pkinase_Tyr_Domain|PF07645.8_EGF_CA_Domain,TraesAK58CH6B01G092400|PF07714.10_Pkinase_Tyr_Domain|PF07645.8_EGF_CA_Domain,TraesAK58CH6B01G124900|PF07714.10_Pkinase_Tyr_Domain|PF07645.8_EGF_CA_Domain,TraesAK58CH5B0…
group_14_D	9	Divergent	TraesAK58CH1D01G382400|PF07714.10_Pkinase_Tyr_Domain|PF07645.8_EGF_CA_Domain,TraesAK58CH5D01G422900|PF07714.10_Pkinase_Tyr_Domain|PF07645.8_EGF_CA_Domain,TraesAK58CH5D01G424000|PF07714.10_Pkinase_Tyr_Domain|PF07645.8_EGF_CA_Domain,TraesAK58CH5D01G548900|PF07714.10_Pkinase_Tyr_Domain|PF07645.8_EGF_CA_Domain,TraesAK58CH6D01G086900|PF07714.10_Pkinase_Tyr_Domain|PF07645.8_EGF_CA_Domain,TraesAK58CH6D0…
group_15_A	16	Divergent	TraesAK58CH2A01G270800|PF00560.26_LRR_1_Repeat|PF00069.18_Pkinase_Domain|PF08263.5_LRRNT_2_Family,TraesAK58CH2A01G570800|PF00560.26_LRR_1_Repeat|PF00069.18_Pkinase_Domain|PF08263.5_LRRNT_2_Family,TraesAK58CH6A01G038800|PF00560.26_LRR_1_Repeat|PF00069.18_Pkinase_Domain,TraesAK58CH6A01G119800|PF00560.26_LRR_1_Repeat|PF00069.18_Pkinase_Domain|PF08263.5_LRRNT_2_Family,TraesAK58CH6A01G120000|PF00560.2…
group_15_B	16	Divergent	TraesAK58CH2B01G301500|PF00560.26_LRR_1_Repeat|PF00069.18_Pkinase_Domain|PF08263.5_LRRNT_2_Family,TraesAK58CH2B01G611900|PF00560.26_LRR_1_Repeat|PF00069.18_Pkinase_Domain|PF08263.5_LRRNT_2_Family,TraesAK58CH6B01G069100|PF00560.26_LRR_1_Repeat|PF00069.18_Pkinase_Domain,TraesAK58CH6B01G183000|PF00560.26_LRR_1_Repeat|PF00069.18_Pkinase_Domain|PF08263.5_LRRNT_2_Family,TraesAK58CH6B01G183300|PF00560.2…
group_15_D	16	Divergent	TraesAK58CH2D01G306200|PF00560.26_LRR_1_Repeat|PF00069.18_Pkinase_Domain|PF08263.5_LRRNT_2_Family,TraesAK58CH2D01G636500|PF00560.26_LRR_1_Repeat|PF00069.18_Pkinase_Domain|PF08263.5_LRRNT_2_Family,TraesAK58CH6D01G074600|PF00560.26_LRR_1_Repeat|PF00069.18_Pkinase_Domain,TraesAK58CH6D01G177100|PF00560.26_LRR_1_Repeat|PF00069.18_Pkinase_Domain|PF08263.5_LRRNT_2_Family,TraesAK58CH6D01G177300|PF00560.2…
group_16_A	4	Conservative	TraesAK58CH5A01G493600|PF00560.26_LRR_1_Repeat|PF08263.5_LRRNT_2_Family,TraesAK58CH5A01G493900|PF00560.26_LRR_1_Repeat|PF08263.5_LRRNT_2_Family,TraesAK58CH6A01G405000|PF00560.26_LRR_1_Repeat|PF08263.5_LRRNT_2_Family,TraesAK58CH6A01G048900|PF00560.26_LRR_1_Repeat|PF08263.5_LRRNT_2_Family
group_16_B	4	Conservative	TraesAK58CH5B01G506400|PF00560.26_LRR_1_Repeat|PF08263.5_LRRNT_2_Family,TraesAK58CH5B01G506700|PF00560.26_LRR_1_Repeat|PF08263.5_LRRNT_2_Family,TraesAK58CH6B01G487100|PF00560.26_LRR_1_Repeat|PF08263.5_LRRNT_2_Family,TraesAK58CH6B01G094800|PF00560.26_LRR_1_Repeat|PF08263.5_LRRNT_2_Family
group_16_D	4	Conservative	TraesAK58CH5D01G560900|PF00560.26_LRR_1_Repeat|PF08263.5_LRRNT_2_Family,TraesAK58CH5D01G561300|PF00560.26_LRR_1_Repeat|PF08263.5_LRRNT_2_Family,TraesAK58CH6D01G501200|PF00560.26_LRR_1_Repeat|PF08263.5_LRRNT_2_Family,TraesAK58CH6D01G088800|PF00560.26_LRR_1_Repeat|PF08263.5_LRRNT_2_Family
group_17_A	17	Conservative	TraesAK58CH1A01G044900|PF08541.3_ACP_syn_III_C_Domain|PF08392.5_FAE1_CUT1_RppA_Family,TraesAK58CH3A01G463400|PF08541.3_ACP_syn_III_C_Domain|PF08392.5_FAE1_CUT1_RppA_Family,TraesAK58CH6A01G294100|PF08541.3_ACP_syn_III_C_Domain|PF08392.5_FAE1_CUT1_RppA_Family,TraesAK58CH7A01G206300|PF08541.3_ACP_syn_III_C_Domain|PF08392.5_FAE1_CUT1_RppA_Family,TraesAK58CH7A01G206500|PF08541.3_ACP_syn_III_C_Domain|P…
group_17_B	17	Conservative	TraesAK58CH1B01G027700|PF08541.3_ACP_syn_III_C_Domain|PF08392.5_FAE1_CUT1_RppA_Family,TraesAK58CH3B01G528300|PF08541.3_ACP_syn_III_C_Domain|PF08392.5_FAE1_CUT1_RppA_Family,TraesAK58CH6B01G362000|PF08541.3_ACP_syn_III_C_Domain|PF08392.5_FAE1_CUT1_RppA_Family,TraesAK58CH7B01G120200|PF08541.3_ACP_syn_III_C_Domain|PF08392.5_FAE1_CUT1_RppA_Family,TraesAK58CH7B01G120400|PF08541.3_ACP_syn_III_C_Domain|P…
group_17_D	17	Conservative	TraesAK58CH1D01G045200|PF08541.3_ACP_syn_III_C_Domain|PF08392.5_FAE1_CUT1_RppA_Family,TraesAK58CH3D01G494600|PF08541.3_ACP_syn_III_C_Domain|PF08392.5_FAE1_CUT1_RppA_Family,TraesAK58CH6D01G361600|PF08541.3_ACP_syn_III_C_Domain|PF08392.5_FAE1_CUT1_RppA_Family,TraesAK58CH7D01G245100|PF08541.3_ACP_syn_III_C_Domain|PF08392.5_FAE1_CUT1_RppA_Family,TraesAK58CH7D01G245200|PF08541.3_ACP_syn_III_C_Domain|P…
group_18_A	9	Divergent	TraesAK58CH7A01G483100|PF00004.22_AAA_Family|PF10431.2_ClpB_D2-small_Domain|PF07724.7_AAA_2_Domain,TraesAK58CH1A01G347600|PF00004.22_AAA_Family|PF02861.13_Clp_N_Family|PF10431.2_ClpB_D2-small_Domain|PF07724.7_AAA_2_Domain,TraesAK58CH2A01G299000|PF00004.22_AAA_Family|PF02151.12_UVR_Family|PF02861.13_Clp_N_Family|PF10431.2_ClpB_D2-small_Domain|PF07724.7_AAA_2_Domain,TraesAK58CH2A01G302900|PF00004.2…
group_18_B	9	Divergent	TraesAK58CH2B01G324600|PF00004.22_AAA_Family|PF02151.12_UVR_Family|PF02861.13_Clp_N_Family|PF10431.2_ClpB_D2-small_Domain|PF07724.7_AAA_2_Domain,TraesAK58CH7B01G389300|PF00004.22_AAA_Family|PF10431.2_ClpB_D2-small_Domain|PF07724.7_AAA_2_Domain,TraesAK58CH1B01G335400|PF00004.22_AAA_Family|PF02861.13_Clp_N_Family|PF10431.2_ClpB_D2-small_Domain|PF07724.7_AAA_2_Domain,TraesAK58CH3B01G321600|PF00004.2…
group_18_D	9	Divergent	TraesAK58CH1D01G382200|PF00004.22_AAA_Family|PF02861.13_Clp_N_Family|PF10431.2_ClpB_D2-small_Domain|PF07724.7_AAA_2_Domain,TraesAK58CH2D01G330000|PF00004.22_AAA_Family|PF02151.12_UVR_Family|PF02861.13_Clp_N_Family|PF10431.2_ClpB_D2-small_Domain|PF07724.7_AAA_2_Domain,TraesAK58CH2D01G334000|PF00004.22_AAA_Family|PF02861.13_Clp_N_Family|PF10431.2_ClpB_D2-small_Domain|PF07724.7_AAA_2_Domain,TraesAK5…
group_19_A	17	Divergent	TraesAK58CH2A01G134800|PF01061.17_ABC2_membrane_Family|PF00005.20_ABC_tran_Domain|PF08370.4_PDR_assoc_Family,TraesAK58CH3A01G127900|PF01061.17_ABC2_membrane_Family|PF00005.20_ABC_tran_Domain|PF08370.4_PDR_assoc_Family,TraesAK58CH3A01G227600|PF01061.17_ABC2_membrane_Family|PF00005.20_ABC_tran_Domain|PF08370.4_PDR_assoc_Family,TraesAK58CH3A01G227700|PF01061.17_ABC2_membrane_Family|PF00005.20_ABC_tr…
group_19_B	17	Divergent	TraesAK58CH2B01G155800|PF01061.17_ABC2_membrane_Family|PF00005.20_ABC_tran_Domain|PF08370.4_PDR_assoc_Family,TraesAK58CH3B01G148800|PF01061.17_ABC2_membrane_Family|PF00005.20_ABC_tran_Domain|PF08370.4_PDR_assoc_Family,TraesAK58CH3B01G259800|PF01061.17_ABC2_membrane_Family|PF00005.20_ABC_tran_Domain|PF08370.4_PDR_assoc_Family,TraesAK58CH3B01G259900|PF01061.17_ABC2_membrane_Family|PF00005.20_ABC_tr…
group_19_D	17	Divergent	TraesAK58CH2D01G154100|PF01061.17_ABC2_membrane_Family|PF00005.20_ABC_tran_Domain|PF08370.4_PDR_assoc_Family,TraesAK58CH3D01G142600|PF01061.17_ABC2_membrane_Family|PF00005.20_ABC_tran_Domain|PF08370.4_PDR_assoc_Family,TraesAK58CH3D01G266800|PF01061.17_ABC2_membrane_Family|PF00005.20_ABC_tran_Domain|PF08370.4_PDR_assoc_Family,TraesAK58CH3D01G266900|PF01061.17_ABC2_membrane_Family|PF00005.20_ABC_tr…
group_20_A	3	Divergent	TraesAK58CH1A01G075700|PF00023.23_Ank_Repeat|PF01535.13_PPR_Family,TraesAK58CH6A01G311800|PF00023.23_Ank_Repeat|PF01535.13_PPR_Family,TraesAK58CH6A01G094800|PF01535.13_PPR_Family
group_20_B	3	Divergent	TraesAK58CH1B01G054600|PF01535.13_PPR_Family,TraesAK58CH6B01G380900|PF00023.23_Ank_Repeat|PF01535.13_PPR_Family,TraesAK58CH6B01G160300|PF01535.13_PPR_Family
group_20_D	3	Divergent	TraesAK58CH1D01G079900|PF00023.23_Ank_Repeat|PF01535.13_PPR_Family,TraesAK58CH6D01G388600|PF01535.13_PPR_Family,TraesAK58CH6D01G147000|PF01535.13_PPR_Family
group_21_A	4	Unknown	TraesAK58CH6A01G360100,TraesAK58CH6A01G368600,TraesAK58CH7A01G127600,TraesAK58CH7A01G188600
group_21_B	4	Unknown	TraesAK58CH6B01G431200,TraesAK58CH7B01G131100,TraesAK58CH7B01G033200,TraesAK58CH6B01G442200
group_21_D	4	Unknown	TraesAK58CH7D01G150600,TraesAK58CH6D01G444400,TraesAK58CH6D01G457700,TraesAK58CH7D01G257200
group_22_A	13	Conservative	TraesAK58CH1A01G315300|PF00005.20_ABC_tran_Domain|PF00664.16_ABC_membrane_Family,TraesAK58CH2A01G063500|PF00005.20_ABC_tran_Domain|PF00664.16_ABC_membrane_Family,TraesAK58CH2A01G135500|PF00005.20_ABC_tran_Domain|PF00664.16_ABC_membrane_Family,TraesAK58CH2A01G469300|PF00005.20_ABC_tran_Domain|PF00664.16_ABC_membrane_Family,TraesAK58CH2A01G485200|PF00005.20_ABC_tran_Domain|PF00664.16_ABC_membrane_F…
group_22_B	13	Conservative	TraesAK58CH1B01G301200|PF00005.20_ABC_tran_Domain|PF00664.16_ABC_membrane_Family,TraesAK58CH2B01G067200|PF00005.20_ABC_tran_Domain|PF00664.16_ABC_membrane_Family,TraesAK58CH2B01G156600|PF00005.20_ABC_tran_Domain|PF00664.16_ABC_membrane_Family,TraesAK58CH2B01G497900|PF00005.20_ABC_tran_Domain|PF00664.16_ABC_membrane_Family,TraesAK58CH2B01G512000|PF00005.20_ABC_tran_Domain|PF00664.16_ABC_membrane_F…
group_22_D	13	Conservative	TraesAK58CH1D01G346800|PF00005.20_ABC_tran_Domain|PF00664.16_ABC_membrane_Family,TraesAK58CH2D01G063500|PF00005.20_ABC_tran_Domain|PF00664.16_ABC_membrane_Family,TraesAK58CH2D01G155200|PF00005.20_ABC_tran_Domain|PF00664.16_ABC_membrane_Family,TraesAK58CH2D01G518900|PF00005.20_ABC_tran_Domain|PF00664.16_ABC_membrane_Family,TraesAK58CH2D01G534300|PF00005.20_ABC_tran_Domain|PF00664.16_ABC_membrane_F…
group_23_A	10	Conservative	TraesAK58CH1A01G290400|PF00012.13_HSP70_Family,TraesAK58CH3A01G313500|PF00012.13_HSP70_Family,TraesAK58CH4A01G097400|PF00012.13_HSP70_Family,TraesAK58CH4A01G098300|PF00012.13_HSP70_Family,TraesAK58CH5A01G082400|PF00012.13_HSP70_Family,TraesAK58CH5A01G275600|PF00012.13_HSP70_Family,TraesAK58CH5A01G491300|PF00012.13_HSP70_Family,TraesAK58CH6A01G036900|PF00012.13_HSP70_Family,TraesAK58CH6A01G339800|…
group_23_B	10	Conservative	TraesAK58CH1B01G272400|PF00012.13_HSP70_Family,TraesAK58CH3B01G346000|PF00012.13_HSP70_Family,TraesAK58CH4B01G218400|PF00012.13_HSP70_Family,TraesAK58CH5B01G088900|PF00012.13_HSP70_Family,TraesAK58CH5B01G271500|PF00012.13_HSP70_Family,TraesAK58CH6B01G066000|PF00012.13_HSP70_Family,TraesAK58CH6B01G409400|PF00012.13_HSP70_Family,TraesAK58CH4B01G219100|PF00012.13_HSP70_Family,TraesAK58CH4B01G219400|…
group_23_D	10	Conservative	TraesAK58CH1D01G317400|PF00012.13_HSP70_Family,TraesAK58CH3D01G333400|PF00012.13_HSP70_Family,TraesAK58CH4D01G235600|PF00012.13_HSP70_Family,TraesAK58CH5D01G110000|PF00012.13_HSP70_Family,TraesAK58CH5D01G310000|PF00012.13_HSP70_Family,TraesAK58CH5D01G558200|PF00012.13_HSP70_Family,TraesAK58CH6D01G072300|PF00012.13_HSP70_Family,TraesAK58CH6D01G423000|PF00012.13_HSP70_Family,TraesAK58CH4D01G236200|…
group_24_A	4	Conservative	TraesAK58CH2A01G497300|PF00931.15_NB-ARC_Domain,TraesAK58CH4A01G223500|PF00931.15_NB-ARC_Domain,TraesAK58CH2A01G523000|PF00931.15_NB-ARC_Domain,TraesAK58CH2A01G436300|PF00931.15_NB-ARC_Domain
group_24_B	4	Conservative	TraesAK58CH2B01G531500|PF00931.15_NB-ARC_Domain,TraesAK58CH4B01G100900|PF00931.15_NB-ARC_Domain,TraesAK58CH2B01G559500|PF00931.15_NB-ARC_Domain,TraesAK58CH2B01G464100|PF00931.15_NB-ARC_Domain
group_24_D	4	Conservative	TraesAK58CH2D01G551100|PF00931.15_NB-ARC_Domain,TraesAK58CH4D01G102800|PF00931.15_NB-ARC_Domain,TraesAK58CH2D01G582300|PF00931.15_NB-ARC_Domain,TraesAK58CH2D01G478100|PF00931.15_NB-ARC_Domain
group_26_A	12	Conservative	TraesAK58CH2A01G033000|PF00201.11_UDPGT_Family,TraesAK58CH2A01G285000|PF00201.11_UDPGT_Family,TraesAK58CH2A01G331000|PF00201.11_UDPGT_Family,TraesAK58CH3A01G103200|PF00201.11_UDPGT_Family,TraesAK58CH5A01G445900|PF00201.11_UDPGT_Family,TraesAK58CH5A01G572300|PF00201.11_UDPGT_Family,TraesAK58CH6A01G318000|PF00201.11_UDPGT_Family,TraesAK58CH6A01G332600|PF00201.11_UDPGT_Family,TraesAK58CH6A01G369400|…
group_26_B	12	Conservative	TraesAK58CH2B01G035900|PF00201.11_UDPGT_Family,TraesAK58CH2B01G036100|PF00201.11_UDPGT_Family,TraesAK58CH4B01G395600|PF00201.11_UDPGT_Family,TraesAK58CH2B01G312000|PF00201.11_UDPGT_Family,TraesAK58CH2B01G358700|PF00201.11_UDPGT_Family,TraesAK58CH3B01G122600|PF00201.11_UDPGT_Family,TraesAK58CH5B01G449500|PF00201.11_UDPGT_Family,TraesAK58CH6B01G402900|PF00201.11_UDPGT_Family,TraesAK58CH6B01G443700|…
group_26_D	12	Conservative	TraesAK58CH2D01G033800|PF00201.11_UDPGT_Family,TraesAK58CH2D01G034100|PF00201.11_UDPGT_Family,TraesAK58CH2D01G316200|PF00201.11_UDPGT_Family,TraesAK58CH2D01G363500|PF00201.11_UDPGT_Family,TraesAK58CH4D01G428300|PF00201.11_UDPGT_Family,TraesAK58CH5D01G502000|PF00201.11_UDPGT_Family,TraesAK58CH6D01G414200|PF00201.11_UDPGT_Family,TraesAK58CH6D01G458400|PF00201.11_UDPGT_Family,TraesAK58CH3D01G117200|…
group_27_A	15	Conservative	TraesAK58CH4A01G076600|PF00854.14_PTR2_Family,TraesAK58CH4A01G076800|PF00854.14_PTR2_Family,TraesAK58CH4A01G264600|PF00854.14_PTR2_Family,TraesAK58CH4A01G291100|PF00854.14_PTR2_Family,TraesAK58CH6A01G137200|PF00854.14_PTR2_Family,TraesAK58CH6A01G375000|PF00854.14_PTR2_Family,TraesAK58CH7A01G389500|PF00854.14_PTR2_Family,TraesAK58CH7A01G439700|PF00854.14_PTR2_Family,TraesAK58CH3A01G053600|PF00854.…
group_27_B	15	Conservative	TraesAK58CH4B01G243900|PF00854.14_PTR2_Family,TraesAK58CH4B01G030000|PF00854.14_PTR2_Family,TraesAK58CH4B01G057300|PF00854.14_PTR2_Family,TraesAK58CH4B01G244100|PF00854.14_PTR2_Family,TraesAK58CH4B01G244500|PF00854.14_PTR2_Family,TraesAK58CH6B01G202200|PF00854.14_PTR2_Family,TraesAK58CH6B01G451500|PF00854.14_PTR2_Family,TraesAK58CH7B01G311700|PF00854.14_PTR2_Family,TraesAK58CH7B01G341600|PF00854.…
group_27_D	15	Conservative	TraesAK58CH4D01G027600|PF00854.14_PTR2_Family,TraesAK58CH4D01G059600|PF00854.14_PTR2_Family,TraesAK58CH4D01G264200|PF00854.14_PTR2_Family,TraesAK58CH4D01G264600|PF00854.14_PTR2_Family,TraesAK58CH6D01G198100|PF00854.14_PTR2_Family,TraesAK58CH6D01G465700|PF00854.14_PTR2_Family,TraesAK58CH7D01G435600|PF00854.14_PTR2_Family,TraesAK58CH3D01G062600|PF00854.14_PTR2_Family,TraesAK58CH3D01G063000|PF00854.…
group_28_A	21	Conservative	TraesAK58CH1A01G090200|PF00005.20_ABC_tran_Domain|PF00664.16_ABC_membrane_Family,TraesAK58CH1A01G377000|PF00005.20_ABC_tran_Domain|PF00664.16_ABC_membrane_Family,TraesAK58CH2A01G338800|PF00005.20_ABC_tran_Domain|PF00664.16_ABC_membrane_Family,TraesAK58CH2A01G356200|PF00005.20_ABC_tran_Domain|PF00664.16_ABC_membrane_Family,TraesAK58CH2A01G542200|PF00005.20_ABC_tran_Domain|PF00664.16_ABC_membrane_F…
group_28_B	21	Conservative	TraesAK58CH1B01G068700|PF00005.20_ABC_tran_Domain|PF00664.16_ABC_membrane_Family,TraesAK58CH1B01G374000|PF00005.20_ABC_tran_Domain|PF00664.16_ABC_membrane_Family,TraesAK58CH2B01G362900|PF00005.20_ABC_tran_Domain|PF00664.16_ABC_membrane_Family,TraesAK58CH2B01G379300|PF00005.20_ABC_tran_Domain|PF00664.16_ABC_membrane_Family,TraesAK58CH2B01G580500|PF00005.20_ABC_tran_Domain|PF00664.16_ABC_membrane_F…
group_28_D	21	Conservative	TraesAK58CH1D01G096100|PF00005.20_ABC_tran_Domain|PF00664.16_ABC_membrane_Family,TraesAK58CH1D01G417500|PF00005.20_ABC_tran_Domain|PF00664.16_ABC_membrane_Family,TraesAK58CH2D01G370500|PF00005.20_ABC_tran_Domain|PF00664.16_ABC_membrane_Family,TraesAK58CH2D01G388100|PF00005.20_ABC_tran_Domain|PF00664.16_ABC_membrane_Family,TraesAK58CH2D01G604400|PF00005.20_ABC_tran_Domain|PF00664.16_ABC_membrane_F…
group_29_A	3	Divergent	TraesAK58CH1A01G065900|PF07714.10_Pkinase_Tyr_Domain|PF07645.8_EGF_CA_Domain,TraesAK58CH6A01G416800|PF07714.10_Pkinase_Tyr_Domain|PF07645.8_EGF_CA_Domain,TraesAK58CH5A01G475700|PF07645.8_EGF_CA_Domain|PF00069.18_Pkinase_Domain
group_29_B	3	Divergent	TraesAK58CH6B01G498300|PF07714.10_Pkinase_Tyr_Domain|PF07645.8_EGF_CA_Domain,TraesAK58CH1B01G046400|PF07714.10_Pkinase_Tyr_Domain|PF07645.8_EGF_CA_Domain,TraesAK58CH5B01G485700|PF07645.8_EGF_CA_Domain|PF00069.18_Pkinase_Domain
group_29_D	3	Divergent	TraesAK58CH6D01G513500|PF07714.10_Pkinase_Tyr_Domain|PF07645.8_EGF_CA_Domain,TraesAK58CH1D01G067600|PF07714.10_Pkinase_Tyr_Domain|PF07645.8_EGF_CA_Domain,TraesAK58CH5D01G539600|PF07645.8_EGF_CA_Domain|PF00069.18_Pkinase_Domain
group_30_A	5	Divergent	TraesAK58CH1A01G046000|PF00560.26_LRR_1_Repeat|PF00931.15_NB-ARC_Domain,TraesAK58CH3A01G548200|PF00931.15_NB-ARC_Domain,TraesAK58CH3A01G548300|PF00560.26_LRR_1_Repeat|PF00931.15_NB-ARC_Domain,TraesAK58CH7A01G565600|PF00931.15_NB-ARC_Domain,TraesAK58CH7A01G566300|PF00931.15_NB-ARC_Domain
group_30_B	5	Divergent	TraesAK58CH1B01G029200|PF00560.26_LRR_1_Repeat|PF00931.15_NB-ARC_Domain,TraesAK58CH3B01G636800|PF00931.15_NB-ARC_Domain,TraesAK58CH3B01G636900|PF00560.26_LRR_1_Repeat|PF00931.15_NB-ARC_Domain,TraesAK58CH7B01G495300|PF00931.15_NB-ARC_Domain,TraesAK58CH7B01G497100|PF00931.15_NB-ARC_Domain
group_30_D	5	Divergent	TraesAK58CH1D01G046400|PF00560.26_LRR_1_Repeat|PF00931.15_NB-ARC_Domain,TraesAK58CH3D01G589100|PF00931.15_NB-ARC_Domain,TraesAK58CH3D01G589200|PF00560.26_LRR_1_Repeat|PF00931.15_NB-ARC_Domain,TraesAK58CH7D01G609300|PF00931.15_NB-ARC_Domain,TraesAK58CH7D01G609800|PF00931.15_NB-ARC_Domain
group_32_A	8	Conservative	TraesAK58CH2A01G050900|PF00067.15_p450_Domain,TraesAK58CH4A01G097000|PF00067.15_p450_Domain,TraesAK58CH2A01G025400|PF00067.15_p450_Domain,TraesAK58CH5A01G007100|PF00067.15_p450_Domain,TraesAK58CH5A01G007200|PF00067.15_p450_Domain,TraesAK58CH3A01G059700|PF00067.15_p450_Domain,TraesAK58CH5A01G007000|PF00067.15_p450_Domain,TraesAK58CH6A01G124600|PF00067.15_p450_Domain
group_32_B	8	Conservative	TraesAK58CH2B01G054800|PF00067.15_p450_Domain,TraesAK58CH4B01G219700|PF00067.15_p450_Domain,TraesAK58CH6B01G188100|PF00067.15_p450_Domain,TraesAK58CH2B01G029000|PF00067.15_p450_Domain,TraesAK58CH3B01G078300|PF00067.15_p450_Domain,TraesAK58CH5B01G005400|PF00067.15_p450_Domain,TraesAK58CH5B01G005300|PF00067.15_p450_Domain,TraesAK58CH5B01G005200|PF00067.15_p450_Domain
group_32_D	8	Conservative	TraesAK58CH2D01G026600|PF00067.15_p450_Domain,TraesAK58CH2D01G048700|PF00067.15_p450_Domain,TraesAK58CH3D01G071100|PF00067.15_p450_Domain,TraesAK58CH4D01G237100|PF00067.15_p450_Domain,TraesAK58CH5D01G017300|PF00067.15_p450_Domain,TraesAK58CH6D01G182500|PF00067.15_p450_Domain,TraesAK58CH5D01G017200|PF00067.15_p450_Domain,TraesAK58CH5D01G017100|PF00067.15_p450_Domain
group_33_A	13	Conservative	TraesAK58CH5A01G269100|PF08031.5_BBE_Domain|PF01565.16_FAD_binding_4_Domain,TraesAK58CH7A01G361100|PF08031.5_BBE_Domain|PF01565.16_FAD_binding_4_Domain,TraesAK58CH2A01G058600|PF08031.5_BBE_Domain|PF01565.16_FAD_binding_4_Domain,TraesAK58CH2A01G058800|PF08031.5_BBE_Domain|PF01565.16_FAD_binding_4_Domain,TraesAK58CH5A01G310700|PF08031.5_BBE_Domain|PF01565.16_FAD_binding_4_Domain,TraesAK58CH7A01G361…
group_33_B	13	Divergent	TraesAK58CH7B01G301900|PF08031.5_BBE_Domain|PF00665.19_rve_Domain|PF01565.16_FAD_binding_4_Domain|PF00098.16_zf-CCHC_Domain|PF07727.7_RVT_2_Family,TraesAK58CH7B01G301300|PF08031.5_BBE_Domain|PF01565.16_FAD_binding_4_Domain,TraesAK58CH2B01G064100|PF08031.5_BBE_Domain|PF01565.16_FAD_binding_4_Domain,TraesAK58CH2B01G064300|PF08031.5_BBE_Domain|PF01565.16_FAD_binding_4_Domain,TraesAK58CH5B01G308100|P…
group_33_D	13	Conservative	TraesAK58CH7D01G425800|PF08031.5_BBE_Domain|PF01565.16_FAD_binding_4_Domain,TraesAK58CH7D01G426400|PF08031.5_BBE_Domain|PF01565.16_FAD_binding_4_Domain,TraesAK58CH5D01G302100|PF08031.5_BBE_Domain|PF01565.16_FAD_binding_4_Domain,TraesAK58CH2D01G059400|PF08031.5_BBE_Domain|PF01565.16_FAD_binding_4_Domain,TraesAK58CH2D01G059700|PF08031.5_BBE_Domain|PF01565.16_FAD_binding_4_Domain,TraesAK58CH4D01G115…
group_34_A	21	Conservative	TraesAK58CH1A01G325800|PF02705.9_K_trans_Family,TraesAK58CH2A01G125900|PF02705.9_K_trans_Family,TraesAK58CH2A01G236800|PF02705.9_K_trans_Family,TraesAK58CH2A01G266600|PF02705.9_K_trans_Family,TraesAK58CH2A01G301000|PF02705.9_K_trans_Family,TraesAK58CH2A01G301100|PF02705.9_K_trans_Family,TraesAK58CH2A01G437500|PF02705.9_K_trans_Family,TraesAK58CH2A01G442100|PF02705.9_K_trans_Family,TraesAK58CH3A01…
group_34_B	21	Conservative	TraesAK58CH2B01G465700|PF02705.9_K_trans_Family,TraesAK58CH5B01G374900|PF02705.9_K_trans_Family,TraesAK58CH1B01G313500|PF02705.9_K_trans_Family,TraesAK58CH2B01G140000|PF02705.9_K_trans_Family,TraesAK58CH2B01G263700|PF02705.9_K_trans_Family,TraesAK58CH2B01G306400|PF02705.9_K_trans_Family,TraesAK58CH2B01G326200|PF02705.9_K_trans_Family,TraesAK58CH2B01G326300|PF02705.9_K_trans_Family,TraesAK58CH3B01…
group_34_D	21	Conservative	TraesAK58CH1D01G358800|PF02705.9_K_trans_Family,TraesAK58CH2D01G140300|PF02705.9_K_trans_Family,TraesAK58CH2D01G266400|PF02705.9_K_trans_Family,TraesAK58CH2D01G309200|PF02705.9_K_trans_Family,TraesAK58CH2D01G331800|PF02705.9_K_trans_Family,TraesAK58CH2D01G332000|PF02705.9_K_trans_Family,TraesAK58CH2D01G479700|PF02705.9_K_trans_Family,TraesAK58CH2D01G486600|PF02705.9_K_trans_Family,TraesAK58CH3D01…
group_35_A	19	Conservative	TraesAK58CH1A01G073100|PF00083.17_Sugar_tr_Family,TraesAK58CH2A01G333100|PF00083.17_Sugar_tr_Family,TraesAK58CH2A01G352600|PF00083.17_Sugar_tr_Family,TraesAK58CH2A01G352700|PF00083.17_Sugar_tr_Family,TraesAK58CH2A01G352800|PF00083.17_Sugar_tr_Family,TraesAK58CH2A01G353200|PF00083.17_Sugar_tr_Family,TraesAK58CH5A01G530000|PF00083.17_Sugar_tr_Family,TraesAK58CH1A01G226400|PF00083.17_Sugar_tr_Family…
group_35_B	19	Conservative	TraesAK58CH1B01G052500|PF00083.17_Sugar_tr_Family,TraesAK58CH2B01G359600|PF00083.17_Sugar_tr_Family,TraesAK58CH2B01G359700|PF00083.17_Sugar_tr_Family,TraesAK58CH2B01G359800|PF00083.17_Sugar_tr_Family,TraesAK58CH2B01G360300|PF00083.17_Sugar_tr_Family,TraesAK58CH4B01G362100|PF00083.17_Sugar_tr_Family,TraesAK58CH1B01G208000|PF00083.17_Sugar_tr_Family,TraesAK58CH2B01G240500|PF00083.17_Sugar_tr_Family…
group_35_D	19	Conservative	TraesAK58CH1D01G076100|PF00083.17_Sugar_tr_Family,TraesAK58CH2D01G365500|PF00083.17_Sugar_tr_Family,TraesAK58CH2D01G365700|PF00083.17_Sugar_tr_Family,TraesAK58CH2D01G365800|PF00083.17_Sugar_tr_Family,TraesAK58CH2D01G365900|PF00083.17_Sugar_tr_Family,TraesAK58CH2D01G366400|PF00083.17_Sugar_tr_Family,TraesAK58CH4D01G387300|PF00083.17_Sugar_tr_Family,TraesAK58CH1D01G250000|PF00083.17_Sugar_tr_Family…
group_36_A	17	Conservative	TraesAK58CH6A01G037300|PF03169.8_OPT_Family,TraesAK58CH2A01G089500|PF03169.8_OPT_Family,TraesAK58CH2A01G295800|PF03169.8_OPT_Family,TraesAK58CH2A01G295900|PF03169.8_OPT_Family,TraesAK58CH2A01G390200|PF03169.8_OPT_Family,TraesAK58CH2A01G391000|PF03169.8_OPT_Family,TraesAK58CH2A01G391100|PF03169.8_OPT_Family,TraesAK58CH2A01G391300|PF03169.8_OPT_Family,TraesAK58CH6A01G217900|PF03169.8_OPT_Family,Tra…
group_36_B	17	Conservative	TraesAK58CH6B01G066900|PF03169.8_OPT_Family,TraesAK58CH2B01G096800|PF03169.8_OPT_Family,TraesAK58CH2B01G322200|PF03169.8_OPT_Family,TraesAK58CH2B01G416000|PF03169.8_OPT_Family,TraesAK58CH2B01G416500|PF03169.8_OPT_Family,TraesAK58CH2B01G416600|PF03169.8_OPT_Family,TraesAK58CH2B01G416800|PF03169.8_OPT_Family,TraesAK58CH2B01G430300|PF03169.8_OPT_Family,TraesAK58CH2B01G430900|PF03169.8_OPT_Family,Tra…
group_36_D	17	Conservative	TraesAK58CH2D01G093400|PF03169.8_OPT_Family,TraesAK58CH2D01G327500|PF03169.8_OPT_Family,TraesAK58CH2D01G327600|PF03169.8_OPT_Family,TraesAK58CH2D01G428000|PF03169.8_OPT_Family,TraesAK58CH2D01G428800|PF03169.8_OPT_Family,TraesAK58CH2D01G428900|PF03169.8_OPT_Family,TraesAK58CH2D01G429000|PF03169.8_OPT_Family,TraesAK58CH2D01G444700|PF03169.8_OPT_Family,TraesAK58CH2D01G444800|PF03169.8_OPT_Family,Tra…
group_37_A	16	Conservative	TraesAK58CH1A01G051600|PF00394.15_Cu-oxidase_Domain|PF07731.7_Cu-oxidase_2_Domain|PF07732.8_Cu-oxidase_3_Domain,TraesAK58CH2A01G265800|PF00394.15_Cu-oxidase_Domain|PF07731.7_Cu-oxidase_2_Domain|PF07732.8_Cu-oxidase_3_Domain,TraesAK58CH3A01G359500|PF00394.15_Cu-oxidase_Domain|PF07731.7_Cu-oxidase_2_Domain|PF07732.8_Cu-oxidase_3_Domain,TraesAK58CH3A01G377000|PF00394.15_Cu-oxidase_Domain|PF07731.7_C…
group_37_B	16	Conservative	TraesAK58CH1B01G034400|PF00394.15_Cu-oxidase_Domain|PF07731.7_Cu-oxidase_2_Domain|PF07732.8_Cu-oxidase_3_Domain,TraesAK58CH2B01G307100|PF00394.15_Cu-oxidase_Domain|PF07731.7_Cu-oxidase_2_Domain|PF07732.8_Cu-oxidase_3_Domain,TraesAK58CH3B01G414300|PF00394.15_Cu-oxidase_Domain|PF07731.7_Cu-oxidase_2_Domain|PF07732.8_Cu-oxidase_3_Domain,TraesAK58CH3B01G432100|PF00394.15_Cu-oxidase_Domain|PF07731.7_C…
group_37_D	16	Conservative	TraesAK58CH1D01G051700|PF00394.15_Cu-oxidase_Domain|PF07731.7_Cu-oxidase_2_Domain|PF07732.8_Cu-oxidase_3_Domain,TraesAK58CH2D01G310100|PF00394.15_Cu-oxidase_Domain|PF07731.7_Cu-oxidase_2_Domain|PF07732.8_Cu-oxidase_3_Domain,TraesAK58CH3D01G381200|PF00394.15_Cu-oxidase_Domain|PF07731.7_Cu-oxidase_2_Domain|PF07732.8_Cu-oxidase_3_Domain,TraesAK58CH3D01G401000|PF00394.15_Cu-oxidase_Domain|PF07731.7_C…
group_38_A	20	Conservative	TraesAK58CH1A01G296800|PF00069.18_Pkinase_Domain|PF00036.25_efhand_Domain,TraesAK58CH1A01G440000|PF00069.18_Pkinase_Domain|PF00036.25_efhand_Domain,TraesAK58CH2A01G209800|PF00069.18_Pkinase_Domain|PF00036.25_efhand_Domain,TraesAK58CH2A01G234200|PF00069.18_Pkinase_Domain|PF00036.25_efhand_Domain,TraesAK58CH2A01G474700|PF00069.18_Pkinase_Domain|PF00036.25_efhand_Domain,TraesAK58CH3A01G233900|PF0006…
group_38_B	20	Conservative	TraesAK58CH1B01G280000|PF00069.18_Pkinase_Domain|PF00036.25_efhand_Domain,TraesAK58CH1B01G443800|PF00069.18_Pkinase_Domain|PF00036.25_efhand_Domain,TraesAK58CH2B01G234000|PF00069.18_Pkinase_Domain|PF00036.25_efhand_Domain,TraesAK58CH2B01G260700|PF00069.18_Pkinase_Domain|PF00036.25_efhand_Domain,TraesAK58CH2B01G504000|PF00069.18_Pkinase_Domain|PF00036.25_efhand_Domain,TraesAK58CH3B01G266300|PF0006…
group_38_D	20	Conservative	TraesAK58CH1D01G324900|PF00069.18_Pkinase_Domain|PF00036.25_efhand_Domain,TraesAK58CH1D01G484700|PF00069.18_Pkinase_Domain|PF00036.25_efhand_Domain,TraesAK58CH2D01G239000|PF00069.18_Pkinase_Domain|PF00036.25_efhand_Domain,TraesAK58CH2D01G263600|PF00069.18_Pkinase_Domain|PF00036.25_efhand_Domain,TraesAK58CH2D01G525100|PF00069.18_Pkinase_Domain|PF00036.25_efhand_Domain,TraesAK58CH3D01G260700|PF0006…
group_39_A	10	Divergent	TraesAK58CH2A01G524000|PF00954.13_S_locus_glycop_Family|PF00024.19_PAN_1_Domain|PF01453.17_B_lectin_Domain|PF00069.18_Pkinase_Domain,TraesAK58CH3A01G255400|PF00954.13_S_locus_glycop_Family|PF08276.4_PAN_2_Family|PF01453.17_B_lectin_Domain|PF00069.18_Pkinase_Domain,TraesAK58CH3A01G255700|PF00954.13_S_locus_glycop_Family|PF00024.19_PAN_1_Domain|PF01453.17_B_lectin_Domain|PF00069.18_Pkinase_Domain,T…
group_39_B	10	Divergent	TraesAK58CH2B01G560300|PF00954.13_S_locus_glycop_Family|PF08276.4_PAN_2_Family|PF01453.17_B_lectin_Domain|PF00069.18_Pkinase_Domain,TraesAK58CH3B01G284800|PF00954.13_S_locus_glycop_Family|PF00024.19_PAN_1_Domain|PF01453.17_B_lectin_Domain|PF00069.18_Pkinase_Domain,TraesAK58CH3B01G285100|PF00954.13_S_locus_glycop_Family|PF08276.4_PAN_2_Family|PF01453.17_B_lectin_Domain|PF00069.18_Pkinase_Domain,Tr…
group_39_D	10	Divergent	TraesAK58CH3D01G278300|PF00954.13_S_locus_glycop_Family|PF00024.19_PAN_1_Domain|PF01453.17_B_lectin_Domain|PF00069.18_Pkinase_Domain,TraesAK58CH3D01G278600|PF00954.13_S_locus_glycop_Family|PF08276.4_PAN_2_Family|PF01453.17_B_lectin_Domain|PF00069.18_Pkinase_Domain,TraesAK58CH2D01G583400|PF00954.13_S_locus_glycop_Family|PF08276.4_PAN_2_Family|PF01453.17_B_lectin_Domain|PF00069.18_Pkinase_Domain,Tr…
group_41_A	18	Conservative	TraesAK58CH1A01G108200|PF03552.7_Cellulose_synt_Family,TraesAK58CH1A01G204000|PF03552.7_Cellulose_synt_Family,TraesAK58CH2A01G220500|PF03552.7_Cellulose_synt_Family,TraesAK58CH2A01G220600|PF03552.7_Cellulose_synt_Family,TraesAK58CH2A01G220800|PF03552.7_Cellulose_synt_Family,TraesAK58CH2A01G221000|PF03552.7_Cellulose_synt_Family,TraesAK58CH5A01G094500|PF03552.7_Cellulose_synt_Family,TraesAK58CH5A0…
group_41_B	18	Conservative	TraesAK58CH1B01G087900|PF03552.7_Cellulose_synt_Family,TraesAK58CH1B01G184900|PF03552.7_Cellulose_synt_Family,TraesAK58CH2B01G244600|PF03552.7_Cellulose_synt_Family,TraesAK58CH2B01G244700|PF03552.7_Cellulose_synt_Family,TraesAK58CH2B01G244900|PF03552.7_Cellulose_synt_Family,TraesAK58CH2B01G245000|PF03552.7_Cellulose_synt_Family,TraesAK58CH5B01G098200|PF03552.7_Cellulose_synt_Family,TraesAK58CH5B0…
group_41_D	18	Conservative	TraesAK58CH1D01G122400|PF03552.7_Cellulose_synt_Family,TraesAK58CH1D01G226300|PF03552.7_Cellulose_synt_Family,TraesAK58CH2D01G249300|PF03552.7_Cellulose_synt_Family,TraesAK58CH2D01G249400|PF03552.7_Cellulose_synt_Family,TraesAK58CH2D01G249500|PF03552.7_Cellulose_synt_Family,TraesAK58CH2D01G249600|PF03552.7_Cellulose_synt_Family,TraesAK58CH5D01G119300|PF03552.7_Cellulose_synt_Family,TraesAK58CH5D0…
group_42_A	11	Divergent	TraesAK58CH2A01G486100|PF07714.10_Pkinase_Tyr_Domain|PF11721.1_Malectin_Family,TraesAK58CH3A01G176300|PF07714.10_Pkinase_Tyr_Domain|PF11721.1_Malectin_Family,TraesAK58CH4A01G132800|PF07714.10_Pkinase_Tyr_Domain|PF11721.1_Malectin_Family,TraesAK58CH5A01G337500|PF07714.10_Pkinase_Tyr_Domain|PF11721.1_Malectin_Family,TraesAK58CH5A01G405000|PF07714.10_Pkinase_Tyr_Domain|PF11721.1_Malectin_Family,Trae…
group_42_B	11	Divergent	TraesAK58CH2B01G511200|PF07714.10_Pkinase_Tyr_Domain|PF11721.1_Malectin_Family,TraesAK58CH4B01G182200|PF07714.10_Pkinase_Tyr_Domain|PF11721.1_Malectin_Family,TraesAK58CH4B01G361300|PF07714.10_Pkinase_Tyr_Domain,TraesAK58CH5B01G409600|PF07714.10_Pkinase_Tyr_Domain|PF11721.1_Malectin_Family,TraesAK58CH7B01G268300|PF07714.10_Pkinase_Tyr_Domain|PF11721.1_Malectin_Family,TraesAK58CH2B01G292500|PF11721…
group_42_D	11	Divergent	TraesAK58CH2D01G533000|PF07714.10_Pkinase_Tyr_Domain|PF11721.1_Malectin_Family,TraesAK58CH3D01G203000|PF07714.10_Pkinase_Tyr_Domain|PF11721.1_Malectin_Family,TraesAK58CH4D01G199600|PF07714.10_Pkinase_Tyr_Domain|PF11721.1_Malectin_Family,TraesAK58CH5D01G379900|PF07714.10_Pkinase_Tyr_Domain|PF11721.1_Malectin_Family,TraesAK58CH5D01G461000|PF07714.10_Pkinase_Tyr_Domain|PF11721.1_Malectin_Family,Trae…
group_43_A	8	Conservative	TraesAK58CH2A01G209000|PF00139.12_Lectin_legB_Domain|PF00069.18_Pkinase_Domain,TraesAK58CH3A01G329000|PF00139.12_Lectin_legB_Domain|PF00069.18_Pkinase_Domain,TraesAK58CH2A01G596400|PF00139.12_Lectin_legB_Domain|PF00069.18_Pkinase_Domain,TraesAK58CH2A01G596500|PF00139.12_Lectin_legB_Domain|PF00069.18_Pkinase_Domain,TraesAK58CH2A01G596600|PF00139.12_Lectin_legB_Domain|PF00069.18_Pkinase_Domain,Trae…
group_43_B	8	Conservative	TraesAK58CH4B01G069200|PF00139.12_Lectin_legB_Domain|PF00069.18_Pkinase_Domain,TraesAK58CH4B01G114800|PF00139.12_Lectin_legB_Domain|PF00069.18_Pkinase_Domain,TraesAK58CH2B01G233400|PF00139.12_Lectin_legB_Domain|PF00069.18_Pkinase_Domain,TraesAK58CH3B01G371300|PF00139.12_Lectin_legB_Domain|PF00069.18_Pkinase_Domain,TraesAK58CH2B01G650100|PF00139.12_Lectin_legB_Domain|PF00069.18_Pkinase_Domain,Trae…
group_43_D	8	Conservative	TraesAK58CH4D01G072300|PF00139.12_Lectin_legB_Domain|PF00069.18_Pkinase_Domain,TraesAK58CH4D01G117400|PF00139.12_Lectin_legB_Domain|PF00069.18_Pkinase_Domain,TraesAK58CH2D01G238100|PF00139.12_Lectin_legB_Domain|PF00069.18_Pkinase_Domain,TraesAK58CH3D01G351300|PF00139.12_Lectin_legB_Domain|PF00069.18_Pkinase_Domain,TraesAK58CH2D01G661300|PF00139.12_Lectin_legB_Domain|PF00069.18_Pkinase_Domain,Trae…
group_44_A	7	Unknown	TraesAK58CH2A01G019900,TraesAK58CH2A01G020100,TraesAK58CH2A01G020400,TraesAK58CH2A01G020500,TraesAK58CH2A01G020700,TraesAK58CH3A01G014100,TraesAK58CH2A01G148300
group_44_B	7	Unknown	TraesAK58CH2B01G025200,TraesAK58CH2B01G025300,TraesAK58CH2B01G025500,TraesAK58CH2B01G025600,TraesAK58CH2B01G025800,TraesAK58CH2B01G170900,TraesAK58CH3B01G013800
group_44_D	7	Unknown	TraesAK58CH2D01G022100,TraesAK58CH2D01G022600,TraesAK58CH2D01G023100,TraesAK58CH2D01G023200,TraesAK58CH2D01G023600,TraesAK58CH2D01G169700,TraesAK58CH3D01G014700
group_46_A	12	Conservative	TraesAK58CH1A01G017700|PF08372.3_PRT_C_Family|PF00168.23_C2_Domain,TraesAK58CH2A01G343700|PF08372.3_PRT_C_Family|PF00168.23_C2_Domain,TraesAK58CH2A01G608600|PF08372.3_PRT_C_Family|PF00168.23_C2_Domain,TraesAK58CH3A01G421100|PF08372.3_PRT_C_Family|PF00168.23_C2_Domain,TraesAK58CH4A01G304200|PF08372.3_PRT_C_Family|PF00168.23_C2_Domain,TraesAK58CH5A01G178000|PF08372.3_PRT_C_Family|PF00168.23_C2_Doma…
group_46_B	12	Conservative	TraesAK58CH1B01G008700|PF08372.3_PRT_C_Family|PF00168.23_C2_Domain,TraesAK58CH2B01G374000|PF08372.3_PRT_C_Family|PF00168.23_C2_Domain,TraesAK58CH2B01G639800|PF08372.3_PRT_C_Family|PF00168.23_C2_Domain,TraesAK58CH4B01G015200|PF08372.3_PRT_C_Family|PF00168.23_C2_Domain,TraesAK58CH5B01G177800|PF08372.3_PRT_C_Family|PF00168.23_C2_Domain,TraesAK58CH5B01G267100|PF08372.3_PRT_C_Family|PF00168.23_C2_Doma…
group_46_D	12	Conservative	TraesAK58CH1D01G014000|PF08372.3_PRT_C_Family|PF00168.23_C2_Domain,TraesAK58CH2D01G381300|PF08372.3_PRT_C_Family|PF00168.23_C2_Domain,TraesAK58CH2D01G673500|PF08372.3_PRT_C_Family|PF00168.23_C2_Domain,TraesAK58CH3D01G446100|PF08372.3_PRT_C_Family|PF00168.23_C2_Domain,TraesAK58CH4D01G013100|PF08372.3_PRT_C_Family|PF00168.23_C2_Domain,TraesAK58CH5D01G201400|PF08372.3_PRT_C_Family|PF00168.23_C2_Doma…
group_47_A	12	Conservative	TraesAK58CH4A01G250000|PF08244.5_Glyco_hydro_32C_Domain|PF00251.13_Glyco_hydro_32N_Domain,TraesAK58CH1A01G391900|PF08244.5_Glyco_hydro_32C_Domain|PF00251.13_Glyco_hydro_32N_Domain,TraesAK58CH2A01G307100|PF08244.5_Glyco_hydro_32C_Domain|PF00251.13_Glyco_hydro_32N_Domain,TraesAK58CH3A01G544900|PF08244.5_Glyco_hydro_32C_Domain|PF00251.13_Glyco_hydro_32N_Domain,TraesAK58CH5A01G542400|PF08244.5_Glyco_…
group_47_B	12	Conservative	TraesAK58CH1B01G409100|PF08244.5_Glyco_hydro_32C_Domain|PF00251.13_Glyco_hydro_32N_Domain,TraesAK58CH2B01G332100|PF08244.5_Glyco_hydro_32C_Domain|PF00251.13_Glyco_hydro_32N_Domain,TraesAK58CH2B01G543200|PF08244.5_Glyco_hydro_32C_Domain|PF00251.13_Glyco_hydro_32N_Domain,TraesAK58CH3B01G017000|PF08244.5_Glyco_hydro_32C_Domain|PF00251.13_Glyco_hydro_32N_Domain,TraesAK58CH4B01G072200|PF08244.5_Glyco_…
group_47_D	12	Conservative	TraesAK58CH1D01G449300|PF08244.5_Glyco_hydro_32C_Domain|PF00251.13_Glyco_hydro_32N_Domain,TraesAK58CH2D01G338200|PF08244.5_Glyco_hydro_32C_Domain|PF00251.13_Glyco_hydro_32N_Domain,TraesAK58CH2D01G562400|PF08244.5_Glyco_hydro_32C_Domain|PF00251.13_Glyco_hydro_32N_Domain,TraesAK58CH3D01G018500|PF08244.5_Glyco_hydro_32C_Domain|PF00251.13_Glyco_hydro_32N_Domain,TraesAK58CH3D01G586800|PF08244.5_Glyco_…
group_48_A	3	Conservative	TraesAK58CH4A01G405200|PF00067.15_p450_Domain,TraesAK58CH2A01G607100|PF00067.15_p450_Domain,TraesAK58CH2A01G337400|PF00067.15_p450_Domain
group_48_B	3	Conservative	TraesAK58CH2B01G381500|PF00067.15_p450_Domain,TraesAK58CH2B01G641800|PF00067.15_p450_Domain,TraesAK58CH5B01G525600|PF00067.15_p450_Domain
group_48_D	3	Conservative	TraesAK58CH2D01G389700|PF00067.15_p450_Domain,TraesAK58CH2D01G672600|PF00067.15_p450_Domain,TraesAK58CH5D01G580400|PF00067.15_p450_Domain
group_50_A	5	Unknown	TraesAK58CH2A01G409000,TraesAK58CH2A01G458600|PF00580.14_UvrD-helicase_Family,TraesAK58CH5A01G451300,TraesAK58CH6A01G119400,TraesAK58CH2A01G409300
group_50_B	5	Unknown	TraesAK58CH2B01G434900,TraesAK58CH2B01G435000,TraesAK58CH5B01G455000,TraesAK58CH6B01G182700,TraesAK58CH2B01G487800|PF00580.14_UvrD-helicase_Family
group_50_D	5	Unknown	TraesAK58CH2D01G449700,TraesAK58CH6D01G176800,TraesAK58CH2D01G506400|PF00580.14_UvrD-helicase_Family,TraesAK58CH5D01G507100,TraesAK58CH2D01G449600
group_51_A	8	Conservative	TraesAK58CH1A01G045000|PF00221.12_PAL_Family,TraesAK58CH1A01G045200|PF00221.12_PAL_Family,TraesAK58CH1A01G103500|PF00221.12_PAL_Family,TraesAK58CH2A01G207000|PF00221.12_PAL_Family,TraesAK58CH2A01G394600|PF00221.12_PAL_Family,TraesAK58CH6A01G219800|PF00221.12_PAL_Family,TraesAK58CH6A01G219900|PF00221.12_PAL_Family,TraesAK58CH6A01G220100|PF00221.12_PAL_Family
group_51_B	8	Conservative	TraesAK58CH1B01G027900|PF00221.12_PAL_Family,TraesAK58CH1B01G028300|PF00221.12_PAL_Family,TraesAK58CH1B01G085000|PF00221.12_PAL_Family,TraesAK58CH2B01G231300|PF00221.12_PAL_Family,TraesAK58CH2B01G419900|PF00221.12_PAL_Family,TraesAK58CH6B01G292900|PF00221.12_PAL_Family,TraesAK58CH6B01G293000|PF00221.12_PAL_Family,TraesAK58CH6B01G293100|PF00221.12_PAL_Family
group_51_D	8	Conservative	TraesAK58CH1D01G045300|PF00221.12_PAL_Family,TraesAK58CH1D01G045500|PF00221.12_PAL_Family,TraesAK58CH1D01G118600|PF00221.12_PAL_Family,TraesAK58CH2D01G235900|PF00221.12_PAL_Family,TraesAK58CH2D01G432000|PF00221.12_PAL_Family,TraesAK58CH6D01G292100|PF00221.12_PAL_Family,TraesAK58CH6D01G292200|PF00221.12_PAL_Family,TraesAK58CH6D01G292300|PF00221.12_PAL_Family
group_52_A	11	Conservative	TraesAK58CH1A01G357100|PF00067.15_p450_Domain,TraesAK58CH2A01G524500|PF00067.15_p450_Domain,TraesAK58CH3A01G235900|PF00067.15_p450_Domain,TraesAK58CH3A01G236000|PF00067.15_p450_Domain,TraesAK58CH3A01G560900|PF00067.15_p450_Domain,TraesAK58CH4A01G312400|PF00067.15_p450_Domain,TraesAK58CH6A01G292200|PF00067.15_p450_Domain,TraesAK58CH6A01G384800|PF00067.15_p450_Domain,TraesAK58CH7A01G476300|PF00067.…
group_52_B	11	Conservative	TraesAK58CH1B01G346300|PF00067.15_p450_Domain,TraesAK58CH2B01G560800|PF00067.15_p450_Domain,TraesAK58CH3B01G268300|PF00067.15_p450_Domain,TraesAK58CH3B01G268400|PF00067.15_p450_Domain,TraesAK58CH3B01G653200|PF00067.15_p450_Domain,TraesAK58CH4B01G007200|PF00067.15_p450_Domain,TraesAK58CH6B01G359700|PF00067.15_p450_Domain,TraesAK58CH6B01G462300|PF00067.15_p450_Domain,TraesAK58CH7B01G380900|PF00067.…
group_52_D	11	Conservative	TraesAK58CH1D01G392100|PF00067.15_p450_Domain,TraesAK58CH2D01G583900|PF00067.15_p450_Domain,TraesAK58CH3D01G258000|PF00067.15_p450_Domain,TraesAK58CH3D01G258200|PF00067.15_p450_Domain,TraesAK58CH3D01G602700|PF00067.15_p450_Domain,TraesAK58CH4D01G006300|PF00067.15_p450_Domain,TraesAK58CH6D01G359600|PF00067.15_p450_Domain,TraesAK58CH6D01G477300|PF00067.15_p450_Domain,TraesAK58CH7D01G510100|PF00067.…
group_53_A	8	Conservative	TraesAK58CH2A01G178000|PF02171.10_Piwi_Family|PF02170.15_PAZ_Family|PF08699.3_DUF1785_Domain,TraesAK58CH2A01G417800|PF02171.10_Piwi_Family|PF02170.15_PAZ_Family|PF08699.3_DUF1785_Domain,TraesAK58CH2A01G430300|PF02171.10_Piwi_Family|PF02170.15_PAZ_Family|PF08699.3_DUF1785_Domain,TraesAK58CH3A01G121600|PF02171.10_Piwi_Family|PF02170.15_PAZ_Family|PF08699.3_DUF1785_Domain,TraesAK58CH6A01G174100|PF02…
group_53_B	8	Conservative	TraesAK58CH2B01G202400|PF02171.10_Piwi_Family|PF02170.15_PAZ_Family|PF08699.3_DUF1785_Domain,TraesAK58CH2B01G443500|PF02171.10_Piwi_Family|PF02170.15_PAZ_Family|PF08699.3_DUF1785_Domain,TraesAK58CH3B01G141900|PF02171.10_Piwi_Family|PF02170.15_PAZ_Family|PF08699.3_DUF1785_Domain,TraesAK58CH6B01G241000|PF02171.10_Piwi_Family|PF02170.15_PAZ_Family|PF08699.3_DUF1785_Domain,TraesAK58CH6B01G305600|PF02…
group_53_D	8	Conservative	TraesAK58CH2D01G205100|PF02171.10_Piwi_Family|PF02170.15_PAZ_Family|PF08699.3_DUF1785_Domain,TraesAK58CH2D01G459000|PF02171.10_Piwi_Family|PF02170.15_PAZ_Family|PF08699.3_DUF1785_Domain,TraesAK58CH3D01G135600|PF02171.10_Piwi_Family|PF02170.15_PAZ_Family|PF08699.3_DUF1785_Domain,TraesAK58CH6D01G000600|PF02171.10_Piwi_Family|PF02170.15_PAZ_Family|PF08699.3_DUF1785_Domain,TraesAK58CH6D01G236700|PF02…
group_55_A	8	Divergent	TraesAK58CH1A01G219900|PF01477.16_PLAT_Domain|PF00305.12_Lipoxygenase_Domain,TraesAK58CH2A01G326800|PF01477.16_PLAT_Domain|PF00305.12_Lipoxygenase_Domain,TraesAK58CH4A01G009400|PF01477.16_PLAT_Domain|PF00305.12_Lipoxygenase_Domain,TraesAK58CH4A01G278600|PF01477.16_PLAT_Domain|PF00305.12_Lipoxygenase_Domain,TraesAK58CH5A01G006200|PF00305.12_Lipoxygenase_Domain,TraesAK58CH5A01G386000|PF01477.16_PLA…
group_55_B	8	Divergent	TraesAK58CH1B01G201400|PF01477.16_PLAT_Domain|PF00305.12_Lipoxygenase_Domain,TraesAK58CH2B01G354900|PF01477.16_PLAT_Domain|PF00305.12_Lipoxygenase_Domain,TraesAK58CH4B01G041900|PF01477.16_PLAT_Domain|PF00305.12_Lipoxygenase_Domain,TraesAK58CH4B01G308200|PF01477.16_PLAT_Domain|PF00305.12_Lipoxygenase_Domain,TraesAK58CH5B01G004700|PF00305.12_Lipoxygenase_Domain,TraesAK58CH5B01G390100|PF01477.16_PLA…
group_55_D	8	Divergent	TraesAK58CH1D01G244000|PF01477.16_PLAT_Domain|PF00305.12_Lipoxygenase_Domain,TraesAK58CH2D01G359500|PF01477.16_PLAT_Domain|PF00305.12_Lipoxygenase_Domain,TraesAK58CH4D01G040400|PF01477.16_PLAT_Domain|PF00305.12_Lipoxygenase_Domain,TraesAK58CH4D01G331700|PF01477.16_PLAT_Domain|PF00305.12_Lipoxygenase_Domain,TraesAK58CH5D01G016400|PF00305.12_Lipoxygenase_Domain,TraesAK58CH5D01G440900|PF01477.16_PLA…
group_56_A	9	Conservative	TraesAK58CH1A01G360700|PF01554.11_MatE_Family,TraesAK58CH2A01G289800|PF01554.11_MatE_Family,TraesAK58CH7A01G237500|PF01554.11_MatE_Family,TraesAK58CH7A01G237800|PF01554.11_MatE_Family,TraesAK58CH3A01G053100|PF01554.11_MatE_Family,TraesAK58CH7A01G527000|PF01554.11_MatE_Family,TraesAK58CH7A01G531000|PF01554.11_MatE_Family,TraesAK58CH7A01G500100|PF01554.11_MatE_Family,TraesAK58CH7A01G438300|PF01554.…
group_56_B	9	Conservative	TraesAK58CH1B01G354000|PF01554.11_MatE_Family,TraesAK58CH2B01G316800|PF01554.11_MatE_Family,TraesAK58CH3B01G072500|PF01554.11_MatE_Family,TraesAK58CH7B01G138000|PF01554.11_MatE_Family,TraesAK58CH7B01G138100|PF01554.11_MatE_Family,TraesAK58CH7B01G407600|PF01554.11_MatE_Family,TraesAK58CH7B01G443500|PF01554.11_MatE_Family,TraesAK58CH7B01G447500|PF01554.11_MatE_Family,TraesAK58CH7B01G340300|PF01554.…
group_56_D	9	Conservative	TraesAK58CH1D01G398800|PF01554.11_MatE_Family,TraesAK58CH2D01G321100|PF01554.11_MatE_Family,TraesAK58CH7D01G271700|PF01554.11_MatE_Family,TraesAK58CH7D01G271800|PF01554.11_MatE_Family,TraesAK58CH3D01G062300|PF01554.11_MatE_Family,TraesAK58CH7D01G535000|PF01554.11_MatE_Family,TraesAK58CH7D01G565600|PF01554.11_MatE_Family,TraesAK58CH7D01G569900|PF01554.11_MatE_Family,TraesAK58CH7D01G467500|PF01554.…
group_57_A	9	Conservative	TraesAK58CH5A01G224400|PF00497.13_SBP_bac_3_Domain|PF00060.19_Lig_chan_Family|PF01094.21_ANF_receptor_Family,TraesAK58CH5A01G225400|PF00497.13_SBP_bac_3_Domain|PF00060.19_Lig_chan_Family|PF01094.21_ANF_receptor_Family,TraesAK58CH6A01G352300|PF00497.13_SBP_bac_3_Domain|PF00060.19_Lig_chan_Family|PF01094.21_ANF_receptor_Family,TraesAK58CH5A01G045300|PF00497.13_SBP_bac_3_Domain|PF00060.19_Lig_chan_F…
group_57_B	9	Conservative	TraesAK58CH5B01G047000|PF00497.13_SBP_bac_3_Domain|PF00060.19_Lig_chan_Family|PF01094.21_ANF_receptor_Family,TraesAK58CH5B01G223700|PF00497.13_SBP_bac_3_Domain|PF00060.19_Lig_chan_Family|PF01094.21_ANF_receptor_Family,TraesAK58CH5B01G223900|PF00497.13_SBP_bac_3_Domain|PF00060.19_Lig_chan_Family|PF01094.21_ANF_receptor_Family,TraesAK58CH5B01G224100|PF00497.13_SBP_bac_3_Domain|PF00060.19_Lig_chan_F…
group_57_D	9	Conservative	TraesAK58CH5D01G254100|PF00497.13_SBP_bac_3_Domain|PF00060.19_Lig_chan_Family|PF01094.21_ANF_receptor_Family,TraesAK58CH5D01G254400|PF00497.13_SBP_bac_3_Domain|PF00060.19_Lig_chan_Family|PF01094.21_ANF_receptor_Family,TraesAK58CH5D01G256000|PF00497.13_SBP_bac_3_Domain|PF00060.19_Lig_chan_Family|PF01094.21_ANF_receptor_Family,TraesAK58CH6D01G437000|PF00497.13_SBP_bac_3_Domain|PF00060.19_Lig_chan_F…
group_58_A	7	Conservative	TraesAK58CH5A01G101600|PF04030.7_ALO_Family|PF01565.16_FAD_binding_4_Domain,TraesAK58CH5A01G336400|PF04030.7_ALO_Family|PF01565.16_FAD_binding_4_Domain,TraesAK58CH7A01G239700|PF04030.7_ALO_Family|PF01565.16_FAD_binding_4_Domain,TraesAK58CH7A01G448700|PF04030.7_ALO_Family|PF01565.16_FAD_binding_4_Domain,TraesAK58CH1A01G259000|PF04030.7_ALO_Family|PF01565.16_FAD_binding_4_Domain,TraesAK58CH5A01G574…
group_58_B	7	Conservative	TraesAK58CH1B01G241600|PF04030.7_ALO_Family|PF01565.16_FAD_binding_4_Domain,TraesAK58CH4B01G398500|PF04030.7_ALO_Family|PF01565.16_FAD_binding_4_Domain,TraesAK58CH5B01G105200|PF04030.7_ALO_Family|PF01565.16_FAD_binding_4_Domain,TraesAK58CH5B01G336500|PF04030.7_ALO_Family|PF01565.16_FAD_binding_4_Domain,TraesAK58CH7B01G038500|PF04030.7_ALO_Family|PF01565.16_FAD_binding_4_Domain,TraesAK58CH7B01G139…
group_58_D	7	Conservative	TraesAK58CH1D01G283300|PF04030.7_ALO_Family|PF01565.16_FAD_binding_4_Domain,TraesAK58CH4D01G432000|PF04030.7_ALO_Family|PF01565.16_FAD_binding_4_Domain,TraesAK58CH5D01G126700|PF04030.7_ALO_Family|PF01565.16_FAD_binding_4_Domain,TraesAK58CH5D01G378600|PF04030.7_ALO_Family|PF01565.16_FAD_binding_4_Domain,TraesAK58CH7D01G156000|PF04030.7_ALO_Family|PF01565.16_FAD_binding_4_Domain,TraesAK58CH7D01G273…
group_59_A	6	Conservative	TraesAK58CH5A01G572100|PF00067.15_p450_Domain,TraesAK58CH7A01G202300|PF00067.15_p450_Domain,TraesAK58CH3A01G557600|PF00067.15_p450_Domain,TraesAK58CH4A01G360700|PF00067.15_p450_Domain,TraesAK58CH5A01G295400|PF00067.15_p450_Domain,TraesAK58CH5A01G295300|PF00067.15_p450_Domain
group_59_B	6	Conservative	TraesAK58CH3B01G649400|PF00067.15_p450_Domain,TraesAK58CH5B01G293000|PF00067.15_p450_Domain,TraesAK58CH7B01G114500|PF00067.15_p450_Domain,TraesAK58CH4B01G395200|PF00067.15_p450_Domain,TraesAK58CH5B01G292900|PF00067.15_p450_Domain,TraesAK58CH5B01G566300|PF00067.15_p450_Domain
group_59_D	6	Conservative	TraesAK58CH3D01G599500|PF00067.15_p450_Domain,TraesAK58CH5D01G331500|PF00067.15_p450_Domain,TraesAK58CH5D01G331600|PF00067.15_p450_Domain,TraesAK58CH5D01G608300|PF00067.15_p450_Domain,TraesAK58CH7D01G240700|PF00067.15_p450_Domain,TraesAK58CH4D01G428100|PF00067.15_p450_Domain
group_60_A	4	Conservative	TraesAK58CH2A01G168100|PF00067.15_p450_Domain,TraesAK58CH5A01G277900|PF00067.15_p450_Domain,TraesAK58CH5A01G572200|PF00067.15_p450_Domain,TraesAK58CH2A01G025700|PF00067.15_p450_Domain
group_60_B	4	Conservative	TraesAK58CH2B01G029200|PF00067.15_p450_Domain,TraesAK58CH2B01G191300|PF00067.15_p450_Domain,TraesAK58CH4B01G395500|PF00067.15_p450_Domain,TraesAK58CH5B01G274700|PF00067.15_p450_Domain
group_60_D	4	Conservative	TraesAK58CH2D01G027000|PF00067.15_p450_Domain,TraesAK58CH2D01G194200|PF00067.15_p450_Domain,TraesAK58CH4D01G428200|PF00067.15_p450_Domain,TraesAK58CH5D01G312400|PF00067.15_p450_Domain
group_61_A	3	Divergent	TraesAK58CH3A01G046400|PF00069.18_Pkinase_Domain,TraesAK58CH3A01G046100|PF07714.10_Pkinase_Tyr_Domain,TraesAK58CH3A01G047100|PF07714.10_Pkinase_Tyr_Domain
group_61_B	3	Divergent	TraesAK58CH3B01G060100|PF00069.18_Pkinase_Domain,TraesAK58CH3B01G062000|PF07714.10_Pkinase_Tyr_Domain,TraesAK58CH3B01G058900|PF07714.10_Pkinase_Tyr_Domain
group_61_D	3	Divergent	TraesAK58CH3D01G053000|PF07714.10_Pkinase_Tyr_Domain,TraesAK58CH3D01G054900|PF07714.10_Pkinase_Tyr_Domain,TraesAK58CH3D01G053300|PF00069.18_Pkinase_Domain
group_63_A	12	Conservative	TraesAK58CH3A01G372100|PF03514.7_GRAS_Family,TraesAK58CH5A01G084400|PF03514.7_GRAS_Family,TraesAK58CH5A01G144100|PF03514.7_GRAS_Family,TraesAK58CH4A01G173100|PF03514.7_GRAS_Family,TraesAK58CH4A01G173200|PF03514.7_GRAS_Family,TraesAK58CH4A01G173400|PF03514.7_GRAS_Family,TraesAK58CH4A01G174200|PF03514.7_GRAS_Family,TraesAK58CH5A01G520800|PF03514.7_GRAS_Family,TraesAK58CH4A01G173500|PF03514.7_GRAS_F…
group_63_B	12	Conservative	TraesAK58CH3B01G427300|PF03514.7_GRAS_Family,TraesAK58CH5B01G086800|PF03514.7_GRAS_Family,TraesAK58CH5B01G143400|PF03514.7_GRAS_Family,TraesAK58CH5B01G506200|PF03514.7_GRAS_Family,TraesAK58CH4B01G149600|PF03514.7_GRAS_Family,TraesAK58CH4B01G149700|PF03514.7_GRAS_Family,TraesAK58CH4B01G150400|PF03514.7_GRAS_Family,TraesAK58CH4B01G150500|PF03514.7_GRAS_Family,TraesAK58CH4B01G351600|PF03514.7_GRAS_F…
group_63_D	12	Conservative	TraesAK58CH3D01G395400|PF03514.7_GRAS_Family,TraesAK58CH5D01G107900|PF03514.7_GRAS_Family,TraesAK58CH5D01G173800|PF03514.7_GRAS_Family,TraesAK58CH5D01G560700|PF03514.7_GRAS_Family,TraesAK58CH4D01G152300|PF03514.7_GRAS_Family,TraesAK58CH4D01G152400|PF03514.7_GRAS_Family,TraesAK58CH4D01G153200|PF03514.7_GRAS_Family,TraesAK58CH4D01G153300|PF03514.7_GRAS_Family,TraesAK58CH4D01G375000|PF03514.7_GRAS_F…
group_64_A	4	Conservative	TraesAK58CH2A01G595900|PF00501.21_AMP-binding_Family,TraesAK58CH5A01G363800|PF00501.21_AMP-binding_Family,TraesAK58CH5A01G510100|PF00501.21_AMP-binding_Family,TraesAK58CH5A01G515200|PF00501.21_AMP-binding_Family
group_64_B	4	Conservative	TraesAK58CH2B01G650900|PF00501.21_AMP-binding_Family,TraesAK58CH4B01G339000|PF00501.21_AMP-binding_Family,TraesAK58CH5B01G365900|PF00501.21_AMP-binding_Family,TraesAK58CH4B01G345000|PF00501.21_AMP-binding_Family
group_64_D	4	Conservative	TraesAK58CH2D01G660600|PF00501.21_AMP-binding_Family,TraesAK58CH4D01G362600|PF00501.21_AMP-binding_Family,TraesAK58CH5D01G414100|PF00501.21_AMP-binding_Family,TraesAK58CH4D01G368500|PF00501.21_AMP-binding_Family
group_65_A	2	Conservative	TraesAK58CH2A01G026500|PF00931.15_NB-ARC_Domain,TraesAK58CH5A01G332900|PF00931.15_NB-ARC_Domain
group_65_B	2	Conservative	TraesAK58CH2B01G029600|PF00931.15_NB-ARC_Domain,TraesAK58CH5B01G333400|PF00931.15_NB-ARC_Domain
group_65_D	2	Conservative	TraesAK58CH5D01G374600|PF00931.15_NB-ARC_Domain,TraesAK58CH2D01G027400|PF00931.15_NB-ARC_Domain
group_67_A	4	Conservative	TraesAK58CH3A01G023600|PF00067.15_p450_Domain,TraesAK58CH2A01G022600|PF00067.15_p450_Domain,TraesAK58CH5A01G004500|PF00067.15_p450_Domain,TraesAK58CH4A01G189900|PF00067.15_p450_Domain
group_67_B	4	Conservative	TraesAK58CH3B01G020100|PF00067.15_p450_Domain,TraesAK58CH4B01G132200|PF00067.15_p450_Domain,TraesAK58CH2B01G026300|PF00067.15_p450_Domain,TraesAK58CH5B01G001700|PF00067.15_p450_Domain
group_67_D	4	Conservative	TraesAK58CH3D01G021600|PF00067.15_p450_Domain,TraesAK58CH2D01G024300|PF00067.15_p450_Domain,TraesAK58CH5D01G013400|PF00067.15_p450_Domain,TraesAK58CH4D01G136800|PF00067.15_p450_Domain
group_68_A	15	Conservative	TraesAK58CH1A01G040800|PF00614.15_PLDc_Family|PF12357.1_PLD_C_Family|PF00168.23_C2_Domain,TraesAK58CH1A01G124300|PF00614.15_PLDc_Family|PF12357.1_PLD_C_Family|PF00168.23_C2_Domain,TraesAK58CH1A01G195500|PF00614.15_PLDc_Family|PF12357.1_PLD_C_Family|PF00168.23_C2_Domain,TraesAK58CH1A01G373300|PF00614.15_PLDc_Family|PF12357.1_PLD_C_Family|PF00168.23_C2_Domain,TraesAK58CH1A01G420500|PF00614.15_PLDc_…
group_68_B	15	Conservative	TraesAK58CH1B01G023500|PF00614.15_PLDc_Family|PF12357.1_PLD_C_Family|PF00168.23_C2_Domain,TraesAK58CH1B01G096400|PF00614.15_PLDc_Family|PF12357.1_PLD_C_Family|PF00168.23_C2_Domain,TraesAK58CH1B01G168300|PF00614.15_PLDc_Family|PF12357.1_PLD_C_Family|PF00168.23_C2_Domain,TraesAK58CH1B01G369100|PF00614.15_PLDc_Family|PF12357.1_PLD_C_Family|PF00168.23_C2_Domain,TraesAK58CH1B01G383500|PF00614.15_PLDc_…
group_68_D	15	Conservative	TraesAK58CH1D01G040000|PF00614.15_PLDc_Family|PF12357.1_PLD_C_Family|PF00168.23_C2_Domain,TraesAK58CH1D01G132400|PF00614.15_PLDc_Family|PF12357.1_PLD_C_Family|PF00168.23_C2_Domain,TraesAK58CH1D01G214800|PF00614.15_PLDc_Family|PF12357.1_PLD_C_Family|PF00168.23_C2_Domain,TraesAK58CH1D01G413300|PF00614.15_PLDc_Family|PF12357.1_PLD_C_Family|PF00168.23_C2_Domain,TraesAK58CH1D01G424500|PF00614.15_PLDc_…
group_70_A	4	Conservative	TraesAK58CH4A01G304400|PF00083.17_Sugar_tr_Family,TraesAK58CH4A01G403500|PF00083.17_Sugar_tr_Family,TraesAK58CH5A01G519100|PF00083.17_Sugar_tr_Family,TraesAK58CH6A01G221200|PF00083.17_Sugar_tr_Family
group_70_B	4	Conservative	TraesAK58CH4B01G349300|PF00083.17_Sugar_tr_Family,TraesAK58CH5B01G526100|PF00083.17_Sugar_tr_Family,TraesAK58CH4B01G015000|PF00083.17_Sugar_tr_Family,TraesAK58CH6B01G291700|PF00083.17_Sugar_tr_Family
group_70_D	4	Conservative	TraesAK58CH4D01G372200|PF00083.17_Sugar_tr_Family,TraesAK58CH5D01G580900|PF00083.17_Sugar_tr_Family,TraesAK58CH6D01G291300|PF00083.17_Sugar_tr_Family,TraesAK58CH4D01G012600|PF00083.17_Sugar_tr_Family
group_71_A	11	Conservative	TraesAK58CH2A01G141000|PF00232.11_Glyco_hydro_1_Domain,TraesAK58CH3A01G004800|PF00232.11_Glyco_hydro_1_Domain,TraesAK58CH4A01G275200|PF00232.11_Glyco_hydro_1_Domain,TraesAK58CH2A01G343300|PF00232.11_Glyco_hydro_1_Domain,TraesAK58CH2A01G541700|PF00232.11_Glyco_hydro_1_Domain,TraesAK58CH5A01G273500|PF00232.11_Glyco_hydro_1_Domain,TraesAK58CH7A01G234800|PF00232.11_Glyco_hydro_1_Domain,TraesAK58CH7A0…
group_71_B	11	Conservative	TraesAK58CH2B01G162900|PF00232.11_Glyco_hydro_1_Domain,TraesAK58CH3B01G004900|PF00232.11_Glyco_hydro_1_Domain,TraesAK58CH4B01G044900|PF00232.11_Glyco_hydro_1_Domain,TraesAK58CH2B01G374500|PF00232.11_Glyco_hydro_1_Domain,TraesAK58CH2B01G579700|PF00232.11_Glyco_hydro_1_Domain,TraesAK58CH4B01G260400|PF00232.11_Glyco_hydro_1_Domain,TraesAK58CH5B01G267500|PF00232.11_Glyco_hydro_1_Domain,TraesAK58CH7B0…
group_71_D	11	Conservative	TraesAK58CH2D01G161300|PF00232.11_Glyco_hydro_1_Domain,TraesAK58CH3D01G005100|PF00232.11_Glyco_hydro_1_Domain,TraesAK58CH4D01G044400|PF00232.11_Glyco_hydro_1_Domain,TraesAK58CH2D01G381600|PF00232.11_Glyco_hydro_1_Domain,TraesAK58CH2D01G603900|PF00232.11_Glyco_hydro_1_Domain,TraesAK58CH7D01G267100|PF00232.11_Glyco_hydro_1_Domain,TraesAK58CH5D01G307600|PF00232.11_Glyco_hydro_1_Domain,TraesAK58CH7D0…
group_72_A	4	Conservative	TraesAK58CH6A01G029600|PF07690.9_MFS_1_Family,TraesAK58CH6A01G030600|PF07690.9_MFS_1_Family,TraesAK58CH6A01G030700|PF07690.9_MFS_1_Family,TraesAK58CH3A01G263800|PF07690.9_MFS_1_Family
group_72_B	4	Conservative	TraesAK58CH3B01G297400|PF07690.9_MFS_1_Family,TraesAK58CH6B01G045300|PF07690.9_MFS_1_Family,TraesAK58CH6B01G046500|PF07690.9_MFS_1_Family,TraesAK58CH6B01G046600|PF07690.9_MFS_1_Family
group_72_D	4	Conservative	TraesAK58CH3D01G288900|PF07690.9_MFS_1_Family,TraesAK58CH6D01G056200|PF07690.9_MFS_1_Family,TraesAK58CH6D01G057200|PF07690.9_MFS_1_Family,TraesAK58CH6D01G057400|PF07690.9_MFS_1_Family
group_75_A	8	Conservative	TraesAK58CH1A01G270300|PF01490.11_Aa_trans_Family,TraesAK58CH2A01G278400|PF01490.11_Aa_trans_Family,TraesAK58CH4A01G213400|PF01490.11_Aa_trans_Family,TraesAK58CH7A01G183400|PF01490.11_Aa_trans_Family,TraesAK58CH7A01G364200|PF01490.11_Aa_trans_Family,TraesAK58CH7A01G364300|PF01490.11_Aa_trans_Family,TraesAK58CH7A01G216200|PF01490.11_Aa_trans_Family,TraesAK58CH2A01G361500|PF01490.11_Aa_trans_Family
group_75_B	8	Conservative	TraesAK58CH1B01G252100|PF01490.11_Aa_trans_Family,TraesAK58CH2B01G295000|PF01490.11_Aa_trans_Family,TraesAK58CH2B01G388400|PF01490.11_Aa_trans_Family,TraesAK58CH4B01G109700|PF01490.11_Aa_trans_Family,TraesAK58CH7B01G098100|PF01490.11_Aa_trans_Family,TraesAK58CH7B01G105400|PF01490.11_Aa_trans_Family,TraesAK58CH7B01G298500|PF01490.11_Aa_trans_Family,TraesAK58CH7B01G298600|PF01490.11_Aa_trans_Family
group_75_D	8	Conservative	TraesAK58CH1D01G296300|PF01490.11_Aa_trans_Family,TraesAK58CH2D01G298400|PF01490.11_Aa_trans_Family,TraesAK58CH4D01G111900|PF01490.11_Aa_trans_Family,TraesAK58CH7D01G223100|PF01490.11_Aa_trans_Family,TraesAK58CH7D01G231100|PF01490.11_Aa_trans_Family,TraesAK58CH7D01G422700|PF01490.11_Aa_trans_Family,TraesAK58CH7D01G423200|PF01490.11_Aa_trans_Family,TraesAK58CH2D01G397700|PF01490.11_Aa_trans_Family
group_76_A	4	Conservative	TraesAK58CH1A01G402600|PF00504.14_Chloroa_b-bind_Family,TraesAK58CH1A01G403000|PF00504.14_Chloroa_b-bind_Family,TraesAK58CH5A01G465000|PF00504.14_Chloroa_b-bind_Family,TraesAK58CH7A01G197000|PF00504.14_Chloroa_b-bind_Family
group_76_B	4	Conservative	TraesAK58CH1B01G419900|PF00504.14_Chloroa_b-bind_Family,TraesAK58CH1B01G420600|PF00504.14_Chloroa_b-bind_Family,TraesAK58CH5B01G473000|PF00504.14_Chloroa_b-bind_Family,TraesAK58CH7B01G108900|PF00504.14_Chloroa_b-bind_Family
group_76_D	4	Conservative	TraesAK58CH1D01G461100|PF00504.14_Chloroa_b-bind_Family,TraesAK58CH1D01G461600|PF00504.14_Chloroa_b-bind_Family,TraesAK58CH5D01G523700|PF00504.14_Chloroa_b-bind_Family,TraesAK58CH7D01G234800|PF00504.14_Chloroa_b-bind_Family
group_78_A	3	Conservative	TraesAK58CH1A01G458300|PF00004.22_AAA_Family|PF01434.11_Peptidase_M41_Family,TraesAK58CH4A01G388800|PF00004.22_AAA_Family|PF01434.11_Peptidase_M41_Family,TraesAK58CH4A01G389300|PF00004.22_AAA_Family|PF01434.11_Peptidase_M41_Family
group_78_B	3	Conservative	TraesAK58CH1B01G467700|PF00004.22_AAA_Family|PF01434.11_Peptidase_M41_Family,TraesAK58CH5B01G538600|PF00004.22_AAA_Family|PF01434.11_Peptidase_M41_Family,TraesAK58CH5B01G539100|PF00004.22_AAA_Family|PF01434.11_Peptidase_M41_Family
group_78_D	3	Conservative	TraesAK58CH1D01G504000|PF00004.22_AAA_Family|PF01434.11_Peptidase_M41_Family,TraesAK58CH5D01G593100|PF00004.22_AAA_Family|PF01434.11_Peptidase_M41_Family,TraesAK58CH5D01G593500|PF00004.22_AAA_Family|PF01434.11_Peptidase_M41_Family
group_79_A	2	Conservative	TraesAK58CH2A01G046700|PF00931.15_NB-ARC_Domain,TraesAK58CH3A01G014200|PF00931.15_NB-ARC_Domain
group_79_B	2	Conservative	TraesAK58CH2B01G051100|PF00931.15_NB-ARC_Domain,TraesAK58CH3B01G014200|PF00931.15_NB-ARC_Domain
group_79_D	2	Conservative	TraesAK58CH2D01G046100|PF00931.15_NB-ARC_Domain,TraesAK58CH3D01G014800|PF00931.15_NB-ARC_Domain
group_80_A	3	Conservative	TraesAK58CH6A01G061900|PF00560.26_LRR_1_Repeat|PF08263.5_LRRNT_2_Family,TraesAK58CH3A01G036600|PF00560.26_LRR_1_Repeat|PF08263.5_LRRNT_2_Family,TraesAK58CH6A01G356400|PF00560.26_LRR_1_Repeat|PF08263.5_LRRNT_2_Family
group_80_B	3	Conservative	TraesAK58CH3B01G044800|PF00560.26_LRR_1_Repeat|PF08263.5_LRRNT_2_Family,TraesAK58CH6B01G121400|PF00560.26_LRR_1_Repeat|PF08263.5_LRRNT_2_Family,TraesAK58CH6B01G427100|PF00560.26_LRR_1_Repeat|PF08263.5_LRRNT_2_Family
group_80_D	3	Conservative	TraesAK58CH3D01G044500|PF00560.26_LRR_1_Repeat|PF08263.5_LRRNT_2_Family,TraesAK58CH6D01G106600|PF00560.26_LRR_1_Repeat|PF08263.5_LRRNT_2_Family,TraesAK58CH6D01G440600|PF00560.26_LRR_1_Repeat|PF08263.5_LRRNT_2_Family
group_81_A	3	Conservative	TraesAK58CH1A01G275100|PF00854.14_PTR2_Family,TraesAK58CH1A01G275200|PF00854.14_PTR2_Family,TraesAK58CH2A01G597500|PF00854.14_PTR2_Family
group_81_B	3	Conservative	TraesAK58CH1B01G257000|PF00854.14_PTR2_Family,TraesAK58CH1B01G257100|PF00854.14_PTR2_Family,TraesAK58CH2B01G649200|PF00854.14_PTR2_Family
group_81_D	3	Conservative	TraesAK58CH1D01G301000|PF00854.14_PTR2_Family,TraesAK58CH1D01G301300|PF00854.14_PTR2_Family,TraesAK58CH2D01G662300|PF00854.14_PTR2_Family
group_83_A	7	Divergent	TraesAK58CH2A01G575400|PF02364.8_Glucan_synthase_Family|PF04652.9_DUF605_Family,TraesAK58CH3A01G254700|PF02364.8_Glucan_synthase_Family,TraesAK58CH3A01G300900|PF02364.8_Glucan_synthase_Family,TraesAK58CH5A01G536600|PF02364.8_Glucan_synthase_Family|PF04652.9_DUF605_Family,TraesAK58CH6A01G149800|PF02364.8_Glucan_synthase_Family|PF04652.9_DUF605_Family,TraesAK58CH6A01G427100|PF02364.8_Glucan_synthas…
group_83_B	7	Divergent	TraesAK58CH2B01G630200|PF02364.8_Glucan_synthase_Family|PF04652.9_DUF605_Family,TraesAK58CH3B01G285900|PF02364.8_Glucan_synthase_Family,TraesAK58CH3B01G341200|PF02364.8_Glucan_synthase_Family,TraesAK58CH4B01G369800|PF02364.8_Glucan_synthase_Family|PF04652.9_DUF605_Family,TraesAK58CH6B01G214100|PF02364.8_Glucan_synthase_Family|PF04652.9_DUF605_Family,TraesAK58CH6B01G511700|PF02364.8_Glucan_synthas…
group_83_D	7	Divergent	TraesAK58CH2D01G682300|PF02364.8_Glucan_synthase_Family|PF04652.9_DUF605_Family,TraesAK58CH3D01G279300|PF02364.8_Glucan_synthase_Family,TraesAK58CH3D01G328100|PF02364.8_Glucan_synthase_Family,TraesAK58CH4D01G393200|PF02364.8_Glucan_synthase_Family|PF04652.9_DUF605_Family,TraesAK58CH6D01G002200|PF02364.8_Glucan_synthase_Family|PF04652.9_DUF605_Family,TraesAK58CH6D01G211400|PF02364.8_Glucan_synthas…
group_84_A	11	Conservative	TraesAK58CH1A01G290000|PF01794.12_Ferric_reduct_Family|PF08414.3_NADPH_Ox_Family|PF08030.5_NAD_binding_6_Family|PF08022.5_FAD_binding_8_Domain,TraesAK58CH1A01G295400|PF01794.12_Ferric_reduct_Family|PF08414.3_NADPH_Ox_Family|PF08030.5_NAD_binding_6_Family|PF08022.5_FAD_binding_8_Domain,TraesAK58CH1A01G355700|PF01794.12_Ferric_reduct_Family|PF08414.3_NADPH_Ox_Family|PF08030.5_NAD_binding_6_Family|P…
group_84_B	11	Conservative	TraesAK58CH1B01G272000|PF01794.12_Ferric_reduct_Family|PF08414.3_NADPH_Ox_Family|PF08030.5_NAD_binding_6_Family|PF08022.5_FAD_binding_8_Domain,TraesAK58CH1B01G278600|PF01794.12_Ferric_reduct_Family|PF08414.3_NADPH_Ox_Family|PF08030.5_NAD_binding_6_Family|PF08022.5_FAD_binding_8_Domain,TraesAK58CH1B01G345100|PF01794.12_Ferric_reduct_Family|PF08414.3_NADPH_Ox_Family|PF08030.5_NAD_binding_6_Family|P…
group_84_D	11	Conservative	TraesAK58CH1D01G317000|PF01794.12_Ferric_reduct_Family|PF08414.3_NADPH_Ox_Family|PF08030.5_NAD_binding_6_Family|PF08022.5_FAD_binding_8_Domain,TraesAK58CH1D01G323500|PF01794.12_Ferric_reduct_Family|PF08414.3_NADPH_Ox_Family|PF08030.5_NAD_binding_6_Family|PF08022.5_FAD_binding_8_Domain,TraesAK58CH1D01G390900|PF01794.12_Ferric_reduct_Family|PF08414.3_NADPH_Ox_Family|PF08030.5_NAD_binding_6_Family|P…
group_85_A	3	Conservative	TraesAK58CH2A01G579200|PF00067.15_p450_Domain,TraesAK58CH5A01G335500|PF00067.15_p450_Domain,TraesAK58CH5A01G335600|PF00067.15_p450_Domain
group_85_B	3	Conservative	TraesAK58CH2B01G626100|PF00067.15_p450_Domain,TraesAK58CH5B01G335600|PF00067.15_p450_Domain,TraesAK58CH5B01G335700|PF00067.15_p450_Domain
group_85_D	3	Conservative	TraesAK58CH2D01G685700|PF00067.15_p450_Domain,TraesAK58CH5D01G377700|PF00067.15_p450_Domain,TraesAK58CH5D01G377800|PF00067.15_p450_Domain
group_87_A	5	Conservative	TraesAK58CH3A01G460200|PF00232.11_Glyco_hydro_1_Domain,TraesAK58CH5A01G303300|PF00232.11_Glyco_hydro_1_Domain,TraesAK58CH5A01G303400|PF00232.11_Glyco_hydro_1_Domain,TraesAK58CH5A01G303600|PF00232.11_Glyco_hydro_1_Domain,TraesAK58CH3A01G180200|PF00232.11_Glyco_hydro_1_Domain
group_87_B	5	Conservative	TraesAK58CH3B01G523500|PF00232.11_Glyco_hydro_1_Domain,TraesAK58CH5B01G300400|PF00232.11_Glyco_hydro_1_Domain,TraesAK58CH5B01G300300|PF00232.11_Glyco_hydro_1_Domain,TraesAK58CH5B01G300600|PF00232.11_Glyco_hydro_1_Domain,TraesAK58CH3B01G216900|PF00232.11_Glyco_hydro_1_Domain
group_87_D	5	Conservative	TraesAK58CH3D01G490700|PF00232.11_Glyco_hydro_1_Domain,TraesAK58CH5D01G340000|PF00232.11_Glyco_hydro_1_Domain,TraesAK58CH5D01G339900|PF00232.11_Glyco_hydro_1_Domain,TraesAK58CH5D01G340200|PF00232.11_Glyco_hydro_1_Domain,TraesAK58CH3D01G206700|PF00232.11_Glyco_hydro_1_Domain
group_88_A	5	Conservative	TraesAK58CH1A01G018800|PF00724.13_Oxidored_FMN_Domain,TraesAK58CH2A01G030100|PF00724.13_Oxidored_FMN_Domain,TraesAK58CH2A01G323100|PF00724.13_Oxidored_FMN_Domain,TraesAK58CH6A01G322600|PF00724.13_Oxidored_FMN_Domain,TraesAK58CH5A01G541500|PF00724.13_Oxidored_FMN_Domain
group_88_B	5	Conservative	TraesAK58CH1B01G007200|PF00724.13_Oxidored_FMN_Domain,TraesAK58CH2B01G034300|PF00724.13_Oxidored_FMN_Domain,TraesAK58CH4B01G374900|PF00724.13_Oxidored_FMN_Domain,TraesAK58CH6B01G392500|PF00724.13_Oxidored_FMN_Domain,TraesAK58CH2B01G349500|PF00724.13_Oxidored_FMN_Domain
group_88_D	5	Conservative	TraesAK58CH1D01G015400|PF00724.13_Oxidored_FMN_Domain,TraesAK58CH2D01G031500|PF00724.13_Oxidored_FMN_Domain,TraesAK58CH2D01G355700|PF00724.13_Oxidored_FMN_Domain,TraesAK58CH6D01G404200|PF00724.13_Oxidored_FMN_Domain,TraesAK58CH4D01G397000|PF00724.13_Oxidored_FMN_Domain
group_89_A	10	Conservative	TraesAK58CH1A01G303900|PF01535.13_PPR_Family,TraesAK58CH6A01G399500|PF01535.13_PPR_Family,TraesAK58CH2A01G346200|PF01535.13_PPR_Family,TraesAK58CH3A01G141100|PF01535.13_PPR_Family,TraesAK58CH5A01G096100|PF01535.13_PPR_Family,TraesAK58CH3A01G108500|PF01535.13_PPR_Family,TraesAK58CH4A01G396900|PF01535.13_PPR_Family,TraesAK58CH7A01G150200|PF01535.13_PPR_Family,TraesAK58CH7A01G529800|PF01535.13_PPR_F…
group_89_B	10	Conservative	TraesAK58CH1B01G287400|PF01535.13_PPR_Family,TraesAK58CH6B01G481600|PF01535.13_PPR_Family,TraesAK58CH2B01G371100|PF01535.13_PPR_Family,TraesAK58CH3B01G163000|PF01535.13_PPR_Family,TraesAK58CH5B01G100200|PF01535.13_PPR_Family,TraesAK58CH3B01G129600|PF01535.13_PPR_Family,TraesAK58CH5B01G532500|PF01535.13_PPR_Family,TraesAK58CH7B01G056400|PF01535.13_PPR_Family,TraesAK58CH5B01G301700|PF01535.13_PPR_F…
group_89_D	10	Conservative	TraesAK58CH1D01G327100|PF01535.13_PPR_Family,TraesAK58CH5D01G121400|PF01535.13_PPR_Family,TraesAK58CH6D01G496500|PF01535.13_PPR_Family,TraesAK58CH2D01G378900|PF01535.13_PPR_Family,TraesAK58CH3D01G157300|PF01535.13_PPR_Family,TraesAK58CH3D01G122500|PF01535.13_PPR_Family,TraesAK58CH5D01G342000|PF01535.13_PPR_Family,TraesAK58CH5D01G586600|PF01535.13_PPR_Family,TraesAK58CH7D01G178300|PF01535.13_PPR_F…
group_90_A	5	Conservative	TraesAK58CH2A01G482500|PF02458.8_Transferase_Family,TraesAK58CH2A01G039900|PF02458.8_Transferase_Family,TraesAK58CH2A01G040300|PF02458.8_Transferase_Family,TraesAK58CH2A01G046900|PF02458.8_Transferase_Family,TraesAK58CH5A01G520400|PF02458.8_Transferase_Family
group_90_B	5	Conservative	TraesAK58CH2B01G044200|PF02458.8_Transferase_Family,TraesAK58CH2B01G044700|PF02458.8_Transferase_Family,TraesAK58CH2B01G515100|PF02458.8_Transferase_Family,TraesAK58CH4B01G351400|PF02458.8_Transferase_Family,TraesAK58CH2B01G051700|PF02458.8_Transferase_Family
group_90_D	5	Conservative	TraesAK58CH2D01G038100|PF02458.8_Transferase_Family,TraesAK58CH2D01G038400|PF02458.8_Transferase_Family,TraesAK58CH2D01G537500|PF02458.8_Transferase_Family,TraesAK58CH2D01G046400|PF02458.8_Transferase_Family,TraesAK58CH4D01G374300|PF02458.8_Transferase_Family
group_91_A	3	Conservative	TraesAK58CH2A01G372400|PF00097.18_zf-C3HC4_Domain|PF00092.21_VWA_Domain,TraesAK58CH5A01G527600|PF00097.18_zf-C3HC4_Domain|PF00092.21_VWA_Domain,TraesAK58CH1A01G155300|PF00097.18_zf-C3HC4_Domain|PF00092.21_VWA_Domain
group_91_B	3	Divergent	TraesAK58CH1B01G136100|PF00097.18_zf-C3HC4_Domain|PF00092.21_VWA_Domain,TraesAK58CH2B01G400500|PF00097.18_zf-C3HC4_Domain|PF00092.21_VWA_Domain,TraesAK58CH4B01G360100|PF00092.21_VWA_Domain
group_91_D	3	Divergent	TraesAK58CH1D01G166800|PF00097.18_zf-C3HC4_Domain|PF00092.21_VWA_Domain,TraesAK58CH2D01G409900|PF00097.18_zf-C3HC4_Domain|PF00092.21_VWA_Domain,TraesAK58CH4D01G384600|PF00092.21_VWA_Domain
group_92_A	5	Divergent	TraesAK58CH2A01G496000|PF01504.11_PIP5K_Family|PF02493.13_MORN_Repeat,TraesAK58CH4A01G273600|PF01504.11_PIP5K_Family|PF02493.13_MORN_Repeat,TraesAK58CH6A01G410900|PF01504.11_PIP5K_Family|PF02493.13_MORN_Repeat,TraesAK58CH4A01G276600|PF01504.11_PIP5K_Family|PF02493.13_MORN_Repeat,TraesAK58CH4A01G087200|PF01504.11_PIP5K_Family
group_92_B	5	Divergent	TraesAK58CH2B01G529700|PF01504.11_PIP5K_Family|PF02493.13_MORN_Repeat,TraesAK58CH4B01G043200|PF01504.11_PIP5K_Family|PF02493.13_MORN_Repeat,TraesAK58CH6B01G491600|PF01504.11_PIP5K_Family|PF02493.13_MORN_Repeat,TraesAK58CH4B01G046400|PF01504.11_PIP5K_Family|PF02493.13_MORN_Repeat,TraesAK58CH4B01G228900|PF01504.11_PIP5K_Family
group_92_D	5	Divergent	TraesAK58CH2D01G549800|PF01504.11_PIP5K_Family|PF02493.13_MORN_Repeat,TraesAK58CH4D01G041900|PF01504.11_PIP5K_Family|PF02493.13_MORN_Repeat,TraesAK58CH4D01G045600|PF01504.11_PIP5K_Family|PF02493.13_MORN_Repeat,TraesAK58CH6D01G507400|PF01504.11_PIP5K_Family|PF02493.13_MORN_Repeat,TraesAK58CH4D01G247400|PF01504.11_PIP5K_Family
group_94_A	3	Conservative	TraesAK58CH4A01G012800|PF08100.4_Dimerisation_Domain|PF00891.11_Methyltransf_2_Family,TraesAK58CH5A01G537100|PF08100.4_Dimerisation_Domain|PF00891.11_Methyltransf_2_Family,TraesAK58CH6A01G395200|PF08100.4_Dimerisation_Domain|PF00891.11_Methyltransf_2_Family
group_94_B	3	Conservative	TraesAK58CH4B01G304400|PF08100.4_Dimerisation_Domain|PF00891.11_Methyltransf_2_Family,TraesAK58CH4B01G370300|PF08100.4_Dimerisation_Domain|PF00891.11_Methyltransf_2_Family,TraesAK58CH6B01G475200|PF08100.4_Dimerisation_Domain|PF00891.11_Methyltransf_2_Family
group_94_D	3	Conservative	TraesAK58CH4D01G327800|PF08100.4_Dimerisation_Domain|PF00891.11_Methyltransf_2_Family,TraesAK58CH4D01G393500|PF08100.4_Dimerisation_Domain|PF00891.11_Methyltransf_2_Family,TraesAK58CH6D01G490400|PF08100.4_Dimerisation_Domain|PF00891.11_Methyltransf_2_Family
group_95_A	4	Conservative	TraesAK58CH5A01G251500|PF00450.15_Peptidase_S10_Domain,TraesAK58CH5A01G250000|PF00450.15_Peptidase_S10_Domain,TraesAK58CH5A01G250800|PF00450.15_Peptidase_S10_Domain,TraesAK58CH5A01G251100|PF00450.15_Peptidase_S10_Domain
group_95_B	4	Conservative	TraesAK58CH5B01G241800|PF00450.15_Peptidase_S10_Domain,TraesAK58CH5B01G242800|PF00450.15_Peptidase_S10_Domain,TraesAK58CH5B01G242900|PF00450.15_Peptidase_S10_Domain,TraesAK58CH5B01G242400|PF00450.15_Peptidase_S10_Domain
group_95_D	4	Conservative	TraesAK58CH5D01G280600|PF00450.15_Peptidase_S10_Domain,TraesAK58CH5D01G281400|PF00450.15_Peptidase_S10_Domain,TraesAK58CH5D01G281600|PF00450.15_Peptidase_S10_Domain,TraesAK58CH5D01G281800|PF00450.15_Peptidase_S10_Domain
group_96_A	7	Conservative	TraesAK58CH3A01G188300|PF07690.9_MFS_1_Family,TraesAK58CH3A01G189000|PF07690.9_MFS_1_Family,TraesAK58CH4A01G185200|PF07690.9_MFS_1_Family,TraesAK58CH4A01G216300|PF07690.9_MFS_1_Family,TraesAK58CH5A01G514200|PF07690.9_MFS_1_Family,TraesAK58CH4A01G185300|PF07690.9_MFS_1_Family,TraesAK58CH4A01G249600|PF07690.9_MFS_1_Family
group_96_B	7	Conservative	TraesAK58CH3B01G224800|PF07690.9_MFS_1_Family,TraesAK58CH3B01G225400|PF07690.9_MFS_1_Family,TraesAK58CH4B01G105400|PF07690.9_MFS_1_Family,TraesAK58CH4B01G140300|PF07690.9_MFS_1_Family,TraesAK58CH4B01G343800|PF07690.9_MFS_1_Family,TraesAK58CH4B01G072800|PF07690.9_MFS_1_Family,TraesAK58CH4B01G140100|PF07690.9_MFS_1_Family
group_96_D	7	Conservative	TraesAK58CH3D01G215100|PF07690.9_MFS_1_Family,TraesAK58CH3D01G215800|PF07690.9_MFS_1_Family,TraesAK58CH4D01G107200|PF07690.9_MFS_1_Family,TraesAK58CH4D01G142100|PF07690.9_MFS_1_Family,TraesAK58CH4D01G367300|PF07690.9_MFS_1_Family,TraesAK58CH4D01G075400|PF07690.9_MFS_1_Family,TraesAK58CH4D01G142000|PF07690.9_MFS_1_Family
group_99_A	6	Conservative	TraesAK58CH3A01G522400|PF00535.19_Glycos_transf_2_Family,TraesAK58CH6A01G099500|PF00535.19_Glycos_transf_2_Family,TraesAK58CH6A01G165400|PF00535.19_Glycos_transf_2_Family,TraesAK58CH7A01G409500|PF00535.19_Glycos_transf_2_Family,TraesAK58CH7A01G409700|PF00535.19_Glycos_transf_2_Family,TraesAK58CH2A01G164700|PF00535.19_Glycos_transf_2_Family
group_99_B	6	Conservative	TraesAK58CH6B01G229600|PF00535.19_Glycos_transf_2_Family,TraesAK58CH7B01G323600|PF00535.19_Glycos_transf_2_Family,TraesAK58CH7B01G323800|PF00535.19_Glycos_transf_2_Family,TraesAK58CH2B01G188500|PF00535.19_Glycos_transf_2_Family,TraesAK58CH3B01G602600|PF00535.19_Glycos_transf_2_Family,TraesAK58CH6B01G166300|PF00535.19_Glycos_transf_2_Family
group_99_D	6	Conservative	TraesAK58CH2D01G190300|PF00535.19_Glycos_transf_2_Family,TraesAK58CH3D01G561500|PF00535.19_Glycos_transf_2_Family,TraesAK58CH6D01G153400|PF00535.19_Glycos_transf_2_Family,TraesAK58CH6D01G227900|PF00535.19_Glycos_transf_2_Family,TraesAK58CH7D01G449200|PF00535.19_Glycos_transf_2_Family,TraesAK58CH7D01G449500|PF00535.19_Glycos_transf_2_Family
group_101_A	3	Divergent	TraesAK58CH2A01G400100|PF08244.5_Glyco_hydro_32C_Domain|PF00251.13_Glyco_hydro_32N_Domain,TraesAK58CH6A01G019900|PF11837.1_DUF3357_Family|PF08244.5_Glyco_hydro_32C_Domain|PF00251.13_Glyco_hydro_32N_Domain,TraesAK58CH6A01G020000|PF11837.1_DUF3357_Family|PF08244.5_Glyco_hydro_32C_Domain|PF00251.13_Glyco_hydro_32N_Domain
group_101_B	3	Divergent	TraesAK58CH2B01G424900|PF08244.5_Glyco_hydro_32C_Domain|PF00251.13_Glyco_hydro_32N_Domain,TraesAK58CH6B01G029900|PF11837.1_DUF3357_Family|PF08244.5_Glyco_hydro_32C_Domain|PF00251.13_Glyco_hydro_32N_Domain,TraesAK58CH6B01G030000|PF11837.1_DUF3357_Family|PF08244.5_Glyco_hydro_32C_Domain|PF00251.13_Glyco_hydro_32N_Domain
group_101_D	3	Divergent	TraesAK58CH2D01G438900|PF08244.5_Glyco_hydro_32C_Domain|PF00251.13_Glyco_hydro_32N_Domain,TraesAK58CH6D01G034800|PF11837.1_DUF3357_Family|PF08244.5_Glyco_hydro_32C_Domain|PF00251.13_Glyco_hydro_32N_Domain,TraesAK58CH6D01G035000|PF11837.1_DUF3357_Family|PF08244.5_Glyco_hydro_32C_Domain|PF00251.13_Glyco_hydro_32N_Domain
group_104_A	7	Divergent	TraesAK58CH2A01G540600|PF00027.22_cNMP_binding_Domain|PF00520.24_Ion_trans_Family,TraesAK58CH4A01G214700|PF00027.22_cNMP_binding_Domain|PF00520.24_Ion_trans_Family,TraesAK58CH5A01G367000|PF00027.22_cNMP_binding_Domain|PF00520.24_Ion_trans_Family,TraesAK58CH5A01G381200|PF00027.22_cNMP_binding_Domain|PF00520.24_Ion_trans_Family,TraesAK58CH6A01G219700|PF00027.22_cNMP_binding_Domain,TraesAK58CH6A01G3…
group_104_B	7	Divergent	TraesAK58CH2B01G577100|PF00027.22_cNMP_binding_Domain|PF00520.24_Ion_trans_Family,TraesAK58CH4B01G103600|PF00027.22_cNMP_binding_Domain|PF00520.24_Ion_trans_Family,TraesAK58CH5B01G369000|PF00027.22_cNMP_binding_Domain|PF00520.24_Ion_trans_Family,TraesAK58CH5B01G384100|PF00027.22_cNMP_binding_Domain|PF00520.24_Ion_trans_Family,TraesAK58CH6B01G293200|PF00027.22_cNMP_binding_Domain,TraesAK58CH6B01G4…
group_104_D	7	Divergent	TraesAK58CH2D01G601800|PF00027.22_cNMP_binding_Domain|PF00520.24_Ion_trans_Family,TraesAK58CH4D01G105700|PF00027.22_cNMP_binding_Domain|PF00520.24_Ion_trans_Family,TraesAK58CH5D01G417900|PF00027.22_cNMP_binding_Domain|PF00520.24_Ion_trans_Family,TraesAK58CH5D01G435200|PF00027.22_cNMP_binding_Domain|PF00520.24_Ion_trans_Family,TraesAK58CH6D01G292400|PF00027.22_cNMP_binding_Domain,TraesAK58CH6D01G4…
group_105_A	5	Divergent	TraesAK58CH3A01G321500|PF00271.24_Helicase_C_Family|PF07717.9_DUF1605_Family|PF04408.16_HA2_Domain,TraesAK58CH4A01G123800|PF00271.24_Helicase_C_Family|PF07717.9_DUF1605_Family|PF04408.16_HA2_Domain|PF00270.22_DEAD_Domain,TraesAK58CH7A01G156800|PF00271.24_Helicase_C_Family|PF07717.9_DUF1605_Family|PF04408.16_HA2_Domain|PF00270.22_DEAD_Domain,TraesAK58CH7A01G341500|PF00271.24_Helicase_C_Family|PF07…
group_105_B	5	Divergent	TraesAK58CH4B01G192000|PF00271.24_Helicase_C_Family|PF07717.9_DUF1605_Family|PF04408.16_HA2_Domain|PF00270.22_DEAD_Domain,TraesAK58CH7B01G272500|PF00271.24_Helicase_C_Family|PF07717.9_DUF1605_Family|PF00575.16_S1_Domain|PF04408.16_HA2_Domain|PF00270.22_DEAD_Domain,TraesAK58CH3B01G173200|PF00271.24_Helicase_C_Family|PF07717.9_DUF1605_Family|PF04408.16_HA2_Domain,TraesAK58CH7B01G062700|PF00271.24_H…
group_105_D	5	Divergent	TraesAK58CH3D01G168800|PF00271.24_Helicase_C_Family|PF07717.9_DUF1605_Family|PF04408.16_HA2_Domain,TraesAK58CH4D01G209400|PF00271.24_Helicase_C_Family|PF07717.9_DUF1605_Family|PF04408.16_HA2_Domain|PF00270.22_DEAD_Domain,TraesAK58CH7D01G184400|PF00271.24_Helicase_C_Family|PF07717.9_DUF1605_Family|PF04408.16_HA2_Domain|PF00270.22_DEAD_Domain,TraesAK58CH7D01G397200|PF00271.24_Helicase_C_Family|PF07…
group_106_A	4	Conservative	TraesAK58CH1A01G267600|PF00201.11_UDPGT_Family,TraesAK58CH4A01G392100|PF00201.11_UDPGT_Family,TraesAK58CH6A01G071400|PF00201.11_UDPGT_Family,TraesAK58CH7A01G170000|PF00201.11_UDPGT_Family
group_106_B	4	Conservative	TraesAK58CH1B01G249400|PF00201.11_UDPGT_Family,TraesAK58CH5B01G536700|PF00201.11_UDPGT_Family,TraesAK58CH6B01G133900|PF00201.11_UDPGT_Family,TraesAK58CH7B01G078700|PF00201.11_UDPGT_Family
group_106_D	4	Conservative	TraesAK58CH1D01G293100|PF00201.11_UDPGT_Family,TraesAK58CH5D01G591100|PF00201.11_UDPGT_Family,TraesAK58CH6D01G119200|PF00201.11_UDPGT_Family,TraesAK58CH7D01G202300|PF00201.11_UDPGT_Family
group_107_A	4	Conservative	TraesAK58CH1A01G379800|PF01657.10_DUF26_Family|PF00069.18_Pkinase_Domain,TraesAK58CH5A01G056100|PF01657.10_DUF26_Family|PF00069.18_Pkinase_Domain,TraesAK58CH5A01G514000|PF01657.10_DUF26_Family|PF00069.18_Pkinase_Domain,TraesAK58CH3A01G459100|PF01657.10_DUF26_Family|PF00069.18_Pkinase_Domain
group_107_B	4	Conservative	TraesAK58CH1B01G401500|PF01657.10_DUF26_Family|PF00069.18_Pkinase_Domain,TraesAK58CH4B01G343600|PF01657.10_DUF26_Family|PF00069.18_Pkinase_Domain,TraesAK58CH5B01G065200|PF01657.10_DUF26_Family|PF00069.18_Pkinase_Domain,TraesAK58CH3B01G522400|PF01657.10_DUF26_Family|PF00069.18_Pkinase_Domain
group_107_D	4	Conservative	TraesAK58CH1D01G435400|PF01657.10_DUF26_Family|PF00069.18_Pkinase_Domain,TraesAK58CH4D01G367200|PF01657.10_DUF26_Family|PF00069.18_Pkinase_Domain,TraesAK58CH5D01G076200|PF01657.10_DUF26_Family|PF00069.18_Pkinase_Domain,TraesAK58CH3D01G489800|PF01657.10_DUF26_Family|PF00069.18_Pkinase_Domain
group_108_A	2	Conservative	TraesAK58CH2A01G142800|PF01397.14_Terpene_synth_Domain|PF03936.9_Terpene_synth_C_Domain,TraesAK58CH2A01G143400|PF01397.14_Terpene_synth_Domain|PF03936.9_Terpene_synth_C_Domain
group_108_B	2	Conservative	TraesAK58CH2B01G164900|PF01397.14_Terpene_synth_Domain|PF03936.9_Terpene_synth_C_Domain,TraesAK58CH2B01G165400|PF01397.14_Terpene_synth_Domain|PF03936.9_Terpene_synth_C_Domain
group_108_D	2	Conservative	TraesAK58CH2D01G163600|PF01397.14_Terpene_synth_Domain|PF03936.9_Terpene_synth_C_Domain,TraesAK58CH2D01G164600|PF01397.14_Terpene_synth_Domain|PF03936.9_Terpene_synth_C_Domain
group_109_A	7	Conservative	TraesAK58CH1A01G438900|PF03595.10_C4dic_mal_tran_Family,TraesAK58CH1A01G439100|PF03595.10_C4dic_mal_tran_Family,TraesAK58CH1A01G439200|PF03595.10_C4dic_mal_tran_Family,TraesAK58CH1A01G439600|PF03595.10_C4dic_mal_tran_Family,TraesAK58CH3A01G026100|PF03595.10_C4dic_mal_tran_Family,TraesAK58CH3A01G156000|PF03595.10_C4dic_mal_tran_Family,TraesAK58CH3A01G234100|PF03595.10_C4dic_mal_tran_Family
group_109_B	7	Conservative	TraesAK58CH1B01G443200|PF03595.10_C4dic_mal_tran_Family,TraesAK58CH1B01G443300|PF03595.10_C4dic_mal_tran_Family,TraesAK58CH1B01G443600|PF03595.10_C4dic_mal_tran_Family,TraesAK58CH3B01G018100|PF03595.10_C4dic_mal_tran_Family,TraesAK58CH3B01G186500|PF03595.10_C4dic_mal_tran_Family,TraesAK58CH3B01G266500|PF03595.10_C4dic_mal_tran_Family,TraesAK58CH1B01G443100|PF03595.10_C4dic_mal_tran_Family
group_109_D	7	Conservative	TraesAK58CH1D01G483600|PF03595.10_C4dic_mal_tran_Family,TraesAK58CH1D01G483800|PF03595.10_C4dic_mal_tran_Family,TraesAK58CH1D01G483900|PF03595.10_C4dic_mal_tran_Family,TraesAK58CH1D01G484300|PF03595.10_C4dic_mal_tran_Family,TraesAK58CH3D01G181500|PF03595.10_C4dic_mal_tran_Family,TraesAK58CH3D01G260400|PF03595.10_C4dic_mal_tran_Family,TraesAK58CH3D01G019600|PF03595.10_C4dic_mal_tran_Family
group_110_A	3	Conservative	TraesAK58CH1A01G229200|PF00004.22_AAA_Family|PF02933.10_CDC48_2_Domain|PF02359.11_CDC48_N_Domain,TraesAK58CH4A01G035500|PF00004.22_AAA_Family|PF02933.10_CDC48_2_Domain|PF02359.11_CDC48_N_Domain,TraesAK58CH4A01G035700|PF00004.22_AAA_Family|PF02933.10_CDC48_2_Domain|PF02359.11_CDC48_N_Domain
group_110_B	3	Conservative	TraesAK58CH1B01G210700|PF00004.22_AAA_Family|PF02933.10_CDC48_2_Domain|PF02359.11_CDC48_N_Domain,TraesAK58CH4B01G280200|PF00004.22_AAA_Family|PF02933.10_CDC48_2_Domain|PF02359.11_CDC48_N_Domain,TraesAK58CH4B01G280300|PF00004.22_AAA_Family|PF02933.10_CDC48_2_Domain|PF02359.11_CDC48_N_Domain
group_110_D	3	Conservative	TraesAK58CH1D01G252800|PF00004.22_AAA_Family|PF02933.10_CDC48_2_Domain|PF02359.11_CDC48_N_Domain,TraesAK58CH4D01G302900|PF00004.22_AAA_Family|PF02933.10_CDC48_2_Domain|PF02359.11_CDC48_N_Domain,TraesAK58CH4D01G303200|PF00004.22_AAA_Family|PF02933.10_CDC48_2_Domain|PF02359.11_CDC48_N_Domain
group_111_A	11	Divergent	TraesAK58CH1A01G317700|PF00689.14_Cation_ATPase_C_Family|PF00702.19_Hydrolase_Domain|PF00122.13_E1-E2_ATPase_Family|PF12515.1_CaATP_NAI_Family|PF00690.19_Cation_ATPase_N_Domain,TraesAK58CH1A01G340200|PF00689.14_Cation_ATPase_C_Family|PF00702.19_Hydrolase_Domain|PF00122.13_E1-E2_ATPase_Family|PF00690.19_Cation_ATPase_N_Domain,TraesAK58CH2A01G448600|PF00689.14_Cation_ATPase_C_Family|PF00702.19_Hydr…
group_111_B	11	Divergent	TraesAK58CH1B01G304400|PF00689.14_Cation_ATPase_C_Family|PF00702.19_Hydrolase_Domain|PF00122.13_E1-E2_ATPase_Family|PF12515.1_CaATP_NAI_Family|PF00690.19_Cation_ATPase_N_Domain,TraesAK58CH1B01G329100|PF00689.14_Cation_ATPase_C_Family|PF00702.19_Hydrolase_Domain|PF00122.13_E1-E2_ATPase_Family|PF00690.19_Cation_ATPase_N_Domain,TraesAK58CH2B01G478200|PF00689.14_Cation_ATPase_C_Family|PF00702.19_Hydr…
group_111_D	11	Divergent	TraesAK58CH1D01G349700|PF00689.14_Cation_ATPase_C_Family|PF00702.19_Hydrolase_Domain|PF00122.13_E1-E2_ATPase_Family|PF12515.1_CaATP_NAI_Family|PF00690.19_Cation_ATPase_N_Domain,TraesAK58CH1D01G375000|PF00689.14_Cation_ATPase_C_Family|PF00702.19_Hydrolase_Domain|PF00122.13_E1-E2_ATPase_Family|PF00690.19_Cation_ATPase_N_Domain,TraesAK58CH2D01G493700|PF00689.14_Cation_ATPase_C_Family|PF00702.19_Hydr…
group_112_A	3	Conservative	TraesAK58CH6A01G104500|PF00432.14_Prenyltrans_Repeat,TraesAK58CH6A01G105400|PF00432.14_Prenyltrans_Repeat,TraesAK58CH7A01G240300|PF00432.14_Prenyltrans_Repeat
group_112_B	3	Conservative	TraesAK58CH6B01G170200|PF00432.14_Prenyltrans_Repeat,TraesAK58CH6B01G170700|PF00432.14_Prenyltrans_Repeat,TraesAK58CH7B01G140100|PF00432.14_Prenyltrans_Repeat
group_112_D	3	Conservative	TraesAK58CH6D01G159500|PF00432.14_Prenyltrans_Repeat,TraesAK58CH7D01G274400|PF00432.14_Prenyltrans_Repeat,TraesAK58CH6D01G160000|PF00432.14_Prenyltrans_Repeat
group_114_A	9	Divergent	TraesAK58CH1A01G170600|PF00612.20_IQ_Motif|PF00063.14_Myosin_head_Domain,TraesAK58CH2A01G214500|PF00612.20_IQ_Motif|PF00063.14_Myosin_head_Domain,TraesAK58CH3A01G220000|PF00612.20_IQ_Motif|PF01843.12_DIL_Family|PF02736.12_Myosin_N_Domain|PF00063.14_Myosin_head_Domain,TraesAK58CH5A01G394100|PF00612.20_IQ_Motif|PF01843.12_DIL_Family|PF00063.14_Myosin_head_Domain,TraesAK58CH6A01G338900|PF00612.20_IQ…
group_114_B	9	Divergent	TraesAK58CH1B01G151200|PF00612.20_IQ_Motif|PF00063.14_Myosin_head_Domain,TraesAK58CH1B01G360800|PF00612.20_IQ_Motif|PF01843.12_DIL_Family|PF02736.12_Myosin_N_Domain|PF00063.14_Myosin_head_Domain,TraesAK58CH2B01G239800|PF00612.20_IQ_Motif|PF00063.14_Myosin_head_Domain,TraesAK58CH3B01G251300|PF00612.20_IQ_Motif|PF01843.12_DIL_Family|PF02736.12_Myosin_N_Domain|PF00063.14_Myosin_head_Domain,TraesAK58…
group_114_D	9	Divergent	TraesAK58CH1D01G184400|PF00612.20_IQ_Motif|PF00063.14_Myosin_head_Domain,TraesAK58CH2D01G243000|PF00612.20_IQ_Motif|PF00063.14_Myosin_head_Domain,TraesAK58CH3D01G243600|PF00612.20_IQ_Motif|PF01843.12_DIL_Family|PF02736.12_Myosin_N_Domain|PF00063.14_Myosin_head_Domain,TraesAK58CH3D01G281900|PF00612.20_IQ_Motif|PF01843.12_DIL_Family|PF02736.12_Myosin_N_Domain|PF00063.14_Myosin_head_Domain,TraesAK58…
group_115_A	9	Divergent	TraesAK58CH1A01G273400|PF01301.12_Glyco_hydro_35_Family|PF02140.11_Gal_Lectin_Family,TraesAK58CH3A01G398100|PF01301.12_Glyco_hydro_35_Family|PF02140.11_Gal_Lectin_Family,TraesAK58CH3A01G398200|PF02837.11_Glyco_hydro_2_N_Domain|PF01301.12_Glyco_hydro_35_Family|PF02140.11_Gal_Lectin_Family,TraesAK58CH4A01G023600|PF01301.12_Glyco_hydro_35_Family|PF02140.11_Gal_Lectin_Family,TraesAK58CH4A01G084600|PF…
group_115_B	9	Divergent	TraesAK58CH3B01G453800|PF02837.11_Glyco_hydro_2_N_Domain|PF01301.12_Glyco_hydro_35_Family|PF02140.11_Gal_Lectin_Family,TraesAK58CH4B01G232100|PF01301.12_Glyco_hydro_35_Family|PF02140.11_Gal_Lectin_Family,TraesAK58CH4B01G293000|PF01301.12_Glyco_hydro_35_Family|PF02140.11_Gal_Lectin_Family,TraesAK58CH5B01G147500|PF01301.12_Glyco_hydro_35_Family|PF02140.11_Gal_Lectin_Family,TraesAK58CH5B01G338000|PF…
group_115_D	9	Divergent	TraesAK58CH3D01G423500|PF02837.11_Glyco_hydro_2_N_Domain|PF01301.12_Glyco_hydro_35_Family|PF02140.11_Gal_Lectin_Family,TraesAK58CH4D01G251300|PF01301.12_Glyco_hydro_35_Family|PF02140.11_Gal_Lectin_Family,TraesAK58CH4D01G315600|PF01301.12_Glyco_hydro_35_Family|PF02140.11_Gal_Lectin_Family,TraesAK58CH5D01G169300|PF01301.12_Glyco_hydro_35_Family|PF02140.11_Gal_Lectin_Family,TraesAK58CH5D01G380300|PF…
group_120_A	4	Conservative	TraesAK58CH4A01G003300|PF02458.8_Transferase_Family,TraesAK58CH4A01G003400|PF02458.8_Transferase_Family,TraesAK58CH4A01G003500|PF02458.8_Transferase_Family,TraesAK58CH6A01G292500|PF02458.8_Transferase_Family
group_120_B	4	Conservative	TraesAK58CH4B01G315100|PF02458.8_Transferase_Family,TraesAK58CH4B01G315200|PF02458.8_Transferase_Family,TraesAK58CH4B01G315300|PF02458.8_Transferase_Family,TraesAK58CH6B01G360000|PF02458.8_Transferase_Family
group_120_D	4	Conservative	TraesAK58CH4D01G339500|PF02458.8_Transferase_Family,TraesAK58CH4D01G339600|PF02458.8_Transferase_Family,TraesAK58CH4D01G339700|PF02458.8_Transferase_Family,TraesAK58CH6D01G359900|PF02458.8_Transferase_Family
group_121_A	9	Conservative	TraesAK58CH2A01G408000|PF00069.18_Pkinase_Domain,TraesAK58CH3A01G161600|PF00069.18_Pkinase_Domain,TraesAK58CH5A01G173500|PF00069.18_Pkinase_Domain,TraesAK58CH5A01G259600|PF00069.18_Pkinase_Domain,TraesAK58CH5A01G461400|PF00069.18_Pkinase_Domain,TraesAK58CH7A01G189600|PF00069.18_Pkinase_Domain,TraesAK58CH1A01G225500|PF00069.18_Pkinase_Domain,TraesAK58CH6A01G242200|PF00069.18_Pkinase_Domain,TraesAK…
group_121_B	9	Conservative	TraesAK58CH3B01G191600|PF00069.18_Pkinase_Domain,TraesAK58CH5B01G173300|PF00069.18_Pkinase_Domain,TraesAK58CH5B01G468700|PF00069.18_Pkinase_Domain,TraesAK58CH2B01G433800|PF00069.18_Pkinase_Domain,TraesAK58CH1B01G207000|PF00069.18_Pkinase_Domain,TraesAK58CH5B01G253300|PF00069.18_Pkinase_Domain,TraesAK58CH6B01G317000|PF00069.18_Pkinase_Domain,TraesAK58CH7B01G130400|PF00069.18_Pkinase_Domain,TraesAK…
group_121_D	9	Conservative	TraesAK58CH3D01G186700|PF00069.18_Pkinase_Domain,TraesAK58CH5D01G196800|PF00069.18_Pkinase_Domain,TraesAK58CH5D01G519400|PF00069.18_Pkinase_Domain,TraesAK58CH1D01G249100|PF00069.18_Pkinase_Domain,TraesAK58CH2D01G448300|PF00069.18_Pkinase_Domain,TraesAK58CH5D01G293200|PF00069.18_Pkinase_Domain,TraesAK58CH6D01G305000|PF00069.18_Pkinase_Domain,TraesAK58CH7D01G256600|PF00069.18_Pkinase_Domain,TraesAK…
group_122_A	6	Conservative	TraesAK58CH1A01G391300|PF00149.21_Metallophos_Domain,TraesAK58CH4A01G058800|PF00149.21_Metallophos_Domain,TraesAK58CH5A01G086500|PF00149.21_Metallophos_Domain,TraesAK58CH5A01G293400|PF00149.21_Metallophos_Domain,TraesAK58CH5A01G531700|PF00149.21_Metallophos_Domain,TraesAK58CH7A01G265500|PF00149.21_Metallophos_Domain
group_122_B	6	Conservative	TraesAK58CH1B01G408600|PF00149.21_Metallophos_Domain,TraesAK58CH4B01G259100|PF00149.21_Metallophos_Domain,TraesAK58CH4B01G364800|PF00149.21_Metallophos_Domain,TraesAK58CH5B01G084400|PF00149.21_Metallophos_Domain,TraesAK58CH5B01G290400|PF00149.21_Metallophos_Domain,TraesAK58CH7B01G179600|PF00149.21_Metallophos_Domain
group_122_D	6	Conservative	TraesAK58CH1D01G448600|PF00149.21_Metallophos_Domain,TraesAK58CH4D01G278900|PF00149.21_Metallophos_Domain,TraesAK58CH4D01G389400|PF00149.21_Metallophos_Domain,TraesAK58CH5D01G106300|PF00149.21_Metallophos_Domain,TraesAK58CH5D01G328900|PF00149.21_Metallophos_Domain,TraesAK58CH7D01G304800|PF00149.21_Metallophos_Domain
group_125_A	4	Conservative	TraesAK58CH2A01G051300|PF00450.15_Peptidase_S10_Domain,TraesAK58CH2A01G427700|PF00450.15_Peptidase_S10_Domain,TraesAK58CH3A01G341000|PF00450.15_Peptidase_S10_Domain,TraesAK58CH5A01G271400|PF00450.15_Peptidase_S10_Domain
group_125_B	4	Conservative	TraesAK58CH2B01G055200|PF00450.15_Peptidase_S10_Domain,TraesAK58CH2B01G453000|PF00450.15_Peptidase_S10_Domain,TraesAK58CH3B01G388700|PF00450.15_Peptidase_S10_Domain,TraesAK58CH5B01G265100|PF00450.15_Peptidase_S10_Domain
group_125_D	4	Conservative	TraesAK58CH2D01G049200|PF00450.15_Peptidase_S10_Domain,TraesAK58CH2D01G469100|PF00450.15_Peptidase_S10_Domain,TraesAK58CH3D01G361800|PF00450.15_Peptidase_S10_Domain,TraesAK58CH5D01G305400|PF00450.15_Peptidase_S10_Domain
group_126_A	7	Conservative	TraesAK58CH2A01G077600|PF00743.12_FMO-like_Family,TraesAK58CH2A01G077700|PF00743.12_FMO-like_Family,TraesAK58CH5A01G188300|PF00743.12_FMO-like_Family,TraesAK58CH5A01G355200|PF00743.12_FMO-like_Family,TraesAK58CH5A01G355500|PF00743.12_FMO-like_Family,TraesAK58CH7A01G584300|PF00743.12_FMO-like_Family,TraesAK58CH5A01G356400|PF00743.12_FMO-like_Family
group_126_B	7	Conservative	TraesAK58CH2B01G085300|PF00743.12_FMO-like_Family,TraesAK58CH2B01G085500|PF00743.12_FMO-like_Family,TraesAK58CH5B01G188400|PF00743.12_FMO-like_Family,TraesAK58CH5B01G355500|PF00743.12_FMO-like_Family,TraesAK58CH5B01G355900|PF00743.12_FMO-like_Family,TraesAK58CH7B01G517900|PF00743.12_FMO-like_Family,TraesAK58CH5B01G357000|PF00743.12_FMO-like_Family
group_126_D	7	Conservative	TraesAK58CH2D01G079500|PF00743.12_FMO-like_Family,TraesAK58CH2D01G079700|PF00743.12_FMO-like_Family,TraesAK58CH5D01G212800|PF00743.12_FMO-like_Family,TraesAK58CH5D01G401900|PF00743.12_FMO-like_Family,TraesAK58CH5D01G402100|PF00743.12_FMO-like_Family,TraesAK58CH7D01G638300|PF00743.12_FMO-like_Family,TraesAK58CH5D01G403700|PF00743.12_FMO-like_Family
group_127_A	8	Conservative	TraesAK58CH7A01G307600|PF00394.15_Cu-oxidase_Domain|PF07731.7_Cu-oxidase_2_Domain|PF07732.8_Cu-oxidase_3_Domain,TraesAK58CH1A01G309100|PF00394.15_Cu-oxidase_Domain|PF07731.7_Cu-oxidase_2_Domain|PF07732.8_Cu-oxidase_3_Domain,TraesAK58CH2A01G235900|PF00394.15_Cu-oxidase_Domain|PF07731.7_Cu-oxidase_2_Domain|PF07732.8_Cu-oxidase_3_Domain,TraesAK58CH2A01G421000|PF00394.15_Cu-oxidase_Domain|PF07731.7_C…
group_127_B	8	Conservative	TraesAK58CH7B01G224500|PF00394.15_Cu-oxidase_Domain|PF07731.7_Cu-oxidase_2_Domain|PF07732.8_Cu-oxidase_3_Domain,TraesAK58CH1B01G294300|PF00394.15_Cu-oxidase_Domain|PF07731.7_Cu-oxidase_2_Domain|PF07732.8_Cu-oxidase_3_Domain,TraesAK58CH2B01G262500|PF00394.15_Cu-oxidase_Domain|PF07731.7_Cu-oxidase_2_Domain|PF07732.8_Cu-oxidase_3_Domain,TraesAK58CH2B01G446100|PF00394.15_Cu-oxidase_Domain|PF07731.7_C…
group_127_D	8	Conservative	TraesAK58CH7D01G345300|PF00394.15_Cu-oxidase_Domain|PF07731.7_Cu-oxidase_2_Domain|PF07732.8_Cu-oxidase_3_Domain,TraesAK58CH1D01G340200|PF00394.15_Cu-oxidase_Domain|PF07731.7_Cu-oxidase_2_Domain|PF07732.8_Cu-oxidase_3_Domain,TraesAK58CH2D01G265700|PF00394.15_Cu-oxidase_Domain|PF07731.7_Cu-oxidase_2_Domain|PF07732.8_Cu-oxidase_3_Domain,TraesAK58CH2D01G462200|PF00394.15_Cu-oxidase_Domain|PF07731.7_C…
group_129_A	4	Conservative	TraesAK58CH5A01G247900|PF00145.10_DNA_methylase_Domain,TraesAK58CH5A01G572500|PF00145.10_DNA_methylase_Domain,TraesAK58CH6A01G341400|PF00145.10_DNA_methylase_Domain,TraesAK58CH4A01G269600|PF00145.10_DNA_methylase_Domain
group_129_B	4	Conservative	TraesAK58CH4B01G051000|PF00145.10_DNA_methylase_Domain,TraesAK58CH4B01G395800|PF00145.10_DNA_methylase_Domain,TraesAK58CH5B01G239600|PF00145.10_DNA_methylase_Domain,TraesAK58CH6B01G411600|PF00145.10_DNA_methylase_Domain
group_129_D	4	Conservative	TraesAK58CH4D01G053400|PF00145.10_DNA_methylase_Domain,TraesAK58CH4D01G428600|PF00145.10_DNA_methylase_Domain,TraesAK58CH5D01G278400|PF00145.10_DNA_methylase_Domain,TraesAK58CH6D01G425200|PF00145.10_DNA_methylase_Domain
group_130_A	5	Conservative	TraesAK58CH1A01G284300|PF00933.14_Glyco_hydro_3_Family|PF01915.15_Glyco_hydro_3_C_Family,TraesAK58CH2A01G580900|PF00933.14_Glyco_hydro_3_Family|PF01915.15_Glyco_hydro_3_C_Family,TraesAK58CH3A01G304300|PF00933.14_Glyco_hydro_3_Family|PF01915.15_Glyco_hydro_3_C_Family,TraesAK58CH5A01G396700|PF00933.14_Glyco_hydro_3_Family|PF01915.15_Glyco_hydro_3_C_Family,TraesAK58CH5A01G396400|PF00933.14_Glyco_hyd…
group_130_B	5	Conservative	TraesAK58CH1B01G265900|PF00933.14_Glyco_hydro_3_Family|PF01915.15_Glyco_hydro_3_C_Family,TraesAK58CH2B01G624600|PF00933.14_Glyco_hydro_3_Family|PF01915.15_Glyco_hydro_3_C_Family,TraesAK58CH3B01G360300|PF00933.14_Glyco_hydro_3_Family|PF01915.15_Glyco_hydro_3_C_Family,TraesAK58CH5B01G401700|PF00933.14_Glyco_hydro_3_Family|PF01915.15_Glyco_hydro_3_C_Family,TraesAK58CH5B01G402300|PF00933.14_Glyco_hyd…
group_130_D	5	Conservative	TraesAK58CH1D01G310700|PF00933.14_Glyco_hydro_3_Family|PF01915.15_Glyco_hydro_3_C_Family,TraesAK58CH2D01G687400|PF00933.14_Glyco_hydro_3_Family|PF01915.15_Glyco_hydro_3_C_Family,TraesAK58CH3D01G344600|PF00933.14_Glyco_hydro_3_Family|PF01915.15_Glyco_hydro_3_C_Family,TraesAK58CH5D01G451700|PF00933.14_Glyco_hydro_3_Family|PF01915.15_Glyco_hydro_3_C_Family,TraesAK58CH5D01G452200|PF00933.14_Glyco_hyd…
group_131_A	9	Conservative	TraesAK58CH1A01G304700|PF00069.18_Pkinase_Domain|PF03822.7_NAF_Domain,TraesAK58CH2A01G115400|PF00069.18_Pkinase_Domain|PF03822.7_NAF_Domain,TraesAK58CH3A01G357500|PF00069.18_Pkinase_Domain|PF03822.7_NAF_Domain,TraesAK58CH4A01G192300|PF00069.18_Pkinase_Domain|PF03822.7_NAF_Domain,TraesAK58CH5A01G152000|PF00069.18_Pkinase_Domain|PF03822.7_NAF_Domain,TraesAK58CH6A01G129400|PF00069.18_Pkinase_Domain|…
group_131_B	9	Conservative	TraesAK58CH1B01G288400|PF00069.18_Pkinase_Domain|PF03822.7_NAF_Domain,TraesAK58CH2B01G126700|PF00069.18_Pkinase_Domain|PF03822.7_NAF_Domain,TraesAK58CH3B01G176800|PF00069.18_Pkinase_Domain|PF03822.7_NAF_Domain,TraesAK58CH3B01G412200|PF00069.18_Pkinase_Domain|PF03822.7_NAF_Domain,TraesAK58CH4B01G130000|PF00069.18_Pkinase_Domain|PF03822.7_NAF_Domain,TraesAK58CH5B01G151900|PF00069.18_Pkinase_Domain|…
group_131_D	9	Conservative	TraesAK58CH1D01G334300|PF00069.18_Pkinase_Domain|PF03822.7_NAF_Domain,TraesAK58CH2D01G127900|PF00069.18_Pkinase_Domain|PF03822.7_NAF_Domain,TraesAK58CH3D01G173100|PF00069.18_Pkinase_Domain|PF03822.7_NAF_Domain,TraesAK58CH3D01G379100|PF00069.18_Pkinase_Domain|PF03822.7_NAF_Domain,TraesAK58CH4D01G134400|PF00069.18_Pkinase_Domain|PF03822.7_NAF_Domain,TraesAK58CH5D01G164700|PF00069.18_Pkinase_Domain|…
group_132_A	5	Conservative	TraesAK58CH2A01G159800|PF00067.15_p450_Domain,TraesAK58CH2A01G159900|PF00067.15_p450_Domain,TraesAK58CH5A01G499800|PF00067.15_p450_Domain,TraesAK58CH7A01G155100|PF00067.15_p450_Domain,TraesAK58CH2A01G132600|PF00067.15_p450_Domain
group_132_B	5	Conservative	TraesAK58CH2B01G153400|PF00067.15_p450_Domain,TraesAK58CH2B01G183000|PF00067.15_p450_Domain,TraesAK58CH2B01G183100|PF00067.15_p450_Domain,TraesAK58CH5B01G514000|PF00067.15_p450_Domain,TraesAK58CH7B01G061100|PF00067.15_p450_Domain
group_132_D	5	Conservative	TraesAK58CH2D01G184700|PF00067.15_p450_Domain,TraesAK58CH2D01G184800|PF00067.15_p450_Domain,TraesAK58CH5D01G568300|PF00067.15_p450_Domain,TraesAK58CH7D01G182300|PF00067.15_p450_Domain,TraesAK58CH2D01G152300|PF00067.15_p450_Domain
group_133_A	5	Conservative	TraesAK58CH2A01G381100|PF00067.15_p450_Domain,TraesAK58CH2A01G415000|PF00067.15_p450_Domain,TraesAK58CH2A01G415100|PF00067.15_p450_Domain,TraesAK58CH2A01G415200|PF00067.15_p450_Domain,TraesAK58CH6A01G255300|PF00067.15_p450_Domain
group_133_B	5	Conservative	TraesAK58CH2B01G407400|PF00067.15_p450_Domain,TraesAK58CH2B01G441200|PF00067.15_p450_Domain,TraesAK58CH2B01G441300|PF00067.15_p450_Domain,TraesAK58CH2B01G441400|PF00067.15_p450_Domain,TraesAK58CH6B01G304200|PF00067.15_p450_Domain
group_133_D	5	Conservative	TraesAK58CH2D01G418600|PF00067.15_p450_Domain,TraesAK58CH2D01G456700|PF00067.15_p450_Domain,TraesAK58CH2D01G456600|PF00067.15_p450_Domain,TraesAK58CH2D01G456800|PF00067.15_p450_Domain,TraesAK58CH6D01G317200|PF00067.15_p450_Domain
group_134_A	5	Conservative	TraesAK58CH2A01G461200|PF03169.8_OPT_Family,TraesAK58CH5A01G095800|PF03169.8_OPT_Family,TraesAK58CH5A01G398500|PF03169.8_OPT_Family,TraesAK58CH6A01G265800|PF03169.8_OPT_Family,TraesAK58CH6A01G265600|PF03169.8_OPT_Family
group_134_B	5	Conservative	TraesAK58CH2B01G490500|PF03169.8_OPT_Family,TraesAK58CH5B01G099900|PF03169.8_OPT_Family,TraesAK58CH6B01G329300|PF03169.8_OPT_Family,TraesAK58CH5B01G403700|PF03169.8_OPT_Family,TraesAK58CH6B01G329400|PF03169.8_OPT_Family
group_134_D	5	Conservative	TraesAK58CH2D01G509000|PF03169.8_OPT_Family,TraesAK58CH5D01G121100|PF03169.8_OPT_Family,TraesAK58CH5D01G454000|PF03169.8_OPT_Family,TraesAK58CH6D01G330000|PF03169.8_OPT_Family,TraesAK58CH6D01G330200|PF03169.8_OPT_Family
group_135_A	7	Divergent	TraesAK58CH4A01G129100|PF00702.19_Hydrolase_Domain|PF00122.13_E1-E2_ATPase_Family,TraesAK58CH4A01G133700|PF00702.19_Hydrolase_Domain|PF00122.13_E1-E2_ATPase_Family,TraesAK58CH7A01G238900|PF00122.13_E1-E2_ATPase_Family,TraesAK58CH7A01G368500|PF00702.19_Hydrolase_Domain|PF00122.13_E1-E2_ATPase_Family,TraesAK58CH2A01G213300|PF00702.19_Hydrolase_Domain|PF00122.13_E1-E2_ATPase_Family,TraesAK58CH3A01G1…
group_135_B	7	Divergent	TraesAK58CH3B01G229700|PF00702.19_Hydrolase_Domain|PF00122.13_E1-E2_ATPase_Family,TraesAK58CH4B01G181200|PF00702.19_Hydrolase_Domain|PF00122.13_E1-E2_ATPase_Family,TraesAK58CH4B01G186000|PF00702.19_Hydrolase_Domain|PF00122.13_E1-E2_ATPase_Family,TraesAK58CH7B01G138900|PF00122.13_E1-E2_ATPase_Family,TraesAK58CH7B01G294200|PF00702.19_Hydrolase_Domain|PF00122.13_E1-E2_ATPase_Family,TraesAK58CH2B01G2…
group_135_D	7	Divergent	TraesAK58CH3D01G220600|PF00702.19_Hydrolase_Domain|PF00122.13_E1-E2_ATPase_Family,TraesAK58CH4D01G198600|PF00702.19_Hydrolase_Domain|PF00122.13_E1-E2_ATPase_Family,TraesAK58CH4D01G203400|PF00702.19_Hydrolase_Domain|PF00122.13_E1-E2_ATPase_Family,TraesAK58CH7D01G272900|PF00122.13_E1-E2_ATPase_Family,TraesAK58CH7D01G419000|PF00702.19_Hydrolase_Domain|PF00122.13_E1-E2_ATPase_Family,TraesAK58CH2D01G2…
group_136_A	5	Divergent	TraesAK58CH1A01G073800|PF03810.12_IBN_N_Domain|PF02985.15_HEAT_Repeat,TraesAK58CH1A01G229900|PF03810.12_IBN_N_Domain|PF02985.15_HEAT_Repeat,TraesAK58CH4A01G111000|PF03810.12_IBN_N_Domain,TraesAK58CH5A01G081700|PF03810.12_IBN_N_Domain|PF02985.15_HEAT_Repeat,TraesAK58CH5A01G086700|PF03810.12_IBN_N_Domain|PF02985.15_HEAT_Repeat
group_136_B	5	Divergent	TraesAK58CH1B01G053000|PF03810.12_IBN_N_Domain|PF02985.15_HEAT_Repeat,TraesAK58CH1B01G211700|PF03810.12_IBN_N_Domain|PF02985.15_HEAT_Repeat,TraesAK58CH4B01G205400|PF03810.12_IBN_N_Domain,TraesAK58CH5B01G089500|PF03810.12_IBN_N_Domain|PF02985.15_HEAT_Repeat,TraesAK58CH5B01G090000|PF03810.12_IBN_N_Domain|PF02985.15_HEAT_Repeat
group_136_D	5	Divergent	TraesAK58CH1D01G076900|PF03810.12_IBN_N_Domain|PF02985.15_HEAT_Repeat,TraesAK58CH1D01G253400|PF03810.12_IBN_N_Domain|PF02985.15_HEAT_Repeat,TraesAK58CH4D01G222300|PF03810.12_IBN_N_Domain,TraesAK58CH5D01G110700|PF03810.12_IBN_N_Domain|PF02985.15_HEAT_Repeat,TraesAK58CH5D01G111100|PF03810.12_IBN_N_Domain|PF02985.15_HEAT_Repeat
group_137_A	2	Conservative	TraesAK58CH1A01G172600|PF01061.17_ABC2_membrane_Family|PF00005.20_ABC_tran_Domain,TraesAK58CH2A01G387600|PF01061.17_ABC2_membrane_Family|PF00005.20_ABC_tran_Domain
group_137_B	2	Conservative	TraesAK58CH1B01G153000|PF01061.17_ABC2_membrane_Family|PF00005.20_ABC_tran_Domain,TraesAK58CH2B01G413200|PF01061.17_ABC2_membrane_Family|PF00005.20_ABC_tran_Domain
group_137_D	2	Conservative	TraesAK58CH1D01G186200|PF01061.17_ABC2_membrane_Family|PF00005.20_ABC_tran_Domain,TraesAK58CH2D01G425000|PF01061.17_ABC2_membrane_Family|PF00005.20_ABC_tran_Domain
group_138_A	6	Conservative	TraesAK58CH6A01G320200|PF03254.6_XG_FTase_Family,TraesAK58CH6A01G320500|PF03254.6_XG_FTase_Family,TraesAK58CH6A01G319900|PF03254.6_XG_FTase_Family,TraesAK58CH6A01G320400|PF03254.6_XG_FTase_Family,TraesAK58CH7A01G211400|PF03254.6_XG_FTase_Family,TraesAK58CH7A01G212000|PF03254.6_XG_FTase_Family
group_138_B	6	Conservative	TraesAK58CH6B01G390200|PF03254.6_XG_FTase_Family,TraesAK58CH6B01G389900|PF03254.6_XG_FTase_Family,TraesAK58CH6B01G390400|PF03254.6_XG_FTase_Family,TraesAK58CH6B01G390500|PF03254.6_XG_FTase_Family,TraesAK58CH7B01G080100|PF03254.6_XG_FTase_Family,TraesAK58CH7B01G079600|PF03254.6_XG_FTase_Family
group_138_D	6	Conservative	TraesAK58CH6D01G400900|PF03254.6_XG_FTase_Family,TraesAK58CH6D01G400400|PF03254.6_XG_FTase_Family,TraesAK58CH6D01G401300|PF03254.6_XG_FTase_Family,TraesAK58CH6D01G401500|PF03254.6_XG_FTase_Family,TraesAK58CH7D01G203800|PF03254.6_XG_FTase_Family,TraesAK58CH7D01G203200|PF03254.6_XG_FTase_Family
group_139_A	4	Divergent	TraesAK58CH6A01G270100|PF00201.11_UDPGT_Family,TraesAK58CH7A01G235500|PF00201.11_UDPGT_Family,TraesAK58CH7A01G403300|PF01348.14_Intron_maturas2_Family|PF00078.20_RVT_1_Family,TraesAK58CH7A01G439000|PF00201.11_UDPGT_Family
group_139_B	4	Divergent	TraesAK58CH7B01G341000|PF00201.11_UDPGT_Family,TraesAK58CH6B01G333800|PF00201.11_UDPGT_Family,TraesAK58CH7B01G215000|PF00201.11_UDPGT_Family,TraesAK58CH7B01G320300|PF01348.14_Intron_maturas2_Family|PF00078.20_RVT_1_Family
group_139_D	4	Divergent	TraesAK58CH6D01G325700|PF00201.11_UDPGT_Family,TraesAK58CH7D01G468100|PF00201.11_UDPGT_Family,TraesAK58CH7D01G445100|PF01348.14_Intron_maturas2_Family|PF00078.20_RVT_1_Family,TraesAK58CH7D01G266400|PF00201.11_UDPGT_Family
group_140_A	3	Conservative	TraesAK58CH6A01G060000|PF01397.14_Terpene_synth_Domain|PF03936.9_Terpene_synth_C_Domain,TraesAK58CH6A01G060300|PF01397.14_Terpene_synth_Domain|PF03936.9_Terpene_synth_C_Domain,TraesAK58CH6A01G060400|PF01397.14_Terpene_synth_Domain|PF03936.9_Terpene_synth_C_Domain
group_140_B	3	Conservative	TraesAK58CH6B01G118300|PF01397.14_Terpene_synth_Domain|PF03936.9_Terpene_synth_C_Domain,TraesAK58CH6B01G118900|PF01397.14_Terpene_synth_Domain|PF03936.9_Terpene_synth_C_Domain,TraesAK58CH6B01G120400|PF01397.14_Terpene_synth_Domain|PF03936.9_Terpene_synth_C_Domain
group_140_D	3	Conservative	TraesAK58CH6D01G104100|PF01397.14_Terpene_synth_Domain|PF03936.9_Terpene_synth_C_Domain,TraesAK58CH6D01G104700|PF01397.14_Terpene_synth_Domain|PF03936.9_Terpene_synth_C_Domain,TraesAK58CH6D01G104800|PF01397.14_Terpene_synth_Domain|PF03936.9_Terpene_synth_C_Domain
group_141_A	3	Conservative	TraesAK58CH3A01G542400|PF00646.26_F-box_Domain,TraesAK58CH3A01G543600|PF00646.26_F-box_Domain,TraesAK58CH3A01G543100|PF00646.26_F-box_Domain
group_141_B	3	Conservative	TraesAK58CH3B01G630700|PF00646.26_F-box_Domain,TraesAK58CH3B01G631000|PF00646.26_F-box_Domain,TraesAK58CH3B01G631400|PF00646.26_F-box_Domain
group_141_D	3	Conservative	TraesAK58CH3D01G584900|PF00646.26_F-box_Domain,TraesAK58CH3D01G585100|PF00646.26_F-box_Domain,TraesAK58CH3D01G585600|PF00646.26_F-box_Domain
group_143_A	2	Divergent	TraesAK58CH2A01G444600|PF01453.17_B_lectin_Domain|PF00069.18_Pkinase_Domain,TraesAK58CH6A01G406600|PF00954.13_S_locus_glycop_Family|PF08276.4_PAN_2_Family|PF01453.17_B_lectin_Domain|PF00069.18_Pkinase_Domain
group_143_B	2	Divergent	TraesAK58CH2B01G474100|PF01453.17_B_lectin_Domain|PF00069.18_Pkinase_Domain,TraesAK58CH6B01G488500|PF00954.13_S_locus_glycop_Family|PF08276.4_PAN_2_Family|PF01453.17_B_lectin_Domain|PF00069.18_Pkinase_Domain
group_143_D	2	Conservative	TraesAK58CH2D01G489000|PF01453.17_B_lectin_Domain|PF00069.18_Pkinase_Domain,TraesAK58CH6D01G503300|PF01453.17_B_lectin_Domain|PF00069.18_Pkinase_Domain
group_145_A	6	Conservative	TraesAK58CH1A01G362300|PF11443.1_DUF2828_Domain,TraesAK58CH5A01G310900|PF11443.1_DUF2828_Domain,TraesAK58CH6A01G066000|PF11443.1_DUF2828_Domain,TraesAK58CH6A01G143700|PF11443.1_DUF2828_Domain,TraesAK58CH7A01G533800|PF11443.1_DUF2828_Domain,TraesAK58CH7A01G533600|PF11443.1_DUF2828_Domain
group_145_B	6	Conservative	TraesAK58CH1B01G351900|PF11443.1_DUF2828_Domain,TraesAK58CH5B01G308300|PF11443.1_DUF2828_Domain,TraesAK58CH6B01G126400|PF11443.1_DUF2828_Domain,TraesAK58CH6B01G208700|PF11443.1_DUF2828_Domain,TraesAK58CH7B01G450400|PF11443.1_DUF2828_Domain,TraesAK58CH7B01G450500|PF11443.1_DUF2828_Domain
group_145_D	6	Conservative	TraesAK58CH1D01G397400|PF11443.1_DUF2828_Domain,TraesAK58CH5D01G348500|PF11443.1_DUF2828_Domain,TraesAK58CH6D01G111600|PF11443.1_DUF2828_Domain,TraesAK58CH7D01G573300|PF11443.1_DUF2828_Domain,TraesAK58CH6D01G205000|PF11443.1_DUF2828_Domain,TraesAK58CH7D01G573400|PF11443.1_DUF2828_Domain
group_146_A	4	Conservative	TraesAK58CH2A01G439600|PF00067.15_p450_Domain,TraesAK58CH2A01G440100|PF00067.15_p450_Domain,TraesAK58CH3A01G087500|PF00067.15_p450_Domain,TraesAK58CH3A01G436500|PF00067.15_p450_Domain
group_146_B	4	Conservative	TraesAK58CH2B01G468300|PF00067.15_p450_Domain,TraesAK58CH2B01G469400|PF00067.15_p450_Domain,TraesAK58CH3B01G105400|PF00067.15_p450_Domain,TraesAK58CH3B01G498500|PF00067.15_p450_Domain
group_146_D	4	Conservative	TraesAK58CH2D01G483100|PF00067.15_p450_Domain,TraesAK58CH2D01G484500|PF00067.15_p450_Domain,TraesAK58CH3D01G099500|PF00067.15_p450_Domain,TraesAK58CH3D01G469000|PF00067.15_p450_Domain
group_147_A	7	Divergent	TraesAK58CH2A01G355000|PF00560.26_LRR_1_Repeat|PF00069.18_Pkinase_Domain|PF08263.5_LRRNT_2_Family,TraesAK58CH3A01G092600|PF00560.26_LRR_1_Repeat|PF00069.18_Pkinase_Domain|PF08263.5_LRRNT_2_Family,TraesAK58CH7A01G224000|PF00560.26_LRR_1_Repeat|PF00069.18_Pkinase_Domain|PF08263.5_LRRNT_2_Family,TraesAK58CH6A01G151400|PF00560.26_LRR_1_Repeat|PF00069.18_Pkinase_Domain|PF08263.5_LRRNT_2_Family,TraesAK…
group_147_B	7	Divergent	TraesAK58CH2B01G361900|PF00560.26_LRR_1_Repeat|PF00069.18_Pkinase_Domain|PF08263.5_LRRNT_2_Family,TraesAK58CH3B01G110300|PF00560.26_LRR_1_Repeat|PF00069.18_Pkinase_Domain|PF08263.5_LRRNT_2_Family,TraesAK58CH3B01G349100|PF08263.5_LRRNT_2_Family|PF00069.18_Pkinase_Domain,TraesAK58CH7B01G125100|PF00560.26_LRR_1_Repeat|PF00069.18_Pkinase_Domain|PF08263.5_LRRNT_2_Family,TraesAK58CH7B01G353000|PF07714.…
group_147_D	7	Divergent	TraesAK58CH2D01G369400|PF00560.26_LRR_1_Repeat|PF00069.18_Pkinase_Domain|PF08263.5_LRRNT_2_Family,TraesAK58CH3D01G104500|PF00560.26_LRR_1_Repeat|PF00069.18_Pkinase_Domain|PF08263.5_LRRNT_2_Family,TraesAK58CH3D01G336800|PF08263.5_LRRNT_2_Family|PF00069.18_Pkinase_Domain,TraesAK58CH7D01G250000|PF00560.26_LRR_1_Repeat|PF00069.18_Pkinase_Domain|PF08263.5_LRRNT_2_Family,TraesAK58CH7D01G482200|PF07714.…
group_148_A	6	Conservative	TraesAK58CH2A01G527500|PF01740.14_STAS_Domain|PF00916.13_Sulfate_transp_Family,TraesAK58CH3A01G297100|PF01740.14_STAS_Domain|PF00916.13_Sulfate_transp_Family,TraesAK58CH4A01G029700|PF01740.14_STAS_Domain|PF00916.13_Sulfate_transp_Family,TraesAK58CH6A01G291800|PF01740.14_STAS_Domain|PF00916.13_Sulfate_transp_Family,TraesAK58CH7A01G529000|PF01740.14_STAS_Domain|PF00916.13_Sulfate_transp_Family,Trae…
group_148_B	6	Conservative	TraesAK58CH2B01G564200|PF01740.14_STAS_Domain|PF00916.13_Sulfate_transp_Family,TraesAK58CH3B01G337300|PF01740.14_STAS_Domain|PF00916.13_Sulfate_transp_Family,TraesAK58CH4B01G289100|PF01740.14_STAS_Domain|PF00916.13_Sulfate_transp_Family,TraesAK58CH6B01G359400|PF01740.14_STAS_Domain|PF00916.13_Sulfate_transp_Family,TraesAK58CH7B01G445300|PF01740.14_STAS_Domain|PF00916.13_Sulfate_transp_Family,Trae…
group_148_D	6	Conservative	TraesAK58CH2D01G587400|PF01740.14_STAS_Domain|PF00916.13_Sulfate_transp_Family,TraesAK58CH3D01G323800|PF01740.14_STAS_Domain|PF00916.13_Sulfate_transp_Family,TraesAK58CH4D01G311200|PF01740.14_STAS_Domain|PF00916.13_Sulfate_transp_Family,TraesAK58CH6D01G359000|PF01740.14_STAS_Domain|PF00916.13_Sulfate_transp_Family,TraesAK58CH7D01G567200|PF01740.14_STAS_Domain|PF00916.13_Sulfate_transp_Family,Trae…
group_149_A	4	Conservative	TraesAK58CH3A01G013900|PF03015.12_Sterile_Family|PF07993.5_NAD_binding_4_Family,TraesAK58CH4A01G307200|PF03015.12_Sterile_Family|PF07993.5_NAD_binding_4_Family,TraesAK58CH7A01G284000|PF03015.12_Sterile_Family|PF07993.5_NAD_binding_4_Family,TraesAK58CH7A01G400900|PF03015.12_Sterile_Family|PF07993.5_NAD_binding_4_Family
group_149_B	4	Conservative	TraesAK58CH3B01G013600|PF03015.12_Sterile_Family|PF07993.5_NAD_binding_4_Family,TraesAK58CH4B01G011400|PF03015.12_Sterile_Family|PF07993.5_NAD_binding_4_Family,TraesAK58CH7B01G199100|PF03015.12_Sterile_Family|PF07993.5_NAD_binding_4_Family,TraesAK58CH7B01G319400|PF03015.12_Sterile_Family|PF07993.5_NAD_binding_4_Family
group_149_D	4	Conservative	TraesAK58CH3D01G014500|PF03015.12_Sterile_Family|PF07993.5_NAD_binding_4_Family,TraesAK58CH7D01G323600|PF03015.12_Sterile_Family|PF07993.5_NAD_binding_4_Family,TraesAK58CH4D01G010000|PF03015.12_Sterile_Family|PF07993.5_NAD_binding_4_Family,TraesAK58CH7D01G444100|PF03015.12_Sterile_Family|PF07993.5_NAD_binding_4_Family
group_150_A	5	Conservative	TraesAK58CH2A01G233400|PF01554.11_MatE_Family,TraesAK58CH3A01G525300|PF01554.11_MatE_Family,TraesAK58CH3A01G525400|PF01554.11_MatE_Family,TraesAK58CH5A01G333400|PF01554.11_MatE_Family,TraesAK58CH5A01G572400|PF01554.11_MatE_Family
group_150_B	5	Conservative	TraesAK58CH2B01G259800|PF01554.11_MatE_Family,TraesAK58CH3B01G606500|PF01554.11_MatE_Family,TraesAK58CH3B01G606700|PF01554.11_MatE_Family,TraesAK58CH4B01G395700|PF01554.11_MatE_Family,TraesAK58CH5B01G333900|PF01554.11_MatE_Family
group_150_D	5	Conservative	TraesAK58CH2D01G262800|PF01554.11_MatE_Family,TraesAK58CH3D01G564400|PF01554.11_MatE_Family,TraesAK58CH3D01G564500|PF01554.11_MatE_Family,TraesAK58CH4D01G428400|PF01554.11_MatE_Family,TraesAK58CH5D01G375200|PF01554.11_MatE_Family
group_152_A	4	Conservative	TraesAK58CH1A01G395700|PF00665.19_rve_Domain|PF00098.16_zf-CCHC_Domain|PF03478.11_DUF295_Family,TraesAK58CH1A01G396300|PF00665.19_rve_Domain|PF00098.16_zf-CCHC_Domain|PF03478.11_DUF295_Family,TraesAK58CH1A01G395900|PF00665.19_rve_Domain|PF00098.16_zf-CCHC_Domain|PF03478.11_DUF295_Family,TraesAK58CH3A01G310400|PF00665.19_rve_Domain|PF00098.16_zf-CCHC_Domain|PF03478.11_DUF295_Family
group_152_B	4	Conservative	TraesAK58CH1B01G413200|PF00665.19_rve_Domain|PF00098.16_zf-CCHC_Domain|PF03478.11_DUF295_Family,TraesAK58CH1B01G413300|PF00665.19_rve_Domain|PF00098.16_zf-CCHC_Domain|PF03478.11_DUF295_Family,TraesAK58CH1B01G413700|PF00665.19_rve_Domain|PF00098.16_zf-CCHC_Domain|PF03478.11_DUF295_Family,TraesAK58CH3B01G348600|PF00665.19_rve_Domain|PF00098.16_zf-CCHC_Domain|PF03478.11_DUF295_Family
group_152_D	4	Conservative	TraesAK58CH1D01G454300|PF00665.19_rve_Domain|PF00098.16_zf-CCHC_Domain|PF03478.11_DUF295_Family,TraesAK58CH1D01G454400|PF00665.19_rve_Domain|PF00098.16_zf-CCHC_Domain|PF03478.11_DUF295_Family,TraesAK58CH1D01G454900|PF00665.19_rve_Domain|PF00098.16_zf-CCHC_Domain|PF03478.11_DUF295_Family,TraesAK58CH3D01G336400|PF00665.19_rve_Domain|PF00098.16_zf-CCHC_Domain|PF03478.11_DUF295_Family
group_153_A	2	Conservative	TraesAK58CH3A01G267200|PF00201.11_UDPGT_Family,TraesAK58CH5A01G472300|PF00201.11_UDPGT_Family
group_153_B	2	Conservative	TraesAK58CH3B01G303400|PF00201.11_UDPGT_Family,TraesAK58CH5B01G480700|PF00201.11_UDPGT_Family
group_153_D	2	Conservative	TraesAK58CH3D01G291700|PF00201.11_UDPGT_Family,TraesAK58CH5D01G534800|PF00201.11_UDPGT_Family
group_154_A	7	Conservative	TraesAK58CH2A01G385700|PF00933.14_Glyco_hydro_3_Family|PF01915.15_Glyco_hydro_3_C_Family,TraesAK58CH2A01G543800|PF00933.14_Glyco_hydro_3_Family|PF01915.15_Glyco_hydro_3_C_Family,TraesAK58CH4A01G053000|PF00933.14_Glyco_hydro_3_Family|PF01915.15_Glyco_hydro_3_C_Family,TraesAK58CH4A01G168400|PF00933.14_Glyco_hydro_3_Family|PF01915.15_Glyco_hydro_3_C_Family,TraesAK58CH4A01G241700|PF00933.14_Glyco_hyd…
group_154_B	7	Conservative	TraesAK58CH2B01G411400|PF00933.14_Glyco_hydro_3_Family|PF01915.15_Glyco_hydro_3_C_Family,TraesAK58CH2B01G583200|PF00933.14_Glyco_hydro_3_Family|PF01915.15_Glyco_hydro_3_C_Family,TraesAK58CH4B01G029200|PF00933.14_Glyco_hydro_3_Family|PF01915.15_Glyco_hydro_3_C_Family,TraesAK58CH4B01G082400|PF00933.14_Glyco_hydro_3_Family|PF01915.15_Glyco_hydro_3_C_Family,TraesAK58CH4B01G136600|PF00933.14_Glyco_hyd…
group_154_D	7	Conservative	TraesAK58CH2D01G422600|PF00933.14_Glyco_hydro_3_Family|PF01915.15_Glyco_hydro_3_C_Family,TraesAK58CH2D01G606800|PF00933.14_Glyco_hydro_3_Family|PF01915.15_Glyco_hydro_3_C_Family,TraesAK58CH4D01G026500|PF00933.14_Glyco_hydro_3_Family|PF01915.15_Glyco_hydro_3_C_Family,TraesAK58CH4D01G083000|PF00933.14_Glyco_hydro_3_Family|PF01915.15_Glyco_hydro_3_C_Family,TraesAK58CH4D01G162500|PF00933.14_Glyco_hyd…
group_155_A	4	Conservative	TraesAK58CH5A01G243600|PF07821.5_Alpha-amyl_C2_Domain|PF00128.17_Alpha-amylase_Domain,TraesAK58CH5A01G475400|PF07821.5_Alpha-amyl_C2_Domain|PF00128.17_Alpha-amylase_Domain,TraesAK58CH6A01G335500|PF07821.5_Alpha-amyl_C2_Domain|PF00128.17_Alpha-amylase_Domain,TraesAK58CH7A01G392200|PF07821.5_Alpha-amyl_C2_Domain|PF00128.17_Alpha-amylase_Domain
group_155_B	4	Conservative	TraesAK58CH5B01G236600|PF07821.5_Alpha-amyl_C2_Domain|PF00128.17_Alpha-amylase_Domain,TraesAK58CH5B01G485200|PF07821.5_Alpha-amyl_C2_Domain|PF00128.17_Alpha-amylase_Domain,TraesAK58CH6B01G406000|PF07821.5_Alpha-amyl_C2_Domain|PF00128.17_Alpha-amylase_Domain,TraesAK58CH7B01G314800|PF07821.5_Alpha-amyl_C2_Domain|PF00128.17_Alpha-amylase_Domain
[truncated: 3,943 more rows]

## Sheet: SORs
Data S6. Pfam divergence of SORs
Family	Gene Number	C/D/U	Gene|PFAMs
[truncated: 13,780 more rows]

## Sheet: PFAM_Frequency
Data S6. Pfam family frequency of AK58 homologs
IP	annotated_genes		OP	annotated_genes		SOR	annotated_genes
[truncated: 2,709 more rows]
