# Supplementary material for: Intra-Varietal Diversity and Its Contribution to Wheat Evolution, Domestication, and Improvement in Wheat
Source: Int J Mol Sci. 2023 Jun 16;24(12):10217. doi: 10.3390/ijms241210217 (PMC10299346; doi:10.3390/ijms241210217)
Supplement: Supplementary file 1 [file ijms-24-10217-s001.zip › Data S7 Common Gramineae WGDPGs in AK58.xlsx]

## Sheet: Sheet1
Data S7. Common Gramineae WGDPGs in AK58
Subgenome A	Subgenome B	Subgenome D
TraesAK58CH1A01G130200	TraesAK58CH1B01G104200	TraesAK58CH1D01G138100
TraesAK58CH1A01G181600	TraesAK58CH6B01G299900	TraesAK58CH6D01G298800
TraesAK58CH1A01G333300	TraesAK58CH3B01G363200	TraesAK58CH3D01G346200
TraesAK58CH1A01G333800	TraesAK58CH3B01G361200	TraesAK58CH3D01G345000
TraesAK58CH1A01G337400	TraesAK58CH1B01G326400	TraesAK58CH3D01G341500
TraesAK58CH1A01G341900	TraesAK58CH3B01G340700	TraesAK58CH3D01G327600
TraesAK58CH1A01G345800	TraesAK58CH3B01G337700	TraesAK58CH1D01G380600
TraesAK58CH1A01G345800	TraesAK58CH3B01G337700	TraesAK58CH3D01G324200
TraesAK58CH2A01G110000	TraesAK58CH2B01G120500	TraesAK58CH4D01G202700
TraesAK58CH2A01G306400	TraesAK58CH2B01G331300	TraesAK58CH2D01G337500
TraesAK58CH3A01G094200	TraesAK58CH3B01G112300	TraesAK58CH3D01G106200
TraesAK58CH3A01G094700	TraesAK58CH3B01G112500	TraesAK58CH3D01G106500
TraesAK58CH3A01G094800	TraesAK58CH3B01G112600	TraesAK58CH3D01G106600
TraesAK58CH3A01G097300	TraesAK58CH3B01G114900	TraesAK58CH3D01G108900
TraesAK58CH3A01G098100	TraesAK58CH3B01G116200	TraesAK58CH3D01G110200
TraesAK58CH3A01G099200	TraesAK58CH3B01G117100	TraesAK58CH3D01G111200
TraesAK58CH3A01G123900	TraesAK58CH3B01G144500	TraesAK58CH3D01G138100
TraesAK58CH3A01G124700	TraesAK58CH3B01G145300	TraesAK58CH3D01G139100
TraesAK58CH3A01G125500	TraesAK58CH3B01G146400	TraesAK58CH3D01G139900
TraesAK58CH3A01G126900	TraesAK58CH3B01G147700	TraesAK58CH3D01G141500
TraesAK58CH3A01G127000	TraesAK58CH3B01G147800	TraesAK58CH3D01G141600
TraesAK58CH3A01G130600	TraesAK58CH3B01G152100	TraesAK58CH3D01G145900
TraesAK58CH3A01G131400	TraesAK58CH3B01G153000	TraesAK58CH3D01G146100
TraesAK58CH3A01G132100	TraesAK58CH3B01G153700	TraesAK58CH3D01G146800
TraesAK58CH3A01G134200	TraesAK58CH3B01G155300	TraesAK58CH3D01G148800
TraesAK58CH3A01G134500	TraesAK58CH3B01G155600	TraesAK58CH1D01G132800
TraesAK58CH3A01G135400	TraesAK58CH3B01G156600	TraesAK58CH1D01G132400
TraesAK58CH3A01G135700	TraesAK58CH3B01G156900	TraesAK58CH1D01G132300
TraesAK58CH3A01G231100	TraesAK58CH3B01G263200	TraesAK58CH3D01G263300
TraesAK58CH3A01G232000	TraesAK58CH3B01G264100	TraesAK58CH3D01G262500
TraesAK58CH3A01G233400	TraesAK58CH3B01G265600	TraesAK58CH3D01G261200
TraesAK58CH3A01G233900	TraesAK58CH3B01G266300	TraesAK58CH3D01G260700
TraesAK58CH3A01G234000	TraesAK58CH3B01G266400	TraesAK58CH3D01G260600
TraesAK58CH3A01G234100	TraesAK58CH3B01G266500	TraesAK58CH3D01G260400
TraesAK58CH3A01G235500	TraesAK58CH3B01G267900	TraesAK58CH3D01G258600
TraesAK58CH3A01G236200	TraesAK58CH3B01G268600	TraesAK58CH3D01G257800
TraesAK58CH3A01G236200	TraesAK58CH3B01G268600	TraesAK58CH3D01G275300
TraesAK58CH3A01G237000	TraesAK58CH3B01G269100	TraesAK58CH3D01G257100
TraesAK58CH3A01G237000	TraesAK58CH3B01G269100	TraesAK58CH3D01G275000
TraesAK58CH3A01G237100	TraesAK58CH3B01G269300	TraesAK58CH3D01G274500
TraesAK58CH3A01G238200	TraesAK58CH3B01G270400	TraesAK58CH3D01G255600
TraesAK58CH3A01G238700	TraesAK58CH3B01G270800	TraesAK58CH3D01G255200
TraesAK58CH3A01G239500	TraesAK58CH3B01G271800	TraesAK58CH3D01G254400
TraesAK58CH3A01G240000	TraesAK58CH3B01G272200	TraesAK58CH3D01G253800
TraesAK58CH3A01G240300	TraesAK58CH3B01G272500	TraesAK58CH3D01G253700
TraesAK58CH3A01G240700	TraesAK58CH3B01G272900	TraesAK58CH3D01G253300
TraesAK58CH3A01G241600	TraesAK58CH3B01G273800	TraesAK58CH3D01G252100
TraesAK58CH3A01G242400	TraesAK58CH3B01G274500	TraesAK58CH3D01G251300
TraesAK58CH3A01G249900	TraesAK58CH3B01G281100	TraesAK58CH3D01G274000
TraesAK58CH3A01G250200	TraesAK58CH1B01G422200	TraesAK58CH3D01G274300
TraesAK58CH3A01G250600	TraesAK58CH3B01G281700	TraesAK58CH3D01G274700
TraesAK58CH3A01G254800	TraesAK58CH3B01G285800	TraesAK58CH3D01G279200
TraesAK58CH3A01G254900	TraesAK58CH3B01G285700	TraesAK58CH3D01G279100
TraesAK58CH3A01G255300	TraesAK58CH3B01G285200	TraesAK58CH3D01G278700
TraesAK58CH3A01G255900	TraesAK58CH3B01G284600	TraesAK58CH3D01G278100
TraesAK58CH3A01G256000	TraesAK58CH3B01G284500	TraesAK58CH3D01G278000
TraesAK58CH3A01G256200	TraesAK58CH3B01G284300	TraesAK58CH3D01G277800
TraesAK58CH3A01G256700	TraesAK58CH3B01G283700	TraesAK58CH3D01G277100
TraesAK58CH3A01G264100	TraesAK58CH3B01G297800	TraesAK58CH3D01G289200
TraesAK58CH3A01G264300	TraesAK58CH3B01G298000	TraesAK58CH3D01G289600
TraesAK58CH3A01G264600	TraesAK58CH3B01G298200	TraesAK58CH3D01G289800
TraesAK58CH3A01G264900	TraesAK58CH3B01G298600	TraesAK58CH3D01G290100
TraesAK58CH3A01G265600	TraesAK58CH3B01G300400	TraesAK58CH3D01G290600
TraesAK58CH3A01G269100	TraesAK58CH3B01G306100	TraesAK58CH3D01G293800
TraesAK58CH3A01G269800	TraesAK58CH3B01G306800	TraesAK58CH3D01G294500
TraesAK58CH3A01G271700	TraesAK58CH3B01G308800	TraesAK58CH3D01G296600
TraesAK58CH3A01G272000	TraesAK58CH3B01G309100	TraesAK58CH3D01G296900
TraesAK58CH3A01G272300	TraesAK58CH3B01G309200	TraesAK58CH3D01G297000
TraesAK58CH3A01G273000	TraesAK58CH3B01G309400	TraesAK58CH3D01G297400
TraesAK58CH3A01G274300	TraesAK58CH3B01G310700	TraesAK58CH3D01G298700
TraesAK58CH3A01G274400	TraesAK58CH3B01G310800	TraesAK58CH3D01G299000
TraesAK58CH3A01G274500	TraesAK58CH3B01G311000	TraesAK58CH3D01G299100
TraesAK58CH3A01G274800	TraesAK58CH3B01G311600	TraesAK58CH3D01G299400
TraesAK58CH3A01G279700	TraesAK58CH3B01G317700	TraesAK58CH3D01G304600
TraesAK58CH3A01G283700	TraesAK58CH3B01G322100	TraesAK58CH3D01G309200
TraesAK58CH3A01G284200	TraesAK58CH3B01G322600	TraesAK58CH3D01G309900
TraesAK58CH3A01G285000	TraesAK58CH3B01G323400	TraesAK58CH3D01G311300
TraesAK58CH3A01G285200	TraesAK58CH3B01G323500	TraesAK58CH3D01G311400
TraesAK58CH3A01G286900	TraesAK58CH3B01G325500	TraesAK58CH3D01G313300
TraesAK58CH3A01G287900	TraesAK58CH3B01G326500	TraesAK58CH3D01G314300
TraesAK58CH3A01G288500	TraesAK58CH3B01G326800	TraesAK58CH3D01G314600
TraesAK58CH3A01G289100	TraesAK58CH3B01G327400	TraesAK58CH3D01G315200
TraesAK58CH3A01G289200	TraesAK58CH3B01G327500	TraesAK58CH3D01G315300
TraesAK58CH3A01G290300	TraesAK58CH3B01G328700	TraesAK58CH3D01G316600
TraesAK58CH3A01G290400	TraesAK58CH3B01G328800	TraesAK58CH3D01G316700
TraesAK58CH3A01G290700	TraesAK58CH3B01G329200	TraesAK58CH3D01G317100
TraesAK58CH3A01G291100	TraesAK58CH3B01G329500	TraesAK58CH3D01G317500
TraesAK58CH3A01G291500	TraesAK58CH3B01G329900	TraesAK58CH3D01G317900
TraesAK58CH3A01G292300	TraesAK58CH3B01G330800	TraesAK58CH3D01G318700
TraesAK58CH3A01G293000	TraesAK58CH3B01G331500	TraesAK58CH3D01G319300
TraesAK58CH3A01G305400	TraesAK58CH1B01G325300	TraesAK58CH3D01G343000
TraesAK58CH3A01G340600	TraesAK58CH3B01G388400	TraesAK58CH3D01G361700
TraesAK58CH3A01G342100	TraesAK58CH3B01G390300	TraesAK58CH3D01G363100
TraesAK58CH3A01G342200	TraesAK58CH3B01G390400	TraesAK58CH3D01G363200
TraesAK58CH3A01G342400	TraesAK58CH3B01G390600	TraesAK58CH3D01G363400
TraesAK58CH3A01G342800	TraesAK58CH3B01G391100	TraesAK58CH3D01G363800
TraesAK58CH3A01G343000	TraesAK58CH3B01G391300	TraesAK58CH3D01G364000
TraesAK58CH3A01G343100	TraesAK58CH3B01G391400	TraesAK58CH3D01G364100
TraesAK58CH3A01G343500	TraesAK58CH3B01G391800	TraesAK58CH3D01G364500
TraesAK58CH3A01G344400	TraesAK58CH3B01G393200	TraesAK58CH3D01G365200
TraesAK58CH3A01G344500	TraesAK58CH3B01G393400	TraesAK58CH3D01G365600
TraesAK58CH3A01G345600	TraesAK58CH3B01G397500	TraesAK58CH3D01G366800
TraesAK58CH3A01G347300	TraesAK58CH3B01G399500	TraesAK58CH3D01G368300
TraesAK58CH3A01G348500	TraesAK58CH3B01G402000	TraesAK58CH3D01G369800
TraesAK58CH3A01G349200	TraesAK58CH3B01G403600	TraesAK58CH3D01G370700
TraesAK58CH3A01G349300	TraesAK58CH3B01G403800	TraesAK58CH3D01G370800
TraesAK58CH3A01G350000	TraesAK58CH3B01G405000	TraesAK58CH3D01G371600
TraesAK58CH3A01G350100	TraesAK58CH3B01G405100	TraesAK58CH3D01G371700
TraesAK58CH3A01G350200	TraesAK58CH3B01G405200	TraesAK58CH3D01G371800
TraesAK58CH3A01G351300	TraesAK58CH3B01G406400	TraesAK58CH3D01G373100
TraesAK58CH3A01G351600	TraesAK58CH3B01G406700	TraesAK58CH3D01G373400
TraesAK58CH3A01G351800	TraesAK58CH3B01G406900	TraesAK58CH3D01G373800
TraesAK58CH3A01G352200	TraesAK58CH3B01G407400	TraesAK58CH3D01G374100
TraesAK58CH3A01G353000	TraesAK58CH3B01G408400	TraesAK58CH3D01G374900
TraesAK58CH3A01G353400	TraesAK58CH3B01G408800	TraesAK58CH3D01G375300
TraesAK58CH3A01G354900	TraesAK58CH3B01G409700	TraesAK58CH3D01G375900
TraesAK58CH3A01G356200	TraesAK58CH3B01G411000	TraesAK58CH3D01G377300
TraesAK58CH3A01G356400	TraesAK58CH3B01G411300	TraesAK58CH3D01G377700
TraesAK58CH3A01G357300	TraesAK58CH3B01G412000	TraesAK58CH3D01G378900
TraesAK58CH3A01G357800	TraesAK58CH3B01G412700	TraesAK58CH3D01G379400
TraesAK58CH3A01G358000	TraesAK58CH3B01G412900	TraesAK58CH3D01G379600
TraesAK58CH3A01G359000	TraesAK58CH3B01G413800	TraesAK58CH3D01G380700
TraesAK58CH3A01G359300	TraesAK58CH3B01G414100	TraesAK58CH3D01G381000
TraesAK58CH3A01G359700	TraesAK58CH3B01G414500	TraesAK58CH3D01G381400
TraesAK58CH3A01G359900	TraesAK58CH3B01G414700	TraesAK58CH3D01G381600
TraesAK58CH3A01G360400	TraesAK58CH3B01G415200	TraesAK58CH3D01G382600
TraesAK58CH3A01G360700	TraesAK58CH3B01G415500	TraesAK58CH3D01G383000
TraesAK58CH3A01G361500	TraesAK58CH3B01G416700	TraesAK58CH3D01G383800
TraesAK58CH3A01G362800	TraesAK58CH3B01G418100	TraesAK58CH3D01G385400
TraesAK58CH3A01G363200	TraesAK58CH3B01G418500	TraesAK58CH3D01G385800
TraesAK58CH3A01G363400	TraesAK58CH3B01G418700	TraesAK58CH3D01G386000
TraesAK58CH3A01G363700	TraesAK58CH3B01G418900	TraesAK58CH3D01G386200
TraesAK58CH3A01G366000	TraesAK58CH3B01G421300	TraesAK58CH3D01G388400
TraesAK58CH3A01G366200	TraesAK58CH3B01G421500	TraesAK58CH3D01G388700
TraesAK58CH3A01G366400	TraesAK58CH3B01G421700	TraesAK58CH3D01G388900
TraesAK58CH3A01G367300	TraesAK58CH3B01G422600	TraesAK58CH3D01G390300
TraesAK58CH3A01G369000	TraesAK58CH3B01G424900	TraesAK58CH3D01G392400
TraesAK58CH3A01G370100	TraesAK58CH3B01G426000	TraesAK58CH3D01G393600
TraesAK58CH3A01G370500	TraesAK58CH3B01G426400	TraesAK58CH3D01G394000
TraesAK58CH3A01G370600	TraesAK58CH3B01G426500	TraesAK58CH3D01G394100
TraesAK58CH3A01G373200	TraesAK58CH3B01G428600	TraesAK58CH3D01G396800
TraesAK58CH3A01G375200	TraesAK58CH3B01G430400	TraesAK58CH3D01G399000
TraesAK58CH3A01G375400	TraesAK58CH3B01G430600	TraesAK58CH3D01G399200
TraesAK58CH3A01G375500	TraesAK58CH3B01G430700	TraesAK58CH3D01G399300
TraesAK58CH3A01G375700	TraesAK58CH3B01G430900	TraesAK58CH3D01G399700
TraesAK58CH3A01G376200	TraesAK58CH3B01G431400	TraesAK58CH3D01G400200
TraesAK58CH3A01G376400	TraesAK58CH3B01G431600	TraesAK58CH3D01G400500
TraesAK58CH3A01G376700	TraesAK58CH3B01G431800	TraesAK58CH3D01G400700
TraesAK58CH3A01G376800	TraesAK58CH3B01G431900	TraesAK58CH3D01G400800
TraesAK58CH3A01G377400	TraesAK58CH3B01G432700	TraesAK58CH3D01G401400
TraesAK58CH3A01G378000	TraesAK58CH3B01G433300	TraesAK58CH3D01G402000
TraesAK58CH3A01G378200	TraesAK58CH3B01G433600	TraesAK58CH3D01G402200
TraesAK58CH3A01G378800	TraesAK58CH3B01G434200	TraesAK58CH3D01G402900
TraesAK58CH3A01G379700	TraesAK58CH3B01G434900	TraesAK58CH3D01G403900
TraesAK58CH3A01G380300	TraesAK58CH3B01G435700	TraesAK58CH3D01G404500
TraesAK58CH3A01G382500	TraesAK58CH3B01G438200	TraesAK58CH3D01G406800
TraesAK58CH3A01G383100	TraesAK58CH3B01G438800	TraesAK58CH3D01G407700
TraesAK58CH3A01G383600	TraesAK58CH3B01G439600	TraesAK58CH3D01G408100
TraesAK58CH3A01G385000	TraesAK58CH3B01G441100	TraesAK58CH3D01G409700
TraesAK58CH3A01G386500	TraesAK58CH3B01G443100	TraesAK58CH3D01G411100
TraesAK58CH3A01G386600	TraesAK58CH3B01G443200	TraesAK58CH3D01G411200
TraesAK58CH3A01G387500	TraesAK58CH3B01G444200	TraesAK58CH3D01G412400
TraesAK58CH3A01G388600	TraesAK58CH3B01G445500	TraesAK58CH3D01G414100
TraesAK58CH3A01G388700	TraesAK58CH3B01G445700	TraesAK58CH3D01G414200
TraesAK58CH3A01G390000	TraesAK58CH3B01G446900	TraesAK58CH3D01G415500
TraesAK58CH3A01G390300	TraesAK58CH3B01G447400	TraesAK58CH3D01G416000
TraesAK58CH3A01G391400	TraesAK58CH3B01G447600	TraesAK58CH3D01G416400
TraesAK58CH3A01G391800	TraesAK58CH3B01G448100	TraesAK58CH3D01G416800
TraesAK58CH3A01G392700	TraesAK58CH3B01G449100	TraesAK58CH3D01G417700
TraesAK58CH3A01G393400	TraesAK58CH3B01G449800	TraesAK58CH3D01G418400
TraesAK58CH3A01G393700	TraesAK58CH3B01G450300	TraesAK58CH3D01G419000
TraesAK58CH3A01G395100	TraesAK58CH3B01G451200	TraesAK58CH3D01G420600
TraesAK58CH3A01G396500	TraesAK58CH3B01G451500	TraesAK58CH3D01G421400
TraesAK58CH3A01G397400	TraesAK58CH3B01G452900	TraesAK58CH3D01G422600
TraesAK58CH3A01G397900	TraesAK58CH3B01G453400	TraesAK58CH3D01G423200
TraesAK58CH3A01G400100	TraesAK58CH3B01G455600	TraesAK58CH3D01G425500
TraesAK58CH3A01G413300	TraesAK58CH3B01G471200	TraesAK58CH3D01G442400
TraesAK58CH3A01G414100	TraesAK58CH3B01G472400	TraesAK58CH3D01G443000
TraesAK58CH3A01G415000	TraesAK58CH3B01G473000	TraesAK58CH3D01G444000
TraesAK58CH3A01G415100	TraesAK58CH3B01G473300	TraesAK58CH3D01G444100
TraesAK58CH3A01G416500	TraesAK58CH3B01G479400	TraesAK58CH3D01G450900
TraesAK58CH3A01G417600	TraesAK58CH3B01G478600	TraesAK58CH3D01G450100
TraesAK58CH3A01G418100	TraesAK58CH1B01G252500	TraesAK58CH3D01G449700
TraesAK58CH3A01G418900	TraesAK58CH3B01G477800	TraesAK58CH3D01G449000
TraesAK58CH3A01G419300	TraesAK58CH3B01G476500	TraesAK58CH3D01G448600
TraesAK58CH3A01G419400	TraesAK58CH3B01G476400	TraesAK58CH3D01G448500
TraesAK58CH3A01G420700	TraesAK58CH3B01G475100	TraesAK58CH3D01G446600
TraesAK58CH3A01G421600	TraesAK58CH3B01G474300	TraesAK58CH3D01G445600
TraesAK58CH3A01G422000	TraesAK58CH3B01G473900	TraesAK58CH3D01G445200
TraesAK58CH3A01G422300	TraesAK58CH3B01G473700	TraesAK58CH3D01G444900
TraesAK58CH4A01G093600	TraesAK58CH4B01G222600	TraesAK58CH3D01G397800
TraesAK58CH4A01G095700	TraesAK58CH4B01G220800	TraesAK58CH3D01G396600
TraesAK58CH4A01G095800	TraesAK58CH4B01G220700	TraesAK58CH4D01G238400
TraesAK58CH4A01G098300	TraesAK58CH4B01G218400	TraesAK58CH3D01G392800
TraesAK58CH4A01G100700	TraesAK58CH4B01G216300	TraesAK58CH3D01G390900
TraesAK58CH4A01G100700	TraesAK58CH4B01G216300	TraesAK58CH4D01G233200
TraesAK58CH4A01G101400	TraesAK58CH4B01G215700	TraesAK58CH3D01G390100
TraesAK58CH4A01G101900	TraesAK58CH4B01G215300	TraesAK58CH4D01G232200
TraesAK58CH4A01G102000	TraesAK58CH4B01G215200	TraesAK58CH4D01G232100
TraesAK58CH4A01G103300	TraesAK58CH4B01G213500	TraesAK58CH4D01G230400
TraesAK58CH4A01G104900	TraesAK58CH4B01G211800	TraesAK58CH3D01G387700
TraesAK58CH4A01G110500	TraesAK58CH4B01G206000	TraesAK58CH4D01G222800
TraesAK58CH4A01G112700	TraesAK58CH4B01G203700	TraesAK58CH4D01G220500
TraesAK58CH4A01G113400	TraesAK58CH4B01G202900	TraesAK58CH4D01G219800
TraesAK58CH4A01G114200	TraesAK58CH4B01G202000	TraesAK58CH4D01G219000
TraesAK58CH4A01G114300	TraesAK58CH4B01G201900	TraesAK58CH4D01G218900
TraesAK58CH4A01G114700	TraesAK58CH4B01G201500	TraesAK58CH4D01G218400
TraesAK58CH4A01G115200	TraesAK58CH4B01G201200	TraesAK58CH4D01G217900
TraesAK58CH4A01G116200	TraesAK58CH4B01G200500	TraesAK58CH4D01G217100
TraesAK58CH4A01G116900	TraesAK58CH4B01G200100	TraesAK58CH4D01G216700
TraesAK58CH4A01G117400	TraesAK58CH4B01G199600	TraesAK58CH4D01G216100
TraesAK58CH4A01G117800	TraesAK58CH4B01G199200	TraesAK58CH4D01G215700
TraesAK58CH4A01G118700	TraesAK58CH4B01G198200	TraesAK58CH4D01G214900
TraesAK58CH4A01G124700	TraesAK58CH4B01G191300	TraesAK58CH4D01G208700
TraesAK58CH4A01G125600	TraesAK58CH4B01G190200	TraesAK58CH4D01G207800
TraesAK58CH4A01G125700	TraesAK58CH4B01G190100	TraesAK58CH4D01G207700
TraesAK58CH4A01G125800	TraesAK58CH4B01G190000	TraesAK58CH4D01G207400
TraesAK58CH4A01G126400	TraesAK58CH4B01G189200	TraesAK58CH4D01G206900
TraesAK58CH4A01G126900	TraesAK58CH4B01G188600	TraesAK58CH4D01G206100
TraesAK58CH4A01G128400	TraesAK58CH4B01G186900	TraesAK58CH4D01G204100
TraesAK58CH4A01G128900	TraesAK58CH4B01G186300	TraesAK58CH4D01G203600
TraesAK58CH4A01G129000	TraesAK58CH4B01G186200	TraesAK58CH4D01G203500
TraesAK58CH4A01G129600	TraesAK58CH2B01G119800	TraesAK58CH2D01G120800
TraesAK58CH4A01G129800	TraesAK58CH4B01G185300	TraesAK58CH4D01G202900
TraesAK58CH4A01G130200	TraesAK58CH4B01G184900	TraesAK58CH4D01G202200
TraesAK58CH4A01G130400	TraesAK58CH4B01G184600	TraesAK58CH4D01G201800
TraesAK58CH4A01G131300	TraesAK58CH4B01G183900	TraesAK58CH4D01G201100
TraesAK58CH4A01G132400	TraesAK58CH4B01G182500	TraesAK58CH4D01G200000
TraesAK58CH4A01G133000	TraesAK58CH4B01G182000	TraesAK58CH4D01G199400
TraesAK58CH4A01G133200	TraesAK58CH4B01G181800	TraesAK58CH4D01G199200
TraesAK58CH4A01G133400	TraesAK58CH4B01G181500	TraesAK58CH4D01G198800
TraesAK58CH4A01G134500	TraesAK58CH4B01G180200	TraesAK58CH4D01G197900
TraesAK58CH4A01G135300	TraesAK58CH4B01G178900	TraesAK58CH4D01G197100
TraesAK58CH5A01G073100	TraesAK58CH5B01G075400	TraesAK58CH5D01G096800
TraesAK58CH5A01G073200	TraesAK58CH5B01G075500	TraesAK58CH5D01G096900
TraesAK58CH5A01G073900	TraesAK58CH5B01G076100	TraesAK58CH4D01G089100
TraesAK58CH5A01G075100	TraesAK58CH5B01G076800	TraesAK58CH5D01G098600
TraesAK58CH5A01G076300	TraesAK58CH5B01G078400	TraesAK58CH5D01G100700
TraesAK58CH5A01G076400	TraesAK58CH5B01G078500	TraesAK58CH5D01G100800
TraesAK58CH5A01G076600	TraesAK58CH5B01G079100	TraesAK58CH5D01G101000
TraesAK58CH5A01G128800	TraesAK58CH5B01G127400	TraesAK58CH5D01G150700
TraesAK58CH5A01G128900	TraesAK58CH5B01G127500	TraesAK58CH5D01G150800
TraesAK58CH5A01G129600	TraesAK58CH5B01G128200	TraesAK58CH4D01G125900
TraesAK58CH5A01G129600	TraesAK58CH5B01G128200	TraesAK58CH5D01G151600
TraesAK58CH5A01G129900	TraesAK58CH5B01G128600	TraesAK58CH5D01G151900
TraesAK58CH5A01G130400	TraesAK58CH5B01G129100	TraesAK58CH5D01G152600
TraesAK58CH5A01G130800	TraesAK58CH5B01G129400	TraesAK58CH5D01G153000
TraesAK58CH5A01G131300	TraesAK58CH5B01G129600	TraesAK58CH5D01G153300
TraesAK58CH5A01G131700	TraesAK58CH5B01G129900	TraesAK58CH4D01G130700
TraesAK58CH5A01G131700	TraesAK58CH5B01G129900	TraesAK58CH5D01G153500
TraesAK58CH5A01G131800	TraesAK58CH5B01G130000	TraesAK58CH5D01G153600
TraesAK58CH5A01G131900	TraesAK58CH5B01G130100	TraesAK58CH2D01G339500
TraesAK58CH5A01G132300	TraesAK58CH5B01G130500	TraesAK58CH5D01G154200
TraesAK58CH5A01G133200	TraesAK58CH5B01G130900	TraesAK58CH5D01G154600
TraesAK58CH5A01G133600	TraesAK58CH5B01G131400	TraesAK58CH5D01G155000
TraesAK58CH5A01G134700	TraesAK58CH5B01G132500	TraesAK58CH5D01G156200
TraesAK58CH5A01G135500	TraesAK58CH5B01G133200	TraesAK58CH5D01G156900
TraesAK58CH5A01G136000	TraesAK58CH5B01G134800	TraesAK58CH5D01G157400
TraesAK58CH5A01G144700	TraesAK58CH4B01G189800	TraesAK58CH4D01G207200
TraesAK58CH5A01G145700	TraesAK58CH5B01G144800	TraesAK58CH5D01G172600
TraesAK58CH5A01G146000	TraesAK58CH4B01G187500	TraesAK58CH4D01G205000
TraesAK58CH5A01G146800	TraesAK58CH5B01G146200	TraesAK58CH5D01G170500
TraesAK58CH5A01G146900	TraesAK58CH5B01G146300	TraesAK58CH5D01G170400
TraesAK58CH5A01G147200	TraesAK58CH5B01G146700	TraesAK58CH5D01G170000
TraesAK58CH5A01G147300	TraesAK58CH5B01G146800	TraesAK58CH5D01G169900
TraesAK58CH5A01G147700	TraesAK58CH5B01G147200	TraesAK58CH5D01G169500
TraesAK58CH5A01G148000	TraesAK58CH4B01G184300	TraesAK58CH4D01G201500
TraesAK58CH5A01G148200	TraesAK58CH5B01G148200	TraesAK58CH5D01G168700
TraesAK58CH5A01G148500	TraesAK58CH5B01G148500	TraesAK58CH5D01G168300
TraesAK58CH5A01G148800	TraesAK58CH5B01G148700	TraesAK58CH5D01G168100
TraesAK58CH5A01G149200	TraesAK58CH5B01G149200	TraesAK58CH5D01G167600
TraesAK58CH5A01G149700	TraesAK58CH5B01G149700	TraesAK58CH5D01G166900
TraesAK58CH5A01G150200	TraesAK58CH5B01G150200	TraesAK58CH5D01G166500
TraesAK58CH5A01G150900	TraesAK58CH5B01G150900	TraesAK58CH5D01G165800
TraesAK58CH5A01G151600	TraesAK58CH5B01G151500	TraesAK58CH5D01G165300
TraesAK58CH5A01G152000	TraesAK58CH5B01G151900	TraesAK58CH5D01G164700
TraesAK58CH5A01G152500	TraesAK58CH5B01G152500	TraesAK58CH5D01G164100
TraesAK58CH5A01G155400	TraesAK58CH5B01G155000	TraesAK58CH5D01G177900
TraesAK58CH5A01G155700	TraesAK58CH5B01G155200	TraesAK58CH3D01G381300
TraesAK58CH5A01G156600	TraesAK58CH5B01G156600	TraesAK58CH4D01G222000
TraesAK58CH5A01G157600	TraesAK58CH4B01G206800	TraesAK58CH5D01G180500
TraesAK58CH5A01G157600	TraesAK58CH5B01G157400	TraesAK58CH3D01G384300
TraesAK58CH5A01G161500	TraesAK58CH3B01G420700	TraesAK58CH3D01G388100
TraesAK58CH5A01G295700	TraesAK58CH7B01G181600	TraesAK58CH7D01G306800
TraesAK58CH5A01G380100	TraesAK58CH5B01G027900	TraesAK58CH5D01G046200
TraesAK58CH5A01G380300	TraesAK58CH5B01G028000	TraesAK58CH5D01G046500
TraesAK58CH5A01G380600	TraesAK58CH5B01G028100	TraesAK58CH5D01G046600
TraesAK58CH5A01G380900	TraesAK58CH5B01G028600	TraesAK58CH5D01G047300
TraesAK58CH5A01G381000	TraesAK58CH5B01G028800	TraesAK58CH5D01G047700
TraesAK58CH5A01G381500	TraesAK58CH5B01G030200	TraesAK58CH5D01G048000
TraesAK58CH5A01G522700	TraesAK58CH1B01G139100	TraesAK58CH1D01G169700
TraesAK58CH5A01G523400	TraesAK58CH1B01G137300	TraesAK58CH1D01G168200
TraesAK58CH5A01G536700	TraesAK58CH4B01G370000	TraesAK58CH4D01G393300
TraesAK58CH5A01G538200	TraesAK58CH4B01G371500	TraesAK58CH4D01G394200
TraesAK58CH5A01G540800	TraesAK58CH4B01G373800	TraesAK58CH4D01G396300
TraesAK58CH5A01G542200	TraesAK58CH4B01G375300	TraesAK58CH4D01G397800
TraesAK58CH5A01G542500	TraesAK58CH4B01G375600	TraesAK58CH4D01G398400
TraesAK58CH6A01G140500	TraesAK58CH6B01G205400	TraesAK58CH6D01G201500
TraesAK58CH6A01G140600	TraesAK58CH6B01G205500	TraesAK58CH6D01G201600
TraesAK58CH6A01G150700	TraesAK58CH6B01G215300	TraesAK58CH6D01G212500
TraesAK58CH6A01G150900	TraesAK58CH6B01G215600	TraesAK58CH6D01G212800
TraesAK58CH6A01G152000	TraesAK58CH6B01G216800	TraesAK58CH6D01G213800
TraesAK58CH6A01G152800	TraesAK58CH6B01G217100	TraesAK58CH6D01G214100
TraesAK58CH6A01G208100	TraesAK58CH6B01G276500	TraesAK58CH6D01G273100
TraesAK58CH6A01G208300	TraesAK58CH6B01G276300	TraesAK58CH6D01G272900
TraesAK58CH6A01G209800	TraesAK58CH6B01G274700	TraesAK58CH6D01G271900
TraesAK58CH6A01G209900	TraesAK58CH6B01G274600	TraesAK58CH6D01G271800
TraesAK58CH6A01G217400	TraesAK58CH6B01G296600	TraesAK58CH6D01G294500
TraesAK58CH6A01G217700	TraesAK58CH6B01G295000	TraesAK58CH6D01G293800
TraesAK58CH6A01G218500	TraesAK58CH6B01G294300	TraesAK58CH6D01G293300
TraesAK58CH6A01G219100	TraesAK58CH6B01G293800	TraesAK58CH6D01G292900
TraesAK58CH6A01G219400	TraesAK58CH6B01G293500	TraesAK58CH6D01G292700
TraesAK58CH6A01G219500	TraesAK58CH6B01G293400	TraesAK58CH6D01G292500
TraesAK58CH6A01G219800	TraesAK58CH6B01G292900	TraesAK58CH6D01G292200
TraesAK58CH6A01G220900	TraesAK58CH6B01G292000	TraesAK58CH6D01G291700
TraesAK58CH6A01G221400	TraesAK58CH6B01G291200	TraesAK58CH6D01G290600
TraesAK58CH6A01G224600	TraesAK58CH6B01G288200	TraesAK58CH6D01G287500
TraesAK58CH6A01G225000	TraesAK58CH6B01G288000	TraesAK58CH6D01G287200
TraesAK58CH6A01G225100	TraesAK58CH6B01G287700	TraesAK58CH6D01G287100
TraesAK58CH6A01G228300	TraesAK58CH6B01G284900	TraesAK58CH6D01G284200
TraesAK58CH6A01G228700	TraesAK58CH6B01G284000	TraesAK58CH6D01G283900
TraesAK58CH6A01G229200	TraesAK58CH6B01G283400	TraesAK58CH6D01G283500
TraesAK58CH6A01G230100	TraesAK58CH6B01G283000	TraesAK58CH6D01G282700
TraesAK58CH6A01G231900	TraesAK58CH6B01G297200	TraesAK58CH6D01G296000
TraesAK58CH6A01G232400	TraesAK58CH6B01G297600	TraesAK58CH6D01G296400
TraesAK58CH6A01G233100	TraesAK58CH6B01G298400	TraesAK58CH6D01G297300
TraesAK58CH6A01G233200	TraesAK58CH6B01G298500	TraesAK58CH6D01G297400
TraesAK58CH6A01G233600	TraesAK58CH6B01G298900	TraesAK58CH6D01G297800
TraesAK58CH6A01G233700	TraesAK58CH6B01G299000	TraesAK58CH6D01G297900
TraesAK58CH6A01G234300	TraesAK58CH6B01G299500	TraesAK58CH6D01G298400
TraesAK58CH6A01G234700	TraesAK58CH6B01G299600	TraesAK58CH6D01G298500
TraesAK58CH6A01G234800	TraesAK58CH6B01G300000	TraesAK58CH6D01G298900
TraesAK58CH6A01G235100	TraesAK58CH6B01G300200	TraesAK58CH6D01G299100
TraesAK58CH6A01G235200	TraesAK58CH6B01G300300	TraesAK58CH6D01G299200
TraesAK58CH6A01G235700	TraesAK58CH6B01G300800	TraesAK58CH6D01G299600
TraesAK58CH6A01G235800	TraesAK58CH6B01G300900	TraesAK58CH6D01G299700
TraesAK58CH6A01G236000	TraesAK58CH6B01G301100	TraesAK58CH6D01G299900
TraesAK58CH6A01G236100	TraesAK58CH6B01G301200	TraesAK58CH6D01G300000
TraesAK58CH6A01G237000	TraesAK58CH6B01G321700	TraesAK58CH6D01G300500
TraesAK58CH6A01G237200	TraesAK58CH6B01G321500	TraesAK58CH6D01G300700
TraesAK58CH6A01G237300	TraesAK58CH6B01G321400	TraesAK58CH6D01G300900
TraesAK58CH6A01G237400	TraesAK58CH6B01G321300	TraesAK58CH6D01G301000
TraesAK58CH6A01G237600	TraesAK58CH6B01G321000	TraesAK58CH6D01G301200
TraesAK58CH6A01G237700	TraesAK58CH6B01G320800	TraesAK58CH6D01G301300
TraesAK58CH6A01G238000	TraesAK58CH6B01G320700	TraesAK58CH6D01G301400
TraesAK58CH6A01G238300	TraesAK58CH6B01G320000	TraesAK58CH6D01G301700
TraesAK58CH6A01G238700	TraesAK58CH6B01G319900	TraesAK58CH6D01G302200
TraesAK58CH6A01G238900	TraesAK58CH6B01G319800	TraesAK58CH6D01G302300
TraesAK58CH6A01G239200	TraesAK58CH6B01G319700	TraesAK58CH6D01G302400
TraesAK58CH6A01G239600	TraesAK58CH6B01G319200	TraesAK58CH6D01G302800
TraesAK58CH6A01G239900	TraesAK58CH6B01G319000	TraesAK58CH6D01G303200
TraesAK58CH6A01G241300	TraesAK58CH6B01G317900	TraesAK58CH6D01G304100
TraesAK58CH6A01G244300	TraesAK58CH6B01G314800	TraesAK58CH6D01G307100
TraesAK58CH6A01G244400	TraesAK58CH6B01G314600	TraesAK58CH6D01G307300
TraesAK58CH6A01G244500	TraesAK58CH6B01G314500	TraesAK58CH6D01G307500
TraesAK58CH6A01G245900	TraesAK58CH6B01G313300	TraesAK58CH6D01G309000
TraesAK58CH6A01G246600	TraesAK58CH6B01G312600	TraesAK58CH6D01G309500
TraesAK58CH6A01G248300	TraesAK58CH6B01G310800	TraesAK58CH6D01G310700
TraesAK58CH6A01G248700	TraesAK58CH6B01G310300	TraesAK58CH6D01G311200
TraesAK58CH6A01G249800	TraesAK58CH6B01G309700	TraesAK58CH6D01G312200
TraesAK58CH6A01G250300	TraesAK58CH6B01G308900	TraesAK58CH6D01G312800
TraesAK58CH6A01G252000	TraesAK58CH6B01G307300	TraesAK58CH6D01G314100
TraesAK58CH6A01G253000	TraesAK58CH6B01G306500	TraesAK58CH6D01G315200
TraesAK58CH6A01G253100	TraesAK58CH6B01G306400	TraesAK58CH6D01G315300
TraesAK58CH6A01G253400	TraesAK58CH6B01G306100	TraesAK58CH6D01G315600
TraesAK58CH6A01G253900	TraesAK58CH6B01G305700	TraesAK58CH6D01G315900
TraesAK58CH6A01G254000	TraesAK58CH6B01G305600	TraesAK58CH6D01G316000
TraesAK58CH6A01G254600	TraesAK58CH6B01G305000	TraesAK58CH6D01G316600
TraesAK58CH6A01G254900	TraesAK58CH6B01G304600	TraesAK58CH6D01G316800
TraesAK58CH6A01G255400	TraesAK58CH6B01G304100	TraesAK58CH6D01G317300
TraesAK58CH6A01G255500	TraesAK58CH6B01G304000	TraesAK58CH6D01G317400
TraesAK58CH6A01G255800	TraesAK58CH6B01G303700	TraesAK58CH6D01G317700
TraesAK58CH6A01G255900	TraesAK58CH6B01G303500	TraesAK58CH6D01G317800
TraesAK58CH6A01G256000	TraesAK58CH2B01G440300	TraesAK58CH6D01G318100
TraesAK58CH6A01G256000	TraesAK58CH6B01G302900	TraesAK58CH5D01G357500
TraesAK58CH6A01G256800	TraesAK58CH6B01G302600	TraesAK58CH6D01G319100
TraesAK58CH6A01G256900	TraesAK58CH6B01G302500	TraesAK58CH6D01G319200
TraesAK58CH6A01G257400	TraesAK58CH6B01G301900	TraesAK58CH6D01G319600
TraesAK58CH6A01G257600	TraesAK58CH6B01G301800	TraesAK58CH6D01G319900
TraesAK58CH6A01G258300	TraesAK58CH6B01G322200	TraesAK58CH6D01G320600
TraesAK58CH6A01G259000	TraesAK58CH6B01G322900	TraesAK58CH6D01G321300
TraesAK58CH6A01G259800	TraesAK58CH6B01G323700	TraesAK58CH6D01G322200
TraesAK58CH6A01G260600	TraesAK58CH6B01G324300	TraesAK58CH6D01G322900
TraesAK58CH6A01G260800	TraesAK58CH6B01G324500	TraesAK58CH6D01G323100
TraesAK58CH6A01G260900	TraesAK58CH6B01G324700	TraesAK58CH6D01G323200
TraesAK58CH6A01G261000	TraesAK58CH6B01G324800	TraesAK58CH6D01G323300
TraesAK58CH6A01G261300	TraesAK58CH6B01G325100	TraesAK58CH6D01G323600
TraesAK58CH6A01G262000	TraesAK58CH6B01G325800	TraesAK58CH6D01G324300
TraesAK58CH6A01G262100	TraesAK58CH6B01G325900	TraesAK58CH6D01G324400
TraesAK58CH6A01G262200	TraesAK58CH6B01G326000	TraesAK58CH6D01G324500
TraesAK58CH6A01G262500	TraesAK58CH6B01G326300	TraesAK58CH6D01G324800
TraesAK58CH6A01G265000	TraesAK58CH6B01G328800	TraesAK58CH6D01G330600
TraesAK58CH6A01G265600	TraesAK58CH6B01G329300	TraesAK58CH6D01G330000
TraesAK58CH6A01G267300	TraesAK58CH6B01G331100	TraesAK58CH6D01G328400
TraesAK58CH6A01G268200	TraesAK58CH6B01G331600	TraesAK58CH6D01G327900
TraesAK58CH6A01G268900	TraesAK58CH6B01G332500	TraesAK58CH6D01G327100
TraesAK58CH6A01G269000	TraesAK58CH6B01G332600	TraesAK58CH6D01G327000
TraesAK58CH6A01G269300	TraesAK58CH6B01G332900	TraesAK58CH6D01G326700
TraesAK58CH6A01G269400	TraesAK58CH6B01G333000	TraesAK58CH6D01G326400
TraesAK58CH6A01G270400	TraesAK58CH6B01G334100	TraesAK58CH6D01G325400
TraesAK58CH6A01G275100	TraesAK58CH6B01G339200	TraesAK58CH7D01G271600
TraesAK58CH6A01G275800	TraesAK58CH6B01G340100	TraesAK58CH7D01G271000
TraesAK58CH6A01G275900	TraesAK58CH6B01G340200	TraesAK58CH7D01G270900
TraesAK58CH6A01G309600	TraesAK58CH7B01G103100	TraesAK58CH7D01G228900
TraesAK58CH7A01G156900	TraesAK58CH7B01G062800	TraesAK58CH7D01G184500
TraesAK58CH7A01G158100	TraesAK58CH7B01G064600	TraesAK58CH7D01G186200
TraesAK58CH7A01G159200	TraesAK58CH7B01G065900	TraesAK58CH7D01G187600
TraesAK58CH7A01G160000	TraesAK58CH7B01G066400	TraesAK58CH7D01G188800
TraesAK58CH7A01G162100	TraesAK58CH7B01G068800	TraesAK58CH7D01G191300
TraesAK58CH7A01G168300	TraesAK58CH7B01G076100	TraesAK58CH7D01G199000
TraesAK58CH7A01G168400	TraesAK58CH7B01G076300	TraesAK58CH7D01G199400
TraesAK58CH7A01G169100	TraesAK58CH7B01G077200	TraesAK58CH7D01G200300
TraesAK58CH7A01G170300	TraesAK58CH7B01G078400	TraesAK58CH7D01G202000
TraesAK58CH7A01G172400	TraesAK58CH7B01G086200	TraesAK58CH7D01G211300
TraesAK58CH7A01G173600	TraesAK58CH7B01G088600	TraesAK58CH7D01G213600
TraesAK58CH7A01G176100	TraesAK58CH7B01G090700	TraesAK58CH7D01G216500
TraesAK58CH7A01G176200	TraesAK58CH7B01G090800	TraesAK58CH7D01G216600
TraesAK58CH7A01G193900	TraesAK58CH7B01G107000	TraesAK58CH7D01G232400
TraesAK58CH7A01G194800	TraesAK58CH7B01G108600	TraesAK58CH7D01G234500
TraesAK58CH7A01G197100	TraesAK58CH7B01G109100	TraesAK58CH7D01G235000
TraesAK58CH7A01G197900	TraesAK58CH7B01G109400	TraesAK58CH7D01G235400
TraesAK58CH7A01G198300	TraesAK58CH7B01G109800	TraesAK58CH7D01G236400
TraesAK58CH7A01G198600	TraesAK58CH7B01G110200	TraesAK58CH7D01G236700
TraesAK58CH7A01G198700	TraesAK58CH7B01G110300	TraesAK58CH7D01G236900
TraesAK58CH7A01G199300	TraesAK58CH7B01G111100	TraesAK58CH7D01G237400
TraesAK58CH7A01G203200	TraesAK58CH7B01G116200	TraesAK58CH7D01G241800
TraesAK58CH7A01G205100	TraesAK58CH7B01G118900	TraesAK58CH7D01G243900
TraesAK58CH7A01G205700	TraesAK58CH7B01G119600	TraesAK58CH7D01G244500
TraesAK58CH7A01G206800	TraesAK58CH7B01G120600	TraesAK58CH7D01G245600
TraesAK58CH7A01G207400	TraesAK58CH7B01G121200	TraesAK58CH7D01G246200
TraesAK58CH7A01G225000	TraesAK58CH7B01G126000	TraesAK58CH7D01G251600
TraesAK58CH7A01G226200	TraesAK58CH7B01G127600	TraesAK58CH7D01G253300
TraesAK58CH7A01G233500	TraesAK58CH7B01G216900	TraesAK58CH7D01G269200
TraesAK58CH7A01G233700	TraesAK58CH7B01G216600	TraesAK58CH7D01G269000
TraesAK58CH7A01G246900	TraesAK58CH5B01G260200	TraesAK58CH7D01G283400
TraesAK58CH7A01G247900	TraesAK58CH5B01G261600	TraesAK58CH7D01G284300
TraesAK58CH7A01G248600	TraesAK58CH5B01G264100	TraesAK58CH7D01G284900
TraesAK58CH7A01G250100	TraesAK58CH7B01G157000	TraesAK58CH7D01G286500
TraesAK58CH7A01G250200	TraesAK58CH7B01G156800	TraesAK58CH7D01G286600
TraesAK58CH7A01G250800	TraesAK58CH7B01G155700	TraesAK58CH7D01G287400
TraesAK58CH7A01G252600	TraesAK58CH7B01G153500	TraesAK58CH7D01G289400
TraesAK58CH7A01G253200	TraesAK58CH7B01G152800	TraesAK58CH7D01G290100
TraesAK58CH7A01G253500	TraesAK58CH7B01G152100	TraesAK58CH7D01G290400
TraesAK58CH7A01G254800	TraesAK58CH7B01G150400	TraesAK58CH7D01G291800
TraesAK58CH7A01G255000	TraesAK58CH7B01G150200	TraesAK58CH7D01G292000
TraesAK58CH7A01G257700	TraesAK58CH7B01G146900	TraesAK58CH7D01G294100
TraesAK58CH7A01G258500	TraesAK58CH7B01G165500	TraesAK58CH7D01G295600
TraesAK58CH7A01G259200	TraesAK58CH7B01G166700	TraesAK58CH7D01G296400
TraesAK58CH7A01G259800	TraesAK58CH7B01G167300	TraesAK58CH7D01G296900
TraesAK58CH7A01G260900	TraesAK58CH7B01G169800	TraesAK58CH7D01G297800
TraesAK58CH7A01G261000	TraesAK58CH7B01G170000	TraesAK58CH7D01G297900
TraesAK58CH7A01G261200	TraesAK58CH7B01G170300	TraesAK58CH7D01G298100
TraesAK58CH7A01G261600	TraesAK58CH7B01G171300	TraesAK58CH7D01G300700
TraesAK58CH7A01G264400	TraesAK58CH7B01G177400	TraesAK58CH7D01G303300
TraesAK58CH7A01G266200	TraesAK58CH7B01G180200	TraesAK58CH7D01G305700
TraesAK58CH7A01G266300	TraesAK58CH7B01G180600	TraesAK58CH7D01G305900
TraesAK58CH7A01G266600	TraesAK58CH7B01G182400	TraesAK58CH7D01G307700
TraesAK58CH7A01G275700	TraesAK58CH7B01G190300	TraesAK58CH7D01G315100
TraesAK58CH7A01G275800	TraesAK58CH7B01G190500	TraesAK58CH7D01G315200
TraesAK58CH7A01G276100	TraesAK58CH7B01G190700	TraesAK58CH5D01G360900
TraesAK58CH7A01G276100	TraesAK58CH7B01G190700	TraesAK58CH7D01G315400
TraesAK58CH7A01G276600	TraesAK58CH7B01G191000	TraesAK58CH7D01G315700
TraesAK58CH7A01G276800	TraesAK58CH7B01G191400	TraesAK58CH7D01G316000
TraesAK58CH7A01G277000	TraesAK58CH7B01G191900	TraesAK58CH7D01G316300
TraesAK58CH7A01G277700	TraesAK58CH7B01G193100	TraesAK58CH7D01G317100
TraesAK58CH7A01G277800	TraesAK58CH7B01G193000	TraesAK58CH7D01G317200
TraesAK58CH7A01G278000	TraesAK58CH7B01G192800	TraesAK58CH7D01G317400
TraesAK58CH7A01G278100	TraesAK58CH7B01G192600	TraesAK58CH7D01G317500
TraesAK58CH7A01G278400	TraesAK58CH7B01G192400	TraesAK58CH7D01G317700
TraesAK58CH7A01G278500	TraesAK58CH7B01G192300	TraesAK58CH7D01G317800
TraesAK58CH7A01G368700	TraesAK58CH7B01G294100	TraesAK58CH7D01G418900
TraesAK58CH7A01G370800	TraesAK58CH7B01G293700	TraesAK58CH7D01G417100
TraesAK58CH7A01G371600	TraesAK58CH7B01G291800	TraesAK58CH7D01G416500
TraesAK58CH7A01G372100	TraesAK58CH7B01G291300	TraesAK58CH7D01G416000
TraesAK58CH7A01G382800	TraesAK58CH6B01G243200	TraesAK58CH6D01G238700
TraesAK58CH7A01G384700	TraesAK58CH7B01G306200	TraesAK58CH7D01G430300
TraesAK58CH7A01G385700	TraesAK58CH7B01G307300	TraesAK58CH7D01G431400
TraesAK58CH7A01G386000	TraesAK58CH7B01G307900	TraesAK58CH7D01G432200
TraesAK58CH7A01G386300	TraesAK58CH7B01G308200	TraesAK58CH7D01G432500
TraesAK58CH7A01G386800	TraesAK58CH7B01G308700	TraesAK58CH7D01G433100
TraesAK58CH7A01G386900	TraesAK58CH7B01G308800	TraesAK58CH7D01G433200
TraesAK58CH7A01G402800	TraesAK58CH7B01G320000	TraesAK58CH7D01G444900
TraesAK58CH7A01G404200	TraesAK58CH7B01G321100	TraesAK58CH7D01G445800
TraesAK58CH7A01G404700	TraesAK58CH7B01G321500	TraesAK58CH7D01G446200
TraesAK58CH7A01G404900	TraesAK58CH7B01G321800	TraesAK58CH7D01G446400
TraesAK58CH7A01G405200	TraesAK58CH7B01G322100	TraesAK58CH7D01G446800
TraesAK58CH7A01G449400	TraesAK58CH7B01G351200	TraesAK58CH7D01G479200
TraesAK58CH7A01G449700	TraesAK58CH7B01G351500	TraesAK58CH7D01G479500
TraesAK58CH7A01G450400	TraesAK58CH7B01G352300	TraesAK58CH7D01G482000
TraesAK58CH7A01G452000	TraesAK58CH7B01G353900	TraesAK58CH7D01G482800
TraesAK58CH7A01G516800	TraesAK58CH7B01G430000	TraesAK58CH7D01G553600
TraesAK58CH7A01G517700	TraesAK58CH7B01G430900	TraesAK58CH7D01G554600
TraesAK58CH7A01G518800	TraesAK58CH7B01G432200	TraesAK58CH7D01G555300
TraesAK58CH7A01G519100	TraesAK58CH7B01G432400	TraesAK58CH7D01G555500
TraesAK58CH7A01G519200	TraesAK58CH7B01G432700	TraesAK58CH7D01G555700
TraesAK58CH7A01G523700	TraesAK58CH7B01G441500	TraesAK58CH7D01G562300
TraesAK58CH7A01G525500	TraesAK58CH7B01G442700	TraesAK58CH7D01G563800
TraesAK58CH7A01G525600	TraesAK58CH7B01G442800	TraesAK58CH7D01G563900
TraesAK58CH7A01G526900	TraesAK58CH7B01G443400	TraesAK58CH7D01G565400
TraesAK58CH7A01G527400	TraesAK58CH7B01G443700	TraesAK58CH7D01G566200
TraesAK58CH7A01G529400	TraesAK58CH7B01G445600	TraesAK58CH7D01G567800
TraesAK58CH7A01G532000	TraesAK58CH6B01G210000	TraesAK58CH6D01G207000
TraesAK58CH7A01G533500	TraesAK58CH6B01G209000	TraesAK58CH6D01G205500
TraesAK58CH7A01G536100	TraesAK58CH6B01G208000	TraesAK58CH6D01G204200
