# Supplementary material for: Intra-Varietal Diversity and Its Contribution to Wheat Evolution, Domestication, and Improvement in Wheat
Source: Int J Mol Sci. 2023 Jun 16;24(12):10217. doi: 10.3390/ijms241210217 (PMC10299346; doi:10.3390/ijms241210217)
Supplement: Supplementary file 1 [file ijms-24-10217-s001.zip › Data S8 Specific WGDPGs in 7 crop species.xlsx]

## Sheet: AK58A
Data S8. Specific WGDPGs in AK58 subgenome A
GeneCount	AK58A Specific
16	TraesAK58CH7A01G413800	TraesAK58CH7A01G414300	TraesAK58CH7A01G414400	TraesAK58CH7A01G414500	TraesAK58CH7A01G414800	TraesAK58CH7A01G414900	TraesAK58CH7A01G415400	TraesAK58CH7A01G415700	TraesAK58CH7A01G414200	TraesAK58CH7A01G414600	TraesAK58CH7A01G416600	TraesAK58CH7A01G416700	TraesAK58CH7A01G486400	TraesAK58CH7A01G489000	TraesAK58CH7A01G417100	TraesAK58CH7A01G417300
11	TraesAK58CH4A01G441700	TraesAK58CH4A01G441800	TraesAK58CH4A01G441900	TraesAK58CH4A01G442000	TraesAK58CH4A01G442100	TraesAK58CH4A01G442200	TraesAK58CH4A01G442300	TraesAK58CH4A01G442400	TraesAK58CH4A01G442500	TraesAK58CH4A01G442600	TraesAK58CH4A01G442700
9	TraesAK58CH1A01G139900	TraesAK58CH1A01G163100	TraesAK58CH3A01G124500	TraesAK58CH3A01G160400	TraesAK58CH3A01G406900	TraesAK58CH3A01G435100	TraesAK58CH5A01G106800	TraesAK58CH6A01G238800	TraesAK58CH7A01G273700
9	TraesAK58CH1A01G142700	TraesAK58CH2A01G253200	TraesAK58CH3A01G210400	TraesAK58CH3A01G210600	TraesAK58CH6A01G192300	TraesAK58CH6A01G192400	TraesAK58CH7A01G292400	TraesAK58CH7A01G296800	TraesAK58CH7A01G292300
8	TraesAK58CH4A01G374800	TraesAK58CH4A01G375000	TraesAK58CH4A01G375300	TraesAK58CH4A01G375600	TraesAK58CH4A01G375800	TraesAK58CH4A01G376000	TraesAK58CH4A01G376300	TraesAK58CH4A01G376500
6	TraesAK58CH2A01G567300	TraesAK58CH4A01G000400	TraesAK58CH5A01G018900	TraesAK58CH5A01G191100	TraesAK58CH7A01G093400	TraesAK58CH7A01G092300
8	TraesAK58CH4A01G374700	TraesAK58CH4A01G374900	TraesAK58CH4A01G375100	TraesAK58CH4A01G375200	TraesAK58CH4A01G375700	TraesAK58CH4A01G375900	TraesAK58CH4A01G376100	TraesAK58CH4A01G376400
9	TraesAK58CH3A01G005300	TraesAK58CH5A01G035300	TraesAK58CH7A01G009700	TraesAK58CH7A01G579800	TraesAK58CH3A01G479700	TraesAK58CH6A01G183000	TraesAK58CH3A01G375800	TraesAK58CH6A01G309700	TraesAK58CH2A01G579100
8	TraesAK58CH1A01G122300	TraesAK58CH1A01G130500	TraesAK58CH4A01G058100	TraesAK58CH6A01G177400	TraesAK58CH6A01G235400	TraesAK58CH7A01G078600	TraesAK58CH7A01G546600	TraesAK58CH5A01G376500
6	TraesAK58CH1A01G141500	TraesAK58CH1A01G183900	TraesAK58CH3A01G157600	TraesAK58CH4A01G115100	TraesAK58CH5A01G456200	TraesAK58CH6A01G305700
8	TraesAK58CH1A01G380000	TraesAK58CH1A01G406500	TraesAK58CH2A01G419300	TraesAK58CH7A01G538000	TraesAK58CH7A01G575700	TraesAK58CH4A01G253600	TraesAK58CH5A01G363500	TraesAK58CH4A01G379000
3	TraesAK58CH1A01G390900	TraesAK58CH1A01G391000	TraesAK58CH5A01G392700
2	TraesAK58CH2A01G008300	TraesAK58CH2A01G121000
2	TraesAK58CH3A01G040200	TraesAK58CH3A01G040300
2	TraesAK58CH3A01G151400	TraesAK58CH7A01G434900
2	TraesAK58CH4A01G479700	TraesAK58CH7A01G055500
3	TraesAK58CH4A01G483400	TraesAK58CH7A01G051300	TraesAK58CH7A01G052900
2	TraesAK58CH4A01G509100	TraesAK58CH7A01G030100
8	TraesAK58CH4A01G520700	TraesAK58CH4A01G530600	TraesAK58CH7A01G009300	TraesAK58CH4A01G520900	TraesAK58CH4A01G530800	TraesAK58CH4A01G531100	TraesAK58CH7A01G009400	TraesAK58CH4A01G531300
3	TraesAK58CH4A01G531800	TraesAK58CH7A01G008900	TraesAK58CH6A01G149200
2	TraesAK58CH5A01G007500	TraesAK58CH7A01G350300
2	TraesAK58CH5A01G279900	TraesAK58CH6A01G415400
2	TraesAK58CH5A01G505700	TraesAK58CH5A01G540100
3	TraesAK58CH5A01G556100	TraesAK58CH5A01G576800	TraesAK58CH5A01G579000
6	TraesAK58CH6A01G327500	TraesAK58CH6A01G327600	TraesAK58CH6A01G327700	TraesAK58CH6A01G327900	TraesAK58CH6A01G328000	TraesAK58CH6A01G328100
2	TraesAK58CH7A01G370400	TraesAK58CH7A01G370600
2	TraesAK58CH2A01G161900	TraesAK58CH6A01G068900
2	TraesAK58CH2A01G266000	TraesAK58CH2A01G266100
2	TraesAK58CH2A01G417400	TraesAK58CH4A01G107800
2	TraesAK58CH3A01G222300	TraesAK58CH4A01G169300
2	TraesAK58CH3A01G228900	TraesAK58CH3A01G229000
2	TraesAK58CH3A01G418400	TraesAK58CH4A01G200000
2	TraesAK58CH3A01G513700	TraesAK58CH3A01G513800
2	TraesAK58CH4A01G422100	TraesAK58CH7A01G069500
2	TraesAK58CH5A01G157800	TraesAK58CH7A01G227100
6	TraesAK58CH1A01G013400	TraesAK58CH1A01G013500	TraesAK58CH1A01G013600	TraesAK58CH1A01G013700	TraesAK58CH1A01G013800	TraesAK58CH1A01G013900
7	TraesAK58CH1A01G043300	TraesAK58CH1A01G424800	TraesAK58CH2A01G605600	TraesAK58CH3A01G431700	TraesAK58CH4A01G006200	TraesAK58CH6A01G088600	TraesAK58CH6A01G346700
7	TraesAK58CH1A01G141200	TraesAK58CH7A01G302100	TraesAK58CH2A01G249600	TraesAK58CH4A01G153800	TraesAK58CH7A01G296400	TraesAK58CH2A01G249700	TraesAK58CH4A01G154000
5	TraesAK58CH1A01G243700	TraesAK58CH1A01G243800	TraesAK58CH1A01G244000	TraesAK58CH1A01G243900	TraesAK58CH1A01G244100
7	TraesAK58CH1A01G388200	TraesAK58CH1A01G436000	TraesAK58CH2A01G248400	TraesAK58CH3A01G374600	TraesAK58CH5A01G508100	TraesAK58CH6A01G329500	TraesAK58CH7A01G528200
6	TraesAK58CH1A01G427300	TraesAK58CH2A01G491900	TraesAK58CH3A01G374200	TraesAK58CH5A01G411600	TraesAK58CH6A01G343900	TraesAK58CH6A01G352200
4	TraesAK58CH2A01G225800	TraesAK58CH5A01G422300	TraesAK58CH2A01G254800	TraesAK58CH4A01G365600
6	TraesAK58CH2A01G243900	TraesAK58CH3A01G152100	TraesAK58CH4A01G255700	TraesAK58CH5A01G069000	TraesAK58CH5A01G101000	TraesAK58CH7A01G445000
5	TraesAK58CH2A01G385500	TraesAK58CH7A01G236400	TraesAK58CH7A01G260400	TraesAK58CH2A01G385600	TraesAK58CH4A01G105800
2	TraesAK58CH2A01G464500	TraesAK58CH2A01G464600
2	TraesAK58CH2A01G469400	TraesAK58CH4A01G426600
2	TraesAK58CH2A01G470600	TraesAK58CH5A01G422600
2	TraesAK58CH2A01G592400	TraesAK58CH2A01G592500
5	TraesAK58CH2A01G620700	TraesAK58CH2A01G621100	TraesAK58CH2A01G623700	TraesAK58CH2A01G623800	TraesAK58CH2A01G624100
2	TraesAK58CH3A01G063400	TraesAK58CH3A01G063500
4	TraesAK58CH3A01G199300	TraesAK58CH3A01G199400	TraesAK58CH3A01G206500	TraesAK58CH3A01G206900
2	TraesAK58CH3A01G329900	TraesAK58CH3A01G333000
2	TraesAK58CH3A01G429900	TraesAK58CH3A01G430000
2	TraesAK58CH4A01G009900	TraesAK58CH7A01G277900
6	TraesAK58CH4A01G283500	TraesAK58CH4A01G404700	TraesAK58CH4A01G404600	TraesAK58CH4A01G404800	TraesAK58CH4A01G404900	TraesAK58CH4A01G405000
2	TraesAK58CH4A01G419400	TraesAK58CH7A01G067200
2	TraesAK58CH4A01G427400	TraesAK58CH7A01G075400
3	TraesAK58CH4A01G428600	TraesAK58CH4A01G428800	TraesAK58CH4A01G429800
2	TraesAK58CH4A01G430200	TraesAK58CH7A01G076600
2	TraesAK58CH4A01G448200	TraesAK58CH7A01G095500
3	TraesAK58CH4A01G451100	TraesAK58CH4A01G451400	TraesAK58CH7A01G098600
6	TraesAK58CH4A01G471300	TraesAK58CH4A01G471500	TraesAK58CH4A01G471600	TraesAK58CH4A01G498000	TraesAK58CH4A01G498100	TraesAK58CH7A01G038100
2	TraesAK58CH4A01G500500	TraesAK58CH7A01G036500
2	TraesAK58CH4A01G517600	TraesAK58CH7A01G021400
3	TraesAK58CH4A01G525600	TraesAK58CH4A01G526100	TraesAK58CH7A01G013400
2	TraesAK58CH4A01G528800	TraesAK58CH7A01G010600
2	TraesAK58CH4A01G533800	TraesAK58CH7A01G007100
2	TraesAK58CH5A01G041700	TraesAK58CH5A01G041800
2	TraesAK58CH5A01G050800	TraesAK58CH5A01G051200
2	TraesAK58CH5A01G575900	TraesAK58CH5A01G576000
7	TraesAK58CH6A01G317000	TraesAK58CH6A01G317100	TraesAK58CH6A01G317200	TraesAK58CH6A01G337700	TraesAK58CH6A01G337800	TraesAK58CH6A01G337900	TraesAK58CH7A01G467100
6	TraesAK58CH7A01G043300	TraesAK58CH7A01G043400	TraesAK58CH7A01G043500	TraesAK58CH7A01G043700	TraesAK58CH7A01G043900	TraesAK58CH7A01G044200
3	TraesAK58CH7A01G179500	TraesAK58CH7A01G398300	TraesAK58CH7A01G398400
2	TraesAK58CH7A01G454900	TraesAK58CH7A01G455300
3	TraesAK58CH7A01G580600	TraesAK58CH7A01G580700	TraesAK58CH7A01G580800
7	TraesAK58CH5A01G334200	TraesAK58CH6A01G086300	TraesAK58CH3A01G212900	TraesAK58CH3A01G363000	TraesAK58CH3A01G029600	TraesAK58CH1A01G135300	TraesAK58CH1A01G304800
7	TraesAK58CH4A01G377000	TraesAK58CH4A01G377100	TraesAK58CH4A01G377200	TraesAK58CH4A01G376600	TraesAK58CH4A01G376900	TraesAK58CH4A01G376800	TraesAK58CH4A01G376700
2	TraesAK58CH1A01G124900	TraesAK58CH4A01G172400
2	TraesAK58CH1A01G428600	TraesAK58CH1A01G428700
2	TraesAK58CH6A01G103300	TraesAK58CH7A01G566700
2	TraesAK58CH3A01G057400	TraesAK58CH3A01G057500
2	TraesAK58CH4A01G224500	TraesAK58CH4A01G224600
2	TraesAK58CH4A01G452700	TraesAK58CH7A01G100400
2	TraesAK58CH4A01G479600	TraesAK58CH7A01G055600
2	TraesAK58CH4A01G500400	TraesAK58CH7A01G036600
2	TraesAK58CH4A01G502900	TraesAK58CH7A01G034900
2	TraesAK58CH5A01G048500	TraesAK58CH5A01G048600
2	TraesAK58CH5A01G243000	TraesAK58CH6A01G136200
2	TraesAK58CH6A01G172300	TraesAK58CH6A01G172400
2	TraesAK58CH6A01G310700	TraesAK58CH7A01G082500
2	TraesAK58CH7A01G494600	TraesAK58CH7A01G494700
5	TraesAK58CH1A01G054900	TraesAK58CH3A01G051300	TraesAK58CH6A01G104600	TraesAK58CH3A01G525200	TraesAK58CH7A01G253800
4	TraesAK58CH1A01G078500	TraesAK58CH2A01G042900	TraesAK58CH4A01G352700	TraesAK58CH4A01G278100
6	TraesAK58CH1A01G114200	TraesAK58CH3A01G312300	TraesAK58CH3A01G547400	TraesAK58CH4A01G115000	TraesAK58CH5A01G199200	TraesAK58CH7A01G059100
3	TraesAK58CH1A01G119600	TraesAK58CH3A01G394600	TraesAK58CH4A01G108700
3	TraesAK58CH1A01G311800	TraesAK58CH3A01G530000	TraesAK58CH7A01G094100
3	TraesAK58CH2A01G099800	TraesAK58CH2A01G122600	TraesAK58CH2A01G122700
2	TraesAK58CH2A01G254600	TraesAK58CH7A01G559500
4	TraesAK58CH2A01G265100	TraesAK58CH2A01G451200	TraesAK58CH5A01G020400	TraesAK58CH7A01G027800
2	TraesAK58CH2A01G463900	TraesAK58CH2A01G464000
4	TraesAK58CH2A01G535900	TraesAK58CH2A01G536100	TraesAK58CH2A01G536200	TraesAK58CH2A01G536300
6	TraesAK58CH2A01G549200	TraesAK58CH2A01G549300	TraesAK58CH2A01G549400	TraesAK58CH2A01G549500	TraesAK58CH2A01G549600	TraesAK58CH2A01G549700
4	TraesAK58CH2A01G580000	TraesAK58CH6A01G112600	TraesAK58CH6A01G256600	TraesAK58CH7A01G505000
6	TraesAK58CH3A01G063900	TraesAK58CH3A01G064100	TraesAK58CH3A01G064200	TraesAK58CH3A01G064300	TraesAK58CH3A01G064400	TraesAK58CH3A01G064500
2	TraesAK58CH3A01G070300	TraesAK58CH3A01G070500
3	TraesAK58CH3A01G114500	TraesAK58CH3A01G114600	TraesAK58CH3A01G114700
2	TraesAK58CH3A01G429400	TraesAK58CH3A01G429500
6	TraesAK58CH3A01G475300	TraesAK58CH4A01G025800	TraesAK58CH5A01G432200	TraesAK58CH7A01G158800	TraesAK58CH7A01G507800	TraesAK58CH7A01G509400
6	TraesAK58CH3A01G484800	TraesAK58CH3A01G484900	TraesAK58CH3A01G485000	TraesAK58CH3A01G485100	TraesAK58CH3A01G485200	TraesAK58CH3A01G485300
3	TraesAK58CH3A01G535800	TraesAK58CH3A01G536000	TraesAK58CH3A01G536100
2	TraesAK58CH4A01G421000	TraesAK58CH7A01G068600
2	TraesAK58CH4A01G431000	TraesAK58CH7A01G077000
5	TraesAK58CH4A01G435300	TraesAK58CH4A01G435500	TraesAK58CH4A01G435700	TraesAK58CH4A01G435900	TraesAK58CH4A01G436000
2	TraesAK58CH4A01G437800	TraesAK58CH7A01G083100
2	TraesAK58CH4A01G438900	TraesAK58CH7A01G083900
2	TraesAK58CH4A01G444300	TraesAK58CH7A01G088600
2	TraesAK58CH4A01G453200	TraesAK58CH7A01G101100
2	TraesAK58CH4A01G456200	TraesAK58CH4A01G456300
4	TraesAK58CH4A01G474600	TraesAK58CH4A01G474700	TraesAK58CH4A01G474800	TraesAK58CH7A01G059400
2	TraesAK58CH4A01G476400	TraesAK58CH7A01G058200
3	TraesAK58CH4A01G481200	TraesAK58CH4A01G481700	TraesAK58CH7A01G054500
2	TraesAK58CH4A01G481900	TraesAK58CH7A01G054300
2	TraesAK58CH4A01G483600	TraesAK58CH7A01G052700
2	TraesAK58CH4A01G483700	TraesAK58CH7A01G052600
2	TraesAK58CH4A01G484100	TraesAK58CH7A01G052200
2	TraesAK58CH4A01G488600	TraesAK58CH7A01G039300
2	TraesAK58CH4A01G493000	TraesAK58CH7A01G042600
2	TraesAK58CH4A01G493200	TraesAK58CH4A01G493600
2	TraesAK58CH4A01G519500	TraesAK58CH7A01G019100
2	TraesAK58CH4A01G524800	TraesAK58CH7A01G013800
2	TraesAK58CH4A01G526500	TraesAK58CH7A01G012700
2	TraesAK58CH4A01G529100	TraesAK58CH7A01G010400
2	TraesAK58CH4A01G543100	TraesAK58CH7A01G000300
4	TraesAK58CH5A01G244900	TraesAK58CH6A01G031900	TraesAK58CH7A01G425900	TraesAK58CH2A01G411700
2	TraesAK58CH5A01G269400	TraesAK58CH5A01G269500
4	TraesAK58CH5A01G562000	TraesAK58CH5A01G562100	TraesAK58CH5A01G562400	TraesAK58CH5A01G562500
4	TraesAK58CH5A01G569400	TraesAK58CH5A01G569500	TraesAK58CH5A01G569600	TraesAK58CH5A01G569700
2	TraesAK58CH6A01G114300	TraesAK58CH6A01G114500
2	TraesAK58CH6A01G248900	TraesAK58CH6A01G249100
2	TraesAK58CH7A01G280000	TraesAK58CH7A01G280300
6	TraesAK58CH7A01G416000	TraesAK58CH7A01G416300	TraesAK58CH7A01G416900	TraesAK58CH7A01G488600	TraesAK58CH7A01G488800	TraesAK58CH7A01G488900
3	TraesAK58CH1A01G265900	TraesAK58CH4A01G393500	TraesAK58CH4A01G393600
2	TraesAK58CH1A01G294900	TraesAK58CH1A01G295100
2	TraesAK58CH1A01G311600	TraesAK58CH3A01G007300
2	TraesAK58CH1A01G331200	TraesAK58CH5A01G192800
2	TraesAK58CH1A01G352700	TraesAK58CH1A01G352800
3	TraesAK58CH2A01G454200	TraesAK58CH3A01G541000	TraesAK58CH5A01G036300
2	TraesAK58CH2A01G603200	TraesAK58CH2A01G603300
2	TraesAK58CH3A01G232000	TraesAK58CH6A01G360900
2	TraesAK58CH4A01G390300	TraesAK58CH5A01G023500
2	TraesAK58CH4A01G432900	TraesAK58CH7A01G078200
2	TraesAK58CH4A01G450800	TraesAK58CH7A01G098400
2	TraesAK58CH4A01G452600	TraesAK58CH7A01G100300
3	TraesAK58CH4A01G477100	TraesAK58CH7A01G058600	TraesAK58CH7A01G058700
2	TraesAK58CH4A01G482100	TraesAK58CH4A01G483100
2	TraesAK58CH5A01G256600	TraesAK58CH5A01G257000
2	TraesAK58CH6A01G341300	TraesAK58CH6A01G417700
2	TraesAK58CH6A01G381600	TraesAK58CH6A01G381900
2	TraesAK58CH7A01G524300	TraesAK58CH7A01G524400
2	TraesAK58CH7A01G588600	TraesAK58CH7A01G588700
4	TraesAK58CH1A01G006200	TraesAK58CH4A01G367000	TraesAK58CH4A01G369000	TraesAK58CH5A01G504700
5	TraesAK58CH1A01G133500	TraesAK58CH5A01G105100	TraesAK58CH5A01G115300	TraesAK58CH6A01G177000	TraesAK58CH5A01G115700
3	TraesAK58CH1A01G193000	TraesAK58CH5A01G164200	TraesAK58CH5A01G403000
3	TraesAK58CH1A01G227400	TraesAK58CH3A01G152200	TraesAK58CH3A01G152000
5	TraesAK58CH1A01G284900	TraesAK58CH5A01G508500	TraesAK58CH1A01G331000	TraesAK58CH2A01G177900	TraesAK58CH6A01G097400
2	TraesAK58CH1A01G301000	TraesAK58CH1A01G301100
4	TraesAK58CH1A01G304200	TraesAK58CH2A01G137000	TraesAK58CH2A01G160500	TraesAK58CH4A01G366900
3	TraesAK58CH1A01G334000	TraesAK58CH1A01G334300	TraesAK58CH1A01G334600
3	TraesAK58CH1A01G340400	TraesAK58CH3A01G309000	TraesAK58CH3A01G542600
3	TraesAK58CH1A01G385200	TraesAK58CH1A01G410700	TraesAK58CH7A01G432100
4	TraesAK58CH2A01G006000	TraesAK58CH2A01G006100	TraesAK58CH2A01G006200	TraesAK58CH5A01G259400
5	TraesAK58CH2A01G009000	TraesAK58CH2A01G009100	TraesAK58CH2A01G009300	TraesAK58CH2A01G009500	TraesAK58CH2A01G009700
4	TraesAK58CH2A01G017300	TraesAK58CH2A01G020900	TraesAK58CH3A01G477600	TraesAK58CH5A01G523100
4	TraesAK58CH2A01G023000	TraesAK58CH2A01G023100	TraesAK58CH2A01G023200	TraesAK58CH7A01G285100
2	TraesAK58CH2A01G053500	TraesAK58CH2A01G053900
5	TraesAK58CH2A01G083700	TraesAK58CH2A01G088000	TraesAK58CH4A01G217600	TraesAK58CH6A01G085500	TraesAK58CH7A01G306400
3	TraesAK58CH2A01G088100	TraesAK58CH6A01G085700	TraesAK58CH7A01G306200
4	TraesAK58CH2A01G094300	TraesAK58CH2A01G618700	TraesAK58CH5A01G481600	TraesAK58CH6A01G399900
5	TraesAK58CH2A01G192500	TraesAK58CH3A01G354000	TraesAK58CH5A01G043400	TraesAK58CH7A01G326700	TraesAK58CH7A01G326800
2	TraesAK58CH2A01G221700	TraesAK58CH4A01G280900
4	TraesAK58CH2A01G268600	TraesAK58CH2A01G269000	TraesAK58CH3A01G243700	TraesAK58CH7A01G231500
3	TraesAK58CH2A01G301600	TraesAK58CH2A01G330500	TraesAK58CH6A01G109600
3	TraesAK58CH2A01G363700	TraesAK58CH2A01G363800	TraesAK58CH2A01G363900
3	TraesAK58CH2A01G382800	TraesAK58CH5A01G120800	TraesAK58CH7A01G477500
4	TraesAK58CH2A01G443500	TraesAK58CH3A01G354800	TraesAK58CH4A01G314500	TraesAK58CH5A01G084700
3	TraesAK58CH2A01G510300	TraesAK58CH2A01G510500	TraesAK58CH2A01G510700
2	TraesAK58CH3A01G041000	TraesAK58CH5A01G170000
3	TraesAK58CH3A01G058200	TraesAK58CH3A01G058300	TraesAK58CH3A01G058100
3	TraesAK58CH3A01G106100	TraesAK58CH6A01G032200	TraesAK58CH6A01G032300
2	TraesAK58CH3A01G205400	TraesAK58CH7A01G427000
2	TraesAK58CH3A01G327400	TraesAK58CH4A01G543000
2	TraesAK58CH3A01G354500	TraesAK58CH3A01G354600
3	TraesAK58CH3A01G383500	TraesAK58CH4A01G065400	TraesAK58CH5A01G145000
3	TraesAK58CH3A01G388200	TraesAK58CH5A01G112300	TraesAK58CH7A01G544500
3	TraesAK58CH3A01G408100	TraesAK58CH7A01G151000	TraesAK58CH7A01G514000
3	TraesAK58CH3A01G528300	TraesAK58CH3A01G528700	TraesAK58CH3A01G529000
4	TraesAK58CH4A01G125900	TraesAK58CH5A01G132700	TraesAK58CH5A01G132600	TraesAK58CH2A01G524800
5	TraesAK58CH4A01G305700	TraesAK58CH4A01G305900	TraesAK58CH4A01G306000	TraesAK58CH4A01G306200	TraesAK58CH4A01G306400
4	TraesAK58CH4A01G305800	TraesAK58CH4A01G306100	TraesAK58CH4A01G306300	TraesAK58CH4A01G306500
3	TraesAK58CH4A01G317000	TraesAK58CH4A01G317100	TraesAK58CH7A01G599600
4	TraesAK58CH4A01G357800	TraesAK58CH4A01G357900	TraesAK58CH4A01G358000	TraesAK58CH4A01G358100
4	TraesAK58CH4A01G421300	TraesAK58CH4A01G421500	TraesAK58CH4A01G421400	TraesAK58CH7A01G069100
4	TraesAK58CH4A01G449500	TraesAK58CH4A01G449800	TraesAK58CH7A01G097700	TraesAK58CH7A01G097900
2	TraesAK58CH4A01G472300	TraesAK58CH7A01G061700
4	TraesAK58CH4A01G475400	TraesAK58CH4A01G475500	TraesAK58CH4A01G475600	TraesAK58CH7A01G057300
4	TraesAK58CH4A01G520600	TraesAK58CH4A01G530200	TraesAK58CH4A01G530400	TraesAK58CH4A01G530700
2	TraesAK58CH4A01G526400	TraesAK58CH7A01G012800
4	TraesAK58CH5A01G067100	TraesAK58CH5A01G216400	TraesAK58CH6A01G285100	TraesAK58CH7A01G599700
2	TraesAK58CH5A01G116300	TraesAK58CH5A01G116400
3	TraesAK58CH5A01G265900	TraesAK58CH5A01G266000	TraesAK58CH5A01G266100
3	TraesAK58CH5A01G291100	TraesAK58CH7A01G300400	TraesAK58CH6A01G197600
3	TraesAK58CH5A01G453900	TraesAK58CH6A01G354100	TraesAK58CH7A01G401300
3	TraesAK58CH5A01G576700	TraesAK58CH5A01G579400	TraesAK58CH5A01G578400
2	TraesAK58CH6A01G004700	TraesAK58CH7A01G454500
3	TraesAK58CH6A01G039000	TraesAK58CH6A01G039100	TraesAK58CH6A01G039200
2	TraesAK58CH6A01G182900	TraesAK58CH6A01G183100
4	TraesAK58CH6A01G231100	TraesAK58CH6A01G231200	TraesAK58CH6A01G231300	TraesAK58CH6A01G239000
2	TraesAK58CH6A01G290300	TraesAK58CH6A01G290400
3	TraesAK58CH6A01G347200	TraesAK58CH6A01G347300	TraesAK58CH6A01G393200
2	TraesAK58CH6A01G406800	TraesAK58CH6A01G407000
3	TraesAK58CH7A01G060500	TraesAK58CH7A01G060600	TraesAK58CH7A01G060700
4	TraesAK58CH7A01G085900	TraesAK58CH7A01G086000	TraesAK58CH7A01G086100	TraesAK58CH7A01G087000
2	TraesAK58CH7A01G354500	TraesAK58CH7A01G354600
5	TraesAK58CH7A01G415900	TraesAK58CH7A01G416100	TraesAK58CH7A01G416200	TraesAK58CH7A01G416500	TraesAK58CH7A01G416800
3	TraesAK58CH7A01G463200	TraesAK58CH7A01G465500	TraesAK58CH7A01G465600
3	TraesAK58CH7A01G479800	TraesAK58CH7A01G479900	TraesAK58CH7A01G508800
5	TraesAK58CH5A01G123600	TraesAK58CH7A01G150800	TraesAK58CH5A01G123700	TraesAK58CH7A01G429600	TraesAK58CH7A01G150900
2	TraesAK58CH1A01G447000	TraesAK58CH5A01G455000
2	TraesAK58CH2A01G425200	TraesAK58CH6A01G300000
2	TraesAK58CH3A01G557400	TraesAK58CH5A01G426000
2	TraesAK58CH4A01G485600	TraesAK58CH7A01G050900
2	TraesAK58CH4A01G517800	TraesAK58CH7A01G021200
2	TraesAK58CH4A01G541900	TraesAK58CH7A01G595000
2	TraesAK58CH5A01G234600	TraesAK58CH5A01G536900
2	TraesAK58CH5A01G277400	TraesAK58CH5A01G277500
2	TraesAK58CH6A01G389900	TraesAK58CH6A01G390000
2	TraesAK58CH7A01G443700	TraesAK58CH7A01G464400
3	TraesAK58CH1A01G009300	TraesAK58CH6A01G426400	TraesAK58CH6A01G426600
2	TraesAK58CH1A01G009400	TraesAK58CH6A01G426300
2	TraesAK58CH1A01G023200	TraesAK58CH6A01G033700
4	TraesAK58CH1A01G029200	TraesAK58CH1A01G029400	TraesAK58CH1A01G029700	TraesAK58CH1A01G029900
3	TraesAK58CH1A01G034100	TraesAK58CH1A01G034400	TraesAK58CH1A01G048700
4	TraesAK58CH1A01G057900	TraesAK58CH1A01G253800	TraesAK58CH1A01G356900	TraesAK58CH6A01G024500
2	TraesAK58CH1A01G083100	TraesAK58CH1A01G083200
4	TraesAK58CH1A01G090000	TraesAK58CH4A01G098000	TraesAK58CH4A01G171900	TraesAK58CH5A01G207300
2	TraesAK58CH1A01G107800	TraesAK58CH1A01G108300
4	TraesAK58CH1A01G109900	TraesAK58CH3A01G565600	TraesAK58CH3A01G565700	TraesAK58CH3A01G565800
4	TraesAK58CH1A01G140600	TraesAK58CH3A01G094300	TraesAK58CH3A01G137300	TraesAK58CH3A01G171200
2	TraesAK58CH1A01G142900	TraesAK58CH3A01G210500
2	TraesAK58CH1A01G165000	TraesAK58CH7A01G213400
3	TraesAK58CH1A01G171000	TraesAK58CH1A01G180600	TraesAK58CH5A01G013500
2	TraesAK58CH1A01G209600	TraesAK58CH1A01G210200
2	TraesAK58CH1A01G276900	TraesAK58CH6A01G179500
3	TraesAK58CH1A01G299900	TraesAK58CH1A01G388500	TraesAK58CH4A01G166300
2	TraesAK58CH1A01G313800	TraesAK58CH1A01G313900
3	TraesAK58CH1A01G328300	TraesAK58CH3A01G204100	TraesAK58CH7A01G053800
4	TraesAK58CH1A01G344900	TraesAK58CH2A01G156000	TraesAK58CH3A01G077900	TraesAK58CH6A01G279400
3	TraesAK58CH1A01G374000	TraesAK58CH2A01G595300	TraesAK58CH6A01G004500
3	TraesAK58CH1A01G441800	TraesAK58CH1A01G442000	TraesAK58CH1A01G442200
2	TraesAK58CH1A01G445000	TraesAK58CH1A01G445200
2	TraesAK58CH2A01G019000	TraesAK58CH2A01G019400
2	TraesAK58CH2A01G027000	TraesAK58CH2A01G027100
2	TraesAK58CH2A01G067500	TraesAK58CH2A01G067600
2	TraesAK58CH2A01G072400	TraesAK58CH7A01G305700
2	TraesAK58CH2A01G085000	TraesAK58CH2A01G085100
3	TraesAK58CH2A01G090500	TraesAK58CH5A01G026400	TraesAK58CH5A01G026500
2	TraesAK58CH2A01G124900	TraesAK58CH2A01G125100
2	TraesAK58CH2A01G125000	TraesAK58CH2A01G125200
2	TraesAK58CH2A01G130800	TraesAK58CH5A01G570500
2	TraesAK58CH2A01G190300	TraesAK58CH5A01G079000
3	TraesAK58CH2A01G227700	TraesAK58CH2A01G227800	TraesAK58CH3A01G222600
4	TraesAK58CH2A01G245400	TraesAK58CH6A01G186000	TraesAK58CH7A01G293800	TraesAK58CH7A01G302500
3	TraesAK58CH2A01G321800	TraesAK58CH7A01G160400	TraesAK58CH7A01G198900
2	TraesAK58CH2A01G372500	TraesAK58CH2A01G372700
2	TraesAK58CH2A01G506300	TraesAK58CH2A01G506400
3	TraesAK58CH2A01G510400	TraesAK58CH2A01G510600	TraesAK58CH2A01G510800
2	TraesAK58CH2A01G526500	TraesAK58CH2A01G526700
2	TraesAK58CH2A01G556100	TraesAK58CH2A01G556300
4	TraesAK58CH2A01G569600	TraesAK58CH5A01G581000	TraesAK58CH7A01G068200	TraesAK58CH7A01G452100
2	TraesAK58CH2A01G591600	TraesAK58CH2A01G591700
2	TraesAK58CH2A01G598000	TraesAK58CH2A01G598200
2	TraesAK58CH2A01G608400	TraesAK58CH2A01G608500
2	TraesAK58CH2A01G612400	TraesAK58CH2A01G612500
2	TraesAK58CH3A01G004500	TraesAK58CH3A01G004600
2	TraesAK58CH3A01G009800	TraesAK58CH3A01G010000
2	TraesAK58CH3A01G025200	TraesAK58CH3A01G025500
2	TraesAK58CH3A01G054600	TraesAK58CH3A01G178900
2	TraesAK58CH3A01G078900	TraesAK58CH3A01G079000
2	TraesAK58CH3A01G086300	TraesAK58CH7A01G500700
2	TraesAK58CH3A01G090000	TraesAK58CH3A01G090200
2	TraesAK58CH3A01G104400	TraesAK58CH6A01G164400
2	TraesAK58CH3A01G106900	TraesAK58CH3A01G107000
3	TraesAK58CH3A01G116600	TraesAK58CH5A01G297200	TraesAK58CH7A01G484500
3	TraesAK58CH3A01G119100	TraesAK58CH6A01G298300	TraesAK58CH6A01G104000
3	TraesAK58CH3A01G156400	TraesAK58CH3A01G492500	TraesAK58CH6A01G008300
3	TraesAK58CH3A01G181100	TraesAK58CH4A01G513500	TraesAK58CH7A01G343600
3	TraesAK58CH3A01G207600	TraesAK58CH5A01G545100	TraesAK58CH6A01G267600
2	TraesAK58CH3A01G246500	TraesAK58CH5A01G551400
2	TraesAK58CH3A01G390500	TraesAK58CH3A01G391000
2	TraesAK58CH3A01G391100	TraesAK58CH3A01G473300
2	TraesAK58CH3A01G399200	TraesAK58CH3A01G486800
3	TraesAK58CH3A01G422500	TraesAK58CH6A01G085600	TraesAK58CH7A01G306300
3	TraesAK58CH3A01G432900	TraesAK58CH6A01G424000	TraesAK58CH7A01G050400
2	TraesAK58CH3A01G460000	TraesAK58CH3A01G460100
3	TraesAK58CH3A01G463700	TraesAK58CH3A01G463800	TraesAK58CH3A01G463900
2	TraesAK58CH3A01G477800	TraesAK58CH3A01G477900
2	TraesAK58CH3A01G518800	TraesAK58CH4A01G310900
2	TraesAK58CH3A01G523500	TraesAK58CH3A01G523600
4	TraesAK58CH3A01G528200	TraesAK58CH3A01G528600	TraesAK58CH3A01G528900	TraesAK58CH3A01G529300
2	TraesAK58CH3A01G535700	TraesAK58CH3A01G535900
2	TraesAK58CH3A01G554900	TraesAK58CH3A01G555000
4	TraesAK58CH3A01G561200	TraesAK58CH5A01G031400	TraesAK58CH5A01G092700	TraesAK58CH6A01G218800
2	TraesAK58CH3A01G564100	TraesAK58CH7A01G468700
2	TraesAK58CH3A01G565000	TraesAK58CH5A01G318600
2	TraesAK58CH4A01G178700	TraesAK58CH4A01G179700
2	TraesAK58CH4A01G186400	TraesAK58CH5A01G526000
4	TraesAK58CH4A01G287900	TraesAK58CH4A01G290100	TraesAK58CH4A01G290900	TraesAK58CH4A01G291000
2	TraesAK58CH4A01G288100	TraesAK58CH4A01G290700
2	TraesAK58CH4A01G296500	TraesAK58CH7A01G486600
2	TraesAK58CH4A01G402600	TraesAK58CH4A01G402900
2	TraesAK58CH4A01G415400	TraesAK58CH4A01G415500
3	TraesAK58CH4A01G420000	TraesAK58CH4A01G432800	TraesAK58CH7A01G067600
3	TraesAK58CH4A01G423600	TraesAK58CH7A01G071300	TraesAK58CH7A01G072700
3	TraesAK58CH4A01G477400	TraesAK58CH4A01G477600	TraesAK58CH4A01G477700
2	TraesAK58CH4A01G480300	TraesAK58CH4A01G480400
2	TraesAK58CH4A01G493300	TraesAK58CH4A01G493500
2	TraesAK58CH4A01G497100	TraesAK58CH7A01G047400
3	TraesAK58CH4A01G497600	TraesAK58CH4A01G497700	TraesAK58CH7A01G037900
2	TraesAK58CH4A01G497900	TraesAK58CH4A01G498200
4	TraesAK58CH4A01G508100	TraesAK58CH4A01G508400	TraesAK58CH4A01G510900	TraesAK58CH7A01G031200
4	TraesAK58CH4A01G508600	TraesAK58CH4A01G508800	TraesAK58CH4A01G509600	TraesAK58CH4A01G509900
4	TraesAK58CH4A01G521100	TraesAK58CH4A01G529600	TraesAK58CH4A01G529900	TraesAK58CH7A01G010100
2	TraesAK58CH5A01G006000	TraesAK58CH5A01G006100
3	TraesAK58CH5A01G017700	TraesAK58CH5A01G017800	TraesAK58CH5A01G017900
2	TraesAK58CH5A01G020300	TraesAK58CH7A01G586500
2	TraesAK58CH5A01G065100	TraesAK58CH6A01G321200
3	TraesAK58CH5A01G222500	TraesAK58CH6A01G236800	TraesAK58CH6A01G387500
2	TraesAK58CH5A01G355300	TraesAK58CH5A01G355400
3	TraesAK58CH5A01G356300	TraesAK58CH6A01G371800	TraesAK58CH7A01G057600
3	TraesAK58CH5A01G433300	TraesAK58CH6A01G233400	TraesAK58CH7A01G411100
2	TraesAK58CH5A01G439700	TraesAK58CH5A01G439900
2	TraesAK58CH5A01G491800	TraesAK58CH5A01G491900
2	TraesAK58CH6A01G024700	TraesAK58CH6A01G024900
2	TraesAK58CH6A01G089000	TraesAK58CH6A01G089100
2	TraesAK58CH6A01G152500	TraesAK58CH7A01G511100
2	TraesAK58CH6A01G225900	TraesAK58CH6A01G226000
2	TraesAK58CH6A01G227300	TraesAK58CH7A01G400500
3	TraesAK58CH6A01G328800	TraesAK58CH6A01G329000	TraesAK58CH6A01G329200
2	TraesAK58CH6A01G353400	TraesAK58CH6A01G353500
2	TraesAK58CH6A01G400800	TraesAK58CH7A01G077500
4	TraesAK58CH6A01G424200	TraesAK58CH6A01G424300	TraesAK58CH6A01G424400	TraesAK58CH6A01G424500
2	TraesAK58CH6A01G425900	TraesAK58CH6A01G426000
2	TraesAK58CH7A01G003000	TraesAK58CH7A01G166100
2	TraesAK58CH7A01G112400	TraesAK58CH7A01G112700
2	TraesAK58CH7A01G123200	TraesAK58CH7A01G123300
2	TraesAK58CH7A01G191500	TraesAK58CH7A01G191600
4	TraesAK58CH7A01G401900	TraesAK58CH7A01G402100	TraesAK58CH7A01G402300	TraesAK58CH7A01G402500
2	TraesAK58CH7A01G415800	TraesAK58CH7A01G488700
2	TraesAK58CH7A01G459800	TraesAK58CH7A01G459900
2	TraesAK58CH7A01G491700	TraesAK58CH7A01G491800
2	TraesAK58CH7A01G520500	TraesAK58CH7A01G520600
2	TraesAK58CH7A01G520900	TraesAK58CH7A01G521000
2	TraesAK58CH7A01G531700	TraesAK58CH7A01G531800
2	TraesAK58CH7A01G547400	TraesAK58CH7A01G547500
2	TraesAK58CH7A01G555400	TraesAK58CH7A01G555500
3	TraesAK58CH7A01G557100	TraesAK58CH7A01G557200	TraesAK58CH7A01G557400
2	TraesAK58CH7A01G563400	TraesAK58CH7A01G563500
2	TraesAK58CH7A01G582300	TraesAK58CH7A01G582700
4	TraesAK58CH6A01G163700	TraesAK58CH7A01G072500	TraesAK58CH7A01G072600	TraesAK58CH1A01G399200
4	TraesAK58CH2A01G243500	TraesAK58CH5A01G140300	TraesAK58CH5A01G140400	TraesAK58CH4A01G467000
2	TraesAK58CH1A01G026300	TraesAK58CH1A01G026600
2	TraesAK58CH1A01G104400	TraesAK58CH5A01G453000
2	TraesAK58CH1A01G271300	TraesAK58CH1A01G271500
2	TraesAK58CH1A01G325000	TraesAK58CH3A01G468100
2	TraesAK58CH1A01G343600	TraesAK58CH1A01G343700
2	TraesAK58CH1A01G398400	TraesAK58CH1A01G398600
2	TraesAK58CH1A01G431300	TraesAK58CH1A01G431400
2	TraesAK58CH1A01G455600	TraesAK58CH1A01G456700
2	TraesAK58CH1A01G458500	TraesAK58CH1A01G458600
2	TraesAK58CH2A01G152400	TraesAK58CH2A01G152500
2	TraesAK58CH2A01G176000	TraesAK58CH3A01G087100
2	TraesAK58CH2A01G511900	TraesAK58CH2A01G512100
2	TraesAK58CH3A01G045700	TraesAK58CH3A01G045800
2	TraesAK58CH3A01G064700	TraesAK58CH3A01G064900
2	TraesAK58CH3A01G090900	TraesAK58CH3A01G091000
2	TraesAK58CH3A01G205500	TraesAK58CH7A01G463000
2	TraesAK58CH3A01G413600	TraesAK58CH3A01G413700
2	TraesAK58CH3A01G426800	TraesAK58CH3A01G426900
2	TraesAK58CH3A01G490500	TraesAK58CH3A01G490800
2	TraesAK58CH3A01G547700	TraesAK58CH3A01G547800
2	TraesAK58CH3A01G552100	TraesAK58CH4A01G156100
2	TraesAK58CH4A01G040600	TraesAK58CH5A01G143200
2	TraesAK58CH4A01G156700	TraesAK58CH7A01G073800
2	TraesAK58CH4A01G243700	TraesAK58CH7A01G009600
2	TraesAK58CH4A01G318600	TraesAK58CH6A01G409300
2	TraesAK58CH4A01G350300	TraesAK58CH4A01G354000
2	TraesAK58CH4A01G391400	TraesAK58CH4A01G391500
2	TraesAK58CH4A01G400800	TraesAK58CH4A01G400900
2	TraesAK58CH4A01G415900	TraesAK58CH7A01G065200
2	TraesAK58CH4A01G422400	TraesAK58CH7A01G069700
2	TraesAK58CH4A01G531200	TraesAK58CH7A01G009900
2	TraesAK58CH5A01G348400	TraesAK58CH5A01G351200
2	TraesAK58CH5A01G349100	TraesAK58CH5A01G349200
2	TraesAK58CH5A01G351700	TraesAK58CH5A01G352100
2	TraesAK58CH5A01G446100	TraesAK58CH5A01G446200
2	TraesAK58CH6A01G006500	TraesAK58CH6A01G006800
2	TraesAK58CH6A01G014100	TraesAK58CH6A01G014300
2	TraesAK58CH6A01G066500	TraesAK58CH6A01G066600
2	TraesAK58CH6A01G099000	TraesAK58CH6A01G099400
2	TraesAK58CH6A01G153300	TraesAK58CH6A01G332300
2	TraesAK58CH6A01G240700	TraesAK58CH6A01G240800
2	TraesAK58CH6A01G396700	TraesAK58CH6A01G396900
2	TraesAK58CH7A01G118800	TraesAK58CH7A01G119100
2	TraesAK58CH7A01G142400	TraesAK58CH7A01G142500
2	TraesAK58CH1A01G001700	TraesAK58CH1A01G001800
3	TraesAK58CH1A01G006700	TraesAK58CH6A01G201900	TraesAK58CH2A01G362800
2	TraesAK58CH1A01G023000	TraesAK58CH7A01G439500
2	TraesAK58CH1A01G045600	TraesAK58CH1A01G045700
3	TraesAK58CH1A01G060100	TraesAK58CH4A01G133900	TraesAK58CH5A01G106000
2	TraesAK58CH1A01G068000	TraesAK58CH1A01G068100
2	TraesAK58CH1A01G077300	TraesAK58CH7A01G029500
2	TraesAK58CH1A01G084700	TraesAK58CH2A01G002800
2	TraesAK58CH1A01G096600	TraesAK58CH3A01G138500
2	TraesAK58CH1A01G103100	TraesAK58CH1A01G105200
3	TraesAK58CH1A01G106200	TraesAK58CH3A01G192900	TraesAK58CH5A01G035000
2	TraesAK58CH1A01G123500	TraesAK58CH2A01G605700
3	TraesAK58CH1A01G141400	TraesAK58CH6A01G199000	TraesAK58CH7A01G280800
3	TraesAK58CH1A01G144100	TraesAK58CH5A01G149100	TraesAK58CH6A01G148700
2	TraesAK58CH1A01G156500	TraesAK58CH3A01G173000
2	TraesAK58CH1A01G171900	TraesAK58CH6A01G175900
2	TraesAK58CH1A01G180800	TraesAK58CH2A01G402800
2	TraesAK58CH1A01G189400	TraesAK58CH2A01G457000
2	TraesAK58CH1A01G245000	TraesAK58CH5A01G175800
2	TraesAK58CH1A01G245100	TraesAK58CH5A01G175900
3	TraesAK58CH1A01G259200	TraesAK58CH7A01G203000	TraesAK58CH7A01G590400
2	TraesAK58CH1A01G279500	TraesAK58CH1A01G279600
3	TraesAK58CH1A01G281400	TraesAK58CH2A01G325900	TraesAK58CH5A01G164100
2	TraesAK58CH1A01G298800	TraesAK58CH1A01G298900
2	TraesAK58CH1A01G343800	TraesAK58CH1A01G447900
2	TraesAK58CH1A01G345300	TraesAK58CH1A01G345400
2	TraesAK58CH1A01G352400	TraesAK58CH1A01G352600
2	TraesAK58CH1A01G358000	TraesAK58CH7A01G436100
2	TraesAK58CH1A01G366600	TraesAK58CH3A01G025300
2	TraesAK58CH1A01G394100	TraesAK58CH4A01G080300
2	TraesAK58CH1A01G395100	TraesAK58CH1A01G395300
3	TraesAK58CH1A01G395200	TraesAK58CH4A01G217500	TraesAK58CH4A01G228400
2	TraesAK58CH1A01G412300	TraesAK58CH4A01G079300
3	TraesAK58CH1A01G416400	TraesAK58CH1A01G416500	TraesAK58CH1A01G416600
3	TraesAK58CH1A01G421300	TraesAK58CH4A01G256400	TraesAK58CH7A01G328500
3	TraesAK58CH1A01G427000	TraesAK58CH5A01G351400	TraesAK58CH6A01G242600
2	TraesAK58CH1A01G434300	TraesAK58CH4A01G141100
2	TraesAK58CH2A01G014100	TraesAK58CH2A01G014200
2	TraesAK58CH2A01G018600	TraesAK58CH2A01G018800
2	TraesAK58CH2A01G040900	TraesAK58CH2A01G041700
3	TraesAK58CH2A01G047600	TraesAK58CH2A01G048400	TraesAK58CH2A01G049300
3	TraesAK58CH2A01G061900	TraesAK58CH2A01G280000	TraesAK58CH5A01G365400
3	TraesAK58CH2A01G083000	TraesAK58CH3A01G486400	TraesAK58CH4A01G471700
2	TraesAK58CH2A01G084600	TraesAK58CH6A01G175000
2	TraesAK58CH2A01G103400	TraesAK58CH3A01G092100
3	TraesAK58CH2A01G114500	TraesAK58CH5A01G202700	TraesAK58CH7A01G158500
2	TraesAK58CH2A01G139700	TraesAK58CH2A01G262800
2	TraesAK58CH2A01G176600	TraesAK58CH2A01G176700
2	TraesAK58CH2A01G182000	TraesAK58CH5A01G087400
2	TraesAK58CH2A01G217500	TraesAK58CH6A01G196000
2	TraesAK58CH2A01G222100	TraesAK58CH4A01G281700
3	TraesAK58CH2A01G232000	TraesAK58CH3A01G106300	TraesAK58CH7A01G188400
3	TraesAK58CH2A01G237900	TraesAK58CH3A01G181000	TraesAK58CH5A01G079900
3	TraesAK58CH2A01G246000	TraesAK58CH4A01G165800	TraesAK58CH7A01G198500
2	TraesAK58CH2A01G247700	TraesAK58CH5A01G192400
2	TraesAK58CH2A01G259200	TraesAK58CH6A01G346600
2	TraesAK58CH2A01G268700	TraesAK58CH2A01G268900
2	TraesAK58CH2A01G269900	TraesAK58CH2A01G270100
2	TraesAK58CH2A01G292700	TraesAK58CH5A01G062400
2	TraesAK58CH2A01G296800	TraesAK58CH6A01G353700
3	TraesAK58CH2A01G353000	TraesAK58CH4A01G242300	TraesAK58CH1A01G144600
2	TraesAK58CH2A01G358500	TraesAK58CH5A01G359000
2	TraesAK58CH2A01G433800	TraesAK58CH2A01G433900
3	TraesAK58CH2A01G479700	TraesAK58CH5A01G100000	TraesAK58CH6A01G111300
2	TraesAK58CH2A01G481700	TraesAK58CH7A01G451500
2	TraesAK58CH2A01G503400	TraesAK58CH7A01G516200
2	TraesAK58CH2A01G508000	TraesAK58CH7A01G453800
2	TraesAK58CH2A01G509900	TraesAK58CH5A01G371500
2	TraesAK58CH2A01G514800	TraesAK58CH2A01G514900
2	TraesAK58CH2A01G522200	TraesAK58CH2A01G522300
2	TraesAK58CH2A01G523400	TraesAK58CH2A01G523500
2	TraesAK58CH2A01G546100	TraesAK58CH7A01G478800
2	TraesAK58CH2A01G559300	TraesAK58CH2A01G559400
3	TraesAK58CH2A01G562700	TraesAK58CH4A01G093500	TraesAK58CH6A01G252100
2	TraesAK58CH2A01G597900	TraesAK58CH2A01G598100
2	TraesAK58CH2A01G600700	TraesAK58CH4A01G219000
2	TraesAK58CH2A01G603400	TraesAK58CH2A01G603500
2	TraesAK58CH2A01G616600	TraesAK58CH2A01G623400
2	TraesAK58CH2A01G620300	TraesAK58CH2A01G624300
2	TraesAK58CH2A01G621200	TraesAK58CH2A01G621300
2	TraesAK58CH3A01G041800	TraesAK58CH3A01G041900
2	TraesAK58CH3A01G055200	TraesAK58CH3A01G055300
3	TraesAK58CH3A01G059100	TraesAK58CH3A01G059200	TraesAK58CH3A01G059300
2	TraesAK58CH3A01G065300	TraesAK58CH5A01G237500
3	TraesAK58CH3A01G066000	TraesAK58CH3A01G066100	TraesAK58CH3A01G066300
3	TraesAK58CH3A01G073100	TraesAK58CH3A01G073200	TraesAK58CH3A01G073300
2	TraesAK58CH3A01G083600	TraesAK58CH3A01G198800
2	TraesAK58CH3A01G118900	TraesAK58CH3A01G119200
2	TraesAK58CH3A01G155800	TraesAK58CH5A01G081000
2	TraesAK58CH3A01G169300	TraesAK58CH4A01G201300
3	TraesAK58CH3A01G207900	TraesAK58CH7A01G123800	TraesAK58CH7A01G444800
2	TraesAK58CH3A01G249600	TraesAK58CH3A01G249700
2	TraesAK58CH3A01G266900	TraesAK58CH6A01G377700
3	TraesAK58CH3A01G279500	TraesAK58CH6A01G220500	TraesAK58CH7A01G069000
3	TraesAK58CH3A01G369200	TraesAK58CH5A01G081600	TraesAK58CH7A01G564000
2	TraesAK58CH3A01G422600	TraesAK58CH6A01G085400
2	TraesAK58CH3A01G443100	TraesAK58CH4A01G274400
2	TraesAK58CH3A01G460900	TraesAK58CH6A01G110000
2	TraesAK58CH3A01G464100	TraesAK58CH3A01G464200
3	TraesAK58CH3A01G477500	TraesAK58CH4A01G359000	TraesAK58CH4A01G511400
2	TraesAK58CH3A01G483900	TraesAK58CH3A01G484400
2	TraesAK58CH3A01G488800	TraesAK58CH3A01G488900
3	TraesAK58CH3A01G493700	TraesAK58CH3A01G493800	TraesAK58CH3A01G493900
2	TraesAK58CH3A01G496400	TraesAK58CH3A01G496900
3	TraesAK58CH3A01G528400	TraesAK58CH3A01G528800	TraesAK58CH3A01G529100
3	TraesAK58CH3A01G538700	TraesAK58CH3A01G538800	TraesAK58CH3A01G538900
2	TraesAK58CH3A01G540400	TraesAK58CH3A01G540500
2	TraesAK58CH4A01G018400	TraesAK58CH6A01G185100
2	TraesAK58CH4A01G030700	TraesAK58CH4A01G030800
2	TraesAK58CH4A01G033900	TraesAK58CH6A01G115500
2	TraesAK58CH4A01G043300	TraesAK58CH4A01G285800
2	TraesAK58CH4A01G053700	TraesAK58CH4A01G053800
3	TraesAK58CH4A01G109000	TraesAK58CH4A01G220600	TraesAK58CH7A01G589700
3	TraesAK58CH4A01G179600	TraesAK58CH5A01G365300	TraesAK58CH5A01G065400
2	TraesAK58CH4A01G195500	TraesAK58CH4A01G209500
3	TraesAK58CH4A01G208700	TraesAK58CH6A01G046100	TraesAK58CH7A01G495800
3	TraesAK58CH4A01G215700	TraesAK58CH6A01G342700	TraesAK58CH5A01G405300
2	TraesAK58CH4A01G218500	TraesAK58CH4A01G218600
2	TraesAK58CH4A01G230700	TraesAK58CH4A01G230800
2	TraesAK58CH4A01G245100	TraesAK58CH4A01G247800
2	TraesAK58CH4A01G308200	TraesAK58CH4A01G308300
3	TraesAK58CH4A01G344700	TraesAK58CH4A01G344900	TraesAK58CH4A01G345700
2	TraesAK58CH4A01G345300	TraesAK58CH4A01G345800
2	TraesAK58CH4A01G352500	TraesAK58CH4A01G353100
2	TraesAK58CH4A01G356600	TraesAK58CH7A01G570300
3	TraesAK58CH4A01G369700	TraesAK58CH4A01G369800	TraesAK58CH4A01G371100
2	TraesAK58CH4A01G408600	TraesAK58CH4A01G408700
2	TraesAK58CH4A01G420600	TraesAK58CH7A01G068100
2	TraesAK58CH4A01G423300	TraesAK58CH7A01G070700
2	TraesAK58CH4A01G424000	TraesAK58CH7A01G071500
2	TraesAK58CH4A01G427300	TraesAK58CH7A01G485800
3	TraesAK58CH4A01G429700	TraesAK58CH4A01G430400	TraesAK58CH7A01G076200
2	TraesAK58CH4A01G430300	TraesAK58CH7A01G076700
2	TraesAK58CH4A01G431100	TraesAK58CH7A01G077100
2	TraesAK58CH4A01G443500	TraesAK58CH7A01G088400
3	TraesAK58CH4A01G448300	TraesAK58CH7A01G095600	TraesAK58CH4A01G448400
2	TraesAK58CH4A01G452400	TraesAK58CH7A01G099700
3	TraesAK58CH4A01G463500	TraesAK58CH6A01G354900	TraesAK58CH7A01G458100
2	TraesAK58CH4A01G475700	TraesAK58CH7A01G057400
2	TraesAK58CH4A01G480700	TraesAK58CH7A01G231800
2	TraesAK58CH4A01G511600	TraesAK58CH7A01G028100
2	TraesAK58CH4A01G512300	TraesAK58CH7A01G027600
3	TraesAK58CH4A01G512900	TraesAK58CH4A01G513000	TraesAK58CH4A01G513100
2	TraesAK58CH4A01G517300	TraesAK58CH7A01G021800
2	TraesAK58CH4A01G519100	TraesAK58CH7A01G019500
2	TraesAK58CH4A01G522400	TraesAK58CH7A01G015800
2	TraesAK58CH4A01G529400	TraesAK58CH4A01G529500
2	TraesAK58CH4A01G532300	TraesAK58CH7A01G008500
3	TraesAK58CH4A01G535500	TraesAK58CH4A01G535700	TraesAK58CH4A01G538200
2	TraesAK58CH4A01G536800	TraesAK58CH4A01G537700
3	TraesAK58CH5A01G019700	TraesAK58CH5A01G019800	TraesAK58CH5A01G019900
2	TraesAK58CH5A01G111800	TraesAK58CH6A01G049700
2	TraesAK58CH5A01G116600	TraesAK58CH7A01G417000
2	TraesAK58CH5A01G180600	TraesAK58CH6A01G253800
2	TraesAK58CH5A01G191200	TraesAK58CH7A01G419200
3	TraesAK58CH5A01G199100	TraesAK58CH7A01G186900	TraesAK58CH7A01G454200
2	TraesAK58CH5A01G238200	TraesAK58CH5A01G238300
2	TraesAK58CH5A01G240600	TraesAK58CH7A01G218100
2	TraesAK58CH5A01G291200	TraesAK58CH5A01G291300
2	TraesAK58CH5A01G340200	TraesAK58CH5A01G340400
3	TraesAK58CH5A01G386900	TraesAK58CH5A01G387000	TraesAK58CH5A01G387100
2	TraesAK58CH5A01G421500	TraesAK58CH7A01G494400
2	TraesAK58CH5A01G426200	TraesAK58CH5A01G426300
2	TraesAK58CH5A01G429600	TraesAK58CH7A01G452600
2	TraesAK58CH5A01G481500	TraesAK58CH6A01G324500
2	TraesAK58CH5A01G525400	TraesAK58CH5A01G525500
3	TraesAK58CH5A01G549600	TraesAK58CH5A01G549700	TraesAK58CH5A01G549800
3	TraesAK58CH5A01G557800	TraesAK58CH5A01G558100	TraesAK58CH5A01G558200
2	TraesAK58CH5A01G561600	TraesAK58CH5A01G561700
2	TraesAK58CH6A01G014900	TraesAK58CH6A01G016900
2	TraesAK58CH6A01G034500	TraesAK58CH7A01G469800
2	TraesAK58CH6A01G036800	TraesAK58CH6A01G182200
2	TraesAK58CH6A01G051700	TraesAK58CH6A01G254700
2	TraesAK58CH6A01G088700	TraesAK58CH6A01G088800
2	TraesAK58CH6A01G138600	TraesAK58CH6A01G138700
2	TraesAK58CH6A01G155600	TraesAK58CH7A01G479100
2	TraesAK58CH6A01G173800	TraesAK58CH7A01G481000
2	TraesAK58CH6A01G218900	TraesAK58CH7A01G126300
2	TraesAK58CH6A01G271400	TraesAK58CH7A01G065600
2	TraesAK58CH6A01G335800	TraesAK58CH7A01G229900
2	TraesAK58CH6A01G335900	TraesAK58CH6A01G336100
2	TraesAK58CH6A01G355100	TraesAK58CH6A01G355300
2	TraesAK58CH6A01G365300	TraesAK58CH7A01G596400
2	TraesAK58CH6A01G366700	TraesAK58CH7A01G465900
3	TraesAK58CH7A01G005300	TraesAK58CH7A01G005400	TraesAK58CH7A01G005500
2	TraesAK58CH7A01G017500	TraesAK58CH7A01G018700
2	TraesAK58CH7A01G057700	TraesAK58CH7A01G159600
2	TraesAK58CH7A01G057800	TraesAK58CH7A01G159700
3	TraesAK58CH7A01G064900	TraesAK58CH7A01G065000	TraesAK58CH7A01G065100
3	TraesAK58CH7A01G080600	TraesAK58CH7A01G080700	TraesAK58CH7A01G080800
2	TraesAK58CH7A01G096600	TraesAK58CH7A01G097000
2	TraesAK58CH7A01G186500	TraesAK58CH7A01G461700
2	TraesAK58CH7A01G210500	TraesAK58CH7A01G210700
2	TraesAK58CH7A01G255900	TraesAK58CH7A01G387700
3	TraesAK58CH7A01G402000	TraesAK58CH7A01G402200	TraesAK58CH7A01G402400
2	TraesAK58CH7A01G435300	TraesAK58CH7A01G435400
2	TraesAK58CH7A01G513500	TraesAK58CH7A01G522700
2	TraesAK58CH7A01G528000	TraesAK58CH7A01G528100
2	TraesAK58CH7A01G539600	TraesAK58CH7A01G539700
2	TraesAK58CH7A01G555800	TraesAK58CH7A01G555900
2	TraesAK58CH7A01G570800	TraesAK58CH7A01G570900
2	TraesAK58CH7A01G573700	TraesAK58CH7A01G574000
3	TraesAK58CH2A01G218900	TraesAK58CH7A01G013500	TraesAK58CH2A01G034300
3	TraesAK58CH7A01G503300	TraesAK58CH7A01G503900	TraesAK58CH7A01G503200
3	TraesAK58CH2A01G353800	TraesAK58CH6A01G073600	TraesAK58CH4A01G164200
3	TraesAK58CH7A01G256000	TraesAK58CH7A01G387600	TraesAK58CH6A01G201000
3	TraesAK58CH6A01G364800	TraesAK58CH7A01G114100	TraesAK58CH1A01G048300
3	TraesAK58CH6A01G228800	TraesAK58CH6A01G370700	TraesAK58CH2A01G154800
3	TraesAK58CH1A01G245200	TraesAK58CH7A01G589200	TraesAK58CH2A01G242100
3	TraesAK58CH2A01G242400	TraesAK58CH7A01G144300	TraesAK58CH2A01G242300
3	TraesAK58CH1A01G087500	TraesAK58CH6A01G266100	TraesAK58CH4A01G284300
2	TraesAK58CH1A01G099000	TraesAK58CH4A01G481500
2	TraesAK58CH2A01G037500	TraesAK58CH2A01G037700
2	TraesAK58CH3A01G016900	TraesAK58CH4A01G039700
2	TraesAK58CH4A01G017100	TraesAK58CH5A01G168700
2	TraesAK58CH4A01G454300	TraesAK58CH7A01G101700
2	TraesAK58CH5A01G010200	TraesAK58CH7A01G185600
2	TraesAK58CH1A01G001100	TraesAK58CH1A01G003000
2	TraesAK58CH1A01G001900	TraesAK58CH1A01G004000
2	TraesAK58CH1A01G002100	TraesAK58CH1A01G004200
2	TraesAK58CH1A01G002300	TraesAK58CH1A01G004700
2	TraesAK58CH1A01G004100	TraesAK58CH1A01G004600
2	TraesAK58CH1A01G025800	TraesAK58CH2A01G423100
2	TraesAK58CH1A01G054800	TraesAK58CH7A01G455100
2	TraesAK58CH1A01G077400	TraesAK58CH1A01G077500
2	TraesAK58CH1A01G078600	TraesAK58CH1A01G078800
2	TraesAK58CH1A01G078700	TraesAK58CH2A01G558000
2	TraesAK58CH1A01G096700	TraesAK58CH4A01G114800
2	TraesAK58CH1A01G110300	TraesAK58CH2A01G248300
2	TraesAK58CH1A01G118400	TraesAK58CH4A01G077800
2	TraesAK58CH1A01G136000	TraesAK58CH7A01G144100
2	TraesAK58CH1A01G136200	TraesAK58CH5A01G158500
2	TraesAK58CH1A01G142500	TraesAK58CH1A01G142600
2	TraesAK58CH1A01G146000	TraesAK58CH3A01G064000
2	TraesAK58CH1A01G147200	TraesAK58CH5A01G362200
2	TraesAK58CH1A01G148700	TraesAK58CH7A01G094800
2	TraesAK58CH1A01G151300	TraesAK58CH5A01G185700
2	TraesAK58CH1A01G165900	TraesAK58CH7A01G156700
2	TraesAK58CH1A01G171100	TraesAK58CH2A01G234600
2	TraesAK58CH1A01G194900	TraesAK58CH1A01G195000
2	TraesAK58CH1A01G196000	TraesAK58CH5A01G064300
2	TraesAK58CH1A01G209000	TraesAK58CH2A01G605000
2	TraesAK58CH1A01G219700	TraesAK58CH2A01G256600
2	TraesAK58CH1A01G251100	TraesAK58CH7A01G319800
2	TraesAK58CH1A01G280500	TraesAK58CH2A01G167600
2	TraesAK58CH1A01G298600	TraesAK58CH4A01G244400
2	TraesAK58CH1A01G323400	TraesAK58CH1A01G323700
2	TraesAK58CH1A01G323500	TraesAK58CH1A01G323800
2	TraesAK58CH1A01G328600	TraesAK58CH1A01G328700
2	TraesAK58CH1A01G335700	TraesAK58CH1A01G335800
2	TraesAK58CH1A01G340000	TraesAK58CH3A01G488700
2	TraesAK58CH1A01G343300	TraesAK58CH1A01G344200
2	TraesAK58CH1A01G343400	TraesAK58CH1A01G344000
2	TraesAK58CH1A01G356800	TraesAK58CH4A01G512000
2	TraesAK58CH1A01G399300	TraesAK58CH1A01G399400
2	TraesAK58CH1A01G405600	TraesAK58CH4A01G383500
2	TraesAK58CH1A01G416000	TraesAK58CH1A01G417000
2	TraesAK58CH1A01G454400	TraesAK58CH1A01G455300
2	TraesAK58CH2A01G008100	TraesAK58CH4A01G443200
2	TraesAK58CH2A01G013900	TraesAK58CH2A01G592800
2	TraesAK58CH2A01G018700	TraesAK58CH2A01G018900
2	TraesAK58CH2A01G021400	TraesAK58CH2A01G022800
2	TraesAK58CH2A01G021900	TraesAK58CH2A01G023300
2	TraesAK58CH2A01G060200	TraesAK58CH2A01G098400
2	TraesAK58CH2A01G065200	TraesAK58CH2A01G163500
2	TraesAK58CH2A01G083800	TraesAK58CH2A01G086100
2	TraesAK58CH2A01G089700	TraesAK58CH5A01G006800
2	TraesAK58CH2A01G103500	TraesAK58CH3A01G091900
2	TraesAK58CH2A01G107600	TraesAK58CH3A01G307300
2	TraesAK58CH2A01G158700	TraesAK58CH2A01G236600
2	TraesAK58CH2A01G198600	TraesAK58CH4A01G277500
2	TraesAK58CH2A01G198700	TraesAK58CH4A01G277600
2	TraesAK58CH2A01G238600	TraesAK58CH6A01G259900
2	TraesAK58CH2A01G240300	TraesAK58CH5A01G102000
2	TraesAK58CH2A01G240400	TraesAK58CH5A01G060100
2	TraesAK58CH2A01G247000	TraesAK58CH7A01G426500
2	TraesAK58CH2A01G268200	TraesAK58CH2A01G269200
2	TraesAK58CH2A01G269800	TraesAK58CH2A01G270000
2	TraesAK58CH2A01G282900	TraesAK58CH5A01G187000
2	TraesAK58CH2A01G296600	TraesAK58CH7A01G552600
2	TraesAK58CH2A01G316400	TraesAK58CH2A01G500100
2	TraesAK58CH2A01G352500	TraesAK58CH7A01G112100
2	TraesAK58CH2A01G367100	TraesAK58CH5A01G430400
2	TraesAK58CH2A01G374700	TraesAK58CH2A01G375100
2	TraesAK58CH2A01G381900	TraesAK58CH7A01G151700
2	TraesAK58CH2A01G393600	TraesAK58CH7A01G145000
2	TraesAK58CH2A01G406100	TraesAK58CH2A01G406300
2	TraesAK58CH2A01G407400	TraesAK58CH4A01G157500
2	TraesAK58CH2A01G408200	TraesAK58CH5A01G121100
2	TraesAK58CH2A01G446600	TraesAK58CH2A01G446700
2	TraesAK58CH2A01G463000	TraesAK58CH2A01G511200
2	TraesAK58CH2A01G472100	TraesAK58CH3A01G186900
2	TraesAK58CH2A01G492100	TraesAK58CH5A01G104900
2	TraesAK58CH2A01G527900	TraesAK58CH2A01G528300
2	TraesAK58CH2A01G533700	TraesAK58CH2A01G533800
2	TraesAK58CH2A01G538800	TraesAK58CH3A01G121000
2	TraesAK58CH2A01G560500	TraesAK58CH2A01G560700
2	TraesAK58CH2A01G567700	TraesAK58CH5A01G438400
2	TraesAK58CH2A01G578000	TraesAK58CH7A01G343900
2	TraesAK58CH2A01G584700	TraesAK58CH5A01G151200
2	TraesAK58CH2A01G612200	TraesAK58CH3A01G032300
2	TraesAK58CH2A01G614600	TraesAK58CH3A01G457300
2	TraesAK58CH2A01G615800	TraesAK58CH2A01G615900
2	TraesAK58CH2A01G619100	TraesAK58CH3A01G114900
2	TraesAK58CH3A01G048800	TraesAK58CH3A01G048900
2	TraesAK58CH3A01G050600	TraesAK58CH3A01G198600
2	TraesAK58CH3A01G051800	TraesAK58CH3A01G439200
2	TraesAK58CH3A01G055800	TraesAK58CH3A01G190300
2	TraesAK58CH3A01G060200	TraesAK58CH3A01G060700
2	TraesAK58CH3A01G080300	TraesAK58CH5A01G517200
2	TraesAK58CH3A01G085200	TraesAK58CH3A01G085300
2	TraesAK58CH3A01G112200	TraesAK58CH7A01G187300
2	TraesAK58CH3A01G124600	TraesAK58CH5A01G124500
2	TraesAK58CH3A01G158100	TraesAK58CH7A01G365100
2	TraesAK58CH3A01G205800	TraesAK58CH6A01G402900
2	TraesAK58CH3A01G206400	TraesAK58CH3A01G206800
2	TraesAK58CH3A01G206600	TraesAK58CH3A01G207000
2	TraesAK58CH3A01G207700	TraesAK58CH4A01G346000
2	TraesAK58CH3A01G211400	TraesAK58CH4A01G161000
2	TraesAK58CH3A01G242500	TraesAK58CH5A01G182700
2	TraesAK58CH3A01G254600	TraesAK58CH6A01G292700
2	TraesAK58CH3A01G266200	TraesAK58CH4A01G290000
2	TraesAK58CH3A01G276700	TraesAK58CH5A01G389300
2	TraesAK58CH3A01G285700	TraesAK58CH3A01G285800
2	TraesAK58CH3A01G301700	TraesAK58CH7A01G023700
2	TraesAK58CH3A01G318400	TraesAK58CH5A01G125900
2	TraesAK58CH3A01G321000	TraesAK58CH5A01G209600
2	TraesAK58CH3A01G323900	TraesAK58CH3A01G530300
2	TraesAK58CH3A01G330700	TraesAK58CH3A01G330800
2	TraesAK58CH3A01G336300	TraesAK58CH5A01G537300
2	TraesAK58CH3A01G346700	TraesAK58CH6A01G112500
2	TraesAK58CH3A01G358300	TraesAK58CH5A01G138800
2	TraesAK58CH3A01G370900	TraesAK58CH3A01G371000
2	TraesAK58CH3A01G410900	TraesAK58CH3A01G411000
2	TraesAK58CH3A01G415800	TraesAK58CH6A01G179000
2	TraesAK58CH3A01G433000	TraesAK58CH5A01G262200
2	TraesAK58CH3A01G437700	TraesAK58CH6A01G347800
2	TraesAK58CH3A01G439700	TraesAK58CH4A01G281600
2	TraesAK58CH3A01G482900	TraesAK58CH3A01G483100
2	TraesAK58CH3A01G484000	TraesAK58CH3A01G484500
2	TraesAK58CH3A01G484100	TraesAK58CH3A01G484200
2	TraesAK58CH3A01G497400	TraesAK58CH7A01G175700
2	TraesAK58CH3A01G503300	TraesAK58CH5A01G363300
2	TraesAK58CH3A01G508900	TraesAK58CH3A01G509200
2	TraesAK58CH3A01G509100	TraesAK58CH3A01G509400
2	TraesAK58CH3A01G526700	TraesAK58CH4A01G369200
2	TraesAK58CH3A01G528500	TraesAK58CH3A01G529200
2	TraesAK58CH3A01G530600	TraesAK58CH7A01G481600
2	TraesAK58CH3A01G551200	TraesAK58CH3A01G551400
2	TraesAK58CH4A01G024800	TraesAK58CH4A01G162000
2	TraesAK58CH4A01G057900	TraesAK58CH4A01G537000
2	TraesAK58CH4A01G124400	TraesAK58CH5A01G298200
2	TraesAK58CH4A01G137700	TraesAK58CH6A01G384300
2	TraesAK58CH4A01G143600	TraesAK58CH5A01G286600
2	TraesAK58CH4A01G163700	TraesAK58CH6A01G192100
2	TraesAK58CH4A01G172800	TraesAK58CH7A01G546700
2	TraesAK58CH4A01G195800	TraesAK58CH7A01G548300
2	TraesAK58CH4A01G209900	TraesAK58CH6A01G198900
2	TraesAK58CH4A01G248900	TraesAK58CH4A01G353000
2	TraesAK58CH4A01G265800	TraesAK58CH6A01G389400
2	TraesAK58CH4A01G287500	TraesAK58CH4A01G289800
2	TraesAK58CH4A01G308000	TraesAK58CH4A01G308100
2	TraesAK58CH4A01G333000	TraesAK58CH4A01G333100
2	TraesAK58CH4A01G333600	TraesAK58CH4A01G333700
2	TraesAK58CH4A01G338000	TraesAK58CH4A01G338200
2	TraesAK58CH4A01G350600	TraesAK58CH4A01G353500
2	TraesAK58CH4A01G352100	TraesAK58CH4A01G370000
2	TraesAK58CH4A01G352400	TraesAK58CH4A01G352800
2	TraesAK58CH4A01G357500	TraesAK58CH4A01G358200
2	TraesAK58CH4A01G357600	TraesAK58CH4A01G360500
2	TraesAK58CH4A01G363200	TraesAK58CH4A01G364500
2	TraesAK58CH4A01G363300	TraesAK58CH6A01G350700
2	TraesAK58CH4A01G363600	TraesAK58CH4A01G364400
2	TraesAK58CH4A01G370600	TraesAK58CH4A01G370800
2	TraesAK58CH4A01G379200	TraesAK58CH5A01G025800
2	TraesAK58CH4A01G381100	TraesAK58CH4A01G381300
2	TraesAK58CH4A01G382000	TraesAK58CH4A01G382200
2	TraesAK58CH4A01G390100	TraesAK58CH4A01G390200
2	TraesAK58CH4A01G391900	TraesAK58CH6A01G419800
2	TraesAK58CH4A01G397500	TraesAK58CH4A01G397600
2	TraesAK58CH4A01G418100	TraesAK58CH4A01G418300
2	TraesAK58CH4A01G418400	TraesAK58CH7A01G066200
2	TraesAK58CH4A01G419900	TraesAK58CH7A01G067500
2	TraesAK58CH4A01G425800	TraesAK58CH4A01G425900
2	TraesAK58CH4A01G426200	TraesAK58CH7A01G074800
2	TraesAK58CH4A01G428200	TraesAK58CH4A01G428300
2	TraesAK58CH4A01G429200	TraesAK58CH4A01G429300
2	TraesAK58CH4A01G435400	TraesAK58CH4A01G435600
2	TraesAK58CH4A01G440000	TraesAK58CH4A01G440200
2	TraesAK58CH4A01G451000	TraesAK58CH4A01G451500
2	TraesAK58CH4A01G454400	TraesAK58CH4A01G454700
2	TraesAK58CH4A01G468900	TraesAK58CH4A01G469000
2	TraesAK58CH4A01G471200	TraesAK58CH4A01G471400
2	TraesAK58CH4A01G476800	TraesAK58CH7A01G058400
2	TraesAK58CH4A01G478500	TraesAK58CH7A01G512600
2	TraesAK58CH4A01G480600	TraesAK58CH7A01G055100
2	TraesAK58CH4A01G480800	TraesAK58CH4A01G480900
2	TraesAK58CH4A01G486200	TraesAK58CH4A01G486600
2	TraesAK58CH4A01G496000	TraesAK58CH7A01G046400
2	TraesAK58CH4A01G502500	TraesAK58CH7A01G035600
2	TraesAK58CH4A01G510500	TraesAK58CH7A01G029600
2	TraesAK58CH4A01G514800	TraesAK58CH7A01G024400
2	TraesAK58CH4A01G518200	TraesAK58CH7A01G020500
2	TraesAK58CH4A01G518700	TraesAK58CH7A01G020200
2	TraesAK58CH4A01G520300	TraesAK58CH6A01G164900
2	TraesAK58CH4A01G522000	TraesAK58CH7A01G016400
2	TraesAK58CH4A01G523500	TraesAK58CH7A01G014900
2	TraesAK58CH4A01G524900	TraesAK58CH4A01G525400
2	TraesAK58CH4A01G529800	TraesAK58CH4A01G530900
2	TraesAK58CH5A01G035600	TraesAK58CH5A01G036600
2	TraesAK58CH5A01G037000	TraesAK58CH5A01G073700
2	TraesAK58CH5A01G039700	TraesAK58CH5A01G039800
2	TraesAK58CH5A01G057900	TraesAK58CH5A01G058100
2	TraesAK58CH5A01G066800	TraesAK58CH5A01G067000
2	TraesAK58CH5A01G105500	TraesAK58CH6A01G176900
2	TraesAK58CH5A01G120300	TraesAK58CH6A01G184900
2	TraesAK58CH5A01G120700	TraesAK58CH7A01G457200
2	TraesAK58CH5A01G128500	TraesAK58CH5A01G324800
2	TraesAK58CH5A01G136300	TraesAK58CH5A01G264700
2	TraesAK58CH5A01G158300	TraesAK58CH5A01G158400
2	TraesAK58CH5A01G191800	TraesAK58CH5A01G192000
2	TraesAK58CH5A01G246300	TraesAK58CH6A01G148000
2	TraesAK58CH5A01G255600	TraesAK58CH7A01G067400
2	TraesAK58CH5A01G261000	TraesAK58CH5A01G261900
2	TraesAK58CH5A01G261100	TraesAK58CH5A01G261800
2	TraesAK58CH5A01G267300	TraesAK58CH5A01G267800
2	TraesAK58CH5A01G279100	TraesAK58CH5A01G279300
2	TraesAK58CH5A01G302400	TraesAK58CH5A01G510800
2	TraesAK58CH5A01G352800	TraesAK58CH5A01G353000
2	TraesAK58CH5A01G407400	TraesAK58CH5A01G407500
2	TraesAK58CH5A01G448600	TraesAK58CH7A01G219600
2	TraesAK58CH5A01G463200	TraesAK58CH7A01G576400
2	TraesAK58CH5A01G464300	TraesAK58CH5A01G464400
2	TraesAK58CH5A01G485000	TraesAK58CH7A01G482500
2	TraesAK58CH5A01G489500	TraesAK58CH5A01G490100
2	TraesAK58CH5A01G533900	TraesAK58CH5A01G534100
2	TraesAK58CH5A01G537400	TraesAK58CH5A01G539000
2	TraesAK58CH5A01G545200	TraesAK58CH6A01G267500
2	TraesAK58CH6A01G017200	TraesAK58CH6A01G017300
2	TraesAK58CH6A01G070800	TraesAK58CH6A01G078400
2	TraesAK58CH6A01G094600	TraesAK58CH7A01G400400
2	TraesAK58CH6A01G099900	TraesAK58CH7A01G323900
2	TraesAK58CH6A01G101800	TraesAK58CH7A01G516500
2	TraesAK58CH6A01G236600	TraesAK58CH6A01G236700
2	TraesAK58CH6A01G247100	TraesAK58CH7A01G078300
2	TraesAK58CH6A01G269600	TraesAK58CH7A01G600500
2	TraesAK58CH6A01G285600	TraesAK58CH7A01G057200
2	TraesAK58CH6A01G306800	TraesAK58CH7A01G138600
2	TraesAK58CH6A01G345900	TraesAK58CH6A01G346100
2	TraesAK58CH6A01G352500	TraesAK58CH7A01G103300
2	TraesAK58CH6A01G373800	TraesAK58CH7A01G167200
2	TraesAK58CH6A01G380300	TraesAK58CH7A01G029000
2	TraesAK58CH6A01G389300	TraesAK58CH6A01G389500
2	TraesAK58CH7A01G013700	TraesAK58CH7A01G014300
2	TraesAK58CH7A01G026900	TraesAK58CH7A01G406900
2	TraesAK58CH7A01G041400	TraesAK58CH7A01G041500
2	TraesAK58CH7A01G064700	TraesAK58CH7A01G064800
2	TraesAK58CH7A01G072200	TraesAK58CH7A01G072300
2	TraesAK58CH7A01G134700	TraesAK58CH7A01G134900
2	TraesAK58CH7A01G150600	TraesAK58CH7A01G150700
2	TraesAK58CH7A01G158200	TraesAK58CH7A01G553500
2	TraesAK58CH7A01G166800	TraesAK58CH7A01G166900
2	TraesAK58CH7A01G195400	TraesAK58CH7A01G196100
2	TraesAK58CH7A01G288600	TraesAK58CH7A01G366000
2	TraesAK58CH7A01G414700	TraesAK58CH7A01G415500
2	TraesAK58CH7A01G435600	TraesAK58CH7A01G435900
2	TraesAK58CH7A01G436900	TraesAK58CH7A01G437000
2	TraesAK58CH7A01G462800	TraesAK58CH7A01G466000
2	TraesAK58CH7A01G463400	TraesAK58CH7A01G464100
2	TraesAK58CH7A01G469100	TraesAK58CH7A01G469700
2	TraesAK58CH7A01G485200	TraesAK58CH7A01G591000
2	TraesAK58CH7A01G503100	TraesAK58CH7A01G503800
2	TraesAK58CH7A01G511600	TraesAK58CH7A01G511700
2	TraesAK58CH7A01G546300	TraesAK58CH7A01G546900
2	TraesAK58CH7A01G558400	TraesAK58CH7A01G558500
2	TraesAK58CH7A01G568700	TraesAK58CH7A01G569000
2	TraesAK58CH7A01G586100	TraesAK58CH7A01G586200
2	TraesAK58CH7A01G586700	TraesAK58CH7A01G586900
2	TraesAK58CH5A01G319500	TraesAK58CH6A01G329400
2	TraesAK58CH1A01G110000	TraesAK58CH2A01G234000
2	TraesAK58CH1A01G110100	TraesAK58CH3A01G154800
2	TraesAK58CH6A01G196100	TraesAK58CH7A01G089400
2	TraesAK58CH2A01G274200	TraesAK58CH5A01G553100
2	TraesAK58CH3A01G234900	TraesAK58CH6A01G257700
2	TraesAK58CH3A01G264400	TraesAK58CH7A01G350200
2	TraesAK58CH5A01G350300	TraesAK58CH5A01G350400
2	TraesAK58CH4A01G526200	TraesAK58CH7A01G013000
2	TraesAK58CH2A01G574600	TraesAK58CH7A01G419400
2	TraesAK58CH3A01G157800	TraesAK58CH3A01G166700
2	TraesAK58CH1A01G008500	TraesAK58CH4A01G048400
2	TraesAK58CH7A01G086700	TraesAK58CH7A01G337900
2	TraesAK58CH4A01G488200	TraesAK58CH7A01G038900
2	TraesAK58CH3A01G125000	TraesAK58CH7A01G129600
2	TraesAK58CH2A01G554100	TraesAK58CH4A01G228300
2	TraesAK58CH7A01G044400	TraesAK58CH7A01G064000
2	TraesAK58CH5A01G054300	TraesAK58CH7A01G380800
2	TraesAK58CH4A01G037500	TraesAK58CH4A01G355600
2	TraesAK58CH4A01G228500	TraesAK58CH4A01G228600
2	TraesAK58CH1A01G264700	TraesAK58CH4A01G051400
2	TraesAK58CH1A01G266000	TraesAK58CH5A01G423700
2	TraesAK58CH4A01G164500	TraesAK58CH4A01G164600
2	TraesAK58CH2A01G486300	TraesAK58CH3A01G125900
2	TraesAK58CH2A01G521300	TraesAK58CH6A01G063000
2	TraesAK58CH5A01G279000	TraesAK58CH5A01G279200
2	TraesAK58CH1A01G139600	TraesAK58CH4A01G064000
2	TraesAK58CH2A01G239800	TraesAK58CH6A01G344500
2	TraesAK58CH6A01G197800	TraesAK58CH7A01G299000
2	TraesAK58CH6A01G200500	TraesAK58CH6A01G206300
2	TraesAK58CH6A01G200200	TraesAK58CH7A01G293700
2	TraesAK58CH7A01G305100	TraesAK58CH7A01G305200
2	TraesAK58CH7A01G374400	TraesAK58CH7A01G374500
2	TraesAK58CH5A01G084000	TraesAK58CH7A01G164100
2	TraesAK58CH5A01G084800	TraesAK58CH7A01G327600
2	TraesAK58CH2A01G082100	TraesAK58CH7A01G541500
2	TraesAK58CH3A01G178100	TraesAK58CH6A01G219600
2	TraesAK58CH4A01G141800	TraesAK58CH4A01G145100
2	TraesAK58CH2A01G246600	TraesAK58CH7A01G567800
2	TraesAK58CH1A01G164400	TraesAK58CH7A01G302700
2	TraesAK58CH6A01G185200	TraesAK58CH6A01G194700
2	TraesAK58CH5A01G542900	TraesAK58CH6A01G353800
2	TraesAK58CH1A01G445900	TraesAK58CH4A01G026300
2	TraesAK58CH5A01G139600	TraesAK58CH7A01G350000
2	TraesAK58CH5A01G143100	TraesAK58CH7A01G425600
2	TraesAK58CH3A01G449500	TraesAK58CH7A01G459400
2	TraesAK58CH5A01G513400	TraesAK58CH7A01G156200
2	TraesAK58CH7A01G418800	TraesAK58CH7A01G418900
2	TraesAK58CH3A01G199800	TraesAK58CH5A01G128100
2	TraesAK58CH3A01G200600	TraesAK58CH7A01G415300

## Sheet: AK58B
Data S8. Specific WGDPGs in AK58 subgenome B
GeneCount	AK58B Specific
11	TraesAK58CH7B01G440100	TraesAK58CH7B01G440200	TraesAK58CH7B01G440300	TraesAK58CH7B01G440400	TraesAK58CH7B01G440500	TraesAK58CH7B01G440600	TraesAK58CH7B01G440700	TraesAK58CH7B01G440800	TraesAK58CH7B01G440900	TraesAK58CH7B01G441100	TraesAK58CH7B01G441200
11	TraesAK58CH1B01G012540	TraesAK58CH1B01G012560	TraesAK58CH1B01G012580	TraesAK58CH1B01G012585	TraesAK58CH1B01G012545	TraesAK58CH1B01G012590	TraesAK58CH1B01G012550	TraesAK58CH1B01G012575	TraesAK58CH1B01G012555	TraesAK58CH1B01G012565	TraesAK58CH1B01G012570
8	TraesAK58CH2B01G059900	TraesAK58CH2B01G060000	TraesAK58CH2B01G060100	TraesAK58CH2B01G060200	TraesAK58CH2B01G060300	TraesAK58CH2B01G060400	TraesAK58CH2B01G060500	TraesAK58CH2B01G060600
4	TraesAK58CH2B01G396200	TraesAK58CH2B01G396300	TraesAK58CH7B01G159300	TraesAK58CH5B01G565900
10	TraesAK58CH3B01G656400	TraesAK58CH3B01G656500	TraesAK58CH3B01G656600	TraesAK58CH3B01G656700	TraesAK58CH3B01G656800	TraesAK58CH3B01G657000	TraesAK58CH3B01G660300	TraesAK58CH3B01G660400	TraesAK58CH3B01G660500	TraesAK58CH3B01G660600
10	TraesAK58CH5B01G443000	TraesAK58CH5B01G443700	TraesAK58CH5B01G443900	TraesAK58CH5B01G443100	TraesAK58CH5B01G443200	TraesAK58CH5B01G443300	TraesAK58CH5B01G443400	TraesAK58CH5B01G443500	TraesAK58CH5B01G443600	TraesAK58CH5B01G443800
7	TraesAK58CH1B01G354200	TraesAK58CH1B01G355500	TraesAK58CH1B01G354400	TraesAK58CH1B01G354700	TraesAK58CH1B01G354900	TraesAK58CH1B01G355300	TraesAK58CH1B01G355900
5	TraesAK58CH1B01G461500	TraesAK58CH1B01G461700	TraesAK58CH1B01G461900	TraesAK58CH1B01G462000	TraesAK58CH6B01G236300
7	TraesAK58CH2B01G265700	TraesAK58CH7B01G160100	TraesAK58CH7B01G180400	TraesAK58CH3B01G357300	TraesAK58CH7B01G170500	TraesAK58CH7B01G173700	TraesAK58CH3B01G357500
4	TraesAK58CH3B01G360500	TraesAK58CH3B01G360800	TraesAK58CH3B01G361000	TraesAK58CH3B01G360600
4	TraesAK58CH6B01G081600	TraesAK58CH6B01G081900	TraesAK58CH6B01G082000	TraesAK58CH6B01G082800
2	TraesAK58CH1B01G010400	TraesAK58CH1B01G010400.1
3	TraesAK58CH1B01G010700	TraesAK58CH1B01G010700.1	TraesAK58CH1B01G404400
2	TraesAK58CH1B01G011000	TraesAK58CH1B01G011000.1
2	TraesAK58CH1B01G016400	TraesAK58CH1B01G016400.1
3	TraesAK58CH1B01G038000	TraesAK58CH1B01G038700	TraesAK58CH1B01G038800
2	TraesAK58CH1B01G069700	TraesAK58CH6B01G133200
2	TraesAK58CH1B01G093000	TraesAK58CH3B01G225600
3	TraesAK58CH1B01G157100	TraesAK58CH1B01G189300	TraesAK58CH3B01G222200
6	TraesAK58CH1B01G463700	TraesAK58CH1B01G463800	TraesAK58CH1B01G463900	TraesAK58CH1B01G464000	TraesAK58CH1B01G464300	TraesAK58CH1B01G464800
2	TraesAK58CH2B01G121800	TraesAK58CH7B01G302700
7	TraesAK58CH2B01G357100	TraesAK58CH3B01G024400	TraesAK58CH3B01G166900	TraesAK58CH3B01G167000	TraesAK58CH4B01G290900	TraesAK58CH5B01G087100	TraesAK58CH6B01G448200
4	TraesAK58CH3B01G536700	TraesAK58CH3B01G536800	TraesAK58CH3B01G536900	TraesAK58CH3B01G537100
3	TraesAK58CH3B01G604500	TraesAK58CH3B01G604900	TraesAK58CH3B01G604200
8	TraesAK58CH3B01G656900	TraesAK58CH3B01G660800	TraesAK58CH3B01G657100	TraesAK58CH3B01G657400	TraesAK58CH3B01G660900	TraesAK58CH3B01G661000	TraesAK58CH3B01G657200	TraesAK58CH3B01G657300
2	TraesAK58CH4B01G394600	TraesAK58CH5B01G289700
2	TraesAK58CH5B01G056300	TraesAK58CH5B01G057400
2	TraesAK58CH5B01G175000	TraesAK58CH5B01G175100
7	TraesAK58CH5B01G269800	TraesAK58CH5B01G270000	TraesAK58CH5B01G270300	TraesAK58CH5B01G270400	TraesAK58CH5B01G270500	TraesAK58CH5B01G270900	TraesAK58CH5B01G271100
2	TraesAK58CH5B01G462500	TraesAK58CH5B01G465600
6	TraesAK58CH6B01G342600	TraesAK58CH6B01G342800	TraesAK58CH7B01G066700	TraesAK58CH7B01G066800	TraesAK58CH7B01G067000	TraesAK58CH7B01G067100
3	TraesAK58CH6B01G411700	TraesAK58CH6B01G411900	TraesAK58CH6B01G412100
3	TraesAK58CH7B01G110500	TraesAK58CH7B01G110600	TraesAK58CH7B01G110700
2	TraesAK58CH1B01G045400	TraesAK58CH7B01G033500
2	TraesAK58CH2B01G235800	TraesAK58CH2B01G235700
2	TraesAK58CH4B01G179100	TraesAK58CH4B01G179200
2	TraesAK58CH4B01G067900	TraesAK58CH4B01G067800
2	TraesAK58CH5B01G368800	TraesAK58CH5B01G368700
2	TraesAK58CH1B01G015200	TraesAK58CH1B01G015200.1
2	TraesAK58CH1B01G046600	TraesAK58CH5B01G307600
2	TraesAK58CH1B01G065700	TraesAK58CH1B01G066000
2	TraesAK58CH1B01G123000	TraesAK58CH1B01G126600
3	TraesAK58CH1B01G319600	TraesAK58CH1B01G319700	TraesAK58CH4B01G112800
7	TraesAK58CH1B01G325100	TraesAK58CH2B01G475200	TraesAK58CH3B01G067600	TraesAK58CH7B01G103200	TraesAK58CH7B01G117100	TraesAK58CH7B01G117300	TraesAK58CH7B01G410300
5	TraesAK58CH1B01G445800	TraesAK58CH6B01G376900	TraesAK58CH6B01G377100	TraesAK58CH7B01G414700	TraesAK58CH7B01G477400
6	TraesAK58CH1B01G467800	TraesAK58CH1B01G467900	TraesAK58CH1B01G468000	TraesAK58CH1B01G468200	TraesAK58CH1B01G468400	TraesAK58CH1B01G468500
3	TraesAK58CH2B01G069600	TraesAK58CH2B01G070500	TraesAK58CH2B01G070800
5	TraesAK58CH2B01G131800	TraesAK58CH2B01G131900	TraesAK58CH2B01G132000	TraesAK58CH2B01G132100	TraesAK58CH2B01G132200
2	TraesAK58CH2B01G169400	TraesAK58CH2B01G223300
2	TraesAK58CH2B01G243600	TraesAK58CH2B01G243900
2	TraesAK58CH2B01G501300	TraesAK58CH2B01G501600
5	TraesAK58CH2B01G528200	TraesAK58CH2B01G528400	TraesAK58CH2B01G528600	TraesAK58CH2B01G528800	TraesAK58CH2B01G529000
6	TraesAK58CH3B01G055700	TraesAK58CH3B01G586600	TraesAK58CH3B01G597600	TraesAK58CH3B01G658300	TraesAK58CH3B01G658700	TraesAK58CH3B01G658800
2	TraesAK58CH3B01G105700	TraesAK58CH3B01G388200
2	TraesAK58CH3B01G282700	TraesAK58CH5B01G560700
2	TraesAK58CH3B01G294100	TraesAK58CH4B01G036900
2	TraesAK58CH3B01G295800	TraesAK58CH3B01G301400
2	TraesAK58CH3B01G296100	TraesAK58CH3B01G301200
2	TraesAK58CH3B01G378000	TraesAK58CH3B01G378100
2	TraesAK58CH3B01G503900	TraesAK58CH3B01G504300
5	TraesAK58CH3B01G600800	TraesAK58CH3B01G601200	TraesAK58CH3B01G601400	TraesAK58CH3B01G611100	TraesAK58CH3B01G600700
4	TraesAK58CH3B01G644900	TraesAK58CH3B01G645100	TraesAK58CH3B01G645400	TraesAK58CH3B01G645500
4	TraesAK58CH4B01G027900	TraesAK58CH4B01G028000	TraesAK58CH4B01G236000	TraesAK58CH4B01G027500
2	TraesAK58CH4B01G094400	TraesAK58CH6B01G344800
2	TraesAK58CH4B01G263000	TraesAK58CH6B01G075100
2	TraesAK58CH4B01G404300	TraesAK58CH4B01G404400
2	TraesAK58CH5B01G014000	TraesAK58CH5B01G014300
3	TraesAK58CH5B01G219700	TraesAK58CH5B01G220500	TraesAK58CH5B01G220800
3	TraesAK58CH5B01G220100	TraesAK58CH5B01G220400	TraesAK58CH5B01G220900
2	TraesAK58CH5B01G391900	TraesAK58CH5B01G392000
3	TraesAK58CH5B01G484600	TraesAK58CH5B01G485000	TraesAK58CH5B01G485100
2	TraesAK58CH5B01G484800	TraesAK58CH5B01G485300
2	TraesAK58CH5B01G584900	TraesAK58CH7B01G001100
6	TraesAK58CH6B01G235400	TraesAK58CH6B01G235600	TraesAK58CH6B01G235700	TraesAK58CH6B01G235800	TraesAK58CH6B01G236000	TraesAK58CH7B01G525200
2	TraesAK58CH6B01G248200	TraesAK58CH6B01G248300
2	TraesAK58CH6B01G276600	TraesAK58CH7B01G260100
2	TraesAK58CH6B01G343300	TraesAK58CH6B01G367200
5	TraesAK58CH6B01G448000	TraesAK58CH6B01G448100	TraesAK58CH6B01G448300	TraesAK58CH6B01G449000	TraesAK58CH6B01G449200
3	TraesAK58CH7B01G033100	TraesAK58CH7B01G033300	TraesAK58CH1B01G112200
2	TraesAK58CH7B01G185800	TraesAK58CH7B01G186000
5	TraesAK58CH7B01G234800	TraesAK58CH7B01G235000	TraesAK58CH7B01G235200	TraesAK58CH7B01G235400	TraesAK58CH7B01G236000
2	TraesAK58CH1B01G368200	TraesAK58CH1B01G368100
2	TraesAK58CH2B01G040800	TraesAK58CH2B01G040400
2	TraesAK58CH2B01G160500	TraesAK58CH7B01G300200
2	TraesAK58CH2B01G380200	TraesAK58CH2B01G375100
2	TraesAK58CH2B01G360600	TraesAK58CH2B01G360500
2	TraesAK58CH2B01G449500	TraesAK58CH2B01G238800
2	TraesAK58CH3B01G139100	TraesAK58CH3B01G138800
2	TraesAK58CH3B01G354300	TraesAK58CH3B01G354500
2	TraesAK58CH4B01G030800	TraesAK58CH4B01G031000
2	TraesAK58CH3B01G583000	TraesAK58CH4B01G018200
2	TraesAK58CH5B01G015100	TraesAK58CH5B01G014900
2	TraesAK58CH5B01G030100	TraesAK58CH7B01G502500
2	TraesAK58CH5B01G263000	TraesAK58CH5B01G263100
2	TraesAK58CH6B01G431600	TraesAK58CH6B01G431700
2	TraesAK58CH7B01G358200	TraesAK58CH4B01G282500
5	TraesAK58CH1B01G044200	TraesAK58CH1B01G044300	TraesAK58CH1B01G044400	TraesAK58CH1B01G044500	TraesAK58CH1B01G044600
5	TraesAK58CH1B01G056400	TraesAK58CH5B01G531400	TraesAK58CH6B01G141400	TraesAK58CH6B01G292300	TraesAK58CH7B01G329700
5	TraesAK58CH1B01G137900	TraesAK58CH2B01G112600	TraesAK58CH3B01G021300	TraesAK58CH7B01G272100	TraesAK58CH7B01G385200
6	TraesAK58CH1B01G155600	TraesAK58CH2B01G226900	TraesAK58CH2B01G267300	TraesAK58CH2B01G397200	TraesAK58CH5B01G332900	TraesAK58CH7B01G170600
2	TraesAK58CH1B01G181600	TraesAK58CH3B01G479200
2	TraesAK58CH1B01G222500	TraesAK58CH1B01G222600
6	TraesAK58CH1B01G289000	TraesAK58CH3B01G047400	TraesAK58CH4B01G064500	TraesAK58CH6B01G064400	TraesAK58CH7B01G413000	TraesAK58CH5B01G231100
4	TraesAK58CH1B01G352000	TraesAK58CH1B01G352100	TraesAK58CH1B01G352200	TraesAK58CH1B01G352300
2	TraesAK58CH1B01G390300	TraesAK58CH1B01G390400
5	TraesAK58CH2B01G090500	TraesAK58CH2B01G096300	TraesAK58CH2B01G096400	TraesAK58CH3B01G563800	TraesAK58CH3B01G605400
5	TraesAK58CH2B01G092400	TraesAK58CH2B01G092600	TraesAK58CH2B01G092700	TraesAK58CH6B01G025200	TraesAK58CH5B01G386000
2	TraesAK58CH2B01G111900	TraesAK58CH2B01G112000
6	TraesAK58CH2B01G119700	TraesAK58CH2B01G406000	TraesAK58CH3B01G460500	TraesAK58CH3B01G599900	TraesAK58CH6B01G427300	TraesAK58CH7B01G064000
2	TraesAK58CH2B01G389700	TraesAK58CH2B01G389800
2	TraesAK58CH2B01G493700	TraesAK58CH2B01G493900
2	TraesAK58CH3B01G059800	TraesAK58CH3B01G060900
2	TraesAK58CH3B01G106500	TraesAK58CH3B01G106600
2	TraesAK58CH3B01G140600	TraesAK58CH3B01G140700
2	TraesAK58CH3B01G221800	TraesAK58CH3B01G221900
3	TraesAK58CH3B01G302700	TraesAK58CH3B01G302900	TraesAK58CH3B01G303100
6	TraesAK58CH3B01G361100	TraesAK58CH6B01G128200	TraesAK58CH6B01G161200	TraesAK58CH6B01G511500	TraesAK58CH5B01G336900	TraesAK58CH7B01G206600
5	TraesAK58CH3B01G381400	TraesAK58CH3B01G381500	TraesAK58CH3B01G381700	TraesAK58CH3B01G381800	TraesAK58CH3B01G382100
2	TraesAK58CH3B01G416300	TraesAK58CH3B01G416400
2	TraesAK58CH3B01G448400	TraesAK58CH3B01G448500
2	TraesAK58CH3B01G479000	TraesAK58CH3B01G479100
2	TraesAK58CH3B01G481500	TraesAK58CH3B01G481700
4	TraesAK58CH3B01G531500	TraesAK58CH3B01G531600	TraesAK58CH3B01G531700	TraesAK58CH3B01G531800
2	TraesAK58CH3B01G572300	TraesAK58CH3B01G572700
4	TraesAK58CH3B01G614400	TraesAK58CH3B01G614500	TraesAK58CH4B01G390500	TraesAK58CH4B01G391400
5	TraesAK58CH3B01G639800	TraesAK58CH3B01G639900	TraesAK58CH3B01G640000	TraesAK58CH3B01G640100	TraesAK58CH3B01G640200
2	TraesAK58CH4B01G066000	TraesAK58CH4B01G067300
4	TraesAK58CH4B01G151500	TraesAK58CH6B01G013300	TraesAK58CH7B01G064700	TraesAK58CH3B01G510600
5	TraesAK58CH4B01G400400	TraesAK58CH4B01G401000	TraesAK58CH4B01G401200	TraesAK58CH4B01G401800	TraesAK58CH4B01G402700
3	TraesAK58CH5B01G349800	TraesAK58CH5B01G350100	TraesAK58CH5B01G349900
6	TraesAK58CH5B01G464300	TraesAK58CH6B01G064100	TraesAK58CH7B01G148400	TraesAK58CH7B01G167900	TraesAK58CH6B01G321200	TraesAK58CH3B01G353400
4	TraesAK58CH5B01G583100	TraesAK58CH5B01G583200	TraesAK58CH7B01G003700	TraesAK58CH7B01G003800
2	TraesAK58CH5B01G584700	TraesAK58CH7B01G001300
4	TraesAK58CH6B01G021400	TraesAK58CH6B01G021500	TraesAK58CH6B01G021700	TraesAK58CH6B01G021800
4	TraesAK58CH6B01G029700	TraesAK58CH7B01G292000	TraesAK58CH6B01G361900	TraesAK58CH3B01G433800
5	TraesAK58CH6B01G081300	TraesAK58CH6B01G081500	TraesAK58CH6B01G081700	TraesAK58CH6B01G082100	TraesAK58CH6B01G082200
4	TraesAK58CH6B01G087600	TraesAK58CH6B01G087700	TraesAK58CH6B01G087800	TraesAK58CH7B01G326700
4	TraesAK58CH7B01G367300	TraesAK58CH7B01G367400	TraesAK58CH7B01G367600	TraesAK58CH7B01G367500
2	TraesAK58CH7B01G392600	TraesAK58CH7B01G392800
2	TraesAK58CH7B01G418300	TraesAK58CH7B01G418400
4	TraesAK58CH7B01G465800	TraesAK58CH7B01G469600	TraesAK58CH7B01G470200	TraesAK58CH7B01G472400
6	TraesAK58CH7B01G516200	TraesAK58CH7B01G516700	TraesAK58CH7B01G517000	TraesAK58CH7B01G517100	TraesAK58CH7B01G517200	TraesAK58CH7B01G517700
6	TraesAK58CH1B01G012505	TraesAK58CH1B01G012515	TraesAK58CH1B01G012510	TraesAK58CH1B01G012530	TraesAK58CH1B01G012535	TraesAK58CH1B01G012520
2	TraesAK58CH1B01G107900	TraesAK58CH6B01G183800
2	TraesAK58CH1B01G160500	TraesAK58CH1B01G161800
2	TraesAK58CH2B01G116200	TraesAK58CH2B01G116300
2	TraesAK58CH2B01G137700	TraesAK58CH2B01G137800
2	TraesAK58CH2B01G409700	TraesAK58CH2B01G409800
3	TraesAK58CH3B01G083700	TraesAK58CH3B01G083800	TraesAK58CH3B01G083900
2	TraesAK58CH3B01G203300	TraesAK58CH3B01G203500
2	TraesAK58CH3B01G261000	TraesAK58CH1B01G402400
2	TraesAK58CH4B01G312400	TraesAK58CH4B01G312500
2	TraesAK58CH4B01G243600	TraesAK58CH5B01G056700
2	TraesAK58CH3B01G517400	TraesAK58CH5B01G006700
2	TraesAK58CH2B01G653300	TraesAK58CH7B01G193800
2	TraesAK58CH7B01G276100	TraesAK58CH5B01G084300
3	TraesAK58CH1B01G001800	TraesAK58CH1B01G011820	TraesAK58CH1B01G001100
4	TraesAK58CH1B01G007400	TraesAK58CH1B01G007500	TraesAK58CH3B01G086100	TraesAK58CH7B01G527900
3	TraesAK58CH1B01G010900	TraesAK58CH1B01G010900.1	TraesAK58CH1B01G404700
3	TraesAK58CH1B01G039700	TraesAK58CH1B01G039800	TraesAK58CH1B01G039900
5	TraesAK58CH1B01G050800	TraesAK58CH1B01G050900	TraesAK58CH1B01G051000	TraesAK58CH1B01G051100	TraesAK58CH1B01G051200
4	TraesAK58CH1B01G060700	TraesAK58CH2B01G115100	TraesAK58CH5B01G054000	TraesAK58CH7B01G187900
2	TraesAK58CH1B01G074400	TraesAK58CH7B01G248600
5	TraesAK58CH1B01G112800	TraesAK58CH7B01G175200	TraesAK58CH7B01G180500	TraesAK58CH2B01G267800	TraesAK58CH3B01G213300
4	TraesAK58CH1B01G115300	TraesAK58CH3B01G100100	TraesAK58CH3B01G100300	TraesAK58CH3B01G099600
3	TraesAK58CH1B01G193000	TraesAK58CH1B01G193100	TraesAK58CH1B01G193300
2	TraesAK58CH1B01G193700	TraesAK58CH1B01G197100
5	TraesAK58CH1B01G270600	TraesAK58CH1B01G441100	TraesAK58CH2B01G123600	TraesAK58CH4B01G053100	TraesAK58CH6B01G037600
5	TraesAK58CH1B01G281900	TraesAK58CH4B01G397800	TraesAK58CH5B01G029000	TraesAK58CH6B01G275100	TraesAK58CH7B01G417900
3	TraesAK58CH1B01G302200	TraesAK58CH1B01G302300	TraesAK58CH1B01G302400
3	TraesAK58CH1B01G358300	TraesAK58CH6B01G239800	TraesAK58CH7B01G279900
2	TraesAK58CH1B01G377300	TraesAK58CH1B01G377400
3	TraesAK58CH1B01G388200	TraesAK58CH1B01G388600	TraesAK58CH1B01G388700
3	TraesAK58CH1B01G410300	TraesAK58CH1B01G450700	TraesAK58CH1B01G450900
4	TraesAK58CH1B01G426700	TraesAK58CH5B01G458100	TraesAK58CH6B01G023300	TraesAK58CH6B01G440200
4	TraesAK58CH1B01G440500	TraesAK58CH2B01G023300	TraesAK58CH4B01G039000	TraesAK58CH7B01G362700
4	TraesAK58CH1B01G444200	TraesAK58CH1B01G444500	TraesAK58CH1B01G444900	TraesAK58CH1B01G446700
5	TraesAK58CH2B01G009400	TraesAK58CH2B01G009500	TraesAK58CH2B01G009600	TraesAK58CH2B01G009700	TraesAK58CH2B01G009800
3	TraesAK58CH2B01G018500	TraesAK58CH2B01G018800	TraesAK58CH2B01G019000
3	TraesAK58CH2B01G032200	TraesAK58CH2B01G032700	TraesAK58CH2B01G032600
3	TraesAK58CH2B01G038800	TraesAK58CH2B01G039000	TraesAK58CH2B01G039300
3	TraesAK58CH2B01G045500	TraesAK58CH2B01G045600	TraesAK58CH2B01G045700
4	TraesAK58CH2B01G100600	TraesAK58CH6B01G227500	TraesAK58CH7B01G447600	TraesAK58CH7B01G447800
3	TraesAK58CH2B01G132700	TraesAK58CH3B01G623300	TraesAK58CH5B01G502400
5	TraesAK58CH2B01G153900	TraesAK58CH2B01G271000	TraesAK58CH3B01G374100	TraesAK58CH4B01G177600	TraesAK58CH5B01G191800
2	TraesAK58CH2B01G284000	TraesAK58CH3B01G069900
3	TraesAK58CH2B01G286300	TraesAK58CH3B01G394400	TraesAK58CH3B01G545600
4	TraesAK58CH2B01G383800	TraesAK58CH6B01G287900	TraesAK58CH6B01G344200	TraesAK58CH7B01G187300
3	TraesAK58CH2B01G407800	TraesAK58CH5B01G494900	TraesAK58CH5B01G494800
5	TraesAK58CH2B01G457300	TraesAK58CH4B01G400600	TraesAK58CH4B01G402000	TraesAK58CH4B01G402300	TraesAK58CH4B01G402600
2	TraesAK58CH2B01G519700	TraesAK58CH2B01G519900
2	TraesAK58CH2B01G533400	TraesAK58CH2B01G533500
2	TraesAK58CH2B01G632000	TraesAK58CH2B01G632400
3	TraesAK58CH2B01G633900	TraesAK58CH3B01G122400	TraesAK58CH7B01G328200
2	TraesAK58CH3B01G044100	TraesAK58CH6B01G041900
5	TraesAK58CH3B01G056400	TraesAK58CH3B01G056500	TraesAK58CH3B01G056600	TraesAK58CH3B01G056800	TraesAK58CH3B01G056900
3	TraesAK58CH3B01G182600	TraesAK58CH3B01G182700	TraesAK58CH3B01G182800
2	TraesAK58CH3B01G197700	TraesAK58CH5B01G247200
3	TraesAK58CH3B01G254600	TraesAK58CH6B01G340800	TraesAK58CH7B01G250600
2	TraesAK58CH3B01G357200	TraesAK58CH3B01G357600
4	TraesAK58CH3B01G412500	TraesAK58CH4B01G319300	TraesAK58CH7B01G202600	TraesAK58CH5B01G031500
3	TraesAK58CH3B01G466500	TraesAK58CH7B01G054000	TraesAK58CH4B01G156700
3	TraesAK58CH3B01G600000	TraesAK58CH3B01G600400	TraesAK58CH3B01G600600
3	TraesAK58CH4B01G013100	TraesAK58CH4B01G013200	TraesAK58CH4B01G013300
4	TraesAK58CH4B01G028500	TraesAK58CH4B01G028600	TraesAK58CH4B01G028700	TraesAK58CH4B01G028900
2	TraesAK58CH4B01G079200	TraesAK58CH4B01G079400
3	TraesAK58CH4B01G156000	TraesAK58CH4B01G372700	TraesAK58CH6B01G257300
2	TraesAK58CH4B01G285800	TraesAK58CH4B01G286000
2	TraesAK58CH4B01G289600	TraesAK58CH6B01G255900
4	TraesAK58CH4B01G305600	TraesAK58CH4B01G305800	TraesAK58CH4B01G305900	TraesAK58CH4B01G306000
3	TraesAK58CH4B01G367700	TraesAK58CH4B01G368700	TraesAK58CH4B01G368900
4	TraesAK58CH4B01G390700	TraesAK58CH5B01G282800	TraesAK58CH7B01G526800	TraesAK58CH5B01G510600
3	TraesAK58CH5B01G023900	TraesAK58CH5B01G024000	TraesAK58CH5B01G002200
4	TraesAK58CH5B01G061000	TraesAK58CH6B01G256600	TraesAK58CH6B01G256700	TraesAK58CH6B01G256800
2	TraesAK58CH5B01G439500	TraesAK58CH5B01G440600
2	TraesAK58CH5B01G584000	TraesAK58CH7B01G002200
2	TraesAK58CH5B01G584200	TraesAK58CH7B01G001900
4	TraesAK58CH6B01G090600	TraesAK58CH6B01G090800	TraesAK58CH6B01G090900	TraesAK58CH6B01G092800
3	TraesAK58CH6B01G113600	TraesAK58CH6B01G113800	TraesAK58CH6B01G113900
2	TraesAK58CH6B01G125100	TraesAK58CH6B01G125400
2	TraesAK58CH6B01G275400	TraesAK58CH6B01G275500
2	TraesAK58CH6B01G276900	TraesAK58CH7B01G260300
2	TraesAK58CH6B01G361200	TraesAK58CH6B01G361300
2	TraesAK58CH6B01G444200	TraesAK58CH6B01G444400
3	TraesAK58CH7B01G026500	TraesAK58CH7B01G049500	TraesAK58CH7B01G135200
3	TraesAK58CH7B01G034700	TraesAK58CH7B01G035000	TraesAK58CH7B01G034800
3	TraesAK58CH7B01G354500	TraesAK58CH7B01G354700	TraesAK58CH7B01G354800
3	TraesAK58CH7B01G376200	TraesAK58CH7B01G376300	TraesAK58CH7B01G376400
3	TraesAK58CH7B01G400800	TraesAK58CH7B01G401000	TraesAK58CH7B01G401300
3	TraesAK58CH7B01G505500	TraesAK58CH7B01G505600	TraesAK58CH7B01G505800
3	TraesAK58CH7B01G514400	TraesAK58CH7B01G514500	TraesAK58CH7B01G514600
5	TraesAK58CH7B01G522500	TraesAK58CH7B01G522600	TraesAK58CH7B01G522700	TraesAK58CH7B01G522800	TraesAK58CH7B01G522900
2	TraesAK58CH3B01G257400	TraesAK58CH2B01G614500
2	TraesAK58CH3B01G239600	TraesAK58CH5B01G396400
3	TraesAK58CH1B01G296700	TraesAK58CH1B01G296900	TraesAK58CH6B01G152300
2	TraesAK58CH1B01G361500	TraesAK58CH1B01G361300
2	TraesAK58CH2B01G414200	TraesAK58CH2B01G414100
2	TraesAK58CH1B01G335800	TraesAK58CH2B01G152400
2	TraesAK58CH3B01G007100	TraesAK58CH1B01G035900
2	TraesAK58CH3B01G110700	TraesAK58CH3B01G110800
2	TraesAK58CH3B01G132100	TraesAK58CH3B01G265500
2	TraesAK58CH1B01G080900	TraesAK58CH2B01G276400
2	TraesAK58CH3B01G315500	TraesAK58CH5B01G146500
2	TraesAK58CH4B01G226500	TraesAK58CH7B01G055200
2	TraesAK58CH5B01G248200	TraesAK58CH5B01G207500
2	TraesAK58CH6B01G445800	TraesAK58CH6B01G445700
2	TraesAK58CH7B01G113600	TraesAK58CH7B01G114200
2	TraesAK58CH2B01G056200	TraesAK58CH7B01G526100
2	TraesAK58CH5B01G082700	TraesAK58CH5B01G082800
2	TraesAK58CH1B01G003900	TraesAK58CH4B01G119400
4	TraesAK58CH1B01G008900	TraesAK58CH1B01G009000	TraesAK58CH1B01G009100	TraesAK58CH1B01G009200
4	TraesAK58CH1B01G024400	TraesAK58CH1B01G024500	TraesAK58CH1B01G024600	TraesAK58CH1B01G024700
3	TraesAK58CH1B01G025200	TraesAK58CH1B01G025600	TraesAK58CH1B01G025700
2	TraesAK58CH1B01G066200	TraesAK58CH1B01G066300
2	TraesAK58CH1B01G083900	TraesAK58CH4B01G069900
3	TraesAK58CH1B01G137600	TraesAK58CH1B01G137800	TraesAK58CH4B01G135800
3	TraesAK58CH1B01G140300	TraesAK58CH5B01G029300	TraesAK58CH7B01G408900
2	TraesAK58CH1B01G152200	TraesAK58CH1B01G430800
2	TraesAK58CH1B01G170500	TraesAK58CH1B01G170600
2	TraesAK58CH1B01G184200	TraesAK58CH7B01G310400
2	TraesAK58CH1B01G199100	TraesAK58CH1B01G199100.1
2	TraesAK58CH1B01G216500	TraesAK58CH1B01G291200
3	TraesAK58CH1B01G230200	TraesAK58CH2B01G525100	TraesAK58CH7B01G242200
3	TraesAK58CH1B01G244100	TraesAK58CH2B01G220100	TraesAK58CH6B01G362600
4	TraesAK58CH1B01G262100	TraesAK58CH2B01G494900	TraesAK58CH3B01G017200	TraesAK58CH2B01G403900
2	TraesAK58CH1B01G280800	TraesAK58CH1B01G280900
3	TraesAK58CH1B01G290400	TraesAK58CH4B01G145800	TraesAK58CH6B01G103700
2	TraesAK58CH1B01G300200	TraesAK58CH6B01G147900
2	TraesAK58CH1B01G335900	TraesAK58CH2B01G285300
3	TraesAK58CH1B01G353500	TraesAK58CH1B01G382100	TraesAK58CH1B01G405800
2	TraesAK58CH1B01G355100	TraesAK58CH1B01G355700
2	TraesAK58CH1B01G357800	TraesAK58CH1B01G357900
3	TraesAK58CH1B01G361000	TraesAK58CH4B01G189600	TraesAK58CH7B01G060000
3	TraesAK58CH1B01G361100	TraesAK58CH4B01G189500	TraesAK58CH7B01G059900
2	TraesAK58CH1B01G376700	TraesAK58CH1B01G376800
2	TraesAK58CH1B01G393800	TraesAK58CH7B01G072300
2	TraesAK58CH1B01G398100	TraesAK58CH1B01G398300
3	TraesAK58CH1B01G415100	TraesAK58CH1B01G415200	TraesAK58CH1B01G415400
2	TraesAK58CH1B01G415800	TraesAK58CH1B01G415900
2	TraesAK58CH1B01G437200	TraesAK58CH7B01G483200
2	TraesAK58CH1B01G439700	TraesAK58CH2B01G081300
2	TraesAK58CH1B01G446300	TraesAK58CH6B01G250800
2	TraesAK58CH1B01G450100	TraesAK58CH2B01G302300
3	TraesAK58CH1B01G466600	TraesAK58CH3B01G127300	TraesAK58CH5B01G586100
2	TraesAK58CH2B01G001300	TraesAK58CH2B01G230200
3	TraesAK58CH2B01G030800	TraesAK58CH2B01G070000	TraesAK58CH2B01G069400
3	TraesAK58CH2B01G036300	TraesAK58CH2B01G272900	TraesAK58CH2B01G273000
3	TraesAK58CH2B01G036900	TraesAK58CH2B01G039100	TraesAK58CH2B01G039200
2	TraesAK58CH2B01G050800	TraesAK58CH2B01G051000
2	TraesAK58CH2B01G051800	TraesAK58CH2B01G051900
4	TraesAK58CH2B01G052300	TraesAK58CH2B01G052400	TraesAK58CH2B01G052500	TraesAK58CH2B01G052600
3	TraesAK58CH2B01G062700	TraesAK58CH2B01G062800	TraesAK58CH5B01G162300
4	TraesAK58CH2B01G065900	TraesAK58CH2B01G066000	TraesAK58CH2B01G066500	TraesAK58CH7B01G333900
2	TraesAK58CH2B01G078100	TraesAK58CH2B01G088300
3	TraesAK58CH2B01G103200	TraesAK58CH7B01G517800	TraesAK58CH7B01G518100
2	TraesAK58CH2B01G121300	TraesAK58CH2B01G121400
2	TraesAK58CH2B01G133800	TraesAK58CH2B01G133900
2	TraesAK58CH2B01G151700	TraesAK58CH2B01G152500
2	TraesAK58CH2B01G160600	TraesAK58CH2B01G160700
2	TraesAK58CH2B01G163100	TraesAK58CH2B01G163200
2	TraesAK58CH2B01G166200	TraesAK58CH7B01G121900
2	TraesAK58CH2B01G168700	TraesAK58CH2B01G170700
2	TraesAK58CH2B01G196700	TraesAK58CH2B01G196800
4	TraesAK58CH2B01G200100	TraesAK58CH2B01G200200	TraesAK58CH2B01G200300	TraesAK58CH2B01G200400
2	TraesAK58CH2B01G201400	TraesAK58CH2B01G624100
2	TraesAK58CH2B01G218600	TraesAK58CH3B01G299500
2	TraesAK58CH2B01G220600	TraesAK58CH2B01G220700
3	TraesAK58CH2B01G242400	TraesAK58CH5B01G442200	TraesAK58CH6B01G030100
2	TraesAK58CH2B01G243700	TraesAK58CH2B01G244000
3	TraesAK58CH2B01G265800	TraesAK58CH5B01G083700	TraesAK58CH6B01G305800
2	TraesAK58CH2B01G357800	TraesAK58CH2B01G357900
2	TraesAK58CH2B01G375300	TraesAK58CH2B01G380000
2	TraesAK58CH2B01G382600	TraesAK58CH3B01G333500
2	TraesAK58CH2B01G425400	TraesAK58CH2B01G644500
2	TraesAK58CH2B01G474500	TraesAK58CH2B01G474600
2	TraesAK58CH2B01G530800	TraesAK58CH2B01G531100
2	TraesAK58CH2B01G533600	TraesAK58CH2B01G533700
2	TraesAK58CH2B01G535400	TraesAK58CH5B01G052100
4	TraesAK58CH2B01G580400	TraesAK58CH4B01G134600	TraesAK58CH5B01G222800	TraesAK58CH7B01G026100
2	TraesAK58CH2B01G581500	TraesAK58CH2B01G581600
2	TraesAK58CH2B01G586500	TraesAK58CH6B01G082500
2	TraesAK58CH2B01G599400	TraesAK58CH2B01G599500
2	TraesAK58CH2B01G620600	TraesAK58CH2B01G620700
2	TraesAK58CH2B01G661500	TraesAK58CH3B01G372500
2	TraesAK58CH2B01G661600	TraesAK58CH5B01G450600
2	TraesAK58CH3B01G002500	TraesAK58CH3B01G003400
2	TraesAK58CH3B01G006000	TraesAK58CH3B01G006200
3	TraesAK58CH3B01G014800	TraesAK58CH3B01G015000	TraesAK58CH3B01G015200
3	TraesAK58CH3B01G030100	TraesAK58CH5B01G263300	TraesAK58CH7B01G315600
2	TraesAK58CH3B01G042000	TraesAK58CH3B01G042500
3	TraesAK58CH3B01G063400	TraesAK58CH3B01G063700	TraesAK58CH3B01G063800
4	TraesAK58CH3B01G065900	TraesAK58CH3B01G066100	TraesAK58CH3B01G066600	TraesAK58CH3B01G066800
3	TraesAK58CH3B01G107900	TraesAK58CH3B01G108100	TraesAK58CH3B01G108200
2	TraesAK58CH3B01G126400	TraesAK58CH3B01G234200
2	TraesAK58CH3B01G155100	TraesAK58CH3B01G155200
2	TraesAK58CH3B01G181200	TraesAK58CH4B01G250500
2	TraesAK58CH3B01G199900	TraesAK58CH3B01G200000
2	TraesAK58CH3B01G293200	TraesAK58CH4B01G038200
3	TraesAK58CH3B01G302800	TraesAK58CH3B01G303000	TraesAK58CH3B01G303200
3	TraesAK58CH3B01G344000	TraesAK58CH5B01G105700	TraesAK58CH5B01G261800
2	TraesAK58CH3B01G361800	TraesAK58CH3B01G362000
2	TraesAK58CH3B01G373100	TraesAK58CH4B01G044300
2	TraesAK58CH3B01G387200	TraesAK58CH7B01G168800
2	TraesAK58CH3B01G391000	TraesAK58CH5B01G225500
2	TraesAK58CH3B01G415800	TraesAK58CH3B01G415900
2	TraesAK58CH3B01G469800	TraesAK58CH3B01G513700
2	TraesAK58CH3B01G471400	TraesAK58CH3B01G471500
2	TraesAK58CH3B01G533300	TraesAK58CH3B01G533400
3	TraesAK58CH3B01G541800	TraesAK58CH3B01G541900	TraesAK58CH3B01G542600
2	TraesAK58CH3B01G543200	TraesAK58CH5B01G432200
2	TraesAK58CH3B01G548600	TraesAK58CH5B01G292000
3	TraesAK58CH3B01G549200	TraesAK58CH3B01G549300	TraesAK58CH3B01G549500
4	TraesAK58CH3B01G553100	TraesAK58CH5B01G440500	TraesAK58CH7B01G058600	TraesAK58CH7B01G075800
2	TraesAK58CH3B01G564500	TraesAK58CH3B01G564600
2	TraesAK58CH3B01G591700	TraesAK58CH3B01G591900
3	TraesAK58CH3B01G600900	TraesAK58CH3B01G601100	TraesAK58CH3B01G601300
3	TraesAK58CH3B01G602400	TraesAK58CH4B01G366400	TraesAK58CH5B01G564600
2	TraesAK58CH3B01G613700	TraesAK58CH3B01G615600
2	TraesAK58CH3B01G617100	TraesAK58CH5B01G445800
2	TraesAK58CH3B01G620500	TraesAK58CH6B01G164000
2	TraesAK58CH3B01G624100	TraesAK58CH3B01G624400
2	TraesAK58CH3B01G637500	TraesAK58CH4B01G394000
2	TraesAK58CH3B01G652900	TraesAK58CH3B01G653000
2	TraesAK58CH4B01G023200	TraesAK58CH4B01G023400
3	TraesAK58CH4B01G047200	TraesAK58CH7B01G070700	TraesAK58CH7B01G253300
2	TraesAK58CH4B01G078900	TraesAK58CH4B01G079000
2	TraesAK58CH4B01G081100	TraesAK58CH4B01G082000
2	TraesAK58CH4B01G090500	TraesAK58CH4B01G090600
4	TraesAK58CH4B01G159000	TraesAK58CH5B01G073400	TraesAK58CH5B01G155700	TraesAK58CH6B01G086300
3	TraesAK58CH4B01G168500	TraesAK58CH4B01G168600	TraesAK58CH6B01G434100
3	TraesAK58CH4B01G193200	TraesAK58CH4B01G193300	TraesAK58CH7B01G102200
2	TraesAK58CH4B01G196500	TraesAK58CH7B01G103500
4	TraesAK58CH4B01G265600	TraesAK58CH5B01G019700	TraesAK58CH5B01G182000	TraesAK58CH6B01G079100
2	TraesAK58CH4B01G277400	TraesAK58CH4B01G277700
3	TraesAK58CH4B01G286800	TraesAK58CH6B01G132200	TraesAK58CH7B01G468100
2	TraesAK58CH4B01G288100	TraesAK58CH4B01G288200
2	TraesAK58CH4B01G295700	TraesAK58CH7B01G349100
2	TraesAK58CH4B01G365300	TraesAK58CH4B01G365500
3	TraesAK58CH4B01G372500	TraesAK58CH5B01G445300	TraesAK58CH5B01G445400
2	TraesAK58CH4B01G385700	TraesAK58CH4B01G387300
2	TraesAK58CH4B01G387800	TraesAK58CH4B01G387900
2	TraesAK58CH4B01G407300	TraesAK58CH7B01G331300
2	TraesAK58CH5B01G013800	TraesAK58CH5B01G014500
2	TraesAK58CH5B01G024300	TraesAK58CH5B01G029100
2	TraesAK58CH5B01G025800	TraesAK58CH5B01G027200
3	TraesAK58CH5B01G040900	TraesAK58CH5B01G041100	TraesAK58CH5B01G041200
2	TraesAK58CH5B01G065000	TraesAK58CH5B01G065100
2	TraesAK58CH5B01G095600	TraesAK58CH5B01G095800
3	TraesAK58CH5B01G270600	TraesAK58CH5B01G270700	TraesAK58CH5B01G271200
2	TraesAK58CH5B01G274400	TraesAK58CH5B01G274500
2	TraesAK58CH5B01G309700	TraesAK58CH5B01G343200
2	TraesAK58CH5B01G368000	TraesAK58CH5B01G368100
2	TraesAK58CH5B01G379100	TraesAK58CH7B01G000600
3	TraesAK58CH5B01G452500	TraesAK58CH5B01G452700	TraesAK58CH5B01G452800
4	TraesAK58CH5B01G473400	TraesAK58CH5B01G473500	TraesAK58CH5B01G473600	TraesAK58CH7B01G528900
2	TraesAK58CH5B01G532800	TraesAK58CH5B01G532900
2	TraesAK58CH5B01G536300	TraesAK58CH5B01G536500
2	TraesAK58CH5B01G542800	TraesAK58CH5B01G543000
2	TraesAK58CH5B01G560500	TraesAK58CH5B01G561700
2	TraesAK58CH5B01G584100	TraesAK58CH7B01G002100
2	TraesAK58CH6B01G019900	TraesAK58CH6B01G067400
2	TraesAK58CH6B01G020100	TraesAK58CH6B01G020700
2	TraesAK58CH6B01G020200	TraesAK58CH6B01G020600
3	TraesAK58CH6B01G021900	TraesAK58CH6B01G022000	TraesAK58CH6B01G022100
3	TraesAK58CH6B01G023100	TraesAK58CH6B01G023500	TraesAK58CH6B01G025000
2	TraesAK58CH6B01G038600	TraesAK58CH6B01G039500
2	TraesAK58CH6B01G047200	TraesAK58CH6B01G048400
2	TraesAK58CH6B01G054100	TraesAK58CH6B01G054200
2	TraesAK58CH6B01G058400	TraesAK58CH6B01G059000
2	TraesAK58CH6B01G095900	TraesAK58CH6B01G096000
2	TraesAK58CH6B01G097300	TraesAK58CH6B01G097400
2	TraesAK58CH6B01G099400	TraesAK58CH6B01G099900
2	TraesAK58CH6B01G111300	TraesAK58CH6B01G111400
2	TraesAK58CH6B01G114500	TraesAK58CH6B01G114700
3	TraesAK58CH6B01G125700	TraesAK58CH6B01G126000	TraesAK58CH6B01G125900
2	TraesAK58CH6B01G151700	TraesAK58CH6B01G151800
2	TraesAK58CH6B01G158000	TraesAK58CH7B01G060600
3	TraesAK58CH6B01G171700	TraesAK58CH6B01G192800	TraesAK58CH6B01G202000
2	TraesAK58CH6B01G198300	TraesAK58CH6B01G198400
2	TraesAK58CH6B01G380400	TraesAK58CH6B01G380600
4	TraesAK58CH6B01G396100	TraesAK58CH6B01G396200	TraesAK58CH6B01G396300	TraesAK58CH6B01G396400
2	TraesAK58CH6B01G444300	TraesAK58CH6B01G444500
2	TraesAK58CH6B01G468500	TraesAK58CH6B01G468600
2	TraesAK58CH6B01G478900	TraesAK58CH6B01G479000
2	TraesAK58CH6B01G484900	TraesAK58CH6B01G485100
2	TraesAK58CH7B01G034900	TraesAK58CH7B01G035100
2	TraesAK58CH7B01G057000	TraesAK58CH7B01G057100
2	TraesAK58CH7B01G065300	TraesAK58CH7B01G065400
2	TraesAK58CH7B01G093200	TraesAK58CH7B01G093300
2	TraesAK58CH7B01G147500	TraesAK58CH7B01G147700
2	TraesAK58CH7B01G175000	TraesAK58CH7B01G175300
4	TraesAK58CH7B01G234700	TraesAK58CH7B01G234900	TraesAK58CH7B01G235100	TraesAK58CH7B01G235300
2	TraesAK58CH7B01G243900	TraesAK58CH7B01G244100
2	TraesAK58CH7B01G374400	TraesAK58CH7B01G415500
2	TraesAK58CH7B01G376600	TraesAK58CH7B01G376800
2	TraesAK58CH7B01G386100	TraesAK58CH7B01G386200
2	TraesAK58CH7B01G425600	TraesAK58CH7B01G426500
4	TraesAK58CH7B01G436500	TraesAK58CH7B01G436600	TraesAK58CH7B01G436700	TraesAK58CH7B01G436800
2	TraesAK58CH7B01G437100	TraesAK58CH7B01G437300
3	TraesAK58CH7B01G463900	TraesAK58CH7B01G464000	TraesAK58CH7B01G464100
4	TraesAK58CH6B01G267000	TraesAK58CH7B01G208200	TraesAK58CH4B01G195300	TraesAK58CH3B01G265100
4	TraesAK58CH1B01G009900.1	TraesAK58CH1B01G010000.1	TraesAK58CH1B01G009800.1	TraesAK58CH1B01G009200.1
2	TraesAK58CH1B01G315600	TraesAK58CH7B01G110000
2	TraesAK58CH1B01G061100	TraesAK58CH3B01G558300
2	TraesAK58CH1B01G370200	TraesAK58CH1B01G370300
2	TraesAK58CH1B01G381100	TraesAK58CH1B01G381000
2	TraesAK58CH1B01G430000	TraesAK58CH1B01G430100
2	TraesAK58CH1B01G436800	TraesAK58CH1B01G436900
2	TraesAK58CH1B01G462400	TraesAK58CH6B01G004800
2	TraesAK58CH2B01G001900	TraesAK58CH3B01G290200
2	TraesAK58CH2B01G268400	TraesAK58CH3B01G598300
2	TraesAK58CH2B01G178100	TraesAK58CH2B01G222900
2	TraesAK58CH2B01G186200	TraesAK58CH2B01G397300
2	TraesAK58CH2B01G191800	TraesAK58CH2B01G191900
2	TraesAK58CH2B01G210900	TraesAK58CH2B01G211000
2	TraesAK58CH3B01G537600	TraesAK58CH6B01G002900
2	TraesAK58CH2B01G494400	TraesAK58CH1B01G374500
2	TraesAK58CH2B01G524800	TraesAK58CH2B01G524900
2	TraesAK58CH2B01G570500	TraesAK58CH2B01G570400
2	TraesAK58CH2B01G578200	TraesAK58CH2B01G578600
2	TraesAK58CH3B01G039600	TraesAK58CH3B01G039500
2	TraesAK58CH3B01G089300	TraesAK58CH3B01G050900
2	TraesAK58CH3B01G274400	TraesAK58CH5B01G542900
2	TraesAK58CH3B01G521300	TraesAK58CH3B01G659600
2	TraesAK58CH3B01G551800	TraesAK58CH3B01G552000
2	TraesAK58CH3B01G597000	TraesAK58CH3B01G596800
2	TraesAK58CH3B01G611400	TraesAK58CH3B01G611300
2	TraesAK58CH3B01G628600	TraesAK58CH3B01G629100
2	TraesAK58CH3B01G635900	TraesAK58CH3B01G642600
2	TraesAK58CH3B01G126300	TraesAK58CH2B01G453900
2	TraesAK58CH5B01G519500	TraesAK58CH5B01G519400
2	TraesAK58CH5B01G038400	TraesAK58CH5B01G008200
2	TraesAK58CH5B01G013700	TraesAK58CH7B01G458800
2	TraesAK58CH5B01G026200	TraesAK58CH5B01G026300
2	TraesAK58CH3B01G079100	TraesAK58CH7B01G297400
2	TraesAK58CH5B01G187500	TraesAK58CH3B01G485000
2	TraesAK58CH2B01G561800	TraesAK58CH3B01G257300
2	TraesAK58CH5B01G328900	TraesAK58CH1B01G199500
2	TraesAK58CH4B01G122100	TraesAK58CH2B01G648400
2	TraesAK58CH5B01G433600	TraesAK58CH5B01G433800
2	TraesAK58CH5B01G486400	TraesAK58CH5B01G486300
2	TraesAK58CH4B01G276000	TraesAK58CH5B01G010900
2	TraesAK58CH6B01G044500	TraesAK58CH6B01G044800
2	TraesAK58CH6B01G048500	TraesAK58CH6B01G047500
2	TraesAK58CH6B01G079500	TraesAK58CH6B01G079600
2	TraesAK58CH6B01G098000	TraesAK58CH6B01G097800
2	TraesAK58CH6B01G135000	TraesAK58CH6B01G135200
2	TraesAK58CH6B01G136500	TraesAK58CH6B01G136700
2	TraesAK58CH6B01G285200	TraesAK58CH6B01G285300
2	TraesAK58CH6B01G446000	TraesAK58CH6B01G445300
2	TraesAK58CH2B01G043400	TraesAK58CH5B01G120200
2	TraesAK58CH7B01G012800	TraesAK58CH7B01G013000
2	TraesAK58CH7B01G166500	TraesAK58CH3B01G012200
2	TraesAK58CH7B01G315400	TraesAK58CH7B01G140900
2	TraesAK58CH7B01G359800	TraesAK58CH7B01G359900
2	TraesAK58CH7B01G366600	TraesAK58CH2B01G541200
2	TraesAK58CH3B01G233700	TraesAK58CH6B01G440400
2	TraesAK58CH7B01G424500	TraesAK58CH7B01G424700
2	TraesAK58CH7B01G453800	TraesAK58CH7B01G455800
2	TraesAK58CH7B01G537500	TraesAK58CH6B01G431900
2	TraesAK58CH4B01G325800	TraesAK58CH6B01G096200
2	TraesAK58CH1B01G356700	TraesAK58CH2B01G490700
2	TraesAK58CH4B01G265500	TraesAK58CH4B01G265700
2	TraesAK58CH1B01G005900.1	TraesAK58CH1B01G009600.1
2	TraesAK58CH1B01G016300	TraesAK58CH1B01G016300.1
3	TraesAK58CH1B01G025300	TraesAK58CH1B01G025400	TraesAK58CH1B01G050600
2	TraesAK58CH1B01G060600	TraesAK58CH6B01G043400
3	TraesAK58CH1B01G064400	TraesAK58CH3B01G181100	TraesAK58CH6B01G250700
2	TraesAK58CH1B01G077000	TraesAK58CH1B01G077100
3	TraesAK58CH1B01G100700	TraesAK58CH1B01G109200	TraesAK58CH7B01G174300
3	TraesAK58CH1B01G126000	TraesAK58CH1B01G155700	TraesAK58CH5B01G333000
2	TraesAK58CH1B01G131900	TraesAK58CH1B01G132100
2	TraesAK58CH1B01G145100	TraesAK58CH3B01G201800
2	TraesAK58CH1B01G145700	TraesAK58CH3B01G519200
3	TraesAK58CH1B01G182000	TraesAK58CH1B01G270500	TraesAK58CH4B01G120500
2	TraesAK58CH1B01G207500	TraesAK58CH2B01G087100
2	TraesAK58CH1B01G213300	TraesAK58CH3B01G336900
3	TraesAK58CH1B01G217200	TraesAK58CH5B01G131100	TraesAK58CH4B01G121800
3	TraesAK58CH1B01G228400	TraesAK58CH6B01G403600	TraesAK58CH6B01G477300
3	TraesAK58CH1B01G271200	TraesAK58CH2B01G015800	TraesAK58CH3B01G462800
2	TraesAK58CH1B01G281300	TraesAK58CH6B01G156500
2	TraesAK58CH1B01G284800	TraesAK58CH2B01G403600
3	TraesAK58CH1B01G302700	TraesAK58CH7B01G437400	TraesAK58CH1B01G348300
3	TraesAK58CH1B01G304500	TraesAK58CH3B01G570200	TraesAK58CH3B01G577800
2	TraesAK58CH1B01G308300	TraesAK58CH1B01G309200
2	TraesAK58CH1B01G318100	TraesAK58CH1B01G318300
2	TraesAK58CH1B01G344100	TraesAK58CH6B01G031800
3	TraesAK58CH1B01G354600	TraesAK58CH1B01G355200	TraesAK58CH1B01G355800
2	TraesAK58CH1B01G382300	TraesAK58CH5B01G204000
3	TraesAK58CH1B01G387800	TraesAK58CH1B01G388000	TraesAK58CH1B01G388300
2	TraesAK58CH1B01G398600	TraesAK58CH6B01G430300
3	TraesAK58CH1B01G399600	TraesAK58CH1B01G399700	TraesAK58CH3B01G450200
2	TraesAK58CH1B01G399800	TraesAK58CH1B01G399900
2	TraesAK58CH1B01G419000	TraesAK58CH2B01G580200
3	TraesAK58CH1B01G420800	TraesAK58CH1B01G421000	TraesAK58CH6B01G126700
2	TraesAK58CH1B01G446600	TraesAK58CH2B01G596100
2	TraesAK58CH1B01G450000	TraesAK58CH2B01G302200
3	TraesAK58CH1B01G461300	TraesAK58CH1B01G461400	TraesAK58CH1B01G461800
3	TraesAK58CH1B01G473300	TraesAK58CH1B01G473600	TraesAK58CH1B01G473700
2	TraesAK58CH2B01G002400	TraesAK58CH6B01G242000
3	TraesAK58CH2B01G027000	TraesAK58CH2B01G063100	TraesAK58CH2B01G027100
2	TraesAK58CH2B01G037800	TraesAK58CH2B01G038400
3	TraesAK58CH2B01G057800	TraesAK58CH4B01G294300	TraesAK58CH7B01G386300
2	TraesAK58CH2B01G058900	TraesAK58CH7B01G015000
2	TraesAK58CH2B01G072700	TraesAK58CH5B01G341300
2	TraesAK58CH2B01G073900	TraesAK58CH6B01G050600
2	TraesAK58CH2B01G076600	TraesAK58CH6B01G429300
3	TraesAK58CH2B01G105000	TraesAK58CH4B01G019200	TraesAK58CH5B01G318000
2	TraesAK58CH2B01G109000	TraesAK58CH2B01G109100
3	TraesAK58CH2B01G110400	TraesAK58CH2B01G662500	TraesAK58CH4B01G201300
3	TraesAK58CH2B01G112200	TraesAK58CH5B01G116800	TraesAK58CH5B01G577600
2	TraesAK58CH2B01G134800	TraesAK58CH2B01G135000
2	TraesAK58CH2B01G205000	TraesAK58CH2B01G520200
2	TraesAK58CH2B01G223000	TraesAK58CH5B01G430100
2	TraesAK58CH2B01G234300	TraesAK58CH7B01G151600
2	TraesAK58CH2B01G237900	TraesAK58CH5B01G582100
3	TraesAK58CH2B01G262300	TraesAK58CH3B01G365400	TraesAK58CH6B01G082600
3	TraesAK58CH2B01G267500	TraesAK58CH7B01G167800	TraesAK58CH7B01G178300
3	TraesAK58CH2B01G280500	TraesAK58CH3B01G275600	TraesAK58CH6B01G070400
2	TraesAK58CH2B01G287300	TraesAK58CH6B01G433800
2	TraesAK58CH2B01G305400	TraesAK58CH3B01G410600
3	TraesAK58CH2B01G313500	TraesAK58CH5B01G117500	TraesAK58CH6B01G359300
3	TraesAK58CH2B01G345700	TraesAK58CH3B01G493300	TraesAK58CH3B01G493400
3	TraesAK58CH2B01G412000	TraesAK58CH3B01G112100	TraesAK58CH3B01G653700
3	TraesAK58CH2B01G426000	TraesAK58CH3B01G593300	TraesAK58CH4B01G308600
2	TraesAK58CH2B01G463800	TraesAK58CH2B01G541000
2	TraesAK58CH2B01G544500	TraesAK58CH2B01G544600
3	TraesAK58CH2B01G563700	TraesAK58CH4B01G017000	TraesAK58CH7B01G501200
2	TraesAK58CH2B01G577700	TraesAK58CH2B01G620200
2	TraesAK58CH2B01G606600	TraesAK58CH2B01G606800
3	TraesAK58CH2B01G611000	TraesAK58CH2B01G611100	TraesAK58CH2B01G611200
2	TraesAK58CH2B01G634500	TraesAK58CH2B01G636100
2	TraesAK58CH2B01G647700	TraesAK58CH2B01G647800
2	TraesAK58CH2B01G653000	TraesAK58CH3B01G609600
2	TraesAK58CH3B01G008500	TraesAK58CH6B01G052100
2	TraesAK58CH3B01G014900	TraesAK58CH3B01G015100
2	TraesAK58CH3B01G017100	TraesAK58CH3B01G029400
2	TraesAK58CH3B01G038400	TraesAK58CH3B01G039000
3	TraesAK58CH3B01G058400	TraesAK58CH3B01G058500	TraesAK58CH3B01G058600
2	TraesAK58CH3B01G063300	TraesAK58CH3B01G063900
3	TraesAK58CH3B01G065700	TraesAK58CH3B01G066500	TraesAK58CH3B01G066700
3	TraesAK58CH3B01G074600	TraesAK58CH6B01G120800	TraesAK58CH6B01G121000
3	TraesAK58CH3B01G088700	TraesAK58CH3B01G548000	TraesAK58CH7B01G035600
2	TraesAK58CH3B01G089400	TraesAK58CH6B01G416100
2	TraesAK58CH3B01G095000	TraesAK58CH5B01G139600
2	TraesAK58CH3B01G108800	TraesAK58CH3B01G521200
3	TraesAK58CH3B01G131300	TraesAK58CH3B01G131400	TraesAK58CH3B01G131500
2	TraesAK58CH3B01G212200	TraesAK58CH3B01G212300
3	TraesAK58CH3B01G262100	TraesAK58CH7B01G380100	TraesAK58CH7B01G448500
2	TraesAK58CH3B01G264600	TraesAK58CH6B01G145600
2	TraesAK58CH3B01G274100	TraesAK58CH7B01G160200
2	TraesAK58CH3B01G286000	TraesAK58CH3B01G286100
3	TraesAK58CH3B01G368800	TraesAK58CH4B01G024900	TraesAK58CH6B01G236100
2	TraesAK58CH3B01G387000	TraesAK58CH6B01G101600
3	TraesAK58CH3B01G425200	TraesAK58CH3B01G483400	TraesAK58CH7B01G067700
2	TraesAK58CH3B01G482100	TraesAK58CH7B01G461300
2	TraesAK58CH3B01G486500	TraesAK58CH3B01G488200
3	TraesAK58CH3B01G495900	TraesAK58CH3B01G589200	TraesAK58CH3B01G642000
2	TraesAK58CH3B01G508900	TraesAK58CH5B01G459000
2	TraesAK58CH3B01G520200	TraesAK58CH7B01G332100
2	TraesAK58CH3B01G582100	TraesAK58CH3B01G582300
2	TraesAK58CH3B01G606400	TraesAK58CH5B01G331500
2	TraesAK58CH4B01G005000	TraesAK58CH4B01G005400
2	TraesAK58CH4B01G006200	TraesAK58CH4B01G006900
2	TraesAK58CH4B01G007900	TraesAK58CH4B01G008200
3	TraesAK58CH4B01G009100	TraesAK58CH5B01G563000	TraesAK58CH6B01G174600
2	TraesAK58CH4B01G066700	TraesAK58CH4B01G067500
3	TraesAK58CH4B01G075700	TraesAK58CH6B01G364600	TraesAK58CH6B01G483800
2	TraesAK58CH4B01G081600	TraesAK58CH4B01G081800
3	TraesAK58CH4B01G107200	TraesAK58CH4B01G107300	TraesAK58CH7B01G398800
2	TraesAK58CH4B01G107400	TraesAK58CH4B01G107600
2	TraesAK58CH4B01G117800	TraesAK58CH5B01G515500
2	TraesAK58CH4B01G218900	TraesAK58CH6B01G400000
2	TraesAK58CH4B01G327300	TraesAK58CH4B01G327400
2	TraesAK58CH4B01G332500	TraesAK58CH7B01G151200
2	TraesAK58CH4B01G334800	TraesAK58CH4B01G334900
2	TraesAK58CH4B01G347900	TraesAK58CH5B01G362900
2	TraesAK58CH4B01G352100	TraesAK58CH7B01G399800
2	TraesAK58CH4B01G368100	TraesAK58CH4B01G368200
3	TraesAK58CH4B01G374000	TraesAK58CH4B01G374100	TraesAK58CH4B01G374200
2	TraesAK58CH4B01G400700	TraesAK58CH4B01G407600
2	TraesAK58CH5B01G039700	TraesAK58CH5B01G039800
2	TraesAK58CH5B01G065600	TraesAK58CH5B01G065700
2	TraesAK58CH5B01G079600	TraesAK58CH5B01G081300
2	TraesAK58CH5B01G147600	TraesAK58CH5B01G147700
2	TraesAK58CH5B01G197900	TraesAK58CH5B01G198100
3	TraesAK58CH5B01G268900	TraesAK58CH5B01G269500	TraesAK58CH5B01G269600
2	TraesAK58CH5B01G287300	TraesAK58CH5B01G289000
2	TraesAK58CH5B01G304000	TraesAK58CH6B01G234700
2	TraesAK58CH5B01G324800	TraesAK58CH6B01G236600
2	TraesAK58CH5B01G378900	TraesAK58CH5B01G379000
3	TraesAK58CH5B01G394600	TraesAK58CH5B01G395000	TraesAK58CH5B01G395100
2	TraesAK58CH5B01G396100	TraesAK58CH6B01G376700
2	TraesAK58CH5B01G414900	TraesAK58CH5B01G415000
3	TraesAK58CH5B01G444100	TraesAK58CH5B01G444000	TraesAK58CH5B01G444200
2	TraesAK58CH5B01G458400	TraesAK58CH6B01G474400
3	TraesAK58CH5B01G461400	TraesAK58CH5B01G464200	TraesAK58CH5B01G464400
3	TraesAK58CH5B01G514300	TraesAK58CH6B01G340400	TraesAK58CH6B01G340500
2	TraesAK58CH5B01G551900	TraesAK58CH5B01G583800
2	TraesAK58CH5B01G552300	TraesAK58CH5B01G552500
2	TraesAK58CH5B01G584400	TraesAK58CH7B01G001700
2	TraesAK58CH5B01G584800	TraesAK58CH7B01G001200
2	TraesAK58CH6B01G003100	TraesAK58CH6B01G003500
2	TraesAK58CH6B01G006200	TraesAK58CH6B01G006300
2	TraesAK58CH6B01G021600	TraesAK58CH6B01G505300
2	TraesAK58CH6B01G023000	TraesAK58CH6B01G024600
2	TraesAK58CH6B01G025600	TraesAK58CH6B01G025700
3	TraesAK58CH6B01G035800	TraesAK58CH6B01G036000	TraesAK58CH6B01G036100
3	TraesAK58CH6B01G035900	TraesAK58CH6B01G203200	TraesAK58CH6B01G071400
2	TraesAK58CH6B01G057000	TraesAK58CH6B01G058000
2	TraesAK58CH6B01G058200	TraesAK58CH6B01G058600
3	TraesAK58CH6B01G060800	TraesAK58CH6B01G063000	TraesAK58CH6B01G125000
3	TraesAK58CH6B01G069600	TraesAK58CH6B01G069900	TraesAK58CH6B01G070100
2	TraesAK58CH6B01G091400	TraesAK58CH6B01G092000
2	TraesAK58CH6B01G101200	TraesAK58CH6B01G102200
2	TraesAK58CH6B01G106900	TraesAK58CH6B01G427000
2	TraesAK58CH6B01G111600	TraesAK58CH6B01G111700
2	TraesAK58CH6B01G119500	TraesAK58CH6B01G119700
2	TraesAK58CH6B01G124500	TraesAK58CH6B01G124600
2	TraesAK58CH6B01G130500	TraesAK58CH6B01G131400
2	TraesAK58CH6B01G138200	TraesAK58CH6B01G161700
2	TraesAK58CH6B01G151900	TraesAK58CH6B01G362900
2	TraesAK58CH6B01G166900	TraesAK58CH6B01G167000
3	TraesAK58CH6B01G171100	TraesAK58CH6B01G171200	TraesAK58CH6B01G171300
2	TraesAK58CH6B01G218700	TraesAK58CH6B01G219000
2	TraesAK58CH6B01G222200	TraesAK58CH6B01G222300
2	TraesAK58CH6B01G246800	TraesAK58CH6B01G246900
2	TraesAK58CH6B01G348400	TraesAK58CH6B01G375700
2	TraesAK58CH6B01G380100	TraesAK58CH7B01G016500
2	TraesAK58CH6B01G407300	TraesAK58CH6B01G407400
2	TraesAK58CH6B01G438700	TraesAK58CH7B01G124200
2	TraesAK58CH6B01G438800	TraesAK58CH6B01G439000
2	TraesAK58CH6B01G444900	TraesAK58CH6B01G445000
2	TraesAK58CH6B01G449100	TraesAK58CH6B01G449300
2	TraesAK58CH6B01G457200	TraesAK58CH6B01G509400
2	TraesAK58CH6B01G475400	TraesAK58CH6B01G475600
3	TraesAK58CH6B01G475500	TraesAK58CH6B01G475700	TraesAK58CH6B01G475800
3	TraesAK58CH6B01G496300	TraesAK58CH6B01G496400	TraesAK58CH6B01G496600
2	TraesAK58CH6B01G509500	TraesAK58CH6B01G509600
2	TraesAK58CH7B01G004300	TraesAK58CH7B01G005200
2	TraesAK58CH7B01G004800	TraesAK58CH7B01G004900
2	TraesAK58CH7B01G014600	TraesAK58CH7B01G017000
2	TraesAK58CH7B01G021400	TraesAK58CH7B01G021800
2	TraesAK58CH7B01G081800	TraesAK58CH7B01G082500
3	TraesAK58CH7B01G087300	TraesAK58CH7B01G423000	TraesAK58CH7B01G423100
2	TraesAK58CH7B01G114000	TraesAK58CH7B01G114100
2	TraesAK58CH7B01G178800	TraesAK58CH7B01G178900
2	TraesAK58CH7B01G237200	TraesAK58CH7B01G330700
2	TraesAK58CH7B01G312500	TraesAK58CH7B01G312600
2	TraesAK58CH7B01G348000	TraesAK58CH7B01G348300
2	TraesAK58CH7B01G374000	TraesAK58CH7B01G374200
2	TraesAK58CH7B01G393100	TraesAK58CH7B01G393700
2	TraesAK58CH7B01G395700	TraesAK58CH7B01G505700
2	TraesAK58CH7B01G401600	TraesAK58CH7B01G402300
2	TraesAK58CH7B01G423200	TraesAK58CH7B01G423300
2	TraesAK58CH7B01G423400	TraesAK58CH7B01G423500
3	TraesAK58CH7B01G466900	TraesAK58CH7B01G467000	TraesAK58CH7B01G471200
2	TraesAK58CH7B01G487200	TraesAK58CH7B01G487300
2	TraesAK58CH7B01G510900	TraesAK58CH7B01G511300
3	TraesAK58CH7B01G325500	TraesAK58CH7B01G382100	TraesAK58CH3B01G166800
3	TraesAK58CH2B01G272200	TraesAK58CH3B01G532500	TraesAK58CH2B01G270100
3	TraesAK58CH3B01G632800	TraesAK58CH3B01G633100	TraesAK58CH3B01G632700
3	TraesAK58CH3B01G520700	TraesAK58CH5B01G204400	TraesAK58CH3B01G039100
3	TraesAK58CH6B01G263000	TraesAK58CH6B01G267200	TraesAK58CH6B01G209800
3	TraesAK58CH2B01G440700	TraesAK58CH4B01G224900	TraesAK58CH1B01G197400
3	TraesAK58CH2B01G621500	TraesAK58CH2B01G621800	TraesAK58CH2B01G108900
2	TraesAK58CH2B01G071900	TraesAK58CH2B01G071200
2	TraesAK58CH3B01G182100	TraesAK58CH6B01G103000
2	TraesAK58CH1B01G440700	TraesAK58CH5B01G095100
2	TraesAK58CH1B01G009300	TraesAK58CH1B01G009500
2	TraesAK58CH1B01G010600	TraesAK58CH1B01G010600.1
2	TraesAK58CH1B01G011200	TraesAK58CH1B01G011200.1
2	TraesAK58CH1B01G011300	TraesAK58CH1B01G011300.1
2	TraesAK58CH1B01G012000	TraesAK58CH1B01G012000.1
2	TraesAK58CH1B01G012500	TraesAK58CH1B01G012500.1
2	TraesAK58CH1B01G015300	TraesAK58CH1B01G015300.1
2	TraesAK58CH1B01G015500	TraesAK58CH1B01G015700
2	TraesAK58CH1B01G016200	TraesAK58CH1B01G016200.1
2	TraesAK58CH1B01G016900	TraesAK58CH1B01G017020
2	TraesAK58CH1B01G028600	TraesAK58CH1B01G028900
2	TraesAK58CH1B01G030900	TraesAK58CH1B01G031000
2	TraesAK58CH1B01G036300	TraesAK58CH1B01G084000
2	TraesAK58CH1B01G047900	TraesAK58CH1B01G118000
2	TraesAK58CH1B01G051300	TraesAK58CH1B01G051400
2	TraesAK58CH1B01G061800	TraesAK58CH1B01G076000
2	TraesAK58CH1B01G063400	TraesAK58CH7B01G168700
2	TraesAK58CH1B01G094700	TraesAK58CH2B01G247800
2	TraesAK58CH1B01G098700	TraesAK58CH3B01G366700
2	TraesAK58CH1B01G099700	TraesAK58CH7B01G041200
2	TraesAK58CH1B01G104000	TraesAK58CH7B01G177800
2	TraesAK58CH1B01G107300	TraesAK58CH2B01G612300
2	TraesAK58CH1B01G112600	TraesAK58CH3B01G386000
2	TraesAK58CH1B01G121300	TraesAK58CH7B01G292600
2	TraesAK58CH1B01G124700	TraesAK58CH5B01G338800
2	TraesAK58CH1B01G131300	TraesAK58CH2B01G213500
2	TraesAK58CH1B01G135700	TraesAK58CH3B01G394000
2	TraesAK58CH1B01G144700	TraesAK58CH3B01G201600
2	TraesAK58CH1B01G157000	TraesAK58CH4B01G143900
2	TraesAK58CH1B01G165000	TraesAK58CH7B01G030000
2	TraesAK58CH1B01G166600	TraesAK58CH3B01G297000
2	TraesAK58CH1B01G168100	TraesAK58CH1B01G168100.1
2	TraesAK58CH1B01G169500	TraesAK58CH3B01G476700
2	TraesAK58CH1B01G199000	TraesAK58CH1B01G199000.1
2	TraesAK58CH1B01G206200	TraesAK58CH2B01G273400
2	TraesAK58CH1B01G224200	TraesAK58CH6B01G247900
2	TraesAK58CH1B01G234300	TraesAK58CH1B01G250200
2	TraesAK58CH1B01G245900	TraesAK58CH5B01G284400
2	TraesAK58CH1B01G253000	TraesAK58CH1B01G253100
2	TraesAK58CH1B01G299700	TraesAK58CH6B01G147800
2	TraesAK58CH1B01G325800	TraesAK58CH1B01G389000
2	TraesAK58CH1B01G332200	TraesAK58CH1B01G332300
2	TraesAK58CH1B01G339700	TraesAK58CH2B01G529200
2	TraesAK58CH1B01G357400	TraesAK58CH1B01G357600
2	TraesAK58CH1B01G362100	TraesAK58CH2B01G572500
2	TraesAK58CH1B01G366000	TraesAK58CH4B01G204100
2	TraesAK58CH1B01G379200	TraesAK58CH1B01G379300
2	TraesAK58CH1B01G383400	TraesAK58CH3B01G550300
2	TraesAK58CH1B01G398200	TraesAK58CH5B01G360300
2	TraesAK58CH1B01G424700	TraesAK58CH1B01G425000
2	TraesAK58CH1B01G445000	TraesAK58CH1B01G446500
2	TraesAK58CH1B01G464100	TraesAK58CH1B01G464600
2	TraesAK58CH1B01G464200	TraesAK58CH1B01G464700
2	TraesAK58CH1B01G464900	TraesAK58CH1B01G465100
2	TraesAK58CH1B01G469000	TraesAK58CH1B01G469100
2	TraesAK58CH2B01G014700	TraesAK58CH2B01G015600
2	TraesAK58CH2B01G062500	TraesAK58CH2B01G062600
2	TraesAK58CH2B01G075500	TraesAK58CH2B01G075700
2	TraesAK58CH2B01G075600	TraesAK58CH2B01G075800
2	TraesAK58CH2B01G082800	TraesAK58CH2B01G083300
2	TraesAK58CH2B01G082900	TraesAK58CH2B01G083400
2	TraesAK58CH2B01G083200	TraesAK58CH2B01G083500
2	TraesAK58CH2B01G101000	TraesAK58CH2B01G494800
2	TraesAK58CH2B01G111500	TraesAK58CH7B01G387400
2	TraesAK58CH2B01G115300	TraesAK58CH7B01G389900
2	TraesAK58CH2B01G122500	TraesAK58CH5B01G214500
2	TraesAK58CH2B01G140800	TraesAK58CH2B01G594000
2	TraesAK58CH2B01G152600	TraesAK58CH7B01G184100
2	TraesAK58CH2B01G180700	TraesAK58CH2B01G180800
2	TraesAK58CH2B01G216100	TraesAK58CH2B01G643900
2	TraesAK58CH2B01G254400	TraesAK58CH3B01G397800
2	TraesAK58CH2B01G256400	TraesAK58CH5B01G093300
2	TraesAK58CH2B01G259100	TraesAK58CH7B01G162400
2	TraesAK58CH2B01G266600	TraesAK58CH3B01G379800
2	TraesAK58CH2B01G268800	TraesAK58CH6B01G142700
2	TraesAK58CH2B01G270700	TraesAK58CH2B01G473100
2	TraesAK58CH2B01G272700	TraesAK58CH4B01G153600
2	TraesAK58CH2B01G273600	TraesAK58CH3B01G467400
2	TraesAK58CH2B01G277100	TraesAK58CH3B01G133300
2	TraesAK58CH2B01G277500	TraesAK58CH3B01G617000
2	TraesAK58CH2B01G290300	TraesAK58CH7B01G475100
2	TraesAK58CH2B01G292700	TraesAK58CH2B01G506400
2	TraesAK58CH2B01G330700	TraesAK58CH3B01G052800
2	TraesAK58CH2B01G336300	TraesAK58CH7B01G287900
2	TraesAK58CH2B01G352600	TraesAK58CH7B01G095800
2	TraesAK58CH2B01G379800	TraesAK58CH6B01G342200
2	TraesAK58CH2B01G379900	TraesAK58CH6B01G246100
2	TraesAK58CH2B01G388900	TraesAK58CH6B01G110300
2	TraesAK58CH2B01G442800	TraesAK58CH6B01G005500
2	TraesAK58CH2B01G471000	TraesAK58CH5B01G043500
2	TraesAK58CH2B01G491400	TraesAK58CH5B01G035900
2	TraesAK58CH2B01G522000	TraesAK58CH2B01G522100
2	TraesAK58CH2B01G537500	TraesAK58CH3B01G142700
2	TraesAK58CH2B01G537700	TraesAK58CH5B01G372700
2	TraesAK58CH2B01G538400	TraesAK58CH6B01G158700
2	TraesAK58CH2B01G558000	TraesAK58CH2B01G558100
2	TraesAK58CH2B01G568700	TraesAK58CH5B01G568400
2	TraesAK58CH2B01G580100	TraesAK58CH3B01G316900
2	TraesAK58CH2B01G607200	TraesAK58CH6B01G275300
2	TraesAK58CH2B01G612100	TraesAK58CH4B01G045200
2	TraesAK58CH2B01G619100	TraesAK58CH3B01G352300
2	TraesAK58CH2B01G647000	TraesAK58CH2B01G647100
2	TraesAK58CH2B01G653700	TraesAK58CH2B01G653800
2	TraesAK58CH2B01G656000	TraesAK58CH2B01G658900
2	TraesAK58CH2B01G660700	TraesAK58CH6B01G012200
2	TraesAK58CH3B01G002600	TraesAK58CH3B01G003100
2	TraesAK58CH3B01G012300	TraesAK58CH3B01G012400
2	TraesAK58CH3B01G014500	TraesAK58CH3B01G015400
2	TraesAK58CH3B01G039200	TraesAK58CH3B01G039300
2	TraesAK58CH3B01G043000	TraesAK58CH3B01G043100
2	TraesAK58CH3B01G055100	TraesAK58CH3B01G658600
2	TraesAK58CH3B01G060800	TraesAK58CH5B01G118100
2	TraesAK58CH3B01G064300	TraesAK58CH3B01G064500
2	TraesAK58CH3B01G079500	TraesAK58CH3B01G079600
2	TraesAK58CH3B01G079700	TraesAK58CH3B01G079800
2	TraesAK58CH3B01G083400	TraesAK58CH3B01G083500
2	TraesAK58CH3B01G086200	TraesAK58CH3B01G086300
2	TraesAK58CH3B01G090800	TraesAK58CH3B01G090900
2	TraesAK58CH3B01G092900	TraesAK58CH5B01G016200
2	TraesAK58CH3B01G121400	TraesAK58CH3B01G128800
2	TraesAK58CH3B01G127800	TraesAK58CH5B01G565100
2	TraesAK58CH3B01G128400	TraesAK58CH5B01G004000
2	TraesAK58CH3B01G129900	TraesAK58CH6B01G160200
2	TraesAK58CH3B01G145900	TraesAK58CH3B01G146100
2	TraesAK58CH3B01G151500	TraesAK58CH3B01G151700
2	TraesAK58CH3B01G177400	TraesAK58CH6B01G238300
2	TraesAK58CH3B01G178600	TraesAK58CH3B01G178900
2	TraesAK58CH3B01G181600	TraesAK58CH5B01G145500
2	TraesAK58CH3B01G186700	TraesAK58CH3B01G186900
2	TraesAK58CH3B01G193000	TraesAK58CH3B01G193100
2	TraesAK58CH3B01G219900	TraesAK58CH7B01G346900
2	TraesAK58CH3B01G231900	TraesAK58CH5B01G470800
2	TraesAK58CH3B01G235600	TraesAK58CH4B01G158500
2	TraesAK58CH3B01G236100	TraesAK58CH5B01G440900
2	TraesAK58CH3B01G238400	TraesAK58CH5B01G122200
2	TraesAK58CH3B01G239900	TraesAK58CH6B01G378100
2	TraesAK58CH3B01G240000	TraesAK58CH6B01G378200
2	TraesAK58CH3B01G244400	TraesAK58CH3B01G363900
2	TraesAK58CH3B01G251800	TraesAK58CH7B01G128200
2	TraesAK58CH3B01G278500	TraesAK58CH5B01G025500
2	TraesAK58CH3B01G293800	TraesAK58CH4B01G037200
2	TraesAK58CH3B01G294200	TraesAK58CH4B01G036800
2	TraesAK58CH3B01G361500	TraesAK58CH3B01G372600
2	TraesAK58CH3B01G366200	TraesAK58CH7B01G172800
2	TraesAK58CH3B01G367200	TraesAK58CH5B01G168500
2	TraesAK58CH3B01G371500	TraesAK58CH3B01G429600
2	TraesAK58CH3B01G376800	TraesAK58CH3B01G377000
2	TraesAK58CH3B01G386200	TraesAK58CH7B01G165600
2	TraesAK58CH3B01G386400	TraesAK58CH3B01G386500
2	TraesAK58CH3B01G443900	TraesAK58CH5B01G163700
2	TraesAK58CH3B01G465200	TraesAK58CH6B01G088400
2	TraesAK58CH3B01G484400	TraesAK58CH5B01G265300
2	TraesAK58CH3B01G526200	TraesAK58CH3B01G526600
2	TraesAK58CH3B01G528700	TraesAK58CH7B01G241500
2	TraesAK58CH3B01G530900	TraesAK58CH3B01G531000
2	TraesAK58CH3B01G531100	TraesAK58CH7B01G455900
2	TraesAK58CH3B01G531300	TraesAK58CH5B01G446800
2	TraesAK58CH3B01G534800	TraesAK58CH3B01G534900
2	TraesAK58CH3B01G537900	TraesAK58CH7B01G350500
2	TraesAK58CH3B01G544700	TraesAK58CH3B01G544800
2	TraesAK58CH3B01G563400	TraesAK58CH6B01G356800
2	TraesAK58CH3B01G570100	TraesAK58CH3B01G571200
2	TraesAK58CH3B01G573800	TraesAK58CH7B01G337000
2	TraesAK58CH3B01G575200	TraesAK58CH3B01G575300
2	TraesAK58CH3B01G581700	TraesAK58CH3B01G582000
2	TraesAK58CH3B01G586700	TraesAK58CH7B01G242700
2	TraesAK58CH3B01G604700	TraesAK58CH3B01G604800
2	TraesAK58CH3B01G607200	TraesAK58CH3B01G649200
2	TraesAK58CH3B01G607400	TraesAK58CH3B01G608000
2	TraesAK58CH3B01G615000	TraesAK58CH3B01G615100
2	TraesAK58CH3B01G619500	TraesAK58CH3B01G619800
2	TraesAK58CH3B01G619700	TraesAK58CH3B01G619900
2	TraesAK58CH3B01G626800	TraesAK58CH5B01G336800
2	TraesAK58CH3B01G634200	TraesAK58CH3B01G647900
2	TraesAK58CH3B01G644800	TraesAK58CH3B01G645000
2	TraesAK58CH3B01G652400	TraesAK58CH3B01G652500
2	TraesAK58CH4B01G023100	TraesAK58CH4B01G184700
2	TraesAK58CH4B01G027600	TraesAK58CH4B01G027700
2	TraesAK58CH4B01G028800	TraesAK58CH4B01G029000
2	TraesAK58CH4B01G060300	TraesAK58CH4B01G060400
2	TraesAK58CH4B01G072300	TraesAK58CH4B01G072700
2	TraesAK58CH4B01G105100	TraesAK58CH4B01G105200
2	TraesAK58CH4B01G157200	TraesAK58CH7B01G200900
2	TraesAK58CH4B01G158700	TraesAK58CH7B01G074300
2	TraesAK58CH4B01G159100	TraesAK58CH5B01G091500
2	TraesAK58CH4B01G159900	TraesAK58CH4B01G181300
2	TraesAK58CH4B01G163200	TraesAK58CH7B01G154300
2	TraesAK58CH4B01G167700	TraesAK58CH7B01G282400
2	TraesAK58CH4B01G173300	TraesAK58CH6B01G466700
2	TraesAK58CH4B01G183000	TraesAK58CH4B01G183100
2	TraesAK58CH4B01G196400	TraesAK58CH7B01G103400
2	TraesAK58CH4B01G203400	TraesAK58CH4B01G203500
2	TraesAK58CH4B01G218600	TraesAK58CH4B01G272800
2	TraesAK58CH4B01G236500	TraesAK58CH4B01G246600
2	TraesAK58CH4B01G261800	TraesAK58CH4B01G261900
2	TraesAK58CH4B01G272900	TraesAK58CH4B01G273000
2	TraesAK58CH4B01G284100	TraesAK58CH7B01G388000
2	TraesAK58CH4B01G317200	TraesAK58CH4B01G317400
2	TraesAK58CH4B01G349000	TraesAK58CH7B01G077000
2	TraesAK58CH4B01G363900	TraesAK58CH4B01G364500
2	TraesAK58CH4B01G390400	TraesAK58CH4B01G390800
2	TraesAK58CH4B01G401400	TraesAK58CH4B01G402100
2	TraesAK58CH5B01G009800	TraesAK58CH5B01G393200
2	TraesAK58CH5B01G026500	TraesAK58CH5B01G026600
2	TraesAK58CH5B01G032700	TraesAK58CH5B01G169700
2	TraesAK58CH5B01G036000	TraesAK58CH5B01G036800
2	TraesAK58CH5B01G093400	TraesAK58CH5B01G111100
2	TraesAK58CH5B01G123000	TraesAK58CH6B01G432100
2	TraesAK58CH5B01G156500	TraesAK58CH7B01G212900
2	TraesAK58CH5B01G164100	TraesAK58CH7B01G177600
2	TraesAK58CH5B01G170000	TraesAK58CH6B01G133600
2	TraesAK58CH5B01G227400	TraesAK58CH7B01G240300
2	TraesAK58CH5B01G303600	TraesAK58CH5B01G303700
2	TraesAK58CH5B01G349200	TraesAK58CH5B01G349300
2	TraesAK58CH5B01G351600	TraesAK58CH5B01G352000
2	TraesAK58CH5B01G376400	TraesAK58CH5B01G376600
2	TraesAK58CH5B01G385600	TraesAK58CH5B01G390800
2	TraesAK58CH5B01G442800	TraesAK58CH5B01G442900
2	TraesAK58CH5B01G471200	TraesAK58CH5B01G471300
2	TraesAK58CH5B01G472300	TraesAK58CH5B01G472400
2	TraesAK58CH5B01G508700	TraesAK58CH5B01G508900
2	TraesAK58CH5B01G509900	TraesAK58CH5B01G510000
2	TraesAK58CH5B01G517400	TraesAK58CH5B01G517600
2	TraesAK58CH5B01G523800	TraesAK58CH6B01G150300
2	TraesAK58CH5B01G527800	TraesAK58CH5B01G527900
2	TraesAK58CH5B01G539900	TraesAK58CH5B01G540000
2	TraesAK58CH5B01G550900	TraesAK58CH7B01G231900
2	TraesAK58CH6B01G018600	TraesAK58CH7B01G280700
2	TraesAK58CH6B01G024000	TraesAK58CH6B01G024100
2	TraesAK58CH6B01G028700	TraesAK58CH6B01G029200
2	TraesAK58CH6B01G048900	TraesAK58CH6B01G049000
2	TraesAK58CH6B01G069700	TraesAK58CH6B01G070000
2	TraesAK58CH6B01G085600	TraesAK58CH6B01G086400
2	TraesAK58CH6B01G117100	TraesAK58CH6B01G117200
2	TraesAK58CH6B01G127500	TraesAK58CH6B01G128100
2	TraesAK58CH6B01G127600	TraesAK58CH6B01G127700
2	TraesAK58CH6B01G136400	TraesAK58CH6B01G136800
2	TraesAK58CH6B01G149900	TraesAK58CH6B01G283500
2	TraesAK58CH6B01G189500	TraesAK58CH6B01G189600
2	TraesAK58CH6B01G194400	TraesAK58CH6B01G194500
2	TraesAK58CH6B01G237800	TraesAK58CH6B01G237900
2	TraesAK58CH6B01G261100	TraesAK58CH7B01G130700
2	TraesAK58CH6B01G264400	TraesAK58CH6B01G265000
2	TraesAK58CH6B01G287300	TraesAK58CH6B01G287400
2	TraesAK58CH6B01G302000	TraesAK58CH7B01G424800
2	TraesAK58CH6B01G309000	TraesAK58CH7B01G372400
2	TraesAK58CH6B01G332200	TraesAK58CH6B01G463500
2	TraesAK58CH6B01G397500	TraesAK58CH7B01G050400
2	TraesAK58CH6B01G399000	TraesAK58CH6B01G399100
2	TraesAK58CH6B01G402600	TraesAK58CH7B01G343100
2	TraesAK58CH6B01G436400	TraesAK58CH7B01G038600
2	TraesAK58CH6B01G439300	TraesAK58CH7B01G204600
2	TraesAK58CH6B01G455500	TraesAK58CH6B01G455600
2	TraesAK58CH6B01G462400	TraesAK58CH6B01G463200
2	TraesAK58CH6B01G469800	TraesAK58CH6B01G470100
2	TraesAK58CH6B01G469900	TraesAK58CH6B01G470200
2	TraesAK58CH6B01G472000	TraesAK58CH6B01G472100
2	TraesAK58CH6B01G478400	TraesAK58CH7B01G134500
2	TraesAK58CH6B01G482000	TraesAK58CH6B01G482100
2	TraesAK58CH6B01G486600	TraesAK58CH6B01G486700
2	TraesAK58CH6B01G506500	TraesAK58CH6B01G506800
2	TraesAK58CH7B01G025500	TraesAK58CH7B01G025600
2	TraesAK58CH7B01G027200	TraesAK58CH7B01G027300
2	TraesAK58CH7B01G028500	TraesAK58CH7B01G028700
2	TraesAK58CH7B01G069000	TraesAK58CH7B01G069100
2	TraesAK58CH7B01G077500	TraesAK58CH7B01G540200
2	TraesAK58CH7B01G087500	TraesAK58CH7B01G087900
2	TraesAK58CH7B01G158100	TraesAK58CH7B01G167500
2	TraesAK58CH7B01G207500	TraesAK58CH7B01G207600
2	TraesAK58CH7B01G334000	TraesAK58CH7B01G334100
2	TraesAK58CH7B01G353100	TraesAK58CH7B01G353200
2	TraesAK58CH7B01G362300	TraesAK58CH7B01G362400
2	TraesAK58CH7B01G404000	TraesAK58CH7B01G404100
2	TraesAK58CH7B01G421300	TraesAK58CH7B01G421400
2	TraesAK58CH7B01G427000	TraesAK58CH7B01G427100
2	TraesAK58CH7B01G427300	TraesAK58CH7B01G427400
2	TraesAK58CH7B01G430300	TraesAK58CH7B01G430500
2	TraesAK58CH7B01G439500	TraesAK58CH7B01G439600
2	TraesAK58CH7B01G457900	TraesAK58CH7B01G458000
2	TraesAK58CH7B01G464400	TraesAK58CH7B01G464600
2	TraesAK58CH7B01G465100	TraesAK58CH7B01G538400
2	TraesAK58CH7B01G466400	TraesAK58CH7B01G474900
2	TraesAK58CH7B01G469200	TraesAK58CH7B01G474300
2	TraesAK58CH7B01G471100	TraesAK58CH7B01G474400
2	TraesAK58CH7B01G476800	TraesAK58CH7B01G476900
2	TraesAK58CH7B01G487600	TraesAK58CH7B01G487800
2	TraesAK58CH7B01G495900	TraesAK58CH7B01G496600
2	TraesAK58CH7B01G516400	TraesAK58CH7B01G516500
2	TraesAK58CH7B01G516800	TraesAK58CH7B01G517300
2	TraesAK58CH7B01G518600	TraesAK58CH7B01G518800
2	TraesAK58CH7B01G522000	TraesAK58CH7B01G522200
2	TraesAK58CH7B01G523200	TraesAK58CH7B01G523300
2	TraesAK58CH7B01G535100	TraesAK58CH7B01G535800
2	TraesAK58CH2B01G297600	TraesAK58CH5B01G523200
2	TraesAK58CH7B01G360900	TraesAK58CH7B01G472600
2	TraesAK58CH1B01G183400	TraesAK58CH7B01G200500
2	TraesAK58CH6B01G271200	TraesAK58CH6B01G271300
2	TraesAK58CH3B01G016900	TraesAK58CH3B01G017700
2	TraesAK58CH1B01G444300	TraesAK58CH1B01G444600
2	TraesAK58CH3B01G603700	TraesAK58CH3B01G603800
2	TraesAK58CH5B01G045200	TraesAK58CH5B01G046200
2	TraesAK58CH1B01G266500	TraesAK58CH2B01G429600
2	TraesAK58CH4B01G051600	TraesAK58CH7B01G325600
2	TraesAK58CH7B01G472500	TraesAK58CH7B01G473100
2	TraesAK58CH4B01G033100	TraesAK58CH7B01G137000
2	TraesAK58CH6B01G151300	TraesAK58CH6B01G151400
2	TraesAK58CH4B01G202100	TraesAK58CH7B01G218900
2	TraesAK58CH5B01G036500	TraesAK58CH7B01G411100
2	TraesAK58CH2B01G348000	TraesAK58CH4B01G214100
2	TraesAK58CH6B01G184800	TraesAK58CH6B01G185300
2	TraesAK58CH3B01G128000	TraesAK58CH6B01G377700
2	TraesAK58CH4B01G264400	TraesAK58CH5B01G560000
2	TraesAK58CH2B01G226600	TraesAK58CH5B01G571300
2	TraesAK58CH1B01G085100	TraesAK58CH7B01G445400
2	TraesAK58CH2B01G642500	TraesAK58CH6B01G101400
2	TraesAK58CH1B01G288800	TraesAK58CH4B01G358900
2	TraesAK58CH1B01G058000	TraesAK58CH2B01G471100
2	TraesAK58CH3B01G342400	TraesAK58CH5B01G120500
2	TraesAK58CH2B01G198200	TraesAK58CH2B01G198400
2	TraesAK58CH2B01G214700	TraesAK58CH2B01G214800
2	TraesAK58CH2B01G187100	TraesAK58CH2B01G187200
2	TraesAK58CH3B01G233100	TraesAK58CH7B01G200800
2	TraesAK58CH6B01G062100	TraesAK58CH6B01G082400
2	TraesAK58CH6B01G076400	TraesAK58CH6B01G077100
2	TraesAK58CH6B01G097500	TraesAK58CH6B01G102300
2	TraesAK58CH1B01G022755	TraesAK58CH1B01G022760
2	TraesAK58CH1B01G021200.1	TraesAK58CH1B01G060100.1
2	TraesAK58CH1B01G009000.1	TraesAK58CH1B01G009400.1
2	TraesAK58CH1B01G011710	TraesAK58CH6B01G078400
2	TraesAK58CH1B01G005800.1	TraesAK58CH1B01G020510
2	TraesAK58CH1B01G018810	TraesAK58CH1B01G018820
2	TraesAK58CH1B01G022660	TraesAK58CH1B01G123210.1
2	TraesAK58CH1B01G017300.1	TraesAK58CH1B01G022672

## Sheet: AK58D
Data S8. Specific WGDPGs in AK58 subgenome D
GeneCount	AK58D Specific
22	TraesAK58CH1D01G074400	TraesAK58CH1D01G258400	TraesAK58CH1D01G286100	TraesAK58CH1D01G490600	TraesAK58CH2D01G144800	TraesAK58CH2D01G329000	TraesAK58CH2D01G485600	TraesAK58CH3D01G244800	TraesAK58CH3D01G299600	TraesAK58CH3D01G330500	TraesAK58CH3D01G432000	TraesAK58CH4D01G017900	TraesAK58CH4D01G099800	TraesAK58CH5D01G047600	TraesAK58CH7D01G184700	TraesAK58CH7D01G196500	TraesAK58CH7D01G391100	TraesAK58CH3D01G531400	TraesAK58CH4D01G354800	TraesAK58CH6D01G256600	TraesAK58CH6D01G066800	TraesAK58CH5D01G416200
17	TraesAK58CH1D01G013900	TraesAK58CH2D01G501600	TraesAK58CH3D01G095500	TraesAK58CH4D01G268200	TraesAK58CH4D01G280800	TraesAK58CH4D01G301500	TraesAK58CH5D01G091400	TraesAK58CH5D01G177600	TraesAK58CH5D01G189400	TraesAK58CH5D01G352100	TraesAK58CH5D01G403300	TraesAK58CH5D01G475100	TraesAK58CH5D01G627700	TraesAK58CH6D01G001400	TraesAK58CH6D01G138800	TraesAK58CH7D01G309100	TraesAK58CH3D01G524600
16	TraesAK58CH1D01G055700	TraesAK58CH1D01G230300	TraesAK58CH1D01G318800	TraesAK58CH2D01G165200	TraesAK58CH2D01G213700	TraesAK58CH3D01G174200	TraesAK58CH3D01G515200	TraesAK58CH3D01G580500	TraesAK58CH4D01G140700	TraesAK58CH4D01G397900	TraesAK58CH4D01G430100	TraesAK58CH5D01G038600	TraesAK58CH7D01G038500	TraesAK58CH7D01G109400	TraesAK58CH7D01G187700	TraesAK58CH7D01G222900
17	TraesAK58CH1D01G477700	TraesAK58CH2D01G037500	TraesAK58CH2D01G459200	TraesAK58CH2D01G594700	TraesAK58CH2D01G614400	TraesAK58CH3D01G580200	TraesAK58CH5D01G141800	TraesAK58CH5D01G390600	TraesAK58CH6D01G104300	TraesAK58CH6D01G157900	TraesAK58CH6D01G514800	TraesAK58CH6D01G518700	TraesAK58CH7D01G054300	TraesAK58CH7D01G119900	TraesAK58CH7D01G271500	TraesAK58CH7D01G483800	TraesAK58CH7D01G505000
15	TraesAK58CH1D01G185000	TraesAK58CH1D01G199100	TraesAK58CH1D01G282800	TraesAK58CH1D01G422000	TraesAK58CH2D01G404900	TraesAK58CH3D01G071400	TraesAK58CH4D01G115600	TraesAK58CH4D01G303000	TraesAK58CH5D01G386400	TraesAK58CH5D01G514300	TraesAK58CH5D01G598100	TraesAK58CH5D01G606100	TraesAK58CH6D01G088300	TraesAK58CH6D01G477200	TraesAK58CH7D01G328000
10	TraesAK58CH1D01G151300	TraesAK58CH2D01G043400	TraesAK58CH2D01G107000	TraesAK58CH2D01G493000	TraesAK58CH4D01G066400	TraesAK58CH5D01G370900	TraesAK58CH5D01G516600	TraesAK58CH7D01G104000	TraesAK58CH2D01G136200	TraesAK58CH5D01G586100
8	TraesAK58CH2D01G173500	TraesAK58CH2D01G173700	TraesAK58CH3D01G287000	TraesAK58CH3D01G342500	TraesAK58CH5D01G101700	TraesAK58CH5D01G625000	TraesAK58CH6D01G130600	TraesAK58CH7D01G531400
8	TraesAK58CH5D01G496900	TraesAK58CH5D01G497000	TraesAK58CH5D01G497100	TraesAK58CH5D01G497200	TraesAK58CH5D01G497300	TraesAK58CH5D01G497400	TraesAK58CH5D01G497500	TraesAK58CH5D01G497600
7	TraesAK58CH1D01G065400	TraesAK58CH1D01G466200	TraesAK58CH2D01G593200	TraesAK58CH4D01G398600	TraesAK58CH7D01G074300	TraesAK58CH2D01G144300	TraesAK58CH6D01G026800
8	TraesAK58CH1D01G151200	TraesAK58CH2D01G106900	TraesAK58CH2D01G043500	TraesAK58CH2D01G147500	TraesAK58CH5D01G463000	TraesAK58CH6D01G155500	TraesAK58CH6D01G410800	TraesAK58CH7D01G558300
9	TraesAK58CH1D01G421900	TraesAK58CH1D01G489500	TraesAK58CH2D01G173900	TraesAK58CH2D01G415100	TraesAK58CH4D01G378900	TraesAK58CH6D01G084300	TraesAK58CH6D01G113600	TraesAK58CH7D01G117700	TraesAK58CH7D01G515900
3	TraesAK58CH5D01G340700	TraesAK58CH5D01G341400	TraesAK58CH5D01G341500
4	TraesAK58CH1D01G393200	TraesAK58CH1D01G393100	TraesAK58CH1D01G393300	TraesAK58CH1D01G393400
5	TraesAK58CH1D01G017100	TraesAK58CH3D01G239300	TraesAK58CH4D01G179200	TraesAK58CH4D01G182500	TraesAK58CH7D01G132100
3	TraesAK58CH1D01G049600	TraesAK58CH2D01G684600	TraesAK58CH7D01G407100
7	TraesAK58CH1D01G055100	TraesAK58CH1D01G259800	TraesAK58CH1D01G430600	TraesAK58CH2D01G310800	TraesAK58CH2D01G428400	TraesAK58CH3D01G116100	TraesAK58CH6D01G428600
8	TraesAK58CH1D01G060100	TraesAK58CH2D01G105300	TraesAK58CH3D01G071700	TraesAK58CH5D01G529800	TraesAK58CH7D01G032300	TraesAK58CH7D01G510200	TraesAK58CH7D01G600400	TraesAK58CH7D01G613900
8	TraesAK58CH1D01G116800	TraesAK58CH2D01G096700	TraesAK58CH2D01G096800	TraesAK58CH3D01G312600	TraesAK58CH4D01G410000	TraesAK58CH4D01G410400	TraesAK58CH5D01G333600	TraesAK58CH6D01G359100
8	TraesAK58CH1D01G150000	TraesAK58CH1D01G150200	TraesAK58CH2D01G188000	TraesAK58CH2D01G241900	TraesAK58CH5D01G065600	TraesAK58CH5D01G103300	TraesAK58CH5D01G404900	TraesAK58CH7D01G562100
8	TraesAK58CH1D01G323300	TraesAK58CH2D01G004000	TraesAK58CH2D01G176500	TraesAK58CH2D01G415600	TraesAK58CH3D01G001300	TraesAK58CH7D01G068100	TraesAK58CH7D01G630000	TraesAK58CH3D01G421600
6	TraesAK58CH1D01G441600	TraesAK58CH2D01G639400	TraesAK58CH3D01G475700	TraesAK58CH4D01G260400	TraesAK58CH5D01G240200	TraesAK58CH7D01G325100
2	TraesAK58CH2D01G364700	TraesAK58CH4D01G217300
5	TraesAK58CH3D01G079900	TraesAK58CH3D01G080100	TraesAK58CH5D01G411700	TraesAK58CH7D01G140900	TraesAK58CH7D01G141000
3	TraesAK58CH3D01G214600	TraesAK58CH3D01G214700	TraesAK58CH1D01G467700
2	TraesAK58CH3D01G234000	TraesAK58CH3D01G406400
2	TraesAK58CH3D01G456900	TraesAK58CH3D01G457400
2	TraesAK58CH3D01G480100	TraesAK58CH3D01G480200
2	TraesAK58CH4D01G114300	TraesAK58CH4D01G114500
3	TraesAK58CH4D01G159700	TraesAK58CH6D01G116900	TraesAK58CH6D01G117200
2	TraesAK58CH4D01G376600	TraesAK58CH4D01G378100
3	TraesAK58CH5D01G340800	TraesAK58CH5D01G341300	TraesAK58CH5D01G341600
2	TraesAK58CH5D01G393900	TraesAK58CH7D01G017200
7	TraesAK58CH6D01G032800	TraesAK58CH6D01G041000	TraesAK58CH6D01G351100	TraesAK58CH6D01G361500	TraesAK58CH6D01G381200	TraesAK58CH6D01G377100	TraesAK58CH6D01G379100
2	TraesAK58CH6D01G304500	TraesAK58CH6D01G512500
2	TraesAK58CH6D01G471700	TraesAK58CH6D01G471800
2	TraesAK58CH1D01G380900	TraesAK58CH7D01G199800
3	TraesAK58CH1D01G425700	TraesAK58CH1D01G426300	TraesAK58CH1D01G425500
3	TraesAK58CH3D01G009900	TraesAK58CH1D01G009500	TraesAK58CH5D01G623300
2	TraesAK58CH4D01G053000	TraesAK58CH4D01G053100
2	TraesAK58CH5D01G404200	TraesAK58CH5D01G404300
2	TraesAK58CH4D01G051700	TraesAK58CH6D01G263500
3	TraesAK58CH1D01G082800	TraesAK58CH5D01G532100	TraesAK58CH7D01G476100
6	TraesAK58CH1D01G096400	TraesAK58CH2D01G318300	TraesAK58CH5D01G041400	TraesAK58CH5D01G369100	TraesAK58CH7D01G046900	TraesAK58CH7D01G186800
2	TraesAK58CH1D01G173100	TraesAK58CH1D01G185800
6	TraesAK58CH1D01G285000	TraesAK58CH1D01G350900	TraesAK58CH2D01G245400	TraesAK58CH2D01G607400	TraesAK58CH4D01G096700	TraesAK58CH7D01G065300
2	TraesAK58CH1D01G340000	TraesAK58CH1D01G340100
5	TraesAK58CH1D01G400300	TraesAK58CH3D01G028400	TraesAK58CH3D01G532200	TraesAK58CH4D01G006900	TraesAK58CH4D01G321200
7	TraesAK58CH1D01G415100	TraesAK58CH2D01G350400	TraesAK58CH2D01G596800	TraesAK58CH4D01G436000	TraesAK58CH5D01G471200	TraesAK58CH5D01G566500	TraesAK58CH7D01G086200
5	TraesAK58CH2D01G047000	TraesAK58CH3D01G080000	TraesAK58CH3D01G080200	TraesAK58CH3D01G080300	TraesAK58CH7D01G140800
2	TraesAK58CH2D01G055100	TraesAK58CH2D01G439500
2	TraesAK58CH2D01G124100	TraesAK58CH2D01G124300
2	TraesAK58CH2D01G125200	TraesAK58CH2D01G125300
2	TraesAK58CH3D01G092600	TraesAK58CH7D01G289900
2	TraesAK58CH3D01G155100	TraesAK58CH3D01G155500
2	TraesAK58CH3D01G338300	TraesAK58CH7D01G015700
2	TraesAK58CH3D01G553600	TraesAK58CH3D01G554200
2	TraesAK58CH3D01G578200	TraesAK58CH7D01G403200
2	TraesAK58CH4D01G021300	TraesAK58CH4D01G021600
2	TraesAK58CH4D01G152600	TraesAK58CH4D01G152700
2	TraesAK58CH4D01G169300	TraesAK58CH7D01G415100
2	TraesAK58CH4D01G169400	TraesAK58CH7D01G415000
6	TraesAK58CH4D01G172500	TraesAK58CH6D01G174200	TraesAK58CH6D01G283100	TraesAK58CH5D01G612000	TraesAK58CH4D01G172600	TraesAK58CH6D01G058400
2	TraesAK58CH4D01G256800	TraesAK58CH4D01G257000
2	TraesAK58CH5D01G029400	TraesAK58CH5D01G169600
2	TraesAK58CH5D01G102500	TraesAK58CH5D01G102900
4	TraesAK58CH6D01G087300	TraesAK58CH6D01G087700	TraesAK58CH6D01G088200	TraesAK58CH6D01G088000
2	TraesAK58CH7D01G279300	TraesAK58CH7D01G279500
2	TraesAK58CH7D01G399600	TraesAK58CH7D01G399700
3	TraesAK58CH7D01G564200	TraesAK58CH7D01G564800	TraesAK58CH7D01G564600
2	TraesAK58CH7D01G577100	TraesAK58CH7D01G577200
7	TraesAK58CH5D01G087800	TraesAK58CH6D01G466900	TraesAK58CH7D01G568500	TraesAK58CH6D01G066100	TraesAK58CH7D01G008700	TraesAK58CH4D01G420700	TraesAK58CH1D01G449500
2	TraesAK58CH1D01G234500	TraesAK58CH5D01G462500
2	TraesAK58CH1D01G459000	TraesAK58CH5D01G578800
2	TraesAK58CH1D01G502200	TraesAK58CH1D01G502300
2	TraesAK58CH2D01G186700	TraesAK58CH5D01G394000
2	TraesAK58CH2D01G516900	TraesAK58CH2D01G516800
2	TraesAK58CH2D01G607900	TraesAK58CH2D01G608100
2	TraesAK58CH3D01G049200	TraesAK58CH3D01G049300
2	TraesAK58CH3D01G359100	TraesAK58CH3D01G359000
2	TraesAK58CH3D01G495500	TraesAK58CH3D01G495600
2	TraesAK58CH3D01G499600	TraesAK58CH3D01G497300
2	TraesAK58CH4D01G323900	TraesAK58CH4D01G323800
2	TraesAK58CH4D01G112700	TraesAK58CH6D01G042200
2	TraesAK58CH4D01G064900	TraesAK58CH4D01G064400
2	TraesAK58CH5D01G257800	TraesAK58CH5D01G257400
2	TraesAK58CH5D01G354900	TraesAK58CH5D01G354800
2	TraesAK58CH5D01G383400	TraesAK58CH2D01G150400
2	TraesAK58CH1D01G174000	TraesAK58CH5D01G443600
2	TraesAK58CH5D01G452500	TraesAK58CH5D01G452600
2	TraesAK58CH6D01G013200	TraesAK58CH6D01G013000
2	TraesAK58CH7D01G460900	TraesAK58CH7D01G107800
2	TraesAK58CH7D01G509900	TraesAK58CH7D01G509200
2	TraesAK58CH7D01G603400	TraesAK58CH7D01G603300
2	TraesAK58CH1D01G159400	TraesAK58CH7D01G654000
3	TraesAK58CH1D01G057200	TraesAK58CH1D01G057300	TraesAK58CH1D01G057900
4	TraesAK58CH1D01G145000	TraesAK58CH7D01G350200	TraesAK58CH7D01G352100	TraesAK58CH7D01G627300
3	TraesAK58CH1D01G189300	TraesAK58CH3D01G191600	TraesAK58CH5D01G447900
3	TraesAK58CH1D01G329200	TraesAK58CH1D01G471800	TraesAK58CH2D01G425400
2	TraesAK58CH1D01G411700	TraesAK58CH3D01G218600
4	TraesAK58CH1D01G474500	TraesAK58CH2D01G696700	TraesAK58CH6D01G374500	TraesAK58CH1D01G474700
4	TraesAK58CH2D01G069200	TraesAK58CH3D01G207200	TraesAK58CH5D01G337900	TraesAK58CH6D01G091300
5	TraesAK58CH2D01G080300	TraesAK58CH2D01G080500	TraesAK58CH2D01G080800	TraesAK58CH2D01G080400	TraesAK58CH2D01G080600
5	TraesAK58CH2D01G127000	TraesAK58CH4D01G300400	TraesAK58CH5D01G446500	TraesAK58CH7D01G239800	TraesAK58CH7D01G355100
5	TraesAK58CH2D01G151800	TraesAK58CH3D01G189500	TraesAK58CH3D01G251900	TraesAK58CH7D01G293400	TraesAK58CH7D01G434500
2	TraesAK58CH2D01G620500	TraesAK58CH2D01G620700
3	TraesAK58CH2D01G639700	TraesAK58CH2D01G641500	TraesAK58CH2D01G642300
5	TraesAK58CH2D01G660500	TraesAK58CH2D01G679600	TraesAK58CH3D01G390000	TraesAK58CH5D01G293400	TraesAK58CH7D01G288000
2	TraesAK58CH3D01G042000	TraesAK58CH3D01G042100
3	TraesAK58CH3D01G050500	TraesAK58CH3D01G051600	TraesAK58CH3D01G051700
2	TraesAK58CH3D01G193100	TraesAK58CH3D01G193200
4	TraesAK58CH3D01G287400	TraesAK58CH3D01G342800	TraesAK58CH5D01G624800	TraesAK58CH6D01G130400
3	TraesAK58CH3D01G542800	TraesAK58CH3D01G543700	TraesAK58CH3D01G543000
5	TraesAK58CH4D01G107600	TraesAK58CH6D01G183800	TraesAK58CH7D01G003400	TraesAK58CH7D01G022800	TraesAK58CH6D01G066000
2	TraesAK58CH4D01G246100	TraesAK58CH4D01G246200
2	TraesAK58CH4D01G329800	TraesAK58CH4D01G329900
2	TraesAK58CH5D01G228800	TraesAK58CH7D01G088600
2	TraesAK58CH5D01G475400	TraesAK58CH5D01G475900
2	TraesAK58CH5D01G488300	TraesAK58CH7D01G538600
5	TraesAK58CH6D01G060100	TraesAK58CH6D01G060600	TraesAK58CH6D01G060700	TraesAK58CH6D01G060900	TraesAK58CH6D01G097900
3	TraesAK58CH7D01G078600	TraesAK58CH7D01G078700	TraesAK58CH7D01G079100
2	TraesAK58CH7D01G128700	TraesAK58CH7D01G131300
4	TraesAK58CH7D01G135200	TraesAK58CH7D01G135300	TraesAK58CH7D01G135400	TraesAK58CH7D01G135500
4	TraesAK58CH7D01G550500	TraesAK58CH7D01G550600	TraesAK58CH7D01G550700	TraesAK58CH7D01G550300
2	TraesAK58CH1D01G492700	TraesAK58CH3D01G199700
2	TraesAK58CH2D01G293300	TraesAK58CH5D01G600600
2	TraesAK58CH3D01G130700	TraesAK58CH1D01G137800
2	TraesAK58CH3D01G328400	TraesAK58CH3D01G328300
2	TraesAK58CH3D01G435900	TraesAK58CH3D01G435700
2	TraesAK58CH3D01G548700	TraesAK58CH3D01G549200
2	TraesAK58CH3D01G557100	TraesAK58CH3D01G556800
2	TraesAK58CH7D01G479300	TraesAK58CH3D01G578500
2	TraesAK58CH4D01G290500	TraesAK58CH2D01G132900
2	TraesAK58CH5D01G607200	TraesAK58CH6D01G497600
2	TraesAK58CH6D01G276900	TraesAK58CH5D01G110300
2	TraesAK58CH5D01G401000	TraesAK58CH5D01G401200
2	TraesAK58CH5D01G428600	TraesAK58CH5D01G428800
2	TraesAK58CH4D01G425200	TraesAK58CH4D01G425100
2	TraesAK58CH6D01G175400	TraesAK58CH6D01G175700
2	TraesAK58CH6D01G427100	TraesAK58CH6D01G295100
2	TraesAK58CH7D01G097000	TraesAK58CH7D01G096900
3	TraesAK58CH7D01G126300	TraesAK58CH7D01G126400	TraesAK58CH7D01G126500
2	TraesAK58CH7D01G196300	TraesAK58CH7D01G196100
2	TraesAK58CH7D01G210300	TraesAK58CH7D01G210400
2	TraesAK58CH7D01G506000	TraesAK58CH7D01G506100
2	TraesAK58CH1D01G436500	TraesAK58CH1D01G436400
3	TraesAK58CH1D01G041200	TraesAK58CH1D01G041300	TraesAK58CH7D01G237900
3	TraesAK58CH1D01G059100	TraesAK58CH1D01G059200	TraesAK58CH1D01G060300
5	TraesAK58CH1D01G059600	TraesAK58CH1D01G059700	TraesAK58CH1D01G059800	TraesAK58CH1D01G059900	TraesAK58CH1D01G060000
2	TraesAK58CH1D01G105800	TraesAK58CH2D01G481400
4	TraesAK58CH1D01G112100	TraesAK58CH1D01G112400	TraesAK58CH1D01G112700	TraesAK58CH2D01G418800
5	TraesAK58CH1D01G122200	TraesAK58CH7D01G272800	TraesAK58CH6D01G351700	TraesAK58CH7D01G455900	TraesAK58CH7D01G628300
4	TraesAK58CH1D01G139300	TraesAK58CH4D01G057000	TraesAK58CH4D01G327300	TraesAK58CH6D01G068400
5	TraesAK58CH1D01G141900	TraesAK58CH1D01G291500	TraesAK58CH2D01G447200	TraesAK58CH3D01G489400	TraesAK58CH5D01G482100
4	TraesAK58CH1D01G149000	TraesAK58CH2D01G282500	TraesAK58CH3D01G554800	TraesAK58CH7D01G161100
3	TraesAK58CH1D01G232000	TraesAK58CH3D01G209100	TraesAK58CH5D01G586000
5	TraesAK58CH1D01G329300	TraesAK58CH1D01G421000	TraesAK58CH2D01G468300	TraesAK58CH7D01G291400	TraesAK58CH7D01G311500
4	TraesAK58CH1D01G329900	TraesAK58CH5D01G142500	TraesAK58CH5D01G305200	TraesAK58CH5D01G337300
4	TraesAK58CH1D01G361400	TraesAK58CH6D01G072900	TraesAK58CH6D01G468000	TraesAK58CH7D01G337200
4	TraesAK58CH1D01G463400	TraesAK58CH3D01G577900	TraesAK58CH5D01G359500	TraesAK58CH7D01G500300
3	TraesAK58CH2D01G020900	TraesAK58CH2D01G021500	TraesAK58CH3D01G509700
4	TraesAK58CH2D01G027100	TraesAK58CH4D01G211300	TraesAK58CH6D01G350600	TraesAK58CH7D01G620700
3	TraesAK58CH2D01G114300	TraesAK58CH2D01G114500	TraesAK58CH2D01G114600
3	TraesAK58CH2D01G274400	TraesAK58CH4D01G146200	TraesAK58CH4D01G402000
3	TraesAK58CH2D01G438600	TraesAK58CH5D01G059700	TraesAK58CH2D01G689500
4	TraesAK58CH2D01G479900	TraesAK58CH2D01G480000	TraesAK58CH2D01G480100	TraesAK58CH2D01G480200
3	TraesAK58CH2D01G500900	TraesAK58CH2D01G501000	TraesAK58CH2D01G501100
4	TraesAK58CH2D01G598300	TraesAK58CH2D01G598600	TraesAK58CH2D01G598700	TraesAK58CH2D01G598800
2	TraesAK58CH2D01G603100	TraesAK58CH5D01G393500
3	TraesAK58CH2D01G631900	TraesAK58CH6D01G150200	TraesAK58CH7D01G423100
3	TraesAK58CH2D01G646800	TraesAK58CH2D01G647000	TraesAK58CH7D01G064800
2	TraesAK58CH2D01G654300	TraesAK58CH4D01G437300
3	TraesAK58CH3D01G045700	TraesAK58CH3D01G310000	TraesAK58CH3D01G518900
4	TraesAK58CH3D01G051200	TraesAK58CH3D01G051300	TraesAK58CH3D01G051400	TraesAK58CH6D01G078100
3	TraesAK58CH3D01G093600	TraesAK58CH6D01G127900	TraesAK58CH6D01G128000
2	TraesAK58CH3D01G459500	TraesAK58CH5D01G028700
2	TraesAK58CH3D01G481400	TraesAK58CH7D01G110700
3	TraesAK58CH3D01G501400	TraesAK58CH5D01G043400	TraesAK58CH7D01G530400
3	TraesAK58CH3D01G506700	TraesAK58CH5D01G455800	TraesAK58CH7D01G461500
3	TraesAK58CH4D01G087600	TraesAK58CH4D01G087700	TraesAK58CH4D01G087800
3	TraesAK58CH4D01G154900	TraesAK58CH6D01G422200	TraesAK58CH1D01G073200
4	TraesAK58CH4D01G295500	TraesAK58CH4D01G295600	TraesAK58CH4D01G295700	TraesAK58CH4D01G295800
3	TraesAK58CH4D01G355900	TraesAK58CH6D01G214200	TraesAK58CH6D01G366100
2	TraesAK58CH5D01G092500	TraesAK58CH5D01G092700
2	TraesAK58CH5D01G201900	TraesAK58CH5D01G202000
3	TraesAK58CH5D01G211300	TraesAK58CH7D01G544700	TraesAK58CH7D01G544800
3	TraesAK58CH5D01G260200	TraesAK58CH5D01G467900	TraesAK58CH5D01G626200
3	TraesAK58CH5D01G567200	TraesAK58CH5D01G567300	TraesAK58CH5D01G567000
4	TraesAK58CH5D01G589300	TraesAK58CH5D01G589800	TraesAK58CH5D01G590000	TraesAK58CH5D01G590400
3	TraesAK58CH6D01G037200	TraesAK58CH6D01G037400	TraesAK58CH6D01G037300
3	TraesAK58CH6D01G064200	TraesAK58CH6D01G064700	TraesAK58CH6D01G064300
3	TraesAK58CH6D01G123000	TraesAK58CH6D01G123200	TraesAK58CH6D01G123400
3	TraesAK58CH6D01G124500	TraesAK58CH7D01G110000	TraesAK58CH7D01G110100
2	TraesAK58CH6D01G170400	TraesAK58CH6D01G170500
3	TraesAK58CH6D01G288700	TraesAK58CH6D01G288900	TraesAK58CH6D01G289000
4	TraesAK58CH7D01G027300	TraesAK58CH7D01G027400	TraesAK58CH7D01G027700	TraesAK58CH7D01G027500
4	TraesAK58CH7D01G095300	TraesAK58CH7D01G095400	TraesAK58CH7D01G095500	TraesAK58CH7D01G095600
3	TraesAK58CH7D01G118200	TraesAK58CH7D01G118400	TraesAK58CH3D01G415600
4	TraesAK58CH7D01G148800	TraesAK58CH7D01G148900	TraesAK58CH7D01G149000	TraesAK58CH7D01G149100
2	TraesAK58CH7D01G294200	TraesAK58CH7D01G384200
3	TraesAK58CH7D01G537600	TraesAK58CH7D01G537700	TraesAK58CH7D01G537800
3	TraesAK58CH7D01G557900	TraesAK58CH7D01G558100	TraesAK58CH7D01G558200
5	TraesAK58CH4D01G115400	TraesAK58CH5D01G230000	TraesAK58CH6D01G148100	TraesAK58CH3D01G194900	TraesAK58CH1D01G135700
2	TraesAK58CH1D01G084500	TraesAK58CH1D01G086600
2	TraesAK58CH1D01G370600	TraesAK58CH1D01G370700
2	TraesAK58CH1D01G412000	TraesAK58CH1D01G412200
2	TraesAK58CH1D01G467400	TraesAK58CH1D01G467300
2	TraesAK58CH2D01G089100	TraesAK58CH2D01G089600
2	TraesAK58CH2D01G016200	TraesAK58CH2D01G016900
2	TraesAK58CH2D01G210000	TraesAK58CH2D01G209800
2	TraesAK58CH1D01G148100	TraesAK58CH3D01G556400
2	TraesAK58CH2D01G415400	TraesAK58CH2D01G625900
2	TraesAK58CH3D01G006100	TraesAK58CH3D01G006000
2	TraesAK58CH3D01G082700	TraesAK58CH3D01G082800
2	TraesAK58CH3D01G130500	TraesAK58CH3D01G180700
2	TraesAK58CH3D01G251500	TraesAK58CH3D01G251600
3	TraesAK58CH1D01G321800	TraesAK58CH2D01G399900	TraesAK58CH6D01G240300
2	TraesAK58CH3D01G476300	TraesAK58CH3D01G476200
2	TraesAK58CH3D01G489900	TraesAK58CH1D01G400400
2	TraesAK58CH3D01G604600	TraesAK58CH3D01G605100
2	TraesAK58CH4D01G161000	TraesAK58CH4D01G161100
2	TraesAK58CH3D01G529600	TraesAK58CH3D01G529700
2	TraesAK58CH5D01G525400	TraesAK58CH5D01G525300
2	TraesAK58CH6D01G196700	TraesAK58CH6D01G197000
2	TraesAK58CH7D01G183000	TraesAK58CH7D01G194700
2	TraesAK58CH7D01G451700	TraesAK58CH4D01G286100
2	TraesAK58CH7D01G457900	TraesAK58CH3D01G184200
2	TraesAK58CH7D01G509400	TraesAK58CH7D01G510000
2	TraesAK58CH5D01G420200	TraesAK58CH7D01G571400
2	TraesAK58CH7D01G602900	TraesAK58CH7D01G602700
2	TraesAK58CH2D01G109700	TraesAK58CH7D01G201700
2	TraesAK58CH3D01G079400	TraesAK58CH3D01G080500
2	TraesAK58CH5D01G358300	TraesAK58CH5D01G357300
3	TraesAK58CH7D01G568600	TraesAK58CH7D01G569700	TraesAK58CH5D01G477900
2	TraesAK58CH1D01G008000	TraesAK58CH1D01G009900
3	TraesAK58CH1D01G017900	TraesAK58CH1D01G019600	TraesAK58CH1D01G019400
2	TraesAK58CH1D01G031600	TraesAK58CH1D01G031800
2	TraesAK58CH1D01G056600	TraesAK58CH3D01G607200
3	TraesAK58CH1D01G072700	TraesAK58CH4D01G140300	TraesAK58CH3D01G568700
2	TraesAK58CH1D01G083700	TraesAK58CH5D01G010900
4	TraesAK58CH1D01G087900	TraesAK58CH3D01G507300	TraesAK58CH7D01G322800	TraesAK58CH7D01G578100
3	TraesAK58CH1D01G127400	TraesAK58CH5D01G288400	TraesAK58CH7D01G173400
2	TraesAK58CH1D01G130400	TraesAK58CH7D01G491400
2	TraesAK58CH1D01G173300	TraesAK58CH1D01G185600
2	TraesAK58CH1D01G272000	TraesAK58CH4D01G322300
4	TraesAK58CH1D01G274800	TraesAK58CH3D01G534200	TraesAK58CH4D01G398000	TraesAK58CH4D01G430200
2	TraesAK58CH1D01G295700	TraesAK58CH7D01G124800
2	TraesAK58CH1D01G318900	TraesAK58CH5D01G427300
3	TraesAK58CH1D01G361300	TraesAK58CH3D01G012100	TraesAK58CH6D01G159600
4	TraesAK58CH1D01G363200	TraesAK58CH2D01G663900	TraesAK58CH4D01G120800	TraesAK58CH2D01G580000
2	TraesAK58CH1D01G371500	TraesAK58CH1D01G371600
4	TraesAK58CH1D01G403200	TraesAK58CH2D01G555600	TraesAK58CH3D01G263400	TraesAK58CH3D01G376500
2	TraesAK58CH1D01G408700	TraesAK58CH1D01G482900
2	TraesAK58CH1D01G425200	TraesAK58CH1D01G425300
2	TraesAK58CH1D01G426500	TraesAK58CH2D01G235400
2	TraesAK58CH1D01G430700	TraesAK58CH1D01G430800
2	TraesAK58CH1D01G438700	TraesAK58CH1D01G438800
3	TraesAK58CH1D01G446800	TraesAK58CH2D01G185500	TraesAK58CH4D01G373500
3	TraesAK58CH1D01G462900	TraesAK58CH1D01G465500	TraesAK58CH1D01G465600
2	TraesAK58CH1D01G489200	TraesAK58CH1D01G489400
4	TraesAK58CH2D01G023900	TraesAK58CH2D01G650500	TraesAK58CH7D01G192900	TraesAK58CH7D01G629100
2	TraesAK58CH2D01G068600	TraesAK58CH3D01G611600
2	TraesAK58CH2D01G081500	TraesAK58CH7D01G251800
2	TraesAK58CH2D01G121400	TraesAK58CH6D01G280300
2	TraesAK58CH2D01G127100	TraesAK58CH2D01G127500
2	TraesAK58CH2D01G147000	TraesAK58CH2D01G147800
2	TraesAK58CH2D01G147400	TraesAK58CH2D01G148100
2	TraesAK58CH2D01G152100	TraesAK58CH2D01G687500
2	TraesAK58CH2D01G200400	TraesAK58CH2D01G200500
3	TraesAK58CH2D01G257500	TraesAK58CH6D01G026300	TraesAK58CH6D01G233200
2	TraesAK58CH2D01G264900	TraesAK58CH3D01G517800
3	TraesAK58CH2D01G280800	TraesAK58CH6D01G441700	TraesAK58CH7D01G341700
2	TraesAK58CH2D01G302200	TraesAK58CH2D01G611900
2	TraesAK58CH2D01G387500	TraesAK58CH2D01G388200
2	TraesAK58CH2D01G393500	TraesAK58CH2D01G441800
3	TraesAK58CH2D01G432900	TraesAK58CH4D01G088900	TraesAK58CH5D01G250700
3	TraesAK58CH2D01G478800	TraesAK58CH3D01G520500	TraesAK58CH3D01G086200
2	TraesAK58CH2D01G561100	TraesAK58CH2D01G665200
2	TraesAK58CH2D01G570300	TraesAK58CH3D01G555800
2	TraesAK58CH2D01G581100	TraesAK58CH2D01G659100
3	TraesAK58CH2D01G612500	TraesAK58CH7D01G415900	TraesAK58CH7D01G498400
2	TraesAK58CH2D01G625800	TraesAK58CH2D01G626700
2	TraesAK58CH2D01G694000	TraesAK58CH7D01G652800
3	TraesAK58CH3D01G004500	TraesAK58CH3D01G004800	TraesAK58CH3D01G004700
2	TraesAK58CH3D01G037200	TraesAK58CH4D01G336500
2	TraesAK58CH3D01G109100	TraesAK58CH3D01G109200
2	TraesAK58CH3D01G127700	TraesAK58CH3D01G127900
4	TraesAK58CH3D01G134400	TraesAK58CH4D01G160200	TraesAK58CH7D01G086900	TraesAK58CH7D01G388800
2	TraesAK58CH3D01G157500	TraesAK58CH3D01G448900
4	TraesAK58CH3D01G189600	TraesAK58CH3D01G554000	TraesAK58CH7D01G196800	TraesAK58CH5D01G114500
2	TraesAK58CH3D01G286100	TraesAK58CH5D01G346900
2	TraesAK58CH3D01G343600	TraesAK58CH5D01G282700
2	TraesAK58CH3D01G345800	TraesAK58CH7D01G603000
2	TraesAK58CH3D01G444700	TraesAK58CH3D01G611000
2	TraesAK58CH3D01G447200	TraesAK58CH7D01G479700
3	TraesAK58CH3D01G451800	TraesAK58CH4D01G133400	TraesAK58CH4D01G133600
2	TraesAK58CH3D01G470600	TraesAK58CH3D01G470700
2	TraesAK58CH3D01G507100	TraesAK58CH3D01G507400
2	TraesAK58CH3D01G509000	TraesAK58CH3D01G509200
2	TraesAK58CH3D01G513900	TraesAK58CH3D01G517600
4	TraesAK58CH3D01G517500	TraesAK58CH6D01G384400	TraesAK58CH7D01G213500	TraesAK58CH7D01G214000
2	TraesAK58CH3D01G519700	TraesAK58CH3D01G519800
4	TraesAK58CH3D01G530200	TraesAK58CH4D01G272800	TraesAK58CH5D01G429300	TraesAK58CH6D01G360300
2	TraesAK58CH3D01G534800	TraesAK58CH3D01G535300
2	TraesAK58CH3D01G546000	TraesAK58CH7D01G034200
3	TraesAK58CH3D01G559100	TraesAK58CH4D01G175500	TraesAK58CH5D01G518700
2	TraesAK58CH3D01G560500	TraesAK58CH3D01G560800
4	TraesAK58CH3D01G597300	TraesAK58CH3D01G597400	TraesAK58CH6D01G271600	TraesAK58CH6D01G271700
3	TraesAK58CH4D01G005300	TraesAK58CH5D01G546900	TraesAK58CH6D01G003700
3	TraesAK58CH4D01G056500	TraesAK58CH4D01G056700	TraesAK58CH4D01G056600
2	TraesAK58CH4D01G062300	TraesAK58CH4D01G344700
2	TraesAK58CH4D01G114200	TraesAK58CH4D01G114600
2	TraesAK58CH4D01G145900	TraesAK58CH7D01G613200
3	TraesAK58CH4D01G171500	TraesAK58CH5D01G477700	TraesAK58CH6D01G453100
4	TraesAK58CH4D01G218300	TraesAK58CH5D01G040200	TraesAK58CH6D01G169600	TraesAK58CH7D01G565300
2	TraesAK58CH4D01G256900	TraesAK58CH4D01G257200
2	TraesAK58CH4D01G258300	TraesAK58CH7D01G081400
3	TraesAK58CH4D01G277300	TraesAK58CH7D01G303500	TraesAK58CH4D01G162900
3	TraesAK58CH4D01G282800	TraesAK58CH5D01G605600	TraesAK58CH7D01G445500
3	TraesAK58CH4D01G319300	TraesAK58CH4D01G382500	TraesAK58CH6D01G104500
2	TraesAK58CH4D01G355300	TraesAK58CH7D01G174500
2	TraesAK58CH4D01G378600	TraesAK58CH4D01G379400
2	TraesAK58CH4D01G400600	TraesAK58CH5D01G232000
2	TraesAK58CH4D01G426000	TraesAK58CH4D01G426300
3	TraesAK58CH5D01G000800	TraesAK58CH5D01G001000	TraesAK58CH5D01G001100
2	TraesAK58CH5D01G003300	TraesAK58CH5D01G005000
2	TraesAK58CH5D01G033400	TraesAK58CH5D01G556700
2	TraesAK58CH5D01G044500	TraesAK58CH5D01G044900
2	TraesAK58CH5D01G051800	TraesAK58CH5D01G051900
3	TraesAK58CH5D01G096200	TraesAK58CH5D01G309700	TraesAK58CH5D01G216500
2	TraesAK58CH5D01G112600	TraesAK58CH5D01G112700
2	TraesAK58CH5D01G257500	TraesAK58CH5D01G257700
3	TraesAK58CH5D01G290300	TraesAK58CH6D01G134100	TraesAK58CH6D01G308000
2	TraesAK58CH5D01G372700	TraesAK58CH5D01G372800
2	TraesAK58CH5D01G383000	TraesAK58CH5D01G478900
3	TraesAK58CH5D01G411300	TraesAK58CH5D01G411500	TraesAK58CH6D01G077900
2	TraesAK58CH5D01G420000	TraesAK58CH7D01G572100
4	TraesAK58CH5D01G437400	TraesAK58CH5D01G437500	TraesAK58CH5D01G437600	TraesAK58CH5D01G437700
2	TraesAK58CH5D01G459800	TraesAK58CH6D01G023500
2	TraesAK58CH5D01G481300	TraesAK58CH5D01G481500
2	TraesAK58CH5D01G483900	TraesAK58CH5D01G484000
2	TraesAK58CH5D01G506600	TraesAK58CH5D01G506900
2	TraesAK58CH5D01G528300	TraesAK58CH5D01G528600
2	TraesAK58CH5D01G555100	TraesAK58CH5D01G555400
3	TraesAK58CH5D01G565500	TraesAK58CH5D01G565700	TraesAK58CH5D01G565900
2	TraesAK58CH5D01G603300	TraesAK58CH5D01G604100
2	TraesAK58CH5D01G618200	TraesAK58CH6D01G274700
2	TraesAK58CH6D01G026000	TraesAK58CH6D01G026200
3	TraesAK58CH6D01G028300	TraesAK58CH6D01G030000	TraesAK58CH6D01G036300
3	TraesAK58CH6D01G043300	TraesAK58CH6D01G043700	TraesAK58CH6D01G118100
4	TraesAK58CH6D01G101700	TraesAK58CH6D01G113200	TraesAK58CH6D01G113300	TraesAK58CH6D01G117900
2	TraesAK58CH6D01G102100	TraesAK58CH6D01G102200
3	TraesAK58CH6D01G126700	TraesAK58CH7D01G154000	TraesAK58CH7D01G329200
2	TraesAK58CH6D01G368300	TraesAK58CH6D01G368900
3	TraesAK58CH6D01G375800	TraesAK58CH6D01G376200	TraesAK58CH6D01G376300
2	TraesAK58CH6D01G396200	TraesAK58CH6D01G398000
2	TraesAK58CH6D01G401000	TraesAK58CH6D01G401400
2	TraesAK58CH6D01G423400	TraesAK58CH6D01G423600
2	TraesAK58CH6D01G466600	TraesAK58CH6D01G466700
2	TraesAK58CH6D01G481800	TraesAK58CH6D01G481900
2	TraesAK58CH6D01G483700	TraesAK58CH6D01G502100
2	TraesAK58CH6D01G505000	TraesAK58CH6D01G505100
2	TraesAK58CH7D01G034400	TraesAK58CH7D01G057800
3	TraesAK58CH7D01G041000	TraesAK58CH7D01G041100	TraesAK58CH1D01G365100
3	TraesAK58CH7D01G059200	TraesAK58CH7D01G059600	TraesAK58CH7D01G059700
3	TraesAK58CH7D01G151500	TraesAK58CH7D01G152000	TraesAK58CH7D01G152100
2	TraesAK58CH7D01G158000	TraesAK58CH7D01G158400
2	TraesAK58CH7D01G186700	TraesAK58CH7D01G634200
2	TraesAK58CH7D01G227400	TraesAK58CH7D01G227900
2	TraesAK58CH7D01G279000	TraesAK58CH7D01G410300
2	TraesAK58CH7D01G299400	TraesAK58CH7D01G352800
2	TraesAK58CH7D01G319300	TraesAK58CH7D01G319400
2	TraesAK58CH7D01G349800	TraesAK58CH7D01G350700
2	TraesAK58CH7D01G427400	TraesAK58CH7D01G427500
2	TraesAK58CH7D01G501700	TraesAK58CH7D01G501800
2	TraesAK58CH7D01G512300	TraesAK58CH7D01G512500
2	TraesAK58CH7D01G530000	TraesAK58CH7D01G530200
2	TraesAK58CH7D01G587200	TraesAK58CH7D01G587300
2	TraesAK58CH7D01G604300	TraesAK58CH7D01G635500
2	TraesAK58CH7D01G606300	TraesAK58CH7D01G606500
3	TraesAK58CH7D01G617800	TraesAK58CH7D01G618200	TraesAK58CH7D01G618300
2	TraesAK58CH7D01G629500	TraesAK58CH7D01G629600
2	TraesAK58CH7D01G641600	TraesAK58CH7D01G654300
3	TraesAK58CH7D01G651900	TraesAK58CH7D01G652700	TraesAK58CH7D01G653300
4	TraesAK58CH1D01G333700	TraesAK58CH6D01G260300	TraesAK58CH6D01G114000	TraesAK58CH7D01G423000
4	TraesAK58CH1D01G270600	TraesAK58CH3D01G482300	TraesAK58CH7D01G173700	TraesAK58CH1D01G201700
4	TraesAK58CH7D01G471700	TraesAK58CH7D01G471800	TraesAK58CH7D01G471900	TraesAK58CH7D01G471600
2	TraesAK58CH1D01G007400	TraesAK58CH4D01G375400
2	TraesAK58CH3D01G098400	TraesAK58CH6D01G111000
2	TraesAK58CH1D01G336200	TraesAK58CH1D01G336400
2	TraesAK58CH1D01G371700	TraesAK58CH1D01G371400
2	TraesAK58CH1D01G417200	TraesAK58CH1D01G417000
2	TraesAK58CH1D01G449600	TraesAK58CH1D01G449900
2	TraesAK58CH1D01G440600	TraesAK58CH7D01G166800
2	TraesAK58CH2D01G108200	TraesAK58CH2D01G108300
2	TraesAK58CH3D01G452900	TraesAK58CH7D01G431700
2	TraesAK58CH2D01G200900	TraesAK58CH2D01G201300
2	TraesAK58CH2D01G226600	TraesAK58CH2D01G226700
2	TraesAK58CH7D01G215600	TraesAK58CH7D01G190500
2	TraesAK58CH4D01G175000	TraesAK58CH6D01G182900
2	TraesAK58CH1D01G289400	TraesAK58CH2D01G104300
2	TraesAK58CH2D01G393200	TraesAK58CH2D01G393800
2	TraesAK58CH2D01G442600	TraesAK58CH2D01G442500
2	TraesAK58CH2D01G621900	TraesAK58CH7D01G185000
2	TraesAK58CH2D01G665400	TraesAK58CH3D01G552700
2	TraesAK58CH3D01G012500	TraesAK58CH7D01G169400
2	TraesAK58CH3D01G029100	TraesAK58CH3D01G029200
2	TraesAK58CH3D01G121000	TraesAK58CH3D01G516700
2	TraesAK58CH3D01G172200	TraesAK58CH6D01G131400
2	TraesAK58CH3D01G426100	TraesAK58CH3D01G454500
2	TraesAK58CH3D01G569900	TraesAK58CH3D01G570100
2	TraesAK58CH3D01G595200	TraesAK58CH3D01G593200
2	TraesAK58CH4D01G303100	TraesAK58CH2D01G611700
2	TraesAK58CH4D01G007400	TraesAK58CH4D01G007500
2	TraesAK58CH7D01G115400	TraesAK58CH7D01G115300
2	TraesAK58CH7D01G215800	TraesAK58CH7D01G251400
2	TraesAK58CH5D01G035900	TraesAK58CH5D01G035700
2	TraesAK58CH5D01G053700	TraesAK58CH1D01G354500
2	TraesAK58CH5D01G068800	TraesAK58CH5D01G068700
2	TraesAK58CH5D01G081200	TraesAK58CH5D01G081000
2	TraesAK58CH5D01G332700	TraesAK58CH5D01G332900
2	TraesAK58CH2D01G504100	TraesAK58CH2D01G503600
2	TraesAK58CH5D01G353800	TraesAK58CH5D01G354400
2	TraesAK58CH5D01G376300	TraesAK58CH3D01G339300
2	TraesAK58CH5D01G503500	TraesAK58CH5D01G427400
2	TraesAK58CH5D01G516100	TraesAK58CH5D01G516000
2	TraesAK58CH3D01G505100	TraesAK58CH5D01G209200
2	TraesAK58CH4D01G382600	TraesAK58CH4D01G382400
2	TraesAK58CH3D01G012300	TraesAK58CH3D01G012200
2	TraesAK58CH4D01G412400	TraesAK58CH2D01G618100
2	TraesAK58CH4D01G415400	TraesAK58CH4D01G385600
2	TraesAK58CH6D01G010000	TraesAK58CH6D01G009800
2	TraesAK58CH6D01G167100	TraesAK58CH6D01G167200
2	TraesAK58CH4D01G254800	TraesAK58CH2D01G148400
2	TraesAK58CH6D01G337300	TraesAK58CH6D01G337400
2	TraesAK58CH6D01G418000	TraesAK58CH6D01G415700
2	TraesAK58CH6D01G443400	TraesAK58CH6D01G443600
2	TraesAK58CH6D01G458700	TraesAK58CH6D01G457400
2	TraesAK58CH7D01G128200	TraesAK58CH7D01G131600
2	TraesAK58CH7D01G028000	TraesAK58CH7D01G573600
2	TraesAK58CH7D01G162100	TraesAK58CH7D01G161900
2	TraesAK58CH7D01G169600	TraesAK58CH7D01G170000
2	TraesAK58CH6D01G518200	TraesAK58CH6D01G518400
2	TraesAK58CH7D01G294300	TraesAK58CH1D01G478400
2	TraesAK58CH7D01G429300	TraesAK58CH7D01G404100
2	TraesAK58CH7D01G503500	TraesAK58CH7D01G503600
2	TraesAK58CH7D01G519900	TraesAK58CH7D01G520100
2	TraesAK58CH7D01G543900	TraesAK58CH7D01G544000
2	TraesAK58CH7D01G585100	TraesAK58CH7D01G585200
2	TraesAK58CH7D01G596100	TraesAK58CH4D01G002200
2	TraesAK58CH7D01G618100	TraesAK58CH7D01G617700
2	TraesAK58CH7D01G636200	TraesAK58CH7D01G637400
2	TraesAK58CH7D01G645900	TraesAK58CH7D01G645500
2	TraesAK58CH1D01G073100	TraesAK58CH6D01G422100
3	TraesAK58CH1D01G002800	TraesAK58CH1D01G161500	TraesAK58CH4D01G343200
3	TraesAK58CH1D01G007900	TraesAK58CH2D01G174800	TraesAK58CH4D01G336800
3	TraesAK58CH1D01G008500	TraesAK58CH1D01G008600	TraesAK58CH1D01G008700
2	TraesAK58CH1D01G022100	TraesAK58CH1D01G022200
2	TraesAK58CH1D01G027000	TraesAK58CH1D01G027500
2	TraesAK58CH1D01G034600	TraesAK58CH2D01G672800
3	TraesAK58CH1D01G053900	TraesAK58CH5D01G366700	TraesAK58CH5D01G366900
3	TraesAK58CH1D01G065500	TraesAK58CH2D01G152700	TraesAK58CH2D01G345800
3	TraesAK58CH1D01G067800	TraesAK58CH3D01G253100	TraesAK58CH4D01G322400
2	TraesAK58CH1D01G068600	TraesAK58CH1D01G081600
2	TraesAK58CH1D01G073700	TraesAK58CH1D01G073900
3	TraesAK58CH1D01G093700	TraesAK58CH5D01G025400	TraesAK58CH6D01G046300
3	TraesAK58CH1D01G103100	TraesAK58CH4D01G138100	TraesAK58CH7D01G368400
2	TraesAK58CH1D01G110000	TraesAK58CH1D01G110100
3	TraesAK58CH1D01G134900	TraesAK58CH6D01G480300	TraesAK58CH7D01G064700
2	TraesAK58CH1D01G174500	TraesAK58CH5D01G589600
3	TraesAK58CH1D01G181100	TraesAK58CH7D01G262400	TraesAK58CH7D01G443100
3	TraesAK58CH1D01G194800	TraesAK58CH1D01G326300	TraesAK58CH5D01G327300
3	TraesAK58CH1D01G195100	TraesAK58CH1D01G196300	TraesAK58CH5D01G009300
3	TraesAK58CH1D01G198600	TraesAK58CH2D01G239900	TraesAK58CH5D01G607800
3	TraesAK58CH1D01G206200	TraesAK58CH5D01G249000	TraesAK58CH5D01G282300
2	TraesAK58CH1D01G230600	TraesAK58CH4D01G179300
3	TraesAK58CH1D01G231900	TraesAK58CH3D01G448400	TraesAK58CH4D01G335600
2	TraesAK58CH1D01G237600	TraesAK58CH4D01G293800
2	TraesAK58CH1D01G264500	TraesAK58CH1D01G420200
2	TraesAK58CH1D01G272300	TraesAK58CH4D01G034200
3	TraesAK58CH1D01G344000	TraesAK58CH2D01G378400	TraesAK58CH6D01G151400
3	TraesAK58CH1D01G369400	TraesAK58CH5D01G029700	TraesAK58CH5D01G069100
2	TraesAK58CH1D01G386000	TraesAK58CH1D01G386100
3	TraesAK58CH1D01G394300	TraesAK58CH3D01G206200	TraesAK58CH7D01G073100
2	TraesAK58CH1D01G410600	TraesAK58CH3D01G033300
2	TraesAK58CH1D01G431300	TraesAK58CH1D01G431400
2	TraesAK58CH1D01G440900	TraesAK58CH1D01G441700
2	TraesAK58CH1D01G451400	TraesAK58CH6D01G380500
3	TraesAK58CH1D01G487000	TraesAK58CH3D01G058900	TraesAK58CH5D01G010300
3	TraesAK58CH1D01G492400	TraesAK58CH4D01G398800	TraesAK58CH5D01G245900
3	TraesAK58CH2D01G025500	TraesAK58CH2D01G026100	TraesAK58CH2D01G026300
3	TraesAK58CH2D01G038800	TraesAK58CH3D01G028600	TraesAK58CH6D01G069600
2	TraesAK58CH2D01G057400	TraesAK58CH2D01G057500
2	TraesAK58CH2D01G107300	TraesAK58CH5D01G239500
3	TraesAK58CH2D01G113200	TraesAK58CH2D01G113300	TraesAK58CH2D01G113400
2	TraesAK58CH2D01G139000	TraesAK58CH2D01G139100
3	TraesAK58CH2D01G139300	TraesAK58CH2D01G139600	TraesAK58CH2D01G139700
2	TraesAK58CH2D01G174200	TraesAK58CH2D01G188200
2	TraesAK58CH2D01G176600	TraesAK58CH2D01G188500
2	TraesAK58CH2D01G197800	TraesAK58CH4D01G280400
2	TraesAK58CH2D01G213800	TraesAK58CH5D01G038500
2	TraesAK58CH2D01G221400	TraesAK58CH5D01G512300
2	TraesAK58CH2D01G257300	TraesAK58CH6D01G184300
2	TraesAK58CH2D01G287200	TraesAK58CH3D01G399600
3	TraesAK58CH2D01G287400	TraesAK58CH7D01G347600	TraesAK58CH2D01G319000
2	TraesAK58CH2D01G287600	TraesAK58CH4D01G174100
2	TraesAK58CH2D01G382500	TraesAK58CH2D01G382700
2	TraesAK58CH2D01G387400	TraesAK58CH2D01G388300
3	TraesAK58CH2D01G387700	TraesAK58CH5D01G359400	TraesAK58CH6D01G248200
3	TraesAK58CH2D01G416200	TraesAK58CH5D01G136500	TraesAK58CH6D01G379900
2	TraesAK58CH2D01G422300	TraesAK58CH2D01G648600
3	TraesAK58CH2D01G428300	TraesAK58CH6D01G222700	TraesAK58CH6D01G341500
3	TraesAK58CH2D01G451200	TraesAK58CH4D01G097000	TraesAK58CH2D01G336800
3	TraesAK58CH2D01G458300	TraesAK58CH2D01G485400	TraesAK58CH7D01G502700
2	TraesAK58CH2D01G500400	TraesAK58CH2D01G509500
3	TraesAK58CH2D01G528600	TraesAK58CH5D01G238400	TraesAK58CH7D01G516400
2	TraesAK58CH2D01G533300	TraesAK58CH6D01G189400
2	TraesAK58CH2D01G533800	TraesAK58CH7D01G008000
3	TraesAK58CH2D01G540400	TraesAK58CH2D01G542700	TraesAK58CH2D01G543000
3	TraesAK58CH2D01G540600	TraesAK58CH2D01G540700	TraesAK58CH2D01G540800
2	TraesAK58CH2D01G541800	TraesAK58CH6D01G142800
2	TraesAK58CH2D01G567300	TraesAK58CH5D01G219400
2	TraesAK58CH2D01G580700	TraesAK58CH2D01G658500
2	TraesAK58CH2D01G608300	TraesAK58CH7D01G457200
2	TraesAK58CH2D01G665900	TraesAK58CH2D01G666100
3	TraesAK58CH2D01G671100	TraesAK58CH2D01G671300	TraesAK58CH2D01G671400
3	TraesAK58CH3D01G038300	TraesAK58CH3D01G038600	TraesAK58CH3D01G039000
2	TraesAK58CH3D01G043200	TraesAK58CH5D01G277200
2	TraesAK58CH3D01G063600	TraesAK58CH6D01G403900
2	TraesAK58CH3D01G070400	TraesAK58CH3D01G475800
2	TraesAK58CH3D01G074300	TraesAK58CH3D01G092900
3	TraesAK58CH3D01G081800	TraesAK58CH3D01G082100	TraesAK58CH3D01G081900
2	TraesAK58CH3D01G082600	TraesAK58CH5D01G537800
2	TraesAK58CH3D01G084200	TraesAK58CH7D01G316400
2	TraesAK58CH3D01G095200	TraesAK58CH6D01G066700
3	TraesAK58CH3D01G130900	TraesAK58CH3D01G131000	TraesAK58CH4D01G164200
3	TraesAK58CH3D01G131900	TraesAK58CH4D01G434600	TraesAK58CH7D01G224200
2	TraesAK58CH3D01G138700	TraesAK58CH3D01G138800
2	TraesAK58CH3D01G140100	TraesAK58CH3D01G140700
3	TraesAK58CH3D01G153900	TraesAK58CH5D01G214900	TraesAK58CH6D01G042900
3	TraesAK58CH3D01G160100	TraesAK58CH3D01G289500	TraesAK58CH7D01G554300
3	TraesAK58CH3D01G161600	TraesAK58CH5D01G272700	TraesAK58CH7D01G509300
3	TraesAK58CH3D01G163400	TraesAK58CH4D01G277600	TraesAK58CH7D01G268700
2	TraesAK58CH3D01G296000	TraesAK58CH5D01G099100
2	TraesAK58CH3D01G302000	TraesAK58CH7D01G275500
2	TraesAK58CH3D01G353600	TraesAK58CH3D01G353700
3	TraesAK58CH3D01G357800	TraesAK58CH3D01G553200	TraesAK58CH7D01G609500
2	TraesAK58CH3D01G420900	TraesAK58CH3D01G421200
2	TraesAK58CH3D01G422900	TraesAK58CH3D01G476600
2	TraesAK58CH3D01G497000	TraesAK58CH4D01G189100
3	TraesAK58CH3D01G523200	TraesAK58CH3D01G523300	TraesAK58CH3D01G523400
2	TraesAK58CH3D01G544500	TraesAK58CH7D01G615000
2	TraesAK58CH3D01G548800	TraesAK58CH7D01G062700
2	TraesAK58CH3D01G552800	TraesAK58CH3D01G553500
3	TraesAK58CH3D01G564900	TraesAK58CH4D01G281900	TraesAK58CH7D01G434400
2	TraesAK58CH3D01G577500	TraesAK58CH3D01G577800
3	TraesAK58CH3D01G589900	TraesAK58CH3D01G590100	TraesAK58CH3D01G590300
3	TraesAK58CH3D01G609900	TraesAK58CH6D01G227800	TraesAK58CH3D01G277200
2	TraesAK58CH4D01G025500	TraesAK58CH4D01G025900
2	TraesAK58CH4D01G035600	TraesAK58CH6D01G489600
2	TraesAK58CH4D01G081900	TraesAK58CH4D01G082300
2	TraesAK58CH4D01G128800	TraesAK58CH5D01G422300
2	TraesAK58CH4D01G141400	TraesAK58CH4D01G143600
2	TraesAK58CH4D01G177100	TraesAK58CH7D01G466400
2	TraesAK58CH4D01G177200	TraesAK58CH4D01G317200
2	TraesAK58CH4D01G238200	TraesAK58CH7D01G030900
2	TraesAK58CH4D01G252600	TraesAK58CH6D01G378800
2	TraesAK58CH4D01G282000	TraesAK58CH7D01G337300
3	TraesAK58CH4D01G337300	TraesAK58CH6D01G161700	TraesAK58CH7D01G252300
3	TraesAK58CH6D01G326500	TraesAK58CH5D01G597100	TraesAK58CH6D01G431800
2	TraesAK58CH4D01G367600	TraesAK58CH7D01G572000
2	TraesAK58CH4D01G407600	TraesAK58CH4D01G408000
2	TraesAK58CH4D01G410100	TraesAK58CH4D01G410300
2	TraesAK58CH4D01G415600	TraesAK58CH5D01G090500
2	TraesAK58CH4D01G416100	TraesAK58CH4D01G416200
2	TraesAK58CH4D01G429700	TraesAK58CH4D01G429800
2	TraesAK58CH5D01G004300	TraesAK58CH5D01G004400
3	TraesAK58CH5D01G005600	TraesAK58CH5D01G005700	TraesAK58CH5D01G005900
2	TraesAK58CH5D01G038400	TraesAK58CH6D01G054200
2	TraesAK58CH5D01G065300	TraesAK58CH5D01G065400
2	TraesAK58CH5D01G113600	TraesAK58CH6D01G264000
2	TraesAK58CH5D01G114600	TraesAK58CH5D01G116900
2	TraesAK58CH5D01G186500	TraesAK58CH5D01G188300
2	TraesAK58CH5D01G325000	TraesAK58CH5D01G447600
3	TraesAK58CH5D01G335800	TraesAK58CH5D01G355200	TraesAK58CH6D01G515400
3	TraesAK58CH5D01G389700	TraesAK58CH5D01G395800	TraesAK58CH5D01G534200
2	TraesAK58CH5D01G390900	TraesAK58CH7D01G035300
2	TraesAK58CH5D01G416000	TraesAK58CH5D01G416100
3	TraesAK58CH5D01G420300	TraesAK58CH7D01G082200	TraesAK58CH7D01G571500
2	TraesAK58CH5D01G532900	TraesAK58CH6D01G356600
2	TraesAK58CH5D01G612700	TraesAK58CH5D01G613700
2	TraesAK58CH6D01G004700	TraesAK58CH6D01G488900
3	TraesAK58CH6D01G014000	TraesAK58CH7D01G508900	TraesAK58CH7D01G509000
2	TraesAK58CH6D01G014600	TraesAK58CH6D01G118200
2	TraesAK58CH6D01G081700	TraesAK58CH6D01G082400
2	TraesAK58CH6D01G116500	TraesAK58CH6D01G116800
3	TraesAK58CH6D01G132100	TraesAK58CH6D01G132300	TraesAK58CH6D01G132400
2	TraesAK58CH6D01G165400	TraesAK58CH6D01G165500
2	TraesAK58CH6D01G185600	TraesAK58CH7D01G434300
2	TraesAK58CH6D01G196900	TraesAK58CH6D01G413100
2	TraesAK58CH6D01G216600	TraesAK58CH6D01G218700
2	TraesAK58CH6D01G268100	TraesAK58CH7D01G481900
2	TraesAK58CH6D01G290100	TraesAK58CH6D01G421300
2	TraesAK58CH6D01G312600	TraesAK58CH7D01G285300
2	TraesAK58CH6D01G358000	TraesAK58CH6D01G358100
3	TraesAK58CH6D01G452700	TraesAK58CH6D01G452900	TraesAK58CH6D01G453000
2	TraesAK58CH6D01G454500	TraesAK58CH6D01G454600
2	TraesAK58CH6D01G464400	TraesAK58CH6D01G464500
2	TraesAK58CH6D01G464800	TraesAK58CH6D01G466000
2	TraesAK58CH7D01G010200	TraesAK58CH7D01G026400
2	TraesAK58CH7D01G042800	TraesAK58CH7D01G042900
2	TraesAK58CH7D01G046200	TraesAK58CH7D01G046400
2	TraesAK58CH7D01G076500	TraesAK58CH7D01G076600
2	TraesAK58CH7D01G087700	TraesAK58CH7D01G087800
2	TraesAK58CH7D01G088500	TraesAK58CH7D01G103900
2	TraesAK58CH7D01G111100	TraesAK58CH7D01G111200
2	TraesAK58CH7D01G120300	TraesAK58CH7D01G120900
2	TraesAK58CH7D01G151600	TraesAK58CH7D01G151900
2	TraesAK58CH7D01G162200	TraesAK58CH7D01G162300
3	TraesAK58CH7D01G230400	TraesAK58CH7D01G230700	TraesAK58CH7D01G230800
2	TraesAK58CH7D01G250300	TraesAK58CH7D01G250500
2	TraesAK58CH7D01G381400	TraesAK58CH7D01G381600
2	TraesAK58CH7D01G412500	TraesAK58CH7D01G413100
2	TraesAK58CH7D01G523600	TraesAK58CH7D01G523700
3	TraesAK58CH7D01G546100	TraesAK58CH7D01G546400	TraesAK58CH7D01G546600
3	TraesAK58CH7D01G574200	TraesAK58CH7D01G589100	TraesAK58CH7D01G574300
2	TraesAK58CH7D01G615800	TraesAK58CH7D01G616200
3	TraesAK58CH7D01G639500	TraesAK58CH7D01G639800	TraesAK58CH7D01G640100
3	TraesAK58CH7D01G651300	TraesAK58CH7D01G651600	TraesAK58CH7D01G652200
3	TraesAK58CH1D01G333000	TraesAK58CH6D01G456800	TraesAK58CH4D01G085300
3	TraesAK58CH7D01G033900	TraesAK58CH7D01G034000	TraesAK58CH3D01G546200
3	TraesAK58CH4D01G055100	TraesAK58CH6D01G285600	TraesAK58CH3D01G116300
3	TraesAK58CH4D01G077400	TraesAK58CH4D01G077500	TraesAK58CH4D01G015000
3	TraesAK58CH4D01G131000	TraesAK58CH5D01G127600	TraesAK58CH1D01G500200
3	TraesAK58CH1D01G326700	TraesAK58CH2D01G140500	TraesAK58CH1D01G217800
3	TraesAK58CH4D01G204200	TraesAK58CH7D01G496600	TraesAK58CH2D01G273200
3	TraesAK58CH1D01G259700	TraesAK58CH2D01G310700	TraesAK58CH2D01G293100
3	TraesAK58CH2D01G273000	TraesAK58CH5D01G293100	TraesAK58CH2D01G251200
3	TraesAK58CH4D01G166300	TraesAK58CH4D01G172300	TraesAK58CH4D01G182100
3	TraesAK58CH4D01G163900	TraesAK58CH7D01G417800	TraesAK58CH2D01G178000
3	TraesAK58CH2D01G269200	TraesAK58CH7D01G370800	TraesAK58CH2D01G390300
3	TraesAK58CH1D01G078600	TraesAK58CH7D01G335500	TraesAK58CH1D01G078400
2	TraesAK58CH5D01G215600	TraesAK58CH6D01G375900
2	TraesAK58CH7D01G067000	TraesAK58CH7D01G067100
2	TraesAK58CH5D01G062800	TraesAK58CH5D01G063200
2	TraesAK58CH1D01G001300	TraesAK58CH5D01G611800
2	TraesAK58CH1D01G002600	TraesAK58CH1D01G002700
2	TraesAK58CH1D01G006700	TraesAK58CH1D01G009800
2	TraesAK58CH1D01G007500	TraesAK58CH1D01G010200
2	TraesAK58CH1D01G016000	TraesAK58CH5D01G029100
2	TraesAK58CH1D01G024200	TraesAK58CH3D01G259900
2	TraesAK58CH1D01G025700	TraesAK58CH1D01G026000
2	TraesAK58CH1D01G039400	TraesAK58CH1D01G039600
2	TraesAK58CH1D01G071300	TraesAK58CH1D01G071600
2	TraesAK58CH1D01G074900	TraesAK58CH6D01G210000
2	TraesAK58CH1D01G075300	TraesAK58CH6D01G502000
2	TraesAK58CH1D01G085000	TraesAK58CH7D01G632700
2	TraesAK58CH1D01G087800	TraesAK58CH1D01G185200
2	TraesAK58CH1D01G099300	TraesAK58CH7D01G340700
2	TraesAK58CH1D01G100300	TraesAK58CH5D01G052100
2	TraesAK58CH1D01G111700	TraesAK58CH7D01G635700
2	TraesAK58CH1D01G139700	TraesAK58CH2D01G456900
2	TraesAK58CH1D01G140300	TraesAK58CH5D01G053600
2	TraesAK58CH1D01G146800	TraesAK58CH3D01G176300
2	TraesAK58CH1D01G146900	TraesAK58CH7D01G467100
2	TraesAK58CH1D01G149100	TraesAK58CH2D01G570000
2	TraesAK58CH1D01G151600	TraesAK58CH1D01G155600
2	TraesAK58CH1D01G152500	TraesAK58CH1D01G152600
2	TraesAK58CH1D01G174400	TraesAK58CH5D01G238100
2	TraesAK58CH1D01G192900	TraesAK58CH4D01G128900
2	TraesAK58CH1D01G195000	TraesAK58CH5D01G450900
2	TraesAK58CH1D01G195700	TraesAK58CH1D01G196700
2	TraesAK58CH1D01G198300	TraesAK58CH1D01G198800
2	TraesAK58CH1D01G198500	TraesAK58CH7D01G304600
2	TraesAK58CH1D01G201800	TraesAK58CH5D01G098000
2	TraesAK58CH1D01G205500	TraesAK58CH6D01G144500
2	TraesAK58CH1D01G220100	TraesAK58CH5D01G374900
2	TraesAK58CH1D01G271700	TraesAK58CH2D01G597400
2	TraesAK58CH1D01G274500	TraesAK58CH6D01G349000
2	TraesAK58CH1D01G276300	TraesAK58CH4D01G179900
2	TraesAK58CH1D01G279700	TraesAK58CH1D01G395500
2	TraesAK58CH1D01G283500	TraesAK58CH1D01G283600
2	TraesAK58CH1D01G312100	TraesAK58CH2D01G412500
2	TraesAK58CH1D01G341900	TraesAK58CH2D01G526000
2	TraesAK58CH1D01G354200	TraesAK58CH7D01G441700
2	TraesAK58CH1D01G368700	TraesAK58CH6D01G002000
2	TraesAK58CH1D01G373500	TraesAK58CH7D01G612800
2	TraesAK58CH1D01G379400	TraesAK58CH3D01G446300
2	TraesAK58CH1D01G404800	TraesAK58CH1D01G404900
2	TraesAK58CH1D01G433300	TraesAK58CH5D01G234100
2	TraesAK58CH1D01G433700	TraesAK58CH1D01G434300
2	TraesAK58CH1D01G437600	TraesAK58CH1D01G437800
2	TraesAK58CH1D01G439700	TraesAK58CH2D01G085300
2	TraesAK58CH1D01G479600	TraesAK58CH1D01G480100
2	TraesAK58CH1D01G479700	TraesAK58CH1D01G480200
2	TraesAK58CH1D01G500100	TraesAK58CH1D01G501700
2	TraesAK58CH1D01G505400	TraesAK58CH1D01G505500
2	TraesAK58CH2D01G010000	TraesAK58CH5D01G427200
2	TraesAK58CH2D01G012100	TraesAK58CH2D01G012200
2	TraesAK58CH2D01G017200	TraesAK58CH4D01G178500
2	TraesAK58CH2D01G057700	TraesAK58CH7D01G375200
2	TraesAK58CH2D01G061100	TraesAK58CH2D01G061200
2	TraesAK58CH2D01G077800	TraesAK58CH2D01G077900
2	TraesAK58CH2D01G083700	TraesAK58CH2D01G115700
2	TraesAK58CH2D01G089300	TraesAK58CH5D01G021500
2	TraesAK58CH2D01G089700	TraesAK58CH3D01G209000
2	TraesAK58CH2D01G097400	TraesAK58CH3D01G192500
2	TraesAK58CH2D01G102900	TraesAK58CH6D01G249900
2	TraesAK58CH2D01G112200	TraesAK58CH3D01G467500
2	TraesAK58CH2D01G118100	TraesAK58CH2D01G119500
2	TraesAK58CH2D01G148300	TraesAK58CH5D01G112800
2	TraesAK58CH2D01G165600	TraesAK58CH7D01G430400
2	TraesAK58CH2D01G187800	TraesAK58CH2D01G187900
2	TraesAK58CH2D01G202700	TraesAK58CH2D01G309300
2	TraesAK58CH2D01G222600	TraesAK58CH7D01G305000
2	TraesAK58CH2D01G265000	TraesAK58CH4D01G234500
2	TraesAK58CH2D01G268500	TraesAK58CH2D01G371200
2	TraesAK58CH2D01G272600	TraesAK58CH6D01G280600
2	TraesAK58CH2D01G281900	TraesAK58CH2D01G282600
2	TraesAK58CH2D01G287500	TraesAK58CH4D01G174200
2	TraesAK58CH2D01G302800	TraesAK58CH2D01G302900
2	TraesAK58CH2D01G305800	TraesAK58CH7D01G254700
2	TraesAK58CH2D01G324600	TraesAK58CH4D01G345700
2	TraesAK58CH2D01G333800	TraesAK58CH6D01G376100
2	TraesAK58CH2D01G366000	TraesAK58CH4D01G180200
2	TraesAK58CH2D01G366700	TraesAK58CH6D01G068700
2	TraesAK58CH2D01G367600	TraesAK58CH2D01G367900
2	TraesAK58CH2D01G410900	TraesAK58CH3D01G090300
2	TraesAK58CH2D01G417300	TraesAK58CH6D01G301800
2	TraesAK58CH2D01G435300	TraesAK58CH2D01G435800
2	TraesAK58CH2D01G440900	TraesAK58CH7D01G450300
2	TraesAK58CH2D01G442100	TraesAK58CH2D01G501400
2	TraesAK58CH2D01G454900	TraesAK58CH2D01G637600
2	TraesAK58CH2D01G474400	TraesAK58CH7D01G094100
2	TraesAK58CH2D01G477800	TraesAK58CH2D01G509100
2	TraesAK58CH2D01G483500	TraesAK58CH2D01G483700
2	TraesAK58CH2D01G490700	TraesAK58CH6D01G268000
2	TraesAK58CH2D01G504200	TraesAK58CH2D01G504600
2	TraesAK58CH2D01G513700	TraesAK58CH2D01G689600
2	TraesAK58CH2D01G544500	TraesAK58CH2D01G544600
2	TraesAK58CH2D01G569000	TraesAK58CH2D01G569100
2	TraesAK58CH2D01G588900	TraesAK58CH4D01G169700
2	TraesAK58CH2D01G599600	TraesAK58CH4D01G248300
2	TraesAK58CH2D01G608800	TraesAK58CH2D01G608900
2	TraesAK58CH2D01G634600	TraesAK58CH2D01G634700
2	TraesAK58CH2D01G650200	TraesAK58CH2D01G655600
2	TraesAK58CH2D01G658600	TraesAK58CH2D01G658800
2	TraesAK58CH2D01G671000	TraesAK58CH2D01G671200
2	TraesAK58CH2D01G681800	TraesAK58CH4D01G158800
2	TraesAK58CH3D01G001200	TraesAK58CH6D01G172200
2	TraesAK58CH3D01G004300	TraesAK58CH3D01G572100
2	TraesAK58CH3D01G016900	TraesAK58CH3D01G031600
2	TraesAK58CH3D01G026400	TraesAK58CH5D01G038100
2	TraesAK58CH3D01G032400	TraesAK58CH3D01G032700
2	TraesAK58CH3D01G032500	TraesAK58CH5D01G041700
2	TraesAK58CH3D01G047600	TraesAK58CH7D01G403000
2	TraesAK58CH3D01G051100	TraesAK58CH3D01G051500
2	TraesAK58CH3D01G058700	TraesAK58CH5D01G010200
2	TraesAK58CH3D01G064000	TraesAK58CH3D01G064600
2	TraesAK58CH3D01G065100	TraesAK58CH3D01G555200
2	TraesAK58CH3D01G088900	TraesAK58CH3D01G089000
2	TraesAK58CH3D01G114900	TraesAK58CH3D01G115400
2	TraesAK58CH3D01G115000	TraesAK58CH3D01G115300
2	TraesAK58CH3D01G115100	TraesAK58CH3D01G115200
2	TraesAK58CH3D01G129400	TraesAK58CH6D01G479400
2	TraesAK58CH3D01G131300	TraesAK58CH3D01G131400
2	TraesAK58CH3D01G132600	TraesAK58CH7D01G459600
2	TraesAK58CH3D01G192700	TraesAK58CH4D01G105100
2	TraesAK58CH3D01G192800	TraesAK58CH3D01G194800
2	TraesAK58CH3D01G203600	TraesAK58CH7D01G644400
2	TraesAK58CH3D01G221500	TraesAK58CH6D01G387000
2	TraesAK58CH3D01G259200	TraesAK58CH4D01G192200
2	TraesAK58CH3D01G275800	TraesAK58CH7D01G455500
2	TraesAK58CH3D01G276700	TraesAK58CH7D01G218100
2	TraesAK58CH3D01G308700	TraesAK58CH6D01G055500
2	TraesAK58CH3D01G385300	TraesAK58CH7D01G302200
2	TraesAK58CH3D01G389900	TraesAK58CH5D01G494700
2	TraesAK58CH3D01G413900	TraesAK58CH7D01G115700
2	TraesAK58CH3D01G430600	TraesAK58CH7D01G254900
2	TraesAK58CH3D01G466100	TraesAK58CH7D01G176300
2	TraesAK58CH3D01G475200	TraesAK58CH3D01G475300
2	TraesAK58CH3D01G491200	TraesAK58CH3D01G491600
2	TraesAK58CH3D01G513700	TraesAK58CH3D01G516000
2	TraesAK58CH3D01G514500	TraesAK58CH3D01G515900
2	TraesAK58CH3D01G524400	TraesAK58CH3D01G525700
2	TraesAK58CH3D01G529000	TraesAK58CH6D01G439000
2	TraesAK58CH3D01G560600	TraesAK58CH3D01G560700
2	TraesAK58CH3D01G592600	TraesAK58CH3D01G594900
2	TraesAK58CH3D01G596400	TraesAK58CH7D01G474900
2	TraesAK58CH3D01G599800	TraesAK58CH5D01G441600
2	TraesAK58CH3D01G609100	TraesAK58CH3D01G609500
2	TraesAK58CH3D01G609200	TraesAK58CH3D01G612000
2	TraesAK58CH4D01G011600	TraesAK58CH4D01G011700
2	TraesAK58CH4D01G030400	TraesAK58CH4D01G030500
2	TraesAK58CH4D01G071700	TraesAK58CH6D01G280900
2	TraesAK58CH4D01G115200	TraesAK58CH4D01G115300
2	TraesAK58CH4D01G119700	TraesAK58CH5D01G119900
2	TraesAK58CH4D01G120900	TraesAK58CH6D01G399700
2	TraesAK58CH4D01G157600	TraesAK58CH6D01G491200
2	TraesAK58CH4D01G165400	TraesAK58CH4D01G362300
2	TraesAK58CH4D01G180600	TraesAK58CH7D01G620400
2	TraesAK58CH4D01G180800	TraesAK58CH6D01G051400
2	TraesAK58CH4D01G186200	TraesAK58CH4D01G188900
2	TraesAK58CH4D01G188500	TraesAK58CH5D01G040500
2	TraesAK58CH4D01G202100	TraesAK58CH6D01G207500
2	TraesAK58CH4D01G211400	TraesAK58CH5D01G441000
2	TraesAK58CH4D01G239500	TraesAK58CH4D01G271200
2	TraesAK58CH4D01G261500	TraesAK58CH4D01G312900
2	TraesAK58CH4D01G262300	TraesAK58CH7D01G471500
2	TraesAK58CH4D01G307200	TraesAK58CH4D01G307600
2	TraesAK58CH4D01G328500	TraesAK58CH7D01G470300
2	TraesAK58CH4D01G329100	TraesAK58CH7D01G247500
2	TraesAK58CH4D01G333400	TraesAK58CH5D01G431000
2	TraesAK58CH4D01G356200	TraesAK58CH5D01G520700
2	TraesAK58CH4D01G357400	TraesAK58CH6D01G159100
2	TraesAK58CH4D01G370700	TraesAK58CH6D01G459500
2	TraesAK58CH4D01G377600	TraesAK58CH4D01G439400
2	TraesAK58CH4D01G407500	TraesAK58CH4D01G408100
2	TraesAK58CH4D01G437600	TraesAK58CH4D01G439500
2	TraesAK58CH5D01G012100	TraesAK58CH5D01G012200
2	TraesAK58CH5D01G025000	TraesAK58CH5D01G025100
2	TraesAK58CH5D01G031900	TraesAK58CH5D01G032100
2	TraesAK58CH5D01G063700	TraesAK58CH5D01G082700
2	TraesAK58CH5D01G076300	TraesAK58CH5D01G130200
2	TraesAK58CH5D01G082200	TraesAK58CH5D01G084300
2	TraesAK58CH5D01G082400	TraesAK58CH5D01G082600
2	TraesAK58CH5D01G094700	TraesAK58CH6D01G349100
2	TraesAK58CH5D01G105900	TraesAK58CH5D01G483600
2	TraesAK58CH5D01G111500	TraesAK58CH6D01G324700
2	TraesAK58CH5D01G129300	TraesAK58CH6D01G072800
2	TraesAK58CH5D01G136800	TraesAK58CH7D01G227500
2	TraesAK58CH5D01G137500	TraesAK58CH5D01G137600
2	TraesAK58CH5D01G158500	TraesAK58CH7D01G115900
2	TraesAK58CH5D01G164200	TraesAK58CH6D01G058100
2	TraesAK58CH5D01G167100	TraesAK58CH6D01G358600
2	TraesAK58CH5D01G172100	TraesAK58CH6D01G432700
2	TraesAK58CH5D01G189900	TraesAK58CH7D01G170600
2	TraesAK58CH5D01G286900	TraesAK58CH6D01G162000
2	TraesAK58CH5D01G303900	TraesAK58CH5D01G304100
2	TraesAK58CH5D01G313600	TraesAK58CH5D01G313900
2	TraesAK58CH5D01G318000	TraesAK58CH6D01G010800
2	TraesAK58CH5D01G320500	TraesAK58CH6D01G051100
2	TraesAK58CH5D01G342200	TraesAK58CH5D01G342400
2	TraesAK58CH5D01G344400	TraesAK58CH7D01G345900
2	TraesAK58CH5D01G368200	TraesAK58CH5D01G368500
2	TraesAK58CH5D01G388900	TraesAK58CH5D01G488500
2	TraesAK58CH5D01G391500	TraesAK58CH7D01G161400
2	TraesAK58CH5D01G412100	TraesAK58CH5D01G490900
2	TraesAK58CH5D01G420100	TraesAK58CH7D01G571900
2	TraesAK58CH5D01G476700	TraesAK58CH6D01G383600
2	TraesAK58CH5D01G505500	TraesAK58CH7D01G649000
2	TraesAK58CH5D01G513900	TraesAK58CH5D01G514900
2	TraesAK58CH5D01G536300	TraesAK58CH5D01G540200
2	TraesAK58CH5D01G546000	TraesAK58CH5D01G546100
2	TraesAK58CH5D01G550300	TraesAK58CH7D01G196900
2	TraesAK58CH5D01G576700	TraesAK58CH6D01G100900
2	TraesAK58CH5D01G614700	TraesAK58CH5D01G614800
2	TraesAK58CH5D01G624200	TraesAK58CH5D01G624300
2	TraesAK58CH6D01G000700	TraesAK58CH7D01G005700
2	TraesAK58CH6D01G017400	TraesAK58CH6D01G017500
2	TraesAK58CH6D01G028200	TraesAK58CH6D01G030100
2	TraesAK58CH6D01G038100	TraesAK58CH6D01G038300
2	TraesAK58CH6D01G048700	TraesAK58CH6D01G048800
2	TraesAK58CH6D01G062500	TraesAK58CH7D01G177200
2	TraesAK58CH6D01G066200	TraesAK58CH6D01G066300
2	TraesAK58CH6D01G098400	TraesAK58CH6D01G098500
2	TraesAK58CH6D01G099600	TraesAK58CH6D01G099700
2	TraesAK58CH6D01G115300	TraesAK58CH6D01G115600
2	TraesAK58CH6D01G141400	TraesAK58CH6D01G141500
2	TraesAK58CH6D01G146100	TraesAK58CH7D01G173600
2	TraesAK58CH6D01G174400	TraesAK58CH6D01G174500
2	TraesAK58CH6D01G218300	TraesAK58CH7D01G352200
2	TraesAK58CH6D01G279900	TraesAK58CH7D01G349200
2	TraesAK58CH6D01G280000	TraesAK58CH7D01G349300
2	TraesAK58CH6D01G280100	TraesAK58CH7D01G349400
2	TraesAK58CH6D01G380600	TraesAK58CH7D01G326200
2	TraesAK58CH6D01G382200	TraesAK58CH6D01G382300
2	TraesAK58CH6D01G394100	TraesAK58CH7D01G123400
2	TraesAK58CH6D01G407700	TraesAK58CH6D01G408000
2	TraesAK58CH6D01G415900	TraesAK58CH6D01G416800
2	TraesAK58CH6D01G420300	TraesAK58CH6D01G420400
2	TraesAK58CH6D01G451000	TraesAK58CH6D01G451200
2	TraesAK58CH6D01G459800	TraesAK58CH6D01G460000
2	TraesAK58CH7D01G003800	TraesAK58CH7D01G584700
2	TraesAK58CH7D01G022200	TraesAK58CH7D01G023500
2	TraesAK58CH7D01G027800	TraesAK58CH7D01G096500
2	TraesAK58CH7D01G031300	TraesAK58CH7D01G031600
2	TraesAK58CH7D01G042700	TraesAK58CH7D01G043000
2	TraesAK58CH7D01G050300	TraesAK58CH7D01G308900
2	TraesAK58CH7D01G050400	TraesAK58CH7D01G050700
2	TraesAK58CH7D01G058600	TraesAK58CH7D01G148700
2	TraesAK58CH7D01G062300	TraesAK58CH7D01G062400
2	TraesAK58CH7D01G091500	TraesAK58CH7D01G092000
2	TraesAK58CH7D01G096700	TraesAK58CH7D01G096800
2	TraesAK58CH7D01G107300	TraesAK58CH7D01G107400
2	TraesAK58CH7D01G120700	TraesAK58CH7D01G120800
2	TraesAK58CH7D01G128500	TraesAK58CH7D01G131500
2	TraesAK58CH7D01G139800	TraesAK58CH7D01G140200
2	TraesAK58CH7D01G145500	TraesAK58CH7D01G145800
2	TraesAK58CH7D01G159900	TraesAK58CH7D01G160200
2	TraesAK58CH7D01G175600	TraesAK58CH7D01G175700
2	TraesAK58CH7D01G206700	TraesAK58CH7D01G399200
2	TraesAK58CH7D01G213700	TraesAK58CH7D01G213800
2	TraesAK58CH7D01G237700	TraesAK58CH7D01G237800
2	TraesAK58CH7D01G271100	TraesAK58CH7D01G271200
2	TraesAK58CH7D01G280400	TraesAK58CH7D01G350800
2	TraesAK58CH7D01G350300	TraesAK58CH7D01G627200
2	TraesAK58CH7D01G464300	TraesAK58CH7D01G464400
2	TraesAK58CH7D01G527200	TraesAK58CH7D01G527300
2	TraesAK58CH7D01G594300	TraesAK58CH7D01G594400
2	TraesAK58CH7D01G605500	TraesAK58CH7D01G605600
2	TraesAK58CH7D01G629200	TraesAK58CH7D01G629400
2	TraesAK58CH7D01G648100	TraesAK58CH7D01G648500
2	TraesAK58CH7D01G652100	TraesAK58CH7D01G653200
2	TraesAK58CH5D01G089800	TraesAK58CH7D01G089600
2	TraesAK58CH2D01G435500	TraesAK58CH6D01G086100
2	TraesAK58CH3D01G583800	TraesAK58CH7D01G124100
2	TraesAK58CH4D01G109600	TraesAK58CH7D01G473300
2	TraesAK58CH4D01G132100	TraesAK58CH4D01G132300
2	TraesAK58CH4D01G119600	TraesAK58CH5D01G120000
2	TraesAK58CH4D01G102000	TraesAK58CH6D01G172300
2	TraesAK58CH1D01G418500	TraesAK58CH1D01G419000
2	TraesAK58CH1D01G363300	TraesAK58CH1D01G363400
2	TraesAK58CH1D01G394400	TraesAK58CH7D01G026200
2	TraesAK58CH1D01G362200	TraesAK58CH4D01G025800
2	TraesAK58CH6D01G311700	TraesAK58CH7D01G395400
2	TraesAK58CH4D01G192600	TraesAK58CH4D01G301400
2	TraesAK58CH1D01G233100	TraesAK58CH2D01G276000
2	TraesAK58CH1D01G259300	TraesAK58CH4D01G266500
2	TraesAK58CH3D01G192000	TraesAK58CH6D01G129800
2	TraesAK58CH3D01G189000	TraesAK58CH7D01G368000
2	TraesAK58CH3D01G164700	TraesAK58CH4D01G090500
2	TraesAK58CH3D01G189400	TraesAK58CH6D01G122800
2	TraesAK58CH3D01G609000	TraesAK58CH6D01G228600
2	TraesAK58CH5D01G126500	TraesAK58CH5D01G140300
2	TraesAK58CH3D01G382900	TraesAK58CH6D01G352900
2	TraesAK58CH3D01G226900	TraesAK58CH4D01G117900
2	TraesAK58CH3D01G225000	TraesAK58CH4D01G095500
2	TraesAK58CH2D01G238900	TraesAK58CH2D01G239100
2	TraesAK58CH2D01G220800	TraesAK58CH6D01G329200
2	TraesAK58CH2D01G562900	TraesAK58CH4D01G325600
2	TraesAK58CH1D01G312000	TraesAK58CH2D01G412400
2	TraesAK58CH1D01G293900	TraesAK58CH3D01G453100
2	TraesAK58CH1D01G294300	TraesAK58CH2D01G131600
2	TraesAK58CH3D01G440300	TraesAK58CH3D01G440400
2	TraesAK58CH2D01G176700	TraesAK58CH2D01G188400
2	TraesAK58CH2D01G247100	TraesAK58CH2D01G521800
2	TraesAK58CH2D01G324100	TraesAK58CH2D01G545000
2	TraesAK58CH6D01G279300	TraesAK58CH6D01G279400
2	TraesAK58CH2D01G361800	TraesAK58CH2D01G484300
2	TraesAK58CH3D01G264500	TraesAK58CH3D01G332700
2	TraesAK58CH5D01G386900	TraesAK58CH7D01G366700
2	TraesAK58CH6D01G135100	TraesAK58CH6D01G135200
2	TraesAK58CH2D01G674200	TraesAK58CH6D01G127700
2	TraesAK58CH2D01G040900	TraesAK58CH2D01G099700
2	TraesAK58CH7D01G348200	TraesAK58CH7D01G354900
2	TraesAK58CH3D01G123000	TraesAK58CH6D01G251400
2	TraesAK58CH6D01G261000	TraesAK58CH7D01G449300
2	TraesAK58CH6D01G033400	TraesAK58CH7D01G483600
2	TraesAK58CH3D01G143600	TraesAK58CH3D01G309400
2	TraesAK58CH3D01G208800	TraesAK58CH6D01G233100
2	TraesAK58CH4D01G046200	TraesAK58CH4D01G183800
2	TraesAK58CH1D01G081800	TraesAK58CH1D01G081900
2	TraesAK58CH1D01G126100	TraesAK58CH2D01G258300
2	TraesAK58CH2D01G293200	TraesAK58CH2D01G310600
2	TraesAK58CH2D01G346000	TraesAK58CH2D01G368700
2	TraesAK58CH1D01G003200	TraesAK58CH2D01G535900
2	TraesAK58CH1D01G005700	TraesAK58CH2D01G607300
2	TraesAK58CH1D01G008200	TraesAK58CH1D01G010900
2	TraesAK58CH3D01G077400	TraesAK58CH6D01G266200
2	TraesAK58CH3D01G083600	TraesAK58CH5D01G550500
2	TraesAK58CH3D01G117600	TraesAK58CH7D01G442300
2	TraesAK58CH4D01G394100	TraesAK58CH5D01G227500
2	TraesAK58CH1D01G157000	TraesAK58CH2D01G492700

## Sheet: Rice
Data S8. Specific WGDPGs in Rice
GeneCount	Rice Specific
555	LOC_Os01g02510.1	LOC_Os01g74060.1	LOC_Os05g01640.1	LOC_Os06g24800.1	LOC_Os01g01230.1	LOC_Os04g43930.1	LOC_Os05g37370.1	LOC_Os06g32830.1	LOC_Os06g51570.1	LOC_Os08g03950.1	LOC_Os01g01860.1	LOC_Os01g02660.1	LOC_Os01g06110.1	LOC_Os01g06170.1	LOC_Os01g09160.1	LOC_Os01g09530.1	LOC_Os01g12350.1	LOC_Os01g12600.1	LOC_Os01g13900.1	LOC_Os01g15750.1	LOC_Os01g15880.1	LOC_Os01g16780.1	LOC_Os01g17370.1	LOC_Os01g19200.1	LOC_Os01g20040.1	LOC_Os01g21542.1	LOC_Os01g22410.1	LOC_Os01g22740.1	LOC_Os01g24620.1	LOC_Os01g25590.1	LOC_Os01g25900.1	LOC_Os01g26990.1	LOC_Os01g27800.1	LOC_Os01g29580.1	LOC_Os01g32420.1	LOC_Os01g34020.1	LOC_Os01g34820.1	LOC_Os01g37080.1	LOC_Os01g37550.1	LOC_Os01g37880.1	LOC_Os01g37930.1	LOC_Os01g38550.1	LOC_Os01g40800.1	LOC_Os01g41060.1	LOC_Os01g41700.1	LOC_Os01g43820.1	LOC_Os01g45580.1	LOC_Os01g45800.1	LOC_Os01g46780.1
377	LOC_Os06g30520.1	LOC_Os01g19640.1	LOC_Os01g22820.1	LOC_Os01g28020.1	LOC_Os01g31430.1	LOC_Os01g34760.1	LOC_Os01g36730.1	LOC_Os01g37360.1	LOC_Os01g48480.1	LOC_Os01g51830.1	LOC_Os01g54820.1	LOC_Os01g57810.1	LOC_Os01g62340.1	LOC_Os01g70750.1	LOC_Os02g05170.1	LOC_Os02g07500.1	LOC_Os02g11090.1	LOC_Os02g11650.1	LOC_Os02g19310.1	LOC_Os02g20120.1	LOC_Os02g20650.1	LOC_Os02g25110.1	LOC_Os02g25740.1	LOC_Os02g26050.1	LOC_Os02g29680.1	LOC_Os02g29770.1	LOC_Os02g33370.1	LOC_Os02g36650.1	LOC_Os02g47720.1	LOC_Os02g49020.1	LOC_Os02g50610.1	LOC_Os02g52980.1	LOC_Os03g25700.1	LOC_Os03g26690.1	LOC_Os03g26880.1	LOC_Os03g32000.1	LOC_Os03g32820.1	LOC_Os03g33480.1	LOC_Os03g33730.1	LOC_Os03g33740.1	LOC_Os03g33870.1	LOC_Os03g35730.1	LOC_Os03g36580.1	LOC_Os03g37180.1	LOC_Os03g39356.1	LOC_Os03g39730.1	LOC_Os03g43210.1	LOC_Os03g45040.1	LOC_Os03g52100.1
354	LOC_Os01g01090.1	LOC_Os01g02210.1	LOC_Os01g06200.1	LOC_Os01g09610.1	LOC_Os01g15190.1	LOC_Os01g19660.1	LOC_Os01g21720.1	LOC_Os01g23144.1	LOC_Os01g23290.1	LOC_Os01g29370.1	LOC_Os01g31714.1	LOC_Os01g35080.1	LOC_Os01g35380.1	LOC_Os01g35470.1	LOC_Os01g35730.1	LOC_Os01g36020.1	LOC_Os01g36140.1	LOC_Os01g36150.1	LOC_Os01g37230.1	LOC_Os01g38280.1	LOC_Os01g38290.1	LOC_Os01g38300.1	LOC_Os01g39360.1	LOC_Os01g41500.1	LOC_Os01g45220.1	LOC_Os01g66450.1	LOC_Os02g01580.1	LOC_Os02g07530.1	LOC_Os02g18200.1	LOC_Os02g20070.1	LOC_Os02g20090.1	LOC_Os02g21790.1	LOC_Os02g23980.1	LOC_Os02g24870.1	LOC_Os02g25140.1	LOC_Os02g25440.1	LOC_Os02g27630.1	LOC_Os02g28770.1	LOC_Os02g30020.1	LOC_Os02g31170.1	LOC_Os02g33260.1	LOC_Os02g35280.1	LOC_Os02g38280.1	LOC_Os02g45800.1	LOC_Os02g49890.1	LOC_Os02g58700.1	LOC_Os03g03220.1	LOC_Os03g03240.1	LOC_Os03g04790.1
284	LOC_Os07g14780.1	LOC_Os07g40680.1	LOC_Os08g22450.1	LOC_Os12g28610.1	LOC_Os01g01200.1	LOC_Os01g13960.1	LOC_Os01g16480.1	LOC_Os01g21000.1	LOC_Os01g23560.1	LOC_Os01g24330.1	LOC_Os01g27930.1	LOC_Os01g29260.1	LOC_Os01g32510.1	LOC_Os01g36440.1	LOC_Os01g37270.1	LOC_Os01g38140.1	LOC_Os01g38460.1	LOC_Os01g39740.1	LOC_Os01g41080.1	LOC_Os01g66780.1	LOC_Os01g68340.1	LOC_Os01g71660.1	LOC_Os02g10330.1	LOC_Os02g15140.1	LOC_Os02g16990.1	LOC_Os02g17440.1	LOC_Os02g17580.1	LOC_Os02g17810.1	LOC_Os02g18280.1	LOC_Os02g20810.1	LOC_Os02g21130.1	LOC_Os02g22030.1	LOC_Os02g24800.1	LOC_Os02g26070.1	LOC_Os02g26230.1	LOC_Os02g28320.1	LOC_Os02g29050.1	LOC_Os02g30480.1	LOC_Os02g30500.1	LOC_Os02g32100.1	LOC_Os02g32870.1	LOC_Os02g41690.1	LOC_Os02g43270.1	LOC_Os02g45990.1	LOC_Os02g47250.1	LOC_Os02g49380.1	LOC_Os02g54220.1	LOC_Os02g54270.1	LOC_Os03g14750.1
231	LOC_Os09g06390.1	LOC_Os07g22000.1	LOC_Os09g14810.1	LOC_Os05g21120.1	LOC_Os11g23060.1	LOC_Os05g22390.1	LOC_Os04g17510.1	LOC_Os01g29110.1	LOC_Os01g29120.1	LOC_Os01g30950.1	LOC_Os01g31010.1	LOC_Os01g31030.1	LOC_Os01g31040.1	LOC_Os01g31240.1	LOC_Os01g36750.1	LOC_Os01g36800.1	LOC_Os01g56410.1	LOC_Os01g69000.1	LOC_Os02g04820.1	LOC_Os02g16280.1	LOC_Os02g18230.1	LOC_Os02g21980.1	LOC_Os02g23990.1	LOC_Os02g39680.1	LOC_Os02g40470.1	LOC_Os02g41970.1	LOC_Os03g29430.1	LOC_Os03g30030.1	LOC_Os03g31542.1	LOC_Os03g34210.1	LOC_Os03g35330.1	LOC_Os03g36130.1	LOC_Os03g36180.1	LOC_Os03g37377.1	LOC_Os03g38830.1	LOC_Os03g39890.1	LOC_Os03g45110.1	LOC_Os03g45734.1	LOC_Os03g47570.1	LOC_Os03g56040.1	LOC_Os04g05790.1	LOC_Os04g10590.1	LOC_Os04g12864.1	LOC_Os04g16459.1	LOC_Os04g17470.1	LOC_Os04g17620.1	LOC_Os04g17780.1	LOC_Os04g17789.1	LOC_Os04g17798.1
216	LOC_Os02g58770.1	LOC_Os01g21290.1	LOC_Os01g22620.1	LOC_Os01g27910.1	LOC_Os01g33700.1	LOC_Os01g35370.1	LOC_Os01g36380.1	LOC_Os01g37325.1	LOC_Os01g38070.1	LOC_Os01g46890.1	LOC_Os01g60090.1	LOC_Os01g74130.1	LOC_Os02g05020.1	LOC_Os02g24480.1	LOC_Os02g35520.1	LOC_Os02g38830.1	LOC_Os02g40850.1	LOC_Os02g42760.1	LOC_Os02g44450.1	LOC_Os02g45210.1	LOC_Os02g49500.1	LOC_Os02g56730.1	LOC_Os03g04910.1	LOC_Os03g07040.1	LOC_Os03g26730.1	LOC_Os03g38310.1	LOC_Os03g51850.1	LOC_Os04g02340.1	LOC_Os04g05020.1	LOC_Os04g05150.1	LOC_Os04g05640.1	LOC_Os04g06400.1	LOC_Os04g06560.1	LOC_Os04g06640.1	LOC_Os04g06670.1	LOC_Os04g08530.1	LOC_Os04g10730.1	LOC_Os04g11070.1	LOC_Os04g12890.1	LOC_Os04g13400.1	LOC_Os04g14980.1	LOC_Os04g18110.1	LOC_Os04g18780.1	LOC_Os04g18820.1	LOC_Os04g18840.1	LOC_Os04g19490.1	LOC_Os04g20900.1	LOC_Os04g25070.1	LOC_Os04g26030.1
209	LOC_Os04g22000.1	LOC_Os05g23110.1	LOC_Os06g48400.1	LOC_Os01g46632.1	LOC_Os04g07490.1	LOC_Os04g56890.1	LOC_Os08g12010.1	LOC_Os09g23860.1	LOC_Os12g26830.1	LOC_Os12g27130.1	LOC_Os04g18884.1	LOC_Os04g38120.1	LOC_Os07g24790.1	LOC_Os07g25110.1	LOC_Os04g27270.1	LOC_Os02g05390.1	LOC_Os08g19750.1	LOC_Os08g23620.1	LOC_Os09g04270.1	LOC_Os09g13070.1	LOC_Os01g60389.1	LOC_Os02g35570.1	LOC_Os03g21360.1	LOC_Os04g02840.1	LOC_Os04g05190.1	LOC_Os04g07330.1	LOC_Os04g07570.1	LOC_Os04g18490.1	LOC_Os04g26370.1	LOC_Os05g20520.1	LOC_Os06g19940.1	LOC_Os06g21068.1	LOC_Os08g20780.1	LOC_Os09g01050.1	LOC_Os10g03240.1	LOC_Os10g08696.1	LOC_Os10g24530.1	LOC_Os11g15680.1	LOC_Os11g42260.1	LOC_Os12g10040.1	LOC_Os12g11170.1	LOC_Os12g16040.1	LOC_Os12g28980.1	LOC_Os12g29010.1	LOC_Os12g30410.1	LOC_Os12g33920.1	LOC_Os12g35170.1	LOC_Os02g01679.1	LOC_Os02g22290.1
190	LOC_Os04g29190.1	LOC_Os11g15750.1	LOC_Os01g27430.1	LOC_Os03g20060.1	LOC_Os03g28380.1	LOC_Os03g32560.1	LOC_Os03g32690.1	LOC_Os03g33690.1	LOC_Os03g34150.1	LOC_Os03g34270.1	LOC_Os03g35380.1	LOC_Os03g49090.1	LOC_Os04g03290.1	LOC_Os04g11290.1	LOC_Os04g11610.1	LOC_Os04g14600.1	LOC_Os04g27640.1	LOC_Os04g29530.1	LOC_Os05g10710.1	LOC_Os05g12350.1	LOC_Os05g13910.1	LOC_Os05g14610.1	LOC_Os05g18830.1	LOC_Os05g22660.1	LOC_Os06g20670.1	LOC_Os06g24100.1	LOC_Os06g25380.1	LOC_Os06g26330.1	LOC_Os06g28930.1	LOC_Os06g40000.1	LOC_Os07g08900.1	LOC_Os07g11460.1	LOC_Os08g10880.1	LOC_Os08g11040.1	LOC_Os08g11140.1	LOC_Os08g11190.1	LOC_Os08g11840.1	LOC_Os08g21790.1	LOC_Os08g28290.1	LOC_Os09g04820.1	LOC_Os09g06140.1	LOC_Os09g14640.1	LOC_Os10g01870.1	LOC_Os10g12730.1	LOC_Os10g16470.1	LOC_Os10g17620.1	LOC_Os10g18350.1	LOC_Os10g24120.1	LOC_Os10g25880.1
101	LOC_Os04g22020.1	LOC_Os05g29130.1	LOC_Os09g01490.1	LOC_Os12g17640.1	LOC_Os12g18830.1	LOC_Os03g39670.1	LOC_Os07g29540.1	LOC_Os08g03910.1	LOC_Os01g38330.1	LOC_Os02g16900.1	LOC_Os02g24970.1	LOC_Os02g25500.1	LOC_Os03g21290.1	LOC_Os03g34220.1	LOC_Os04g12610.1	LOC_Os04g14490.1	LOC_Os04g14700.1	LOC_Os05g06570.1	LOC_Os05g15060.1	LOC_Os05g35180.1	LOC_Os06g17360.1	LOC_Os06g18720.1	LOC_Os06g18740.1	LOC_Os06g24090.1	LOC_Os06g30040.1	LOC_Os06g30260.1	LOC_Os06g30340.1	LOC_Os06g31790.1	LOC_Os07g16830.1	LOC_Os07g19274.1	LOC_Os07g19300.1	LOC_Os07g22380.1	LOC_Os07g25260.1	LOC_Os07g25290.1	LOC_Os07g27170.1	LOC_Os07g29550.1	LOC_Os07g44340.1	LOC_Os08g03920.1	LOC_Os08g20180.1	LOC_Os08g26260.1	LOC_Os08g28770.1	LOC_Os08g34670.1	LOC_Os09g01150.1	LOC_Os09g04970.1	LOC_Os09g12690.1	LOC_Os09g16080.1	LOC_Os10g08030.1	LOC_Os10g10640.1	LOC_Os10g13740.1
100	LOC_Os01g01320.1	LOC_Os01g16580.1	LOC_Os01g23470.1	LOC_Os01g24220.1	LOC_Os01g42920.1	LOC_Os02g07280.1	LOC_Os02g18330.1	LOC_Os02g20840.1	LOC_Os02g22240.1	LOC_Os03g25100.1	LOC_Os03g29212.1	LOC_Os03g32119.1	LOC_Os03g33100.1	LOC_Os03g33240.1	LOC_Os04g02310.1	LOC_Os04g02320.1	LOC_Os04g13550.1	LOC_Os04g14930.1	LOC_Os04g14960.1	LOC_Os04g21960.1	LOC_Os04g29800.1	LOC_Os04g36580.1	LOC_Os05g09270.1	LOC_Os05g25110.1	LOC_Os06g29530.1	LOC_Os06g38400.1	LOC_Os07g11090.1	LOC_Os07g12180.1	LOC_Os07g16160.1	LOC_Os07g34300.1	LOC_Os08g06900.1	LOC_Os08g23000.1	LOC_Os08g25750.1	LOC_Os08g26690.1	LOC_Os08g28040.1	LOC_Os08g35450.1	LOC_Os09g15940.1	LOC_Os09g16930.1	LOC_Os10g05710.1	LOC_Os10g18770.1	LOC_Os10g42570.1	LOC_Os11g09520.1	LOC_Os11g10500.1	LOC_Os12g10310.1	LOC_Os12g17100.1	LOC_Os12g25100.1	LOC_Os01g16570.1	LOC_Os01g19930.1	LOC_Os01g24210.1
99	LOC_Os09g12520.1	LOC_Os09g13520.1	LOC_Os10g20740.1	LOC_Os11g05250.1	LOC_Os12g05350.1	LOC_Os10g21150.1	LOC_Os11g08000.1	LOC_Os12g05144.1	LOC_Os11g13950.1	LOC_Os11g36330.1	LOC_Os12g28010.1	LOC_Os11g26956.1	LOC_Os12g14530.1	LOC_Os12g09164.1	LOC_Os11g15540.1	LOC_Os10g29590.1	LOC_Os11g17880.1	LOC_Os08g44600.1	LOC_Os09g22240.1	LOC_Os09g31340.1	LOC_Os08g37220.1	LOC_Os09g10680.1	LOC_Os08g33410.1	LOC_Os09g03000.1	LOC_Os09g14130.1	LOC_Os09g21220.1	LOC_Os09g31330.1	LOC_Os09g10700.1	LOC_Os08g11240.1	LOC_Os08g10390.1	LOC_Os08g14150.1	LOC_Os08g15390.1	LOC_Os12g24010.1	LOC_Os05g25230.1	LOC_Os06g39670.1	LOC_Os04g33090.1	LOC_Os05g26710.1	LOC_Os04g35710.1	LOC_Os05g31800.1	LOC_Os06g14790.1	LOC_Os07g01830.1	LOC_Os05g23060.1	LOC_Os07g05220.1	LOC_Os07g06220.1	LOC_Os05g10430.1	LOC_Os05g09510.1	LOC_Os06g49600.1	LOC_Os06g10090.1	LOC_Os07g33020.1
84	LOC_Os02g22390.1	LOC_Os04g51550.1	LOC_Os05g32080.1	LOC_Os07g30340.1	LOC_Os09g28140.1	LOC_Os11g34400.1	LOC_Os11g34430.1	LOC_Os12g11740.1	LOC_Os12g11770.1	LOC_Os11g25430.1	LOC_Os05g37570.1	LOC_Os05g49090.1	LOC_Os07g38520.1	LOC_Os07g38680.1	LOC_Os09g17370.1	LOC_Os10g13570.1	LOC_Os10g35510.1	LOC_Os11g24580.1	LOC_Os11g43880.1	LOC_Os10g36450.1	LOC_Os11g32830.1	LOC_Os11g44130.1	LOC_Os12g35600.1	LOC_Os12g36570.1	LOC_Os12g41020.1	LOC_Os10g33300.1	LOC_Os10g16680.1	LOC_Os08g10040.1	LOC_Os09g29320.1	LOC_Os08g24710.1	LOC_Os09g19670.1	LOC_Os08g01250.1	LOC_Os04g55555.1	LOC_Os07g32330.1	LOC_Os07g32240.1	LOC_Os06g40830.1	LOC_Os05g28890.1	LOC_Os07g32270.1	LOC_Os07g32300.1	LOC_Os06g31080.1	LOC_Os06g44600.1	LOC_Os06g30350.1	LOC_Os06g44560.1	LOC_Os07g23320.1	LOC_Os07g02070.1	LOC_Os06g14480.1	LOC_Os07g40540.1	LOC_Os05g10220.1	LOC_Os05g30540.1
80	LOC_Os01g16690.1	LOC_Os02g29630.1	LOC_Os02g31120.1	LOC_Os03g33500.1	LOC_Os04g12440.1	LOC_Os04g16990.1	LOC_Os04g26340.1	LOC_Os04g27610.1	LOC_Os05g12760.1	LOC_Os05g15860.1	LOC_Os05g20610.1	LOC_Os08g17550.1	LOC_Os08g30710.1	LOC_Os09g07420.1	LOC_Os09g15160.1	LOC_Os09g15410.1	LOC_Os09g16040.1	LOC_Os11g12640.1	LOC_Os12g19490.1	LOC_Os01g16700.1	LOC_Os02g42840.1	LOC_Os05g12750.1	LOC_Os06g24310.1	LOC_Os08g22640.1	LOC_Os11g22620.1	LOC_Os12g19890.1	LOC_Os10g02570.1	LOC_Os01g27280.1	LOC_Os02g22760.1	LOC_Os03g35454.1	LOC_Os12g13060.1	LOC_Os01g38920.1	LOC_Os02g15190.1	LOC_Os09g22120.1	LOC_Os09g24270.1	LOC_Os02g42830.1	LOC_Os04g27360.1	LOC_Os07g14300.1	LOC_Os12g26920.1	LOC_Os02g17980.1	LOC_Os03g30760.1	LOC_Os03g36400.1	LOC_Os03g40630.1	LOC_Os04g29290.1	LOC_Os05g27080.1	LOC_Os05g51910.1	LOC_Os09g07010.1	LOC_Os09g15100.1	LOC_Os12g26900.1
62	LOC_Os05g32930.1	LOC_Os12g05151.1	LOC_Os10g02314.1	LOC_Os11g11560.1	LOC_Os11g11570.1	LOC_Os12g16370.1	LOC_Os12g34430.1	LOC_Os12g09180.1	LOC_Os11g01910.1	LOC_Os12g37050.1	LOC_Os12g08540.1	LOC_Os10g05110.1	LOC_Os12g37040.1	LOC_Os08g14140.1	LOC_Os08g14160.1	LOC_Os09g26790.1	LOC_Os08g33970.1	LOC_Os09g23210.1	LOC_Os08g38430.1	LOC_Os08g01500.1	LOC_Os11g34580.1	LOC_Os04g14250.1	LOC_Os04g26810.1	LOC_Os06g49590.1	LOC_Os04g54050.1	LOC_Os06g44530.1	LOC_Os06g05330.1	LOC_Os06g24020.1	LOC_Os07g20640.1	LOC_Os05g12590.1	LOC_Os07g07960.1	LOC_Os05g32910.1	LOC_Os07g12010.1	LOC_Os07g20650.1	LOC_Os06g36690.1	LOC_Os04g56340.1	LOC_Os07g10260.1	LOC_Os07g06210.1	LOC_Os07g06325.1	LOC_Os07g10280.1	LOC_Os06g16180.1	LOC_Os06g40660.1	LOC_Os07g29670.1	LOC_Os07g06230.1	LOC_Os06g49610.1	LOC_Os04g24560.1	LOC_Os07g27250.1	LOC_Os07g44420.1	LOC_Os02g47710.1
60	LOC_Os08g25540.1	LOC_Os05g17890.1	LOC_Os02g28150.1	LOC_Os04g06460.1	LOC_Os04g16480.1	LOC_Os04g16900.1	LOC_Os06g15140.1	LOC_Os06g15160.1	LOC_Os06g40310.1	LOC_Os07g17640.1	LOC_Os07g26250.1	LOC_Os12g18470.1	LOC_Os08g11020.1	LOC_Os06g14930.1	LOC_Os07g20790.1	LOC_Os07g45600.1	LOC_Os08g20820.1	LOC_Os08g21450.1	LOC_Os10g24240.1	LOC_Os11g19680.1	LOC_Os11g41700.1	LOC_Os12g34190.1	LOC_Os05g19520.1	LOC_Os05g26520.1	LOC_Os06g38019.1	LOC_Os08g11820.1	LOC_Os08g23500.1	LOC_Os08g26480.1	LOC_Os11g20440.1	LOC_Os11g27710.1	LOC_Os06g17760.1	LOC_Os12g25560.1	LOC_Os11g16740.1	LOC_Os12g27550.1	LOC_Os10g09030.1	LOC_Os11g16810.1	LOC_Os12g23590.1	LOC_Os09g03540.1	LOC_Os09g06900.1	LOC_Os04g05510.1	LOC_Os05g16780.1	LOC_Os04g06380.1	LOC_Os05g17590.1	LOC_Os04g22780.1	LOC_Os04g29240.1	LOC_Os05g16990.1	LOC_Os07g16470.1	LOC_Os04g18350.1	LOC_Os05g46670.1
59	LOC_Os01g01560.1	LOC_Os01g15280.1	LOC_Os01g24100.1	LOC_Os01g39660.1	LOC_Os01g52840.1	LOC_Os01g58560.1	LOC_Os02g39020.1	LOC_Os02g40350.1	LOC_Os02g50310.1	LOC_Os02g55830.1	LOC_Os03g08950.1	LOC_Os03g13880.1	LOC_Os03g62710.1	LOC_Os04g53980.1	LOC_Os04g55430.1	LOC_Os05g04400.1	LOC_Os05g07780.1	LOC_Os05g15130.1	LOC_Os05g44620.1	LOC_Os05g46910.1	LOC_Os06g33240.1	LOC_Os06g36950.1	LOC_Os06g38540.1	LOC_Os06g45810.1	LOC_Os06g48710.1	LOC_Os07g06510.1	LOC_Os07g09350.1	LOC_Os07g17290.1	LOC_Os07g28650.1	LOC_Os08g12610.1	LOC_Os08g20590.1	LOC_Os08g23920.1	LOC_Os09g21990.1	LOC_Os10g10970.1	LOC_Os10g11330.1	LOC_Os10g17090.1	LOC_Os10g20070.1	LOC_Os10g26840.1	LOC_Os10g36800.1	LOC_Os11g04080.1	LOC_Os11g05040.1	LOC_Os11g09000.1	LOC_Os11g36790.1	LOC_Os11g38320.1	LOC_Os11g42780.1	LOC_Os11g43400.1	LOC_Os11g43870.1	LOC_Os12g01270.1	LOC_Os12g02460.1
58	LOC_Os02g50520.1	LOC_Os03g59920.1	LOC_Os04g47090.1	LOC_Os05g31460.1	LOC_Os06g14690.1	LOC_Os10g28750.1	LOC_Os11g47850.1	LOC_Os11g34560.1	LOC_Os11g34480.1	LOC_Os10g38386.1	LOC_Os08g38500.1	LOC_Os12g31080.1	LOC_Os12g44120.1	LOC_Os08g30180.1	LOC_Os11g46990.1	LOC_Os09g26060.1	LOC_Os11g17570.1	LOC_Os04g53544.1	LOC_Os05g37180.1	LOC_Os07g35090.1	LOC_Os07g35550.1	LOC_Os04g32900.1	LOC_Os06g50760.1	LOC_Os06g50610.1	LOC_Os06g05570.1	LOC_Os07g26140.1	LOC_Os07g15120.1	LOC_Os05g43210.1	LOC_Os04g34690.1	LOC_Os04g47940.1	LOC_Os04g45300.1	LOC_Os05g43720.1	LOC_Os11g40040.1	LOC_Os01g18500.1	LOC_Os01g50140.1	LOC_Os01g71870.1	LOC_Os03g13500.1	LOC_Os01g69150.1	LOC_Os02g44950.1	LOC_Os02g45290.1	LOC_Os02g36910.1	LOC_Os02g37560.1	LOC_Os02g33900.1	LOC_Os02g50500.1	LOC_Os01g71880.1	LOC_Os05g40640.1	LOC_Os01g43790.1	LOC_Os03g12400.1	LOC_Os02g17120.1
53	LOC_Os04g07690.1	LOC_Os04g15900.1	LOC_Os07g16450.1	LOC_Os07g16870.1	LOC_Os08g11390.1	LOC_Os08g11730.1	LOC_Os08g17950.1	LOC_Os08g30220.1	LOC_Os10g06470.1	LOC_Os10g08200.1	LOC_Os11g15550.1	LOC_Os12g29790.1	LOC_Os09g13220.1	LOC_Os10g06360.1	LOC_Os10g06390.1	LOC_Os10g18620.1	LOC_Os11g12670.1	LOC_Os12g11090.1	LOC_Os12g11140.1	LOC_Os12g27180.1	LOC_Os12g23080.1	LOC_Os10g11710.1	LOC_Os10g06480.1	LOC_Os11g01960.1	LOC_Os12g19710.1	LOC_Os10g11120.1	LOC_Os11g24660.1	LOC_Os10g20680.1	LOC_Os12g25310.1	LOC_Os08g11350.1	LOC_Os08g11630.1	LOC_Os09g24070.1	LOC_Os04g04620.1	LOC_Os04g12330.1	LOC_Os05g19420.1	LOC_Os07g45860.1	LOC_Os07g45840.1	LOC_Os04g31890.1	LOC_Os06g24640.1	LOC_Os04g22520.1	LOC_Os06g14980.1	LOC_Os05g11890.1	LOC_Os04g30080.1	LOC_Os05g18390.1	LOC_Os04g08300.1	LOC_Os04g24000.1	LOC_Os07g33180.1	LOC_Os04g18510.1	LOC_Os01g34130.1
52	LOC_Os11g23244.1	LOC_Os12g33260.1	LOC_Os11g21830.1	LOC_Os11g18620.1	LOC_Os01g25688.1	LOC_Os01g34240.1	LOC_Os02g18570.1	LOC_Os02g28890.1	LOC_Os02g28960.1	LOC_Os02g34440.1	LOC_Os02g44160.1	LOC_Os02g44170.1	LOC_Os03g41720.1	LOC_Os03g44350.1	LOC_Os03g59820.1	LOC_Os04g04520.1	LOC_Os04g04610.1	LOC_Os04g05740.1	LOC_Os04g07530.1	LOC_Os04g11320.1	LOC_Os04g13980.1	LOC_Os04g43940.1	LOC_Os04g48670.1	LOC_Os06g24970.1	LOC_Os07g05984.1	LOC_Os07g17100.1	LOC_Os07g20320.1	LOC_Os07g25320.1	LOC_Os07g26230.1	LOC_Os07g30440.1	LOC_Os07g33510.1	LOC_Os09g08740.1	LOC_Os09g10500.1	LOC_Os09g10510.1	LOC_Os09g15890.1	LOC_Os10g28900.1	LOC_Os10g28920.1	LOC_Os11g18590.1	LOC_Os11g19920.1	LOC_Os11g23246.1	LOC_Os11g23990.1	LOC_Os11g27040.1	LOC_Os11g28870.1	LOC_Os11g28890.1	LOC_Os12g18330.1	LOC_Os12g23070.1	LOC_Os12g26800.1	LOC_Os12g28650.1	LOC_Os04g07520.1
50	LOC_Os03g32780.1	LOC_Os04g18280.1	LOC_Os12g27560.1	LOC_Os12g28910.1	LOC_Os10g11550.1	LOC_Os10g11570.1	LOC_Os10g17830.1	LOC_Os10g24680.1	LOC_Os10g15050.1	LOC_Os11g28900.1	LOC_Os10g16790.1	LOC_Os10g16770.1	LOC_Os12g28440.1	LOC_Os12g11160.1	LOC_Os10g15030.1	LOC_Os10g02020.1	LOC_Os09g07100.1	LOC_Os09g15310.1	LOC_Os09g06860.1	LOC_Os04g25950.1	LOC_Os07g11580.1	LOC_Os07g18860.1	LOC_Os04g06388.1	LOC_Os04g06440.1	LOC_Os07g34490.1	LOC_Os07g34470.1	LOC_Os06g15130.1	LOC_Os07g20220.1	LOC_Os05g17390.1	LOC_Os04g06950.1	LOC_Os05g17680.1	LOC_Os05g17730.1	LOC_Os06g31760.1	LOC_Os06g31740.1	LOC_Os06g38250.1	LOC_Os04g10600.1	LOC_Os05g26610.1	LOC_Os04g05250.1	LOC_Os05g51960.1	LOC_Os07g28350.1	LOC_Os04g23660.1	LOC_Os07g35030.1	LOC_Os01g21550.1	LOC_Os02g18250.1	LOC_Os02g18220.1	LOC_Os02g14330.1	LOC_Os02g14350.1	LOC_Os03g33400.1	LOC_Os02g20230.1
48	LOC_Os01g36050.1	LOC_Os10g18600.1	LOC_Os04g12290.1	LOC_Os02g18030.1	LOC_Os02g22320.1	LOC_Os03g23180.1	LOC_Os04g07350.1	LOC_Os05g17790.1	LOC_Os07g20950.1	LOC_Os11g22830.1	LOC_Os11g44740.1	LOC_Os12g17970.1	LOC_Os12g26810.1	LOC_Os12g27170.1	LOC_Os01g28640.1	LOC_Os01g31070.1	LOC_Os03g23790.1	LOC_Os04g06980.1	LOC_Os04g16710.1	LOC_Os05g26510.1	LOC_Os05g34340.1	LOC_Os06g24820.1	LOC_Os06g32810.1	LOC_Os07g03449.1	LOC_Os07g16010.1	LOC_Os07g17710.1	LOC_Os07g28190.1	LOC_Os07g45870.1	LOC_Os08g11900.1	LOC_Os08g12690.1	LOC_Os08g29300.1	LOC_Os09g14290.1	LOC_Os09g21950.1	LOC_Os10g13360.1	LOC_Os11g21940.1	LOC_Os11g27690.1	LOC_Os12g30370.1	LOC_Os05g27480.1	LOC_Os07g24900.1	LOC_Os09g12820.1	LOC_Os10g24600.1	LOC_Os11g22790.1	LOC_Os03g45070.1	LOC_Os03g33780.1	LOC_Os05g08220.1	LOC_Os10g38420.1	LOC_Os04g14010.1	LOC_Os05g21150.1
45	LOC_Os12g18300.1	LOC_Os12g35160.1	LOC_Os10g12720.1	LOC_Os11g28820.1	LOC_Os11g43440.1	LOC_Os12g33859.1	LOC_Os12g18280.1	LOC_Os11g33462.1	LOC_Os10g12812.1	LOC_Os10g15140.1	LOC_Os10g12650.1	LOC_Os10g10650.1	LOC_Os12g28390.1	LOC_Os08g22930.1	LOC_Os08g22950.1	LOC_Os08g24090.1	LOC_Os09g13130.1	LOC_Os09g17240.1	LOC_Os08g24070.1	LOC_Os09g04560.1	LOC_Os09g04590.1	LOC_Os09g17260.1	LOC_Os09g12360.1	LOC_Os09g12450.1	LOC_Os09g09030.1	LOC_Os09g09010.1	LOC_Os05g16380.1	LOC_Os07g24710.1	LOC_Os07g17870.1	LOC_Os05g14660.1	LOC_Os05g17740.1	LOC_Os06g31860.1	LOC_Os05g16889.1	LOC_Os04g02940.1	LOC_Os07g24730.1	LOC_Os04g13770.1	LOC_Os07g45810.1	LOC_Os04g11270.1	LOC_Os01g22309.1	LOC_Os01g31090.1	LOC_Os06g03270.1	LOC_Os01g25080.1	LOC_Os01g29030.1	LOC_Os02g29800.1	LOC_Os06g03290.1
42	LOC_Os12g27610.1	LOC_Os04g04600.1	LOC_Os06g24150.1	LOC_Os06g31880.1	LOC_Os06g45770.1	LOC_Os11g37400.1	LOC_Os09g36510.1	LOC_Os12g17730.1	LOC_Os12g28230.1	LOC_Os12g34790.1	LOC_Os12g35390.1	LOC_Os10g15000.1	LOC_Os10g42448.1	LOC_Os12g15560.1	LOC_Os08g27130.1	LOC_Os08g22980.1	LOC_Os09g19580.1	LOC_Os09g04250.1	LOC_Os08g17900.1	LOC_Os04g07310.1	LOC_Os06g50733.1	LOC_Os06g35230.1	LOC_Os05g19230.1	LOC_Os05g03250.1	LOC_Os07g02050.1	LOC_Os06g28500.1	LOC_Os05g31560.1	LOC_Os05g51920.1	LOC_Os06g32500.1	LOC_Os07g23680.1	LOC_Os07g22050.1	LOC_Os04g55310.1	LOC_Os07g16540.1	LOC_Os04g02590.1	LOC_Os03g33540.1	LOC_Os03g35420.1	LOC_Os01g58820.1	LOC_Os01g33150.1	LOC_Os02g09860.1	LOC_Os06g03130.1	LOC_Os06g25340.1	LOC_Os01g15370.1
42	LOC_Os10g25120.1	LOC_Os12g27860.1	LOC_Os08g02310.1	LOC_Os08g14380.1	LOC_Os08g17800.1	LOC_Os09g18580.1	LOC_Os09g04780.1	LOC_Os12g43220.1	LOC_Os11g20070.1	LOC_Os12g10150.1	LOC_Os08g17540.1	LOC_Os09g26750.1	LOC_Os12g25920.1	LOC_Os09g01510.1	LOC_Os08g10950.1	LOC_Os09g08810.1	LOC_Os09g09170.1	LOC_Os11g12550.1	LOC_Os08g08510.1	LOC_Os04g08796.1	LOC_Os06g31780.1	LOC_Os07g16100.1	LOC_Os06g36600.1	LOC_Os04g10040.1	LOC_Os04g20570.1	LOC_Os07g05920.1	LOC_Os07g35250.1	LOC_Os05g44440.1	LOC_Os07g17730.1	LOC_Os07g36070.1	LOC_Os04g04380.1	LOC_Os06g25330.1	LOC_Os01g38800.1	LOC_Os01g23340.1	LOC_Os03g37440.1	LOC_Os03g39080.1	LOC_Os03g45500.1	LOC_Os03g32670.1	LOC_Os02g54320.1	LOC_Os02g26830.1	LOC_Os02g45220.1	LOC_Os02g21180.1
41	LOC_Os07g24390.1	LOC_Os10g20420.1	LOC_Os11g36210.1	LOC_Os10g24300.1	LOC_Os11g27660.1	LOC_Os10g12804.1	LOC_Os12g35140.1	LOC_Os10g24260.1	LOC_Os10g28914.1	LOC_Os12g10980.1	LOC_Os10g12640.1	LOC_Os10g12790.1	LOC_Os12g28659.1	LOC_Os12g33790.1	LOC_Os08g11290.1	LOC_Os08g24110.1	LOC_Os09g08840.1	LOC_Os09g15930.1	LOC_Os06g41270.1	LOC_Os04g22760.1	LOC_Os06g15080.1	LOC_Os06g24280.1	LOC_Os06g27570.1	LOC_Os04g06650.1	LOC_Os05g17510.1	LOC_Os05g19880.1	LOC_Os07g24890.1	LOC_Os07g22300.1	LOC_Os07g03640.1	LOC_Os07g47900.1	LOC_Os01g47230.1	LOC_Os02g04360.1	LOC_Os03g35360.1	LOC_Os02g23829.1	LOC_Os03g36870.1	LOC_Os03g33010.1	LOC_Os03g33177.1	LOC_Os02g25400.1	LOC_Os05g04310.1	LOC_Os06g25090.1	LOC_Os06g24260.1
35	LOC_Os01g28400.1	LOC_Os02g27420.1	LOC_Os03g35840.1	LOC_Os03g41570.1	LOC_Os03g44590.1	LOC_Os04g33010.1	LOC_Os05g41040.1	LOC_Os07g03310.1	LOC_Os07g03490.1	LOC_Os07g12950.1	LOC_Os07g31990.1	LOC_Os07g39460.1	LOC_Os08g25960.1	LOC_Os09g03160.1	LOC_Os09g08590.1	LOC_Os09g20380.1	LOC_Os10g05650.1	LOC_Os11g32660.1	LOC_Os11g41620.1	LOC_Os12g35430.1	LOC_Os01g41580.1	LOC_Os04g25300.1	LOC_Os10g01790.1	LOC_Os11g17770.1	LOC_Os11g30240.1	LOC_Os01g41590.1	LOC_Os02g17550.1	LOC_Os06g20750.1	LOC_Os11g07080.1	LOC_Os04g26170.1	LOC_Os09g01370.1	LOC_Os09g30270.1	LOC_Os12g14360.1	LOC_Os06g30700.1	LOC_Os04g25310.1
36	LOC_Os10g06440.1	LOC_Os07g18280.1	LOC_Os02g22490.1	LOC_Os02g22540.1	LOC_Os03g23820.1	LOC_Os05g44450.1	LOC_Os06g19320.1	LOC_Os06g22210.1	LOC_Os06g32040.1	LOC_Os06g33759.1	LOC_Os08g29470.1	LOC_Os09g03530.1	LOC_Os09g13170.1	LOC_Os10g16920.1	LOC_Os10g18540.1	LOC_Os11g16840.1	LOC_Os12g30230.1	LOC_Os02g16140.1	LOC_Os05g16710.1	LOC_Os06g13740.1	LOC_Os06g13900.1	LOC_Os09g01780.1	LOC_Os02g16210.1	LOC_Os08g11090.1	LOC_Os07g13960.1	LOC_Os09g09970.1	LOC_Os09g07200.1	LOC_Os08g18990.1	LOC_Os07g45720.1	LOC_Os08g14010.1	LOC_Os10g06240.1	LOC_Os06g31170.1	LOC_Os09g14350.1	LOC_Os01g24360.1	LOC_Os01g19010.1	LOC_Os05g20720.1
35	LOC_Os04g20610.1	LOC_Os08g21060.1	LOC_Os10g24150.1	LOC_Os11g18700.1	LOC_Os12g17390.1	LOC_Os05g11520.1	LOC_Os05g16080.1	LOC_Os07g19090.1	LOC_Os08g16390.1	LOC_Os09g07000.1	LOC_Os05g16090.1	LOC_Os08g21080.1	LOC_Os11g19670.1	LOC_Os07g05750.1	LOC_Os11g08140.1	LOC_Os12g18980.1	LOC_Os12g22340.1	LOC_Os11g15110.1	LOC_Os11g28830.1	LOC_Os11g26330.1	LOC_Os09g06990.1	LOC_Os04g33910.1	LOC_Os04g20630.1	LOC_Os04g16270.1	LOC_Os12g14410.1	LOC_Os03g09950.1	LOC_Os05g17560.1	LOC_Os03g41870.1	LOC_Os03g29389.1	LOC_Os03g54990.1	LOC_Os02g18600.1	LOC_Os02g25750.1	LOC_Os02g28750.1	LOC_Os05g23040.1	LOC_Os05g11530.1
34	LOC_Os10g13760.1	LOC_Os11g43300.1	LOC_Os10g01310.1	LOC_Os12g14870.1	LOC_Os10g13310.1	LOC_Os05g17690.1	LOC_Os05g17710.1	LOC_Os03g59910.1	LOC_Os10g13620.1	LOC_Os12g17020.1	LOC_Os12g28370.1	LOC_Os11g29580.1	LOC_Os11g35160.1	LOC_Os10g10664.1	LOC_Os08g45270.1	LOC_Os08g12100.1	LOC_Os09g38590.1	LOC_Os09g01420.1	LOC_Os04g05230.1	LOC_Os07g24870.1	LOC_Os06g36630.1	LOC_Os07g45730.1	LOC_Os06g01520.1	LOC_Os06g17629.1	LOC_Os04g45410.1	LOC_Os03g33920.1	LOC_Os01g47210.1	LOC_Os05g18130.1	LOC_Os05g17230.1	LOC_Os05g17210.1	LOC_Os06g15959.1	LOC_Os05g17250.1	LOC_Os03g45010.1	LOC_Os06g32360.1
33	LOC_Os09g04650.1	LOC_Os10g05329.1	LOC_Os11g16710.1	LOC_Os11g23000.1	LOC_Os12g24900.1	LOC_Os08g12150.1	LOC_Os08g28370.1	LOC_Os11g22490.1	LOC_Os04g27180.1	LOC_Os05g04270.1	LOC_Os07g37500.1	LOC_Os09g08760.1	LOC_Os06g32330.1	LOC_Os05g19300.1	LOC_Os06g35290.1	LOC_Os07g17200.1	LOC_Os04g30000.1	LOC_Os04g17230.1	LOC_Os04g17590.1	LOC_Os06g26050.1	LOC_Os03g59930.1	LOC_Os01g31140.1	LOC_Os03g39460.1	LOC_Os10g29159.1	LOC_Os01g29640.1	LOC_Os02g29700.1	LOC_Os03g44974.1	LOC_Os02g04400.1	LOC_Os02g28760.1	LOC_Os06g28890.1	LOC_Os02g29430.1	LOC_Os03g27630.1	LOC_Os03g35950.1
27	LOC_Os06g31060.2	LOC_Os06g31070.1	LOC_Os07g10570.1	LOC_Os12g16890.1	LOC_Os12g17010.1	LOC_Os07g10580.1	LOC_Os07g11900.1	LOC_Os07g11910.1	LOC_Os07g11920.1	LOC_Os12g16880.1	LOC_Os12g17030.1	LOC_Os05g26490.1	LOC_Os05g26620.1	LOC_Os05g26770.1	LOC_Os05g26750.1	LOC_Os05g26720.1	LOC_Os05g26690.1	LOC_Os05g26440.1	LOC_Os05g26460.1	LOC_Os05g26480.1	LOC_Os05g26386.1	LOC_Os05g26400.1	LOC_Os05g26350.1	LOC_Os05g26377.1	LOC_Os05g26368.1	LOC_Os05g26359.1	LOC_Os05g26250.1
30	LOC_Os05g03220.1	LOC_Os07g19250.1	LOC_Os10g06180.1	LOC_Os10g06190.1	LOC_Os10g09450.1	LOC_Os10g09600.1	LOC_Os07g28340.1	LOC_Os07g29900.1	LOC_Os12g19120.1	LOC_Os11g09890.1	LOC_Os12g18340.1	LOC_Os12g19680.1	LOC_Os08g26440.1	LOC_Os04g09820.1	LOC_Os05g29829.1	LOC_Os06g28110.1	LOC_Os09g03050.1	LOC_Os04g17310.1	LOC_Os07g24498.1	LOC_Os07g24578.1	LOC_Os05g24390.1	LOC_Os11g23242.1	LOC_Os04g05280.1	LOC_Os01g23239.1	LOC_Os02g30760.1	LOC_Os01g62730.1	LOC_Os02g28920.1	LOC_Os03g25510.1	LOC_Os09g22390.1	LOC_Os02g11665.1
28	LOC_Os05g03400.1	LOC_Os06g17500.1	LOC_Os06g24470.1	LOC_Os06g28840.1	LOC_Os09g04090.1	LOC_Os11g08490.1	LOC_Os11g36820.1	LOC_Os12g36330.1	LOC_Os06g18810.1	LOC_Os07g45120.1	LOC_Os10g26490.1	LOC_Os12g28020.1	LOC_Os12g08060.1	LOC_Os08g12180.1	LOC_Os08g12220.1	LOC_Os12g10480.1	LOC_Os01g35880.1	LOC_Os02g16690.1	LOC_Os12g40440.1	LOC_Os02g25600.1	LOC_Os06g16140.1	LOC_Os02g17930.1	LOC_Os01g15560.1	LOC_Os01g04250.1	LOC_Os02g06310.1	LOC_Os06g19340.1	LOC_Os02g26570.1	LOC_Os11g24980.1
27	LOC_Os09g09180.1	LOC_Os09g17430.1	LOC_Os10g16740.1	LOC_Os04g19030.1	LOC_Os04g19050.1	LOC_Os05g18120.1	LOC_Os08g08520.1	LOC_Os08g27370.1	LOC_Os09g13290.1	LOC_Os11g37810.1	LOC_Os11g35180.1	LOC_Os10g01880.1	LOC_Os10g24140.1	LOC_Os12g25950.1	LOC_Os11g45120.1	LOC_Os10g24180.1	LOC_Os09g23050.1	LOC_Os12g08380.1	LOC_Os04g28670.1	LOC_Os05g27220.1	LOC_Os06g33620.1	LOC_Os01g47950.1	LOC_Os01g38310.1	LOC_Os01g31310.1	LOC_Os01g35810.1	LOC_Os01g20060.1	LOC_Os11g20140.1
27	LOC_Os08g32820.1	LOC_Os11g27600.1	LOC_Os12g12830.1	LOC_Os12g29240.1	LOC_Os08g23900.1	LOC_Os08g26080.1	LOC_Os04g26680.1	LOC_Os06g36430.1	LOC_Os07g30540.1	LOC_Os05g50050.1	LOC_Os06g32750.1	LOC_Os07g11530.1	LOC_Os04g49080.1	LOC_Os04g14270.1	LOC_Os07g36020.1	LOC_Os04g19830.1	LOC_Os04g37860.1	LOC_Os04g01830.1	LOC_Os04g13610.1	LOC_Os04g05600.1	LOC_Os04g02400.1	LOC_Os01g01540.1	LOC_Os01g20140.1	LOC_Os02g45030.1	LOC_Os03g37620.1	LOC_Os01g63750.1	LOC_Os05g23760.1
26	LOC_Os08g15810.1	LOC_Os01g22150.1	LOC_Os06g24210.1	LOC_Os06g31820.1	LOC_Os06g31900.1	LOC_Os06g32170.1	LOC_Os06g32210.1	LOC_Os07g13400.1	LOC_Os10g20330.1	LOC_Os11g14660.1	LOC_Os12g25010.1	LOC_Os10g25910.1	LOC_Os08g16170.1	LOC_Os04g08710.1	LOC_Os06g32030.1	LOC_Os06g31690.1	LOC_Os04g06270.1	LOC_Os04g22810.1	LOC_Os12g34710.1	LOC_Os04g19240.1	LOC_Os06g31810.1	LOC_Os06g32300.1	LOC_Os06g31940.1	LOC_Os06g31980.1	LOC_Os11g28040.1	LOC_Os05g12200.1
22	LOC_Os01g35970.1	LOC_Os03g49870.1	LOC_Os06g23670.1	LOC_Os11g26920.1	LOC_Os12g12240.1	LOC_Os12g16590.1	LOC_Os01g46900.1	LOC_Os03g13110.1	LOC_Os03g49340.1	LOC_Os03g61870.1	LOC_Os04g32130.1	LOC_Os05g08670.1	LOC_Os05g48720.1	LOC_Os12g03210.1	LOC_Os12g39900.1	LOC_Os02g29370.1	LOC_Os11g30920.1	LOC_Os07g49340.1	LOC_Os08g36188.1	LOC_Os11g28184.1	LOC_Os12g09350.1	LOC_Os08g33360.1
25	LOC_Os02g33920.1	LOC_Os02g50260.1	LOC_Os07g03550.1	LOC_Os07g03570.1	LOC_Os08g06300.1	LOC_Os12g37310.1	LOC_Os09g04900.1	LOC_Os04g47210.1	LOC_Os07g09930.1	LOC_Os04g54520.1	LOC_Os06g01550.1	LOC_Os04g59240.1	LOC_Os11g02490.1	LOC_Os12g43760.1	LOC_Os06g49370.1	LOC_Os05g36080.1	LOC_Os07g35420.1	LOC_Os01g38730.1	LOC_Os02g56410.1	LOC_Os02g56240.1	LOC_Os02g33510.1	LOC_Os01g06780.1	LOC_Os03g15310.1	LOC_Os03g60524.1	LOC_Os05g50610.1
25	LOC_Os01g29340.1	LOC_Os10g24400.1	LOC_Os01g38170.1	LOC_Os04g10990.1	LOC_Os01g57960.1	LOC_Os02g48240.1	LOC_Os03g09990.1	LOC_Os03g26010.1	LOC_Os03g61170.1	LOC_Os04g18570.1	LOC_Os04g58610.1	LOC_Os05g05910.1	LOC_Os06g49940.1	LOC_Os08g10920.1	LOC_Os09g15250.1	LOC_Os11g11694.1	LOC_Os02g25710.1	LOC_Os02g35820.1	LOC_Os06g07420.1	LOC_Os09g03860.1	LOC_Os11g31050.1	LOC_Os10g09370.1	LOC_Os04g14170.1	LOC_Os05g19590.1	LOC_Os06g36020.1
25	LOC_Os03g29940.1	LOC_Os11g14330.1	LOC_Os07g25230.1	LOC_Os01g30980.1	LOC_Os05g22490.1	LOC_Os06g25180.1	LOC_Os07g18690.1	LOC_Os07g24850.1	LOC_Os07g27070.1	LOC_Os09g04660.1	LOC_Os09g18200.1	LOC_Os10g11794.1	LOC_Os11g22580.1	LOC_Os01g31020.1	LOC_Os02g17670.1	LOC_Os03g39210.1	LOC_Os04g13910.1	LOC_Os07g25950.1	LOC_Os09g02680.1	LOC_Os07g09990.1	LOC_Os07g24840.1	LOC_Os03g23080.1	LOC_Os04g14840.1	LOC_Os04g18290.1	LOC_Os11g32180.1
24	LOC_Os01g56280.1	LOC_Os03g61460.1	LOC_Os05g06880.1	LOC_Os01g57180.1	LOC_Os02g13500.1	LOC_Os01g59540.1	LOC_Os01g62720.1	LOC_Os01g73920.1	LOC_Os04g38820.1	LOC_Os04g40350.1	LOC_Os04g48300.1	LOC_Os04g53020.1	LOC_Os04g55580.1	LOC_Os05g35610.1	LOC_Os06g23220.1	LOC_Os10g01740.1	LOC_Os12g04920.1	LOC_Os12g38510.1	LOC_Os04g24274.1	LOC_Os11g06250.1	LOC_Os03g41850.1	LOC_Os09g11810.1	LOC_Os01g74380.1	LOC_Os06g40760.1
23	LOC_Os02g53650.1	LOC_Os01g03610.1	LOC_Os01g18510.1	LOC_Os01g48520.1	LOC_Os01g63560.1	LOC_Os01g63630.1	LOC_Os02g46250.1	LOC_Os04g11210.1	LOC_Os05g40480.1	LOC_Os05g47600.1	LOC_Os06g01510.1	LOC_Os06g03400.1	LOC_Os06g37990.1	LOC_Os06g42880.1	LOC_Os07g35460.1	LOC_Os08g35270.1	LOC_Os09g08050.1	LOC_Os10g06820.1	LOC_Os10g28740.1	LOC_Os11g08130.1	LOC_Os11g34550.1	LOC_Os11g44140.1	LOC_Os12g27900.1
23	LOC_Os10g02950.1	LOC_Os11g01710.1	LOC_Os12g15280.1	LOC_Os12g36250.1	LOC_Os01g37390.1	LOC_Os03g11860.1	LOC_Os04g24360.1	LOC_Os06g49280.1	LOC_Os08g03800.1	LOC_Os09g04060.1	LOC_Os12g15300.1	LOC_Os12g12020.1	LOC_Os12g22750.1	LOC_Os09g33760.1	LOC_Os08g13330.1	LOC_Os08g06860.1	LOC_Os04g13230.1	LOC_Os04g24090.1	LOC_Os07g38310.1	LOC_Os01g06800.1	LOC_Os03g49650.1	LOC_Os03g31190.1	LOC_Os03g29140.1
19	LOC_Os04g22990.1	LOC_Os01g32700.1	LOC_Os02g26780.1	LOC_Os04g10860.1	LOC_Os05g03800.1	LOC_Os12g32140.1	LOC_Os01g33540.2	LOC_Os02g29640.1	LOC_Os03g42970.1	LOC_Os04g25100.1	LOC_Os08g25260.1	LOC_Os08g44170.1	LOC_Os09g11870.1	LOC_Os09g23230.1	LOC_Os02g16240.1	LOC_Os02g39220.1	LOC_Os03g06860.1	LOC_Os10g14040.1	LOC_Os05g06170.1
23	LOC_Os01g41390.1	LOC_Os03g41879.1	LOC_Os05g18250.1	LOC_Os05g18419.1	LOC_Os05g28060.1	LOC_Os05g51970.1	LOC_Os07g22260.1	LOC_Os07g25070.1	LOC_Os07g38200.1	LOC_Os08g22300.1	LOC_Os09g06380.1	LOC_Os08g11100.1	LOC_Os09g19520.1	LOC_Os10g02450.1	LOC_Os04g07460.1	LOC_Os05g22280.1	LOC_Os07g28970.1	LOC_Os11g42690.1	LOC_Os04g10370.1	LOC_Os01g62140.1	LOC_Os03g04700.1	LOC_Os03g33970.1	LOC_Os08g17920.1
22	LOC_Os02g21120.1	LOC_Os03g31770.1	LOC_Os03g33270.1	LOC_Os04g14390.1	LOC_Os04g20110.1	LOC_Os05g17440.1	LOC_Os05g23310.1	LOC_Os07g24569.1	LOC_Os09g22550.1	LOC_Os10g10938.1	LOC_Os10g24610.1	LOC_Os11g18610.1	LOC_Os02g27920.1	LOC_Os04g17080.1	LOC_Os07g24270.1	LOC_Os11g27900.1	LOC_Os11g31010.1	LOC_Os05g17200.1	LOC_Os07g24549.1	LOC_Os04g11260.1	LOC_Os01g39500.1	LOC_Os02g29710.1
22	LOC_Os10g39489.1	LOC_Os12g41480.1	LOC_Os10g22190.1	LOC_Os10g39744.1	LOC_Os10g36510.1	LOC_Os11g11660.1	LOC_Os04g37890.1	LOC_Os09g27880.1	LOC_Os06g20380.1	LOC_Os04g49880.1	LOC_Os04g28980.1	LOC_Os09g07770.1	LOC_Os12g43564.1	LOC_Os12g44280.1	LOC_Os03g55810.1	LOC_Os03g31700.1	LOC_Os12g26300.1	LOC_Os02g50670.1	LOC_Os12g35850.1	LOC_Os06g41680.1	LOC_Os11g38410.1	LOC_Os11g14120.1
21	LOC_Os01g02450.1	LOC_Os03g58220.1	LOC_Os04g02660.1	LOC_Os01g05780.1	LOC_Os06g49410.1	LOC_Os01g49450.1	LOC_Os02g49170.1	LOC_Os06g46620.1	LOC_Os09g32630.1	LOC_Os02g04090.1	LOC_Os03g43660.1	LOC_Os05g45680.1	LOC_Os06g50280.1	LOC_Os09g26860.1	LOC_Os10g29730.1	LOC_Os11g43780.1	LOC_Os06g46610.1	LOC_Os03g29550.1	LOC_Os11g11880.1	LOC_Os08g17670.1	LOC_Os07g45880.1
17	LOC_Os01g14190.1	LOC_Os01g19210.1	LOC_Os02g25950.1	LOC_Os03g14600.1	LOC_Os04g03000.1	LOC_Os05g51300.1	LOC_Os06g10740.1	LOC_Os07g34230.1	LOC_Os10g12140.1	LOC_Os10g14230.1	LOC_Os12g29970.1	LOC_Os06g29630.1	LOC_Os08g37120.1	LOC_Os03g28950.1	LOC_Os05g25800.1	LOC_Os07g23210.1	LOC_Os08g17850.1
21	LOC_Os11g22240.1	LOC_Os11g33960.1	LOC_Os02g24950.1	LOC_Os04g49780.1	LOC_Os07g29480.1	LOC_Os08g30250.1	LOC_Os09g12870.1	LOC_Os09g14480.1	LOC_Os09g17920.1	LOC_Os10g08450.1	LOC_Os10g33740.1	LOC_Os11g30270.1	LOC_Os11g41780.1	LOC_Os12g27780.1	LOC_Os03g42690.1	LOC_Os07g05850.1	LOC_Os11g30260.1	LOC_Os11g36310.1	LOC_Os12g36520.1	LOC_Os05g36220.1	LOC_Os05g36230.1
19	LOC_Os05g15280.1	LOC_Os08g31100.1	LOC_Os12g22540.1	LOC_Os10g08110.1	LOC_Os11g27860.1	LOC_Os08g12620.1	LOC_Os12g43165.1	LOC_Os11g22060.1	LOC_Os12g26700.1	LOC_Os04g17730.1	LOC_Os05g20060.1	LOC_Os05g23389.1	LOC_Os11g21910.1	LOC_Os01g29060.1	LOC_Os06g15230.1	LOC_Os06g21970.1	LOC_Os12g19660.1	LOC_Os05g12430.1	LOC_Os06g32420.1
19	LOC_Os04g28500.1	LOC_Os05g15350.1	LOC_Os07g11370.1	LOC_Os08g17960.1	LOC_Os09g26070.1	LOC_Os10g13950.1	LOC_Os12g29714.1	LOC_Os12g29730.1	LOC_Os07g24140.1	LOC_Os07g26050.1	LOC_Os07g30630.1	LOC_Os11g46110.1	LOC_Os10g02200.1	LOC_Os12g11270.1	LOC_Os11g42150.1	LOC_Os04g11230.1	LOC_Os03g37360.1	LOC_Os05g12420.1	LOC_Os12g17920.1
19	LOC_Os10g38570.1	LOC_Os12g35760.1	LOC_Os12g25480.1	LOC_Os10g31060.1	LOC_Os08g24660.1	LOC_Os08g35340.1	LOC_Os09g30502.1	LOC_Os04g13250.1	LOC_Os06g44940.1	LOC_Os06g41350.1	LOC_Os04g43180.1	LOC_Os04g45320.1	LOC_Os06g02820.1	LOC_Os04g01900.1	LOC_Os05g04010.1	LOC_Os01g50670.1	LOC_Os03g15400.1	LOC_Os03g12220.1	LOC_Os07g44810.1
19	LOC_Os11g36320.1	LOC_Os08g33980.1	LOC_Os11g10950.1	LOC_Os12g38190.1	LOC_Os08g32950.1	LOC_Os08g32860.1	LOC_Os08g01010.1	LOC_Os04g21330.1	LOC_Os07g14870.1	LOC_Os07g06335.1	LOC_Os07g13728.1	LOC_Os04g27034.1	LOC_Os05g32920.1	LOC_Os07g13719.1	LOC_Os07g10270.1	LOC_Os01g67760.1	LOC_Os02g47700.1	LOC_Os05g33180.1	LOC_Os02g11910.1
18	LOC_Os07g18270.1	LOC_Os02g19760.1	LOC_Os02g21620.1	LOC_Os03g40360.1	LOC_Os04g18680.1	LOC_Os05g24070.1	LOC_Os08g16900.1	LOC_Os11g23800.1	LOC_Os12g24740.1	LOC_Os09g11680.1	LOC_Os05g12700.1	LOC_Os10g13930.1	LOC_Os11g31140.1	LOC_Os04g24450.1	LOC_Os03g44870.1	LOC_Os03g21670.1	LOC_Os02g26280.1	LOC_Os08g24250.1
18	LOC_Os04g19440.1	LOC_Os06g25190.1	LOC_Os06g29070.1	LOC_Os07g12290.1	LOC_Os08g19070.1	LOC_Os10g21820.1	LOC_Os11g22820.1	LOC_Os12g18230.1	LOC_Os12g33570.1	LOC_Os08g28070.1	LOC_Os10g07390.1	LOC_Os10g39934.1	LOC_Os09g04030.1	LOC_Os06g39770.1	LOC_Os06g22840.1	LOC_Os07g06580.1	LOC_Os04g26630.1	LOC_Os06g29780.1
18	LOC_Os09g04910.1	LOC_Os10g16510.1	LOC_Os10g16530.1	LOC_Os04g13890.1	LOC_Os06g41620.1	LOC_Os04g45390.1	LOC_Os04g21080.1	LOC_Os01g45540.1	LOC_Os01g60549.1	LOC_Os01g60569.1	LOC_Os06g28420.1	LOC_Os03g38620.1	LOC_Os01g47880.1	LOC_Os10g03630.1	LOC_Os03g32660.1	LOC_Os02g49750.1	LOC_Os12g23690.1	LOC_Os07g25660.1
17	LOC_Os01g50020.1	LOC_Os02g21320.1	LOC_Os02g27350.1	LOC_Os02g54790.1	LOC_Os05g16490.1	LOC_Os05g28170.2	LOC_Os06g06310.1	LOC_Os07g08940.1	LOC_Os08g23280.1	LOC_Os09g04770.1	LOC_Os12g10470.1	LOC_Os12g12190.1	LOC_Os04g01720.1	LOC_Os02g48940.1	LOC_Os04g10250.1	LOC_Os02g56450.1	LOC_Os05g12730.1
17	LOC_Os03g16250.1	LOC_Os04g39310.1	LOC_Os08g20670.1	LOC_Os10g05120.1	LOC_Os10g11290.1	LOC_Os11g47433.1	LOC_Os11g47439.1	LOC_Os05g31810.1	LOC_Os06g14830.1	LOC_Os02g27700.1	LOC_Os01g09110.1	LOC_Os02g50440.1	LOC_Os03g46134.1	LOC_Os03g45000.1	LOC_Os05g14250.1	LOC_Os03g30088.1	LOC_Os06g41370.1
17	LOC_Os08g16870.1	LOC_Os09g34260.1	LOC_Os04g18950.1	LOC_Os06g32610.1	LOC_Os07g35020.1	LOC_Os06g24430.1	LOC_Os09g09040.1	LOC_Os07g05020.1	LOC_Os11g22650.1	LOC_Os04g12370.1	LOC_Os11g47455.1	LOC_Os01g22930.1	LOC_Os03g41540.1	LOC_Os01g35610.1	LOC_Os02g24540.1	LOC_Os09g17500.1	LOC_Os05g14210.1
17	LOC_Os05g18890.1	LOC_Os09g10320.1	LOC_Os04g27700.1	LOC_Os05g33780.1	LOC_Os06g21450.1	LOC_Os04g10820.1	LOC_Os09g03240.1	LOC_Os07g24920.1	LOC_Os07g17820.1	LOC_Os06g24650.1	LOC_Os07g25120.1	LOC_Os01g29200.1	LOC_Os03g43180.1	LOC_Os03g43150.1	LOC_Os03g36520.1	LOC_Os01g32680.1	LOC_Os09g22210.1
16	LOC_Os06g32130.1	LOC_Os12g19160.1	LOC_Os10g01180.1	LOC_Os11g38720.1	LOC_Os08g21300.1	LOC_Os12g24890.1	LOC_Os08g21260.1	LOC_Os08g19790.1	LOC_Os01g17110.1	LOC_Os05g19510.1	LOC_Os03g33420.1	LOC_Os02g53920.1	LOC_Os05g03230.1	LOC_Os12g42710.1	LOC_Os01g53950.1	LOC_Os03g30880.1
16	LOC_Os04g12340.1	LOC_Os11g14850.1	LOC_Os08g10790.1	LOC_Os12g12350.1	LOC_Os11g02680.1	LOC_Os04g01020.1	LOC_Os04g08776.1	LOC_Os06g47080.1	LOC_Os08g33730.1	LOC_Os07g31090.1	LOC_Os06g48540.1	LOC_Os07g19110.1	LOC_Os01g15420.1	LOC_Os03g38660.1	LOC_Os02g50120.1	LOC_Os03g36390.1
16	LOC_Os08g04750.1	LOC_Os09g16770.1	LOC_Os11g41370.1	LOC_Os04g08610.1	LOC_Os06g41170.1	LOC_Os04g42750.1	LOC_Os07g41270.1	LOC_Os01g50550.1	LOC_Os03g46370.1	LOC_Os01g04850.1	LOC_Os03g21320.1	LOC_Os01g11330.1	LOC_Os02g40140.1	LOC_Os01g55840.1	LOC_Os02g37270.1	LOC_Os04g47510.1
15	LOC_Os01g19050.1	LOC_Os01g63030.1	LOC_Os02g31850.1	LOC_Os02g40950.1	LOC_Os03g12490.1	LOC_Os04g28580.1	LOC_Os04g54880.1	LOC_Os05g37540.1	LOC_Os05g39480.1	LOC_Os06g42420.1	LOC_Os06g42520.1	LOC_Os07g32110.1	LOC_Os11g17430.1	LOC_Os01g37310.1	LOC_Os04g04400.1
15	LOC_Os01g21010.1	LOC_Os03g59874.1	LOC_Os08g15480.1	LOC_Os11g26970.1	LOC_Os11g29274.1	LOC_Os01g22080.1	LOC_Os11g22970.1	LOC_Os02g27210.1	LOC_Os02g49100.1	LOC_Os08g39230.1	LOC_Os10g35080.1	LOC_Os11g28070.1	LOC_Os03g47149.1	LOC_Os08g27700.1	LOC_Os02g41961.1
15	LOC_Os10g29400.1	LOC_Os11g10490.1	LOC_Os02g34900.1	LOC_Os03g38370.1	LOC_Os03g42510.1	LOC_Os04g05570.1	LOC_Os04g19880.1	LOC_Os04g20700.1	LOC_Os07g35230.1	LOC_Os09g27130.1	LOC_Os10g14280.1	LOC_Os11g08790.1	LOC_Os11g28910.1	LOC_Os12g11250.1	LOC_Os02g37680.1
15	LOC_Os10g31400.1	LOC_Os12g24910.1	LOC_Os08g32210.1	LOC_Os04g51210.1	LOC_Os09g17460.1	LOC_Os09g01740.1	LOC_Os11g43010.1	LOC_Os04g04540.1	LOC_Os01g15438.1	LOC_Os05g07580.1	LOC_Os09g32070.1	LOC_Os01g41470.1	LOC_Os03g30270.1	LOC_Os03g35500.1	LOC_Os12g31300.1
14	LOC_Os01g32210.1	LOC_Os05g24350.1	LOC_Os01g66210.1	LOC_Os07g29870.1	LOC_Os04g02800.1	LOC_Os03g15110.1	LOC_Os08g19480.1	LOC_Os03g33390.1	LOC_Os05g13600.1	LOC_Os10g09800.1	LOC_Os12g16930.1	LOC_Os09g21650.1	LOC_Os12g25150.1	LOC_Os05g05410.1
14	LOC_Os02g36170.1	LOC_Os02g40160.1	LOC_Os03g25900.1	LOC_Os06g03000.1	LOC_Os03g46380.1	LOC_Os05g44700.1	LOC_Os07g41030.1	LOC_Os08g13190.1	LOC_Os06g11950.1	LOC_Os11g04780.1	LOC_Os11g44480.1	LOC_Os10g38560.1	LOC_Os04g54530.1	LOC_Os03g32210.1
14	LOC_Os09g10430.1	LOC_Os01g33470.1	LOC_Os02g49110.1	LOC_Os05g13880.1	LOC_Os05g13890.1	LOC_Os09g08010.1	LOC_Os10g22394.1	LOC_Os10g36300.1	LOC_Os12g07410.1	LOC_Os09g10420.1	LOC_Os07g28810.1	LOC_Os05g16520.1	LOC_Os05g16450.1	LOC_Os05g16530.1
14	LOC_Os01g54150.1	LOC_Os02g05230.1	LOC_Os02g51260.1	LOC_Os04g07760.1	LOC_Os04g45780.1	LOC_Os05g13450.1	LOC_Os05g29100.1	LOC_Os06g47170.1	LOC_Os07g11390.1	LOC_Os12g09430.1	LOC_Os12g22210.1	LOC_Os01g66080.1	LOC_Os05g37100.1	LOC_Os03g05950.1
14	LOC_Os07g11690.1	LOC_Os09g09740.1	LOC_Os09g11930.1	LOC_Os10g05390.1	LOC_Os10g19990.1	LOC_Os10g33950.1	LOC_Os12g06120.1	LOC_Os12g32010.1	LOC_Os08g26100.1	LOC_Os04g17040.1	LOC_Os01g62960.1	LOC_Os03g25364.1	LOC_Os03g41150.1	LOC_Os02g57950.1
14	LOC_Os08g02740.1	LOC_Os12g06400.1	LOC_Os04g56190.1	LOC_Os12g40220.1	LOC_Os04g33160.1	LOC_Os05g19060.1	LOC_Os06g44400.1	LOC_Os04g47610.1	LOC_Os01g42360.1	LOC_Os01g59400.1	LOC_Os01g56060.1	LOC_Os05g02435.1	LOC_Os02g34380.1	LOC_Os06g13980.1
13	LOC_Os01g19280.1	LOC_Os05g46050.1	LOC_Os05g46060.1	LOC_Os05g46150.1	LOC_Os05g46160.1	LOC_Os05g46170.1	LOC_Os05g46180.1	LOC_Os05g46190.1	LOC_Os12g23460.1	LOC_Os12g23670.1	LOC_Os12g23450.1	LOC_Os12g23514.1	LOC_Os05g50020.1
12	LOC_Os01g22730.1	LOC_Os04g27730.1	LOC_Os05g01850.1	LOC_Os08g16770.1	LOC_Os12g14720.1	LOC_Os06g29000.1	LOC_Os02g48930.1	LOC_Os07g40760.1	LOC_Os07g15830.1	LOC_Os09g09540.1	LOC_Os09g11140.1	LOC_Os05g20950.1
13	LOC_Os11g14830.1	LOC_Os03g33040.1	LOC_Os07g13210.1	LOC_Os11g40310.1	LOC_Os12g18680.1	LOC_Os08g19114.1	LOC_Os12g14500.1	LOC_Os12g14850.1	LOC_Os04g07630.1	LOC_Os04g14640.1	LOC_Os01g29300.1	LOC_Os03g45310.1	LOC_Os01g18020.1
13	LOC_Os01g28882.1	LOC_Os03g32260.1	LOC_Os05g40100.1	LOC_Os11g33150.1	LOC_Os11g39470.1	LOC_Os04g28800.1	LOC_Os05g31450.1	LOC_Os07g12270.1	LOC_Os07g29920.1	LOC_Os11g18000.1	LOC_Os01g60750.1	LOC_Os10g22940.1	LOC_Os11g29940.1
13	LOC_Os01g59250.1	LOC_Os04g55790.1	LOC_Os05g25610.1	LOC_Os08g29610.1	LOC_Os09g02910.1	LOC_Os09g27135.1	LOC_Os10g10880.1	LOC_Os10g14290.1	LOC_Os11g08800.1	LOC_Os12g11240.1	LOC_Os03g38375.1	LOC_Os04g19870.1	LOC_Os12g32870.1
13	LOC_Os04g14880.1	LOC_Os05g17860.1	LOC_Os06g22780.1	LOC_Os06g25640.1	LOC_Os08g24010.1	LOC_Os08g33240.1	LOC_Os09g07260.1	LOC_Os11g28800.1	LOC_Os12g16950.1	LOC_Os12g33540.1	LOC_Os08g23640.1	LOC_Os10g30930.1	LOC_Os10g14100.1
13	LOC_Os03g41750.1	LOC_Os06g28170.1	LOC_Os07g06770.1	LOC_Os08g27250.1	LOC_Os10g06810.1	LOC_Os10g06910.1	LOC_Os11g19030.1	LOC_Os06g32510.1	LOC_Os05g20350.1	LOC_Os12g18920.1	LOC_Os10g06860.1	LOC_Os06g25670.1	LOC_Os06g28260.1
11	LOC_Os07g33090.1	LOC_Os07g32830.1	LOC_Os07g32839.1	LOC_Os07g32850.1	LOC_Os07g32870.1	LOC_Os07g32960.1	LOC_Os07g32979.1	LOC_Os07g32990.1	LOC_Os07g33030.1	LOC_Os07g33040.1	LOC_Os07g33070.1
13	LOC_Os10g03010.1	LOC_Os10g03030.1	LOC_Os12g26000.1	LOC_Os10g08690.1	LOC_Os06g15650.1	LOC_Os07g28730.1	LOC_Os02g04580.1	LOC_Os05g30110.1	LOC_Os03g45540.1	LOC_Os03g45560.1	LOC_Os03g45700.1	LOC_Os07g14200.1	LOC_Os06g24690.1
13	LOC_Os12g23960.1	LOC_Os08g36350.1	LOC_Os08g36370.1	LOC_Os12g10490.1	LOC_Os10g37459.1	LOC_Os09g27170.1	LOC_Os07g28100.1	LOC_Os03g29110.1	LOC_Os06g03370.1	LOC_Os06g23850.1	LOC_Os06g34080.1	LOC_Os06g11870.1	LOC_Os06g33110.1
13	LOC_Os08g44780.1	LOC_Os09g30060.1	LOC_Os12g06930.1	LOC_Os11g08060.1	LOC_Os04g30940.1	LOC_Os05g35444.1	LOC_Os05g03420.1	LOC_Os07g36220.1	LOC_Os01g13840.1	LOC_Os01g18250.1	LOC_Os03g31634.1	LOC_Os01g28660.1	LOC_Os03g13530.1
13	LOC_Os08g22018.1	LOC_Os11g39240.1	LOC_Os12g34830.1	LOC_Os04g13710.1	LOC_Os07g28410.1	LOC_Os09g03230.1	LOC_Os02g30490.1	LOC_Os01g56170.1	LOC_Os02g07390.1	LOC_Os05g02160.1	LOC_Os02g27180.1	LOC_Os11g02030.1	LOC_Os05g44980.1
10	LOC_Os06g28980.1	LOC_Os01g73060.1	LOC_Os04g30300.1	LOC_Os06g10390.1	LOC_Os08g28510.1	LOC_Os11g19300.1	LOC_Os12g05160.1	LOC_Os10g21070.1	LOC_Os04g30310.1	LOC_Os01g36100.1
12	LOC_Os02g42070.1	LOC_Os02g42090.1	LOC_Os06g48889.1	LOC_Os08g04939.1	LOC_Os08g20379.1	LOC_Os09g28090.1	LOC_Os12g29080.1	LOC_Os12g29110.1	LOC_Os01g73332.1	LOC_Os02g01630.1	LOC_Os02g01660.1	LOC_Os05g15490.1
12	LOC_Os10g38550.1	LOC_Os08g13200.1	LOC_Os08g35610.1	LOC_Os08g02980.1	LOC_Os04g34760.1	LOC_Os07g01350.1	LOC_Os03g19140.1	LOC_Os03g55000.1	LOC_Os03g59630.1	LOC_Os03g32200.1	LOC_Os02g39450.1	LOC_Os02g54750.1
12	LOC_Os06g32700.1	LOC_Os10g29580.1	LOC_Os12g20090.1	LOC_Os10g09590.1	LOC_Os08g27390.1	LOC_Os05g17300.1	LOC_Os04g29510.1	LOC_Os04g29490.1	LOC_Os05g18150.1	LOC_Os06g32410.1	LOC_Os05g24280.1	LOC_Os07g28830.1
12	LOC_Os08g29440.1	LOC_Os11g24020.1	LOC_Os10g03090.1	LOC_Os12g21590.1	LOC_Os11g22800.1	LOC_Os08g19300.1	LOC_Os09g01730.1	LOC_Os12g38700.1	LOC_Os09g10190.1	LOC_Os04g24030.1	LOC_Os06g07670.1	LOC_Os07g29510.1
12	LOC_Os10g15020.1	LOC_Os12g16990.1	LOC_Os12g16970.1	LOC_Os12g16830.1	LOC_Os09g15910.1	LOC_Os04g48570.1	LOC_Os05g52080.1	LOC_Os06g01070.1	LOC_Os07g14180.1	LOC_Os06g28290.1	LOC_Os01g23480.1	LOC_Os11g41440.1
10	LOC_Os01g06050.2	LOC_Os04g13000.1	LOC_Os11g08536.1	LOC_Os11g12010.1	LOC_Os12g15340.1	LOC_Os09g03850.1	LOC_Os04g07590.1	LOC_Os12g24790.1	LOC_Os06g28780.1	LOC_Os09g14150.1
10	LOC_Os11g03360.1	LOC_Os03g41160.1	LOC_Os05g47910.1	LOC_Os10g29450.1	LOC_Os04g13430.1	LOC_Os03g39190.1	LOC_Os03g56170.1	LOC_Os06g16600.1	LOC_Os07g22660.1	LOC_Os08g22370.1
10	LOC_Os04g34830.1	LOC_Os05g10270.1	LOC_Os06g36960.1	LOC_Os07g12990.1	LOC_Os09g25520.1	LOC_Os11g12510.1	LOC_Os12g24410.1	LOC_Os07g13010.1	LOC_Os09g08450.1	LOC_Os11g12500.1
11	LOC_Os12g19230.1	LOC_Os08g16730.1	LOC_Os09g07030.1	LOC_Os05g19610.1	LOC_Os07g16280.1	LOC_Os07g13510.1	LOC_Os01g67940.1	LOC_Os05g27440.1	LOC_Os03g47100.1	LOC_Os02g30430.1	LOC_Os05g32020.1
11	LOC_Os10g39260.1	LOC_Os10g39270.1	LOC_Os10g39300.1	LOC_Os10g39310.1	LOC_Os10g39320.1	LOC_Os10g39330.1	LOC_Os10g39340.1	LOC_Os10g39350.1	LOC_Os10g39360.1	LOC_Os10g39380.1	LOC_Os10g39390.1
6	LOC_Os11g03740.1	LOC_Os12g03490.1	LOC_Os12g03510.1	LOC_Os11g03750.1	LOC_Os11g03770.1	LOC_Os08g25070.1
11	LOC_Os04g40190.1	LOC_Os07g06834.1	LOC_Os06g15430.1	LOC_Os04g23140.1	LOC_Os09g28820.1	LOC_Os08g09610.1	LOC_Os01g35330.2	LOC_Os01g57250.1	LOC_Os03g07270.1	LOC_Os01g38650.1	LOC_Os02g37309.1
10	LOC_Os09g14140.1	LOC_Os04g24440.1	LOC_Os07g24460.1	LOC_Os07g24540.1	LOC_Os07g04880.1	LOC_Os04g17640.1	LOC_Os06g19100.1	LOC_Os06g28530.1	LOC_Os09g03880.1	LOC_Os10g24720.1
10	LOC_Os02g51190.1	LOC_Os06g13970.1	LOC_Os06g03010.1	LOC_Os12g43680.1	LOC_Os01g06330.1	LOC_Os01g44270.1	LOC_Os11g03170.1	LOC_Os02g40170.1	LOC_Os02g40150.1	LOC_Os05g45360.1
10	LOC_Os06g25360.1	LOC_Os07g28980.1	LOC_Os08g06000.1	LOC_Os10g05470.1	LOC_Os11g29820.1	LOC_Os04g21620.1	LOC_Os01g33180.1	LOC_Os01g48650.1	LOC_Os02g14740.1	LOC_Os02g14650.1
8	LOC_Os11g21960.1	LOC_Os02g14140.1	LOC_Os02g19460.1	LOC_Os02g25850.1	LOC_Os08g12790.1	LOC_Os02g39130.1	LOC_Os10g24040.1	LOC_Os12g16320.1
9	LOC_Os01g56270.1	LOC_Os02g33944.1	LOC_Os04g27240.1	LOC_Os07g11160.1	LOC_Os08g27990.1	LOC_Os02g03630.1	LOC_Os04g27210.1	LOC_Os05g11280.1	LOC_Os05g11270.1
10	LOC_Os01g63040.1	LOC_Os02g40940.1	LOC_Os04g28590.1	LOC_Os04g54890.1	LOC_Os05g37550.1	LOC_Os07g32090.1	LOC_Os07g32100.1	LOC_Os11g17440.1	LOC_Os11g20239.1	LOC_Os02g47530.1
10	LOC_Os02g15380.1	LOC_Os07g37480.1	LOC_Os02g38508.1	LOC_Os02g38598.1	LOC_Os02g38740.1	LOC_Os02g38760.1	LOC_Os02g38770.1	LOC_Os02g38795.1	LOC_Os09g22430.1	LOC_Os04g56280.1
10	LOC_Os05g41430.1	LOC_Os07g07850.1	LOC_Os07g09360.1	LOC_Os11g16380.1	LOC_Os11g32800.1	LOC_Os12g09650.1	LOC_Os04g18100.1	LOC_Os11g14700.1	LOC_Os04g09420.1	LOC_Os09g20100.1
10	LOC_Os07g14000.1	LOC_Os08g38070.1	LOC_Os01g15240.1	LOC_Os01g60710.1	LOC_Os01g23940.1	LOC_Os01g71490.1	LOC_Os01g71570.1	LOC_Os11g39960.1	LOC_Os02g12930.1	LOC_Os06g29440.1
6	LOC_Os07g33420.4	LOC_Os07g33550.1	LOC_Os07g33560.1	LOC_Os07g33580.1	LOC_Os07g33610.2	LOC_Os07g33540.1
7	LOC_Os08g06690.1	LOC_Os08g06700.1	LOC_Os08g06720.1	LOC_Os08g06730.1	LOC_Os08g06740.1	LOC_Os08g06890.1	LOC_Os10g21490.1
9	LOC_Os10g20830.1	LOC_Os10g20840.1	LOC_Os10g20860.1	LOC_Os10g20880.1	LOC_Os10g20890.1	LOC_Os10g40440.1	LOC_Os10g40460.1	LOC_Os10g40470.1	LOC_Os10g40480.1
6	LOC_Os10g28450.1	LOC_Os10g28520.1	LOC_Os10g28540.1	LOC_Os10g28580.1	LOC_Os10g28590.1	LOC_Os10g28480.1
5	LOC_Os12g36830.1	LOC_Os12g36840.1	LOC_Os12g36850.1	LOC_Os12g36860.1	LOC_Os12g36880.1
10	LOC_Os11g13780.1	LOC_Os10g31890.1	LOC_Os11g09650.1	LOC_Os09g17960.1	LOC_Os07g33840.1	LOC_Os04g59230.1	LOC_Os09g13860.1	LOC_Os05g34610.1	LOC_Os01g32410.1	LOC_Os02g17040.1
10	LOC_Os09g40075.1	LOC_Os09g40014.1	LOC_Os09g40022.1	LOC_Os01g35600.1	LOC_Os11g43810.1	LOC_Os01g47920.1	LOC_Os09g17160.1	LOC_Os02g09569.1	LOC_Os06g12470.2	LOC_Os06g34920.1
8	LOC_Os06g40240.1	LOC_Os02g14250.1	LOC_Os02g32170.1	LOC_Os07g34120.1	LOC_Os10g08970.1	LOC_Os10g30680.1	LOC_Os10g34860.1	LOC_Os05g01190.1
7	LOC_Os01g06690.1	LOC_Os02g13040.1	LOC_Os02g58760.1	LOC_Os03g36200.1	LOC_Os09g27290.1	LOC_Os10g09140.1	LOC_Os06g23020.1
9	LOC_Os01g08490.1	LOC_Os01g36700.1	LOC_Os02g26490.1	LOC_Os02g47480.1	LOC_Os03g46430.1	LOC_Os05g32750.1	LOC_Os07g10760.1	LOC_Os08g40470.1	LOC_Os09g08500.1
9	LOC_Os01g34710.1	LOC_Os01g59280.1	LOC_Os06g21710.1	LOC_Os06g30290.1	LOC_Os07g18100.1	LOC_Os08g25160.1	LOC_Os11g30150.1	LOC_Os12g17520.1	LOC_Os04g19990.1
9	LOC_Os06g31320.1	LOC_Os08g16490.1	LOC_Os11g19440.1	LOC_Os04g58430.1	LOC_Os05g48920.1	LOC_Os02g38530.1	LOC_Os01g23570.1	LOC_Os02g17450.1	LOC_Os11g19890.1
9	LOC_Os01g38040.1	LOC_Os01g38090.1	LOC_Os07g45670.1	LOC_Os08g13720.1	LOC_Os09g28250.1	LOC_Os08g43710.1	LOC_Os01g03860.1	LOC_Os03g64160.1	LOC_Os06g03140.1
3	LOC_Os01g57942.1	LOC_Os04g16846.1	LOC_Os10g21324.1
9	LOC_Os12g09600.1	LOC_Os12g37820.1	LOC_Os01g10410.1	LOC_Os02g44430.1	LOC_Os05g06620.1	LOC_Os09g07840.1	LOC_Os01g42570.1	LOC_Os11g20670.1	LOC_Os05g44830.1
9	LOC_Os02g29410.1	LOC_Os03g19750.1	LOC_Os10g29070.1	LOC_Os03g28220.1	LOC_Os05g28270.1	LOC_Os12g16470.1	LOC_Os12g16490.1	LOC_Os12g31530.1	LOC_Os05g45330.1
9	LOC_Os02g45510.1	LOC_Os02g46070.1	LOC_Os06g27440.1	LOC_Os06g42230.1	LOC_Os07g13480.1	LOC_Os07g46650.1	LOC_Os08g19180.1	LOC_Os11g40640.1	LOC_Os11g32970.1
9	LOC_Os11g38370.1	LOC_Os12g37680.1	LOC_Os04g26100.1	LOC_Os07g14020.1	LOC_Os04g25220.1	LOC_Os01g39980.1	LOC_Os03g36260.1	LOC_Os02g17030.1	LOC_Os02g49910.1
9	LOC_Os04g26530.1	LOC_Os12g25840.1	LOC_Os12g35530.1	LOC_Os08g33840.1	LOC_Os03g36070.1	LOC_Os05g15190.1	LOC_Os06g34564.1	LOC_Os09g13420.1	LOC_Os12g28310.1
6	LOC_Os05g30600.1	LOC_Os05g30700.1	LOC_Os05g30620.1	LOC_Os05g30640.1	LOC_Os05g30660.1	LOC_Os05g30680.1
9	LOC_Os06g50430.1	LOC_Os06g50490.1	LOC_Os06g50539.1	LOC_Os06g50580.1	LOC_Os06g50670.1	LOC_Os06g50706.1	LOC_Os06g50742.1	LOC_Os06g50789.1	LOC_Os06g50818.1
6	LOC_Os10g04890.1	LOC_Os10g04900.1	LOC_Os10g04940.1	LOC_Os10g04960.1	LOC_Os10g04930.1	LOC_Os10g04910.1
5	LOC_Os10g05970.1	LOC_Os10g05980.1	LOC_Os10g05990.1	LOC_Os10g06000.1	LOC_Os10g05950.1
9	LOC_Os10g29740.1	LOC_Os10g29750.1	LOC_Os10g29790.1	LOC_Os10g29810.1	LOC_Os10g29840.1	LOC_Os10g29850.1	LOC_Os10g30040.1	LOC_Os10g29920.1	LOC_Os10g29950.1
8	LOC_Os10g36229.1	LOC_Os12g42810.1	LOC_Os08g33030.1	LOC_Os04g38990.1	LOC_Os08g36830.1	LOC_Os01g08050.1	LOC_Os02g32920.1	LOC_Os02g44030.1
9	LOC_Os12g26910.1	LOC_Os11g25840.1	LOC_Os04g29860.1	LOC_Os04g48630.1	LOC_Os05g16440.1	LOC_Os07g17760.1	LOC_Os07g17740.1	LOC_Os04g26510.1	LOC_Os02g24470.1
9	LOC_Os08g25860.1	LOC_Os08g26320.1	LOC_Os08g26350.1	LOC_Os08g26520.1	LOC_Os08g26620.1	LOC_Os08g26580.1	LOC_Os08g26360.1	LOC_Os08g26050.1	LOC_Os08g26120.1
9	LOC_Os08g26630.1	LOC_Os08g29630.1	LOC_Os12g13700.1	LOC_Os08g27960.1	LOC_Os04g22750.1	LOC_Os04g23090.1	LOC_Os04g25510.1	LOC_Os06g24580.1	LOC_Os04g22670.1
9	LOC_Os04g22770.1	LOC_Os12g13690.1	LOC_Os04g23100.1	LOC_Os12g24519.1	LOC_Os04g25499.1	LOC_Os07g16054.1	LOC_Os04g11900.1	LOC_Os01g27834.1	LOC_Os01g25960.1
9	LOC_Os07g26010.1	LOC_Os03g23250.1	LOC_Os01g34550.1	LOC_Os03g23060.1	LOC_Os05g06090.1	LOC_Os06g11690.1	LOC_Os06g34290.1	LOC_Os02g25050.1	LOC_Os09g08350.1
9	LOC_Os02g26580.1	LOC_Os12g32060.1	LOC_Os12g32150.1	LOC_Os12g32170.1	LOC_Os12g23820.1	LOC_Os12g32080.1	LOC_Os12g32030.1	LOC_Os12g32050.1	LOC_Os12g32160.1
8	LOC_Os01g02270.1	LOC_Os04g54670.1	LOC_Os04g54680.1	LOC_Os06g03165.1	LOC_Os06g03180.1	LOC_Os04g19400.1	LOC_Os03g03740.1	LOC_Os09g01020.1
2	LOC_Os01g05090.1	LOC_Os03g47550.2
5	LOC_Os01g06340.1	LOC_Os01g06350.1	LOC_Os01g06370.1	LOC_Os01g06390.1	LOC_Os03g25680.1
8	LOC_Os01g11720.1	LOC_Os01g28310.1	LOC_Os02g13210.1	LOC_Os04g26120.1	LOC_Os05g20980.1	LOC_Os09g02820.1	LOC_Os12g38410.1	LOC_Os04g25250.1
8	LOC_Os06g43150.1	LOC_Os11g45010.1	LOC_Os02g20640.1	LOC_Os04g51430.1	LOC_Os05g22520.1	LOC_Os02g33530.1	LOC_Os04g58650.1	LOC_Os12g17350.1
8	LOC_Os01g37140.1	LOC_Os04g45760.1	LOC_Os06g47190.1	LOC_Os04g07789.1	LOC_Os06g23130.1	LOC_Os03g05970.1	LOC_Os05g13470.1	LOC_Os12g33760.1
2	LOC_Os01g25189.5	LOC_Os09g39220.1
5	LOC_Os01g37260.2	LOC_Os07g22910.1	LOC_Os07g26000.1	LOC_Os12g03390.1	LOC_Os11g03610.1
2	LOC_Os01g41565.1	LOC_Os02g52470.1
2	LOC_Os01g44170.1	LOC_Os09g01600.3
2	LOC_Os01g63880.1	LOC_Os04g55280.1
8	LOC_Os01g65760.1	LOC_Os04g12700.1	LOC_Os09g37850.1	LOC_Os12g12910.1	LOC_Os12g15530.1	LOC_Os04g22420.1	LOC_Os10g17440.1	LOC_Os10g32150.1
2	LOC_Os01g66920.1	LOC_Os07g17280.1
8	LOC_Os02g05210.1	LOC_Os05g21130.1	LOC_Os09g22100.1	LOC_Os10g24980.1	LOC_Os11g22640.1	LOC_Os12g22370.1	LOC_Os05g25075.1	LOC_Os09g04380.1
2	LOC_Os02g15970.2	LOC_Os11g47930.1
8	LOC_Os02g24750.1	LOC_Os11g13900.1	LOC_Os11g40900.1	LOC_Os07g12820.1	LOC_Os08g24470.1	LOC_Os10g07060.1	LOC_Os10g17630.1	LOC_Os01g35930.1
3	LOC_Os02g26560.1	LOC_Os11g02550.1	LOC_Os12g02490.1
3	LOC_Os02g33740.1	LOC_Os04g42210.1	LOC_Os04g42220.1
3	LOC_Os02g35329.1	LOC_Os02g35347.1	LOC_Os02g35365.1
4	LOC_Os02g38499.1	LOC_Os02g38589.1	LOC_Os02g38720.1	LOC_Os04g56250.1
6	LOC_Os02g50250.1	LOC_Os03g39220.1	LOC_Os03g39240.1	LOC_Os03g39370.1	LOC_Os10g42072.1	LOC_Os10g42080.1
2	LOC_Os02g53260.1	LOC_Os05g32180.1
8	LOC_Os02g55500.1	LOC_Os02g55510.1	LOC_Os02g55649.1	LOC_Os02g55658.1	LOC_Os02g55698.1	LOC_Os02g55810.1	LOC_Os08g02880.1	LOC_Os02g56890.1
2	LOC_Os02g56980.1	LOC_Os09g17870.1
2	LOC_Os03g08350.1	LOC_Os11g34160.1
2	LOC_Os03g10220.1	LOC_Os03g10224.1
2	LOC_Os03g16950.1	LOC_Os03g16960.1
8	LOC_Os11g23980.1	LOC_Os10g13590.1	LOC_Os11g22120.1	LOC_Os08g10700.1	LOC_Os04g32240.1	LOC_Os03g37680.1	LOC_Os12g22660.1	LOC_Os06g25960.1
2	LOC_Os04g17700.1	LOC_Os04g24410.1
2	LOC_Os04g42110.1	LOC_Os05g31220.1
2	LOC_Os05g25400.1	LOC_Os11g13420.1
2	LOC_Os05g34570.1	LOC_Os11g43934.2
2	LOC_Os05g36920.1	LOC_Os05g36930.1
2	LOC_Os06g07480.1	LOC_Os11g28350.1
4	LOC_Os06g20790.1	LOC_Os06g20920.2	LOC_Os06g20960.1	LOC_Os06g21020.1
2	LOC_Os06g34780.1	LOC_Os12g33240.2
3	LOC_Os06g50480.1	LOC_Os06g50600.1	LOC_Os06g50830.1
3	LOC_Os07g02890.1	LOC_Os07g02910.1	LOC_Os07g02930.1
3	LOC_Os07g03710.1	LOC_Os07g03730.1	LOC_Os07g03740.1
6	LOC_Os07g11320.1	LOC_Os07g11330.1	LOC_Os07g11360.1	LOC_Os07g11410.1	LOC_Os07g11510.1	LOC_Os07g11380.2
8	LOC_Os09g01500.1	LOC_Os12g31580.1	LOC_Os10g10450.1	LOC_Os12g28480.1	LOC_Os05g44480.1	LOC_Os06g32440.1	LOC_Os06g32460.1	LOC_Os05g20810.1
2	LOC_Os08g04770.1	LOC_Os10g42800.1
3	LOC_Os08g15505.1	LOC_Os08g15545.1	LOC_Os08g15550.1
3	LOC_Os08g16810.1	LOC_Os08g16830.1	LOC_Os08g16820.1
6	LOC_Os10g01800.1	LOC_Os10g01920.1	LOC_Os10g01930.1	LOC_Os10g02000.1	LOC_Os10g03360.1	LOC_Os10g03390.1
2	LOC_Os10g14814.1	LOC_Os10g32730.1
2	LOC_Os11g01180.1	LOC_Os12g01180.1
2	LOC_Os11g01210.1	LOC_Os12g01210.1
2	LOC_Os11g02660.1	LOC_Os12g02589.1
2	LOC_Os11g04480.1	LOC_Os12g04240.1
2	LOC_Os11g04954.1	LOC_Os12g04980.1
4	LOC_Os11g09990.1	LOC_Os11g10000.1	LOC_Os11g10040.3	LOC_Os11g14130.1
5	LOC_Os12g33270.1	LOC_Os12g33780.1	LOC_Os12g33830.1	LOC_Os12g34240.1	LOC_Os12g34200.1
8	LOC_Os10g38520.1	LOC_Os08g37240.1	LOC_Os05g03260.1	LOC_Os06g51340.1	LOC_Os07g01330.1	LOC_Os07g35270.1	LOC_Os02g37510.1	LOC_Os08g01200.1
8	LOC_Os08g36800.1	LOC_Os08g44610.1	LOC_Os12g41340.1	LOC_Os07g49130.1	LOC_Os03g15280.1	LOC_Os01g48780.1	LOC_Os02g48510.1	LOC_Os03g05090.1
8	LOC_Os08g23350.1	LOC_Os10g38440.1	LOC_Os09g12680.1	LOC_Os09g15180.1	LOC_Os11g41580.1	LOC_Os10g31310.1	LOC_Os01g47090.1	LOC_Os09g30970.1
8	LOC_Os09g01210.1	LOC_Os04g18430.1	LOC_Os05g51940.1	LOC_Os09g01180.1	LOC_Os05g06040.1	LOC_Os11g22860.1	LOC_Os04g05870.1	LOC_Os03g32990.1
8	LOC_Os04g16260.1	LOC_Os10g31610.1	LOC_Os05g31400.1	LOC_Os06g17080.1	LOC_Os07g34100.1	LOC_Os03g43309.1	LOC_Os09g11960.1	LOC_Os02g42460.1
8	LOC_Os04g13410.1	LOC_Os05g26540.1	LOC_Os05g19930.1	LOC_Os11g11320.1	LOC_Os10g25330.1	LOC_Os01g28940.1	LOC_Os02g29750.1	LOC_Os10g12149.1
8	LOC_Os03g38510.1	LOC_Os11g01520.1	LOC_Os10g40080.1	LOC_Os03g25410.1	LOC_Os07g11560.1	LOC_Os03g15470.1	LOC_Os02g16290.1	LOC_Os12g04490.1
8	LOC_Os03g30620.1	LOC_Os03g30640.1	LOC_Os03g30660.1	LOC_Os03g30650.1	LOC_Os03g30630.1	LOC_Os03g30680.1	LOC_Os03g30690.1	LOC_Os03g30590.1
2	LOC_Os07g39730.1	LOC_Os01g41000.1
2	LOC_Os04g41510.1	LOC_Os04g41530.1
2	LOC_Os01g01380.1	LOC_Os01g09305.1
2	LOC_Os01g67730.1	LOC_Os02g10430.1
2	LOC_Os12g01540.1	LOC_Os11g01540.1
7	LOC_Os01g24320.1	LOC_Os02g29060.1	LOC_Os07g43100.1	LOC_Os04g01770.1	LOC_Os06g37250.1	LOC_Os08g11410.1	LOC_Os08g15380.1
3	LOC_Os01g01290.1	LOC_Os01g24460.1	LOC_Os01g39850.1
2	LOC_Os02g41720.1	LOC_Os01g17402.2
3	LOC_Os01g06130.1	LOC_Os01g06140.1	LOC_Os01g06150.1
3	LOC_Os01g06380.1	LOC_Os01g06400.1	LOC_Os03g25660.1
6	LOC_Os01g11200.1	LOC_Os03g25304.1	LOC_Os06g14010.1	LOC_Os06g14700.1	LOC_Os06g14710.1	LOC_Os03g19630.1
7	LOC_Os06g40520.1	LOC_Os11g41720.1	LOC_Os05g27650.1	LOC_Os03g37430.1	LOC_Os09g06910.1	LOC_Os11g15280.1	LOC_Os03g37450.1
2	LOC_Os01g15520.1	LOC_Os08g32690.1
2	LOC_Os01g19490.1	LOC_Os01g19529.1
6	LOC_Os01g21650.1	LOC_Os01g21670.1	LOC_Os01g21710.1	LOC_Os01g38120.1	LOC_Os01g38190.1	LOC_Os05g15230.1
7	LOC_Os10g34064.1	LOC_Os04g26940.1	LOC_Os09g06440.1	LOC_Os05g15480.1	LOC_Os07g10020.1	LOC_Os04g13500.1	LOC_Os07g18010.1
3	LOC_Os01g27470.1	LOC_Os07g38700.1	LOC_Os07g38710.1
2	LOC_Os01g34850.1	LOC_Os06g48800.1
7	LOC_Os03g35700.1	LOC_Os09g22110.1	LOC_Os02g24850.1	LOC_Os04g30620.1	LOC_Os05g18820.1	LOC_Os10g06010.1	LOC_Os08g24020.1
4	LOC_Os01g40220.1	LOC_Os06g22880.1	LOC_Os06g22925.1	LOC_Os06g23060.1
3	LOC_Os01g58024.1	LOC_Os10g21258.1	LOC_Os10g38212.1
2	LOC_Os01g59410.1	LOC_Os05g32460.1
2	LOC_Os01g61460.1	LOC_Os05g39350.1
2	LOC_Os01g61540.1	LOC_Os02g45620.1
7	LOC_Os01g62530.1	LOC_Os01g62550.1	LOC_Os01g62560.1	LOC_Os11g06330.1	LOC_Os11g06370.1	LOC_Os11g06070.1	LOC_Os11g06090.1
2	LOC_Os01g64370.1	LOC_Os02g44132.2
2	LOC_Os02g04325.1	LOC_Os09g03780.1
2	LOC_Os02g06530.1	LOC_Os06g46995.1
7	LOC_Os02g09670.1	LOC_Os03g14100.1	LOC_Os04g32570.1	LOC_Os12g02430.1	LOC_Os04g51800.1	LOC_Os06g10330.1	LOC_Os09g32972.1
7	LOC_Os02g12220.1	LOC_Os08g35540.1	LOC_Os03g30700.1	LOC_Os04g19320.1	LOC_Os06g41610.1	LOC_Os11g22280.1	LOC_Os05g46110.1
7	LOC_Os09g08540.1	LOC_Os03g36700.1	LOC_Os11g36270.1	LOC_Os06g14920.1	LOC_Os09g13780.1	LOC_Os10g01910.1	LOC_Os11g40860.1
6	LOC_Os02g38494.1	LOC_Os02g38580.1	LOC_Os02g38690.1	LOC_Os02g38710.1	LOC_Os02g38804.1	LOC_Os02g38780.2
2	LOC_Os02g41940.1	LOC_Os06g46960.1
2	LOC_Os02g44230.1	LOC_Os02g44235.1
2	LOC_Os02g56930.1	LOC_Os02g56940.1
2	LOC_Os03g01730.6	LOC_Os04g02890.2
4	LOC_Os03g06780.1	LOC_Os03g06790.1	LOC_Os03g06800.1	LOC_Os03g06810.1
2	LOC_Os03g08660.1	LOC_Os03g10050.1
2	LOC_Os03g11030.1	LOC_Os03g11040.1
2	LOC_Os03g19370.1	LOC_Os03g19375.1
7	LOC_Os03g22990.1	LOC_Os12g40310.1	LOC_Os12g40320.1	LOC_Os12g40350.1	LOC_Os12g40360.1	LOC_Os12g40370.1	LOC_Os03g10430.1
2	LOC_Os03g26800.1	LOC_Os03g26820.1
7	LOC_Os03g30730.1	LOC_Os05g41410.1	LOC_Os04g28220.1	LOC_Os10g07986.1	LOC_Os03g27810.1	LOC_Os11g32330.1	LOC_Os10g33020.1
6	LOC_Os03g32540.1	LOC_Os06g20460.1	LOC_Os06g20520.1	LOC_Os08g39720.1	LOC_Os06g41190.1	LOC_Os12g02770.1
2	LOC_Os03g53350.1	LOC_Os03g59350.1
2	LOC_Os03g60760.1	LOC_Os08g41980.1
2	LOC_Os03g61630.1	LOC_Os07g14280.1
2	LOC_Os04g04000.1	LOC_Os05g01520.1
7	LOC_Os04g13050.1	LOC_Os06g42050.1	LOC_Os10g08754.1	LOC_Os12g08240.1	LOC_Os10g08630.1	LOC_Os06g42100.1	LOC_Os11g25090.1
2	LOC_Os04g40580.1	LOC_Os04g40590.1
2	LOC_Os05g03860.1	LOC_Os05g03865.1
2	LOC_Os05g14310.1	LOC_Os11g19180.1
2	LOC_Os05g37340.1	LOC_Os05g37400.1
2	LOC_Os06g11300.1	LOC_Os06g11304.1
3	LOC_Os06g16170.1	LOC_Os06g16200.1	LOC_Os06g16240.1
2	LOC_Os07g01770.1	LOC_Os07g01780.1
2	LOC_Os07g09140.1	LOC_Os07g09150.1
3	LOC_Os07g34850.1	LOC_Os07g34870.1	LOC_Os07g34900.1
6	LOC_Os07g44760.1	LOC_Os09g38490.1	LOC_Os09g38460.1	LOC_Os09g38470.1	LOC_Os09g38480.1	LOC_Os09g38600.1
4	LOC_Os07g46846.1	LOC_Os07g46870.1	LOC_Os12g16010.1	LOC_Os07g46860.1
3	LOC_Os08g03300.1	LOC_Os08g03320.1	LOC_Os08g03330.1
2	LOC_Os08g04710.1	LOC_Os08g04740.1
4	LOC_Os08g09710.1	LOC_Os08g09715.1	LOC_Os08g09720.1	LOC_Os08g09730.1
2	LOC_Os08g32420.1	LOC_Os08g32430.1
2	LOC_Os08g37904.4	LOC_Os08g37920.1
3	LOC_Os08g38620.1	LOC_Os08g38690.1	LOC_Os06g04470.1
2	LOC_Os09g24590.1	LOC_Os09g24860.1
2	LOC_Os09g32095.1	LOC_Os11g14030.1
7	LOC_Os10g25620.1	LOC_Os10g25640.1	LOC_Os10g26240.1	LOC_Os10g26250.1	LOC_Os10g26270.1	LOC_Os10g25630.1	LOC_Os01g23710.1
2	LOC_Os10g30690.1	LOC_Os10g30719.1
2	LOC_Os10g35750.1	LOC_Os10g35760.2
2	LOC_Os10g38360.1	LOC_Os10g38470.1
2	LOC_Os11g01220.1	LOC_Os12g01220.1
2	LOC_Os11g01842.1	LOC_Os12g01890.1
7	LOC_Os11g02020.1	LOC_Os12g02000.1	LOC_Os10g21430.1	LOC_Os08g22400.1	LOC_Os08g02660.1	LOC_Os04g14470.1	LOC_Os02g28690.1
2	LOC_Os11g02159.2	LOC_Os12g02100.1
2	LOC_Os11g02540.1	LOC_Os12g02470.1
2	LOC_Os11g02800.1	LOC_Os12g02760.1
2	LOC_Os11g03450.1	LOC_Os12g03170.1
2	LOC_Os11g03980.1	LOC_Os12g03816.1
2	LOC_Os11g04320.1	LOC_Os12g04120.1
2	LOC_Os11g04330.1	LOC_Os12g04130.1
2	LOC_Os11g04570.1	LOC_Os12g04370.1
2	LOC_Os11g04850.2	LOC_Os12g04860.1
3	LOC_Os11g11540.1	LOC_Os11g11680.1	LOC_Os06g41580.1
3	LOC_Os11g12410.1	LOC_Os11g12420.1	LOC_Os11g12460.1
7	LOC_Os11g15030.1	LOC_Os11g15060.1	LOC_Os11g15180.1	LOC_Os11g15300.1	LOC_Os11g15040.1	LOC_Os11g15410.1	LOC_Os11g15130.1
7	LOC_Os11g29920.1	LOC_Os11g29970.1	LOC_Os11g29980.1	LOC_Os11g29990.1	LOC_Os11g30060.1	LOC_Os11g30210.1	LOC_Os11g30110.1
7	LOC_Os11g41950.1	LOC_Os11g41960.1	LOC_Os12g29719.1	LOC_Os10g21040.1	LOC_Os11g29740.1	LOC_Os08g41660.1	LOC_Os03g06480.1
2	LOC_Os11g43200.1	LOC_Os11g43360.1
7	LOC_Os10g18910.1	LOC_Os12g12280.1	LOC_Os12g32370.1	LOC_Os07g16920.1	LOC_Os01g01810.1	LOC_Os05g05960.1	LOC_Os01g23520.1
7	LOC_Os10g10610.1	LOC_Os11g17710.1	LOC_Os04g24010.1	LOC_Os08g26720.1	LOC_Os09g14780.1	LOC_Os01g29130.1	LOC_Os09g07930.1
7	LOC_Os10g01830.1	LOC_Os10g09180.1	LOC_Os10g01840.1	LOC_Os08g27430.1	LOC_Os09g39880.1	LOC_Os07g20180.1	LOC_Os06g32250.1
7	LOC_Os12g14160.1	LOC_Os04g04740.1	LOC_Os04g24540.1	LOC_Os11g15720.1	LOC_Os05g20910.1	LOC_Os07g26850.1	LOC_Os07g17430.1
7	LOC_Os08g23980.1	LOC_Os11g16650.1	LOC_Os06g32840.1	LOC_Os06g39290.1	LOC_Os12g12630.1	LOC_Os10g04530.1	LOC_Os11g02690.1
7	LOC_Os08g23520.1	LOC_Os09g09410.1	LOC_Os11g24260.1	LOC_Os04g20730.1	LOC_Os05g18446.1	LOC_Os04g18710.1	LOC_Os03g41890.1
7	LOC_Os04g50670.1	LOC_Os06g45680.1	LOC_Os09g28170.1	LOC_Os06g10720.1	LOC_Os01g71150.1	LOC_Os02g53310.1	LOC_Os02g02330.1
7	LOC_Os04g23500.1	LOC_Os09g25480.1	LOC_Os12g35050.1	LOC_Os05g15610.1	LOC_Os01g21390.1	LOC_Os01g59170.1	LOC_Os06g14230.1
7	LOC_Os07g04450.1	LOC_Os07g04500.1	LOC_Os07g04250.1	LOC_Os07g04270.1	LOC_Os07g04350.1	LOC_Os07g04310.1	LOC_Os07g04330.1
7	LOC_Os01g35980.1	LOC_Os12g09360.1	LOC_Os12g16600.1	LOC_Os12g12250.1	LOC_Os12g03220.1	LOC_Os03g49860.1	LOC_Os03g61860.1
2	LOC_Os08g09480.1	LOC_Os08g09220.1
2	LOC_Os07g39510.1	LOC_Os03g09290.1
2	LOC_Os04g39420.1	LOC_Os09g30240.1
2	LOC_Os07g36530.1	LOC_Os07g36520.1
2	LOC_Os01g54590.1	LOC_Os05g44070.1
2	LOC_Os11g28340.1	LOC_Os04g30800.2
2	LOC_Os12g05980.1	LOC_Os11g05600.1
2	LOC_Os09g15850.1	LOC_Os09g16000.1
2	LOC_Os08g37660.1	LOC_Os08g37670.1
2	LOC_Os03g28160.1	LOC_Os10g04270.1
2	LOC_Os06g17570.1	LOC_Os06g17600.1
2	LOC_Os06g34330.1	LOC_Os06g34280.1
2	LOC_Os11g18990.1	LOC_Os12g13120.2
5	LOC_Os05g02080.1	LOC_Os05g44792.1	LOC_Os11g38310.1	LOC_Os11g41180.1	LOC_Os11g44840.1
2	LOC_Os01g04040.1	LOC_Os01g04050.1
6	LOC_Os04g45420.1	LOC_Os07g13340.1	LOC_Os01g06710.1	LOC_Os02g58780.1	LOC_Os04g45380.1	LOC_Os09g27310.1
3	LOC_Os01g35254.1	LOC_Os05g23990.1	LOC_Os12g03080.1
3	LOC_Os01g08010.2	LOC_Os01g09340.1	LOC_Os01g09420.1
6	LOC_Os12g32320.1	LOC_Os02g19370.1	LOC_Os05g34200.1	LOC_Os11g33938.1	LOC_Os07g46200.1	LOC_Os11g20480.1
6	LOC_Os01g20700.1	LOC_Os01g21780.1	LOC_Os01g21810.1	LOC_Os01g20208.1	LOC_Os01g21700.1	LOC_Os01g21800.1
2	LOC_Os01g23750.1	LOC_Os01g23760.1
6	LOC_Os01g28490.1	LOC_Os10g13580.1	LOC_Os10g30832.1	LOC_Os01g31880.1	LOC_Os03g42170.1	LOC_Os02g44140.1
6	LOC_Os01g33530.1	LOC_Os03g42960.1	LOC_Os04g25110.1	LOC_Os06g20270.1	LOC_Os09g11860.1	LOC_Os09g23240.1
2	LOC_Os01g35830.1	LOC_Os05g01010.2
2	LOC_Os01g40740.1	LOC_Os01g40750.1
2	LOC_Os01g42210.1	LOC_Os08g35665.1
2	LOC_Os01g47130.1	LOC_Os01g48250.1
5	LOC_Os01g62740.1	LOC_Os03g63880.1	LOC_Os12g35470.1	LOC_Os07g09280.1	LOC_Os01g44030.1
5	LOC_Os09g04400.1	LOC_Os11g39710.1	LOC_Os12g26320.1	LOC_Os04g05430.2	LOC_Os04g05480.1
6	LOC_Os02g19730.1	LOC_Os11g30880.1	LOC_Os12g33280.1	LOC_Os04g22480.1	LOC_Os07g45980.1	LOC_Os02g17292.2
6	LOC_Os02g20880.1	LOC_Os03g03110.1	LOC_Os03g28070.1	LOC_Os05g26120.1	LOC_Os06g39200.1	LOC_Os07g30494.1
3	LOC_Os02g21220.1	LOC_Os02g21230.1	LOC_Os02g21310.1
3	LOC_Os02g30974.1	LOC_Os02g32280.1	LOC_Os02g31830.1
6	LOC_Os03g07090.1	LOC_Os04g25880.1	LOC_Os06g15800.1	LOC_Os10g03210.1	LOC_Os11g01900.1	LOC_Os11g08990.1
6	LOC_Os03g21100.1	LOC_Os03g29600.1	LOC_Os04g25080.1	LOC_Os04g25660.1	LOC_Os03g49000.1	LOC_Os07g14940.1
2	LOC_Os03g38390.1	LOC_Os03g38470.1
2	LOC_Os03g42420.1	LOC_Os03g42430.1
2	LOC_Os03g45970.1	LOC_Os03g46040.1
5	LOC_Os03g49300.1	LOC_Os03g49310.1	LOC_Os12g26960.1	LOC_Os03g49270.1	LOC_Os03g49280.1
2	LOC_Os03g49560.1	LOC_Os06g23810.1
2	LOC_Os03g54850.1	LOC_Os03g54870.1
6	LOC_Os03g56130.1	LOC_Os07g41014.1	LOC_Os01g59370.1	LOC_Os01g59390.1	LOC_Os05g44690.1	LOC_Os05g44710.1
2	LOC_Os04g03320.1	LOC_Os04g03360.1
5	LOC_Os04g16804.1	LOC_Os05g22868.1	LOC_Os07g25006.1	LOC_Os08g15252.1	LOC_Os10g21366.1
6	LOC_Os10g21770.1	LOC_Os04g31260.1	LOC_Os11g29060.1	LOC_Os09g29880.1	LOC_Os09g35820.1	LOC_Os06g19570.1
4	LOC_Os05g15770.1	LOC_Os05g15850.1	LOC_Os05g15880.1	LOC_Os05g15920.1
6	LOC_Os05g21030.1	LOC_Os08g21770.1	LOC_Os12g19820.1	LOC_Os04g18440.1	LOC_Os05g29730.1	LOC_Os04g24380.1
2	LOC_Os05g48120.1	LOC_Os05g48140.1
3	LOC_Os05g48470.1	LOC_Os10g40220.1	LOC_Os10g22740.1
2	LOC_Os06g09820.1	LOC_Os06g09830.1
2	LOC_Os06g19530.1	LOC_Os06g19550.1
6	LOC_Os06g27610.1	LOC_Os11g14810.1	LOC_Os11g14930.1	LOC_Os11g15590.1	LOC_Os11g32560.1	LOC_Os04g27800.1
2	LOC_Os07g04930.1	LOC_Os07g04950.1
3	LOC_Os07g06500.1	LOC_Os07g06670.1	LOC_Os07g06900.1
4	LOC_Os07g13440.1	LOC_Os07g13450.1	LOC_Os07g13380.1	LOC_Os07g13310.1
2	LOC_Os07g36890.1	LOC_Os07g36900.1
2	LOC_Os07g38660.1	LOC_Os07g38690.1
4	LOC_Os08g03760.1	LOC_Os08g03820.1	LOC_Os08g03900.1	LOC_Os08g04030.1
5	LOC_Os08g09800.1	LOC_Os08g09810.1	LOC_Os08g09840.1	LOC_Os08g09880.1	LOC_Os08g09900.1
6	LOC_Os08g40680.1	LOC_Os11g47520.1	LOC_Os11g47560.1	LOC_Os11g47570.1	LOC_Os11g47550.1	LOC_Os11g47530.1
2	LOC_Os09g13570.1	LOC_Os09g13575.1
6	LOC_Os09g25730.1	LOC_Os12g35860.1	LOC_Os08g37980.1	LOC_Os03g32390.1	LOC_Os03g12080.1	LOC_Os12g20430.1
2	LOC_Os10g21236.1	LOC_Os10g38276.1
3	LOC_Os10g34050.1	LOC_Os10g34110.1	LOC_Os07g12100.1
2	LOC_Os10g38700.1	LOC_Os10g38710.1
2	LOC_Os11g01020.1	LOC_Os12g01010.1
2	LOC_Os11g01860.1	LOC_Os12g01910.1
6	LOC_Os11g08760.1	LOC_Os11g08820.1	LOC_Os11g08909.1	LOC_Os11g08918.1	LOC_Os11g08707.1	LOC_Os11g16350.1
2	LOC_Os11g11420.1	LOC_Os11g11430.1
3	LOC_Os11g42860.1	LOC_Os11g42900.1	LOC_Os11g42910.1
2	LOC_Os11g45720.1	LOC_Os11g45730.1
2	LOC_Os12g07820.1	LOC_Os12g07830.1
2	LOC_Os12g26510.1	LOC_Os12g26690.1
6	LOC_Os12g40580.1	LOC_Os08g17380.1	LOC_Os09g39840.1	LOC_Os07g49420.1	LOC_Os03g16100.1	LOC_Os06g36580.1
6	LOC_Os10g30460.1	LOC_Os12g42480.1	LOC_Os06g31570.1	LOC_Os07g19340.1	LOC_Os09g12910.1	LOC_Os01g14160.1
6	LOC_Os10g03770.1	LOC_Os11g11040.1	LOC_Os10g28110.1	LOC_Os12g15430.1	LOC_Os03g37170.1	LOC_Os06g25940.1
6	LOC_Os12g05450.1	LOC_Os04g55350.1	LOC_Os12g27500.1	LOC_Os05g19320.1	LOC_Os01g06610.1	LOC_Os05g44720.1
6	LOC_Os10g19930.1	LOC_Os12g15930.1	LOC_Os12g08320.1	LOC_Os08g17150.1	LOC_Os04g21190.1	LOC_Os03g36320.1
6	LOC_Os08g26150.1	LOC_Os10g24340.1	LOC_Os04g22290.1	LOC_Os06g26160.1	LOC_Os07g26860.1	LOC_Os03g22130.1
6	LOC_Os08g24460.1	LOC_Os11g40910.1	LOC_Os11g13910.1	LOC_Os11g28670.1	LOC_Os01g28610.1	LOC_Os06g22370.1
6	LOC_Os04g05550.1	LOC_Os04g06340.1	LOC_Os04g06530.1	LOC_Os04g06490.1	LOC_Os07g25780.1	LOC_Os04g05500.1
6	LOC_Os12g04250.1	LOC_Os04g41720.1	LOC_Os12g27680.1	LOC_Os10g03370.1	LOC_Os07g19570.1	LOC_Os03g44550.1
6	LOC_Os04g32140.1	LOC_Os05g08680.1	LOC_Os05g15710.1	LOC_Os09g07720.1	LOC_Os01g16840.1	LOC_Os01g46910.1
6	LOC_Os04g21980.1	LOC_Os10g11506.1	LOC_Os02g20820.1	LOC_Os12g10290.1	LOC_Os12g17120.1	LOC_Os11g45520.1
6	LOC_Os07g01990.2	LOC_Os07g02250.1	LOC_Os07g01900.1	LOC_Os03g38680.1	LOC_Os02g06754.1	LOC_Os02g06790.1
2	LOC_Os03g05490.1	LOC_Os05g14130.1
2	LOC_Os04g56230.1	LOC_Os04g56210.1
2	LOC_Os05g11320.1	LOC_Os01g10400.2
2	LOC_Os01g13030.1	LOC_Os05g14180.1
2	LOC_Os02g42800.1	LOC_Os02g42790.1
2	LOC_Os06g11650.1	LOC_Os08g37840.1
3	LOC_Os01g05560.1	LOC_Os04g14340.1	LOC_Os12g28090.1
5	LOC_Os06g45560.1	LOC_Os08g36660.1	LOC_Os12g43900.1	LOC_Os07g33120.1	LOC_Os10g39080.1
4	LOC_Os01g06852.1	LOC_Os01g16660.1	LOC_Os09g14040.1	LOC_Os03g27400.1
3	LOC_Os01g14220.1	LOC_Os01g14310.1	LOC_Os01g14320.1
5	LOC_Os10g18026.1	LOC_Os09g19250.1	LOC_Os10g10260.1	LOC_Os10g10270.1	LOC_Os10g18010.1
5	LOC_Os01g16124.1	LOC_Os08g20500.1	LOC_Os01g19460.1	LOC_Os04g28480.1	LOC_Os12g43000.1
5	LOC_Os02g25530.1	LOC_Os05g52090.1	LOC_Os09g09190.1	LOC_Os10g24270.1	LOC_Os02g14340.1
5	LOC_Os01g23410.1	LOC_Os05g30590.1	LOC_Os11g14470.1	LOC_Os12g33640.1	LOC_Os08g34690.1
5	LOC_Os01g23430.1	LOC_Os05g32030.1	LOC_Os09g22400.1	LOC_Os06g25570.1	LOC_Os10g08730.1
5	LOC_Os01g31230.1	LOC_Os07g22440.1	LOC_Os11g39720.1	LOC_Os06g36150.1	LOC_Os11g34060.1
5	LOC_Os07g43780.1	LOC_Os03g34200.1	LOC_Os04g06580.1	LOC_Os10g16630.1	LOC_Os07g29880.1
5	LOC_Os05g20310.1	LOC_Os02g23950.1	LOC_Os07g31620.1	LOC_Os07g36850.1	LOC_Os11g24470.1
5	LOC_Os01g32150.1	LOC_Os04g15520.1	LOC_Os08g18130.1	LOC_Os09g10090.1	LOC_Os08g11210.1
2	LOC_Os01g35100.1	LOC_Os01g35120.1
5	LOC_Os01g43990.1	LOC_Os01g62750.1	LOC_Os03g63870.3	LOC_Os01g44020.1	LOC_Os12g35465.1
4	LOC_Os02g27160.1	LOC_Os10g03110.1	LOC_Os08g33600.1	LOC_Os12g24290.1
5	LOC_Os01g49860.1	LOC_Os02g31010.1	LOC_Os07g19170.1	LOC_Os10g06790.1	LOC_Os01g51590.1
5	LOC_Os01g50360.1	LOC_Os09g24880.1	LOC_Os07g16880.1	LOC_Os06g45550.1	LOC_Os07g05170.1
3	LOC_Os01g57760.1	LOC_Os02g04410.1	LOC_Os10g21479.1
2	LOC_Os01g68104.1	LOC_Os01g68160.3
3	LOC_Os01g71430.1	LOC_Os01g71440.1	LOC_Os01g71450.1
2	LOC_Os02g10550.1	LOC_Os02g10580.1
2	LOC_Os02g20530.1	LOC_Os08g19820.1
5	LOC_Os04g17980.1	LOC_Os04g28450.1	LOC_Os06g33790.1	LOC_Os01g31280.1	LOC_Os02g23960.1
5	LOC_Os02g27500.1	LOC_Os02g27540.1	LOC_Os02g27690.1	LOC_Os02g27710.1	LOC_Os02g27680.1
4	LOC_Os11g16246.1	LOC_Os04g43630.1	LOC_Os04g56420.1	LOC_Os08g09980.1
5	LOC_Os03g02120.1	LOC_Os05g08940.1	LOC_Os06g37630.1	LOC_Os10g19830.1	LOC_Os11g10190.1
3	LOC_Os03g31110.1	LOC_Os03g60730.2	LOC_Os07g43120.1
5	LOC_Os07g24680.1	LOC_Os09g01130.1	LOC_Os12g20070.1	LOC_Os04g01124.1	LOC_Os05g40940.1
2	LOC_Os03g41200.1	LOC_Os11g06800.1
5	LOC_Os03g42670.1	LOC_Os09g17930.1	LOC_Os10g33750.1	LOC_Os12g27770.1	LOC_Os11g30280.1
5	LOC_Os03g46884.1	LOC_Os06g22160.1	LOC_Os09g04020.1	LOC_Os12g35190.1	LOC_Os12g35239.1
2	LOC_Os03g56110.1	LOC_Os03g56140.2
3	LOC_Os03g59770.1	LOC_Os03g59790.1	LOC_Os03g59870.1
2	LOC_Os03g62530.1	LOC_Os03g62570.1
5	LOC_Os04g39530.1	LOC_Os05g16400.1	LOC_Os06g09140.1	LOC_Os06g09150.1	LOC_Os10g32290.1
2	LOC_Os05g04890.1	LOC_Os05g04914.1
5	LOC_Os05g14770.1	LOC_Os05g15100.1	LOC_Os12g08390.1	LOC_Os11g30520.1	LOC_Os11g28390.1
5	LOC_Os05g28490.1	LOC_Os05g48440.1	LOC_Os05g48480.1	LOC_Os07g46740.1	LOC_Os08g41350.1
4	LOC_Os05g32300.1	LOC_Os07g24150.1	LOC_Os07g24170.1	LOC_Os10g01460.1
2	LOC_Os05g33190.1	LOC_Os05g33200.1
5	LOC_Os05g39160.1	LOC_Os05g39170.1	LOC_Os05g39180.1	LOC_Os05g39190.1	LOC_Os05g39200.1
2	LOC_Os05g49400.1	LOC_Os05g49450.1
5	LOC_Os06g07380.1	LOC_Os06g07390.1	LOC_Os06g07430.1	LOC_Os06g07450.1	LOC_Os06g07460.1
2	LOC_Os06g20200.1	LOC_Os07g44900.1
5	LOC_Os07g40600.1	LOC_Os10g17810.1	LOC_Os03g39310.1	LOC_Os06g43580.1	LOC_Os05g23030.1
3	LOC_Os06g34530.1	LOC_Os06g34560.1	LOC_Os06g34880.1
3	LOC_Os06g37700.1	LOC_Os06g37710.1	LOC_Os06g37740.1
5	LOC_Os07g03319.1	LOC_Os07g03409.1	LOC_Os07g03499.1	LOC_Os07g03580.1	LOC_Os07g03600.1
3	LOC_Os07g14750.1	LOC_Os07g28710.1	LOC_Os08g15180.1
4	LOC_Os07g24820.1	LOC_Os07g24830.1	LOC_Os07g25050.1	LOC_Os07g25060.1
5	LOC_Os07g36330.1	LOC_Os07g36340.1	LOC_Os07g36360.1	LOC_Os07g36370.1	LOC_Os07g36400.1
2	LOC_Os07g41400.1	LOC_Os07g41470.1
5	LOC_Os08g12160.1	LOC_Os08g12230.1	LOC_Os08g12520.1	LOC_Os08g12600.1	LOC_Os08g19780.1
3	LOC_Os08g26110.1	LOC_Os08g26180.1	LOC_Os08g26560.1
3	LOC_Os08g26990.1	LOC_Os08g28900.1	LOC_Os08g28950.1
2	LOC_Os09g16850.1	LOC_Os09g16870.1
2	LOC_Os10g04000.1	LOC_Os10g04010.1
5	LOC_Os10g05820.1	LOC_Os10g05860.1	LOC_Os10g05880.1	LOC_Os10g05910.1	LOC_Os10g05930.1
2	LOC_Os10g11730.1	LOC_Os10g11750.1
2	LOC_Os11g01390.1	LOC_Os12g01400.1
4	LOC_Os11g01690.1	LOC_Os12g02660.2	LOC_Os11g01720.1	LOC_Os11g11240.1
2	LOC_Os11g13530.1	LOC_Os11g13540.1
2	LOC_Os11g25160.1	LOC_Os11g25700.1
3	LOC_Os11g27170.1	LOC_Os11g27264.1	LOC_Os11g27329.1
4	LOC_Os11g31330.1	LOC_Os11g31340.1	LOC_Os11g31360.1	LOC_Os11g31380.1
3	LOC_Os11g33190.2	LOC_Os11g33220.1	LOC_Os11g33250.1
2	LOC_Os11g34230.1	LOC_Os11g37120.1
2	LOC_Os11g38380.1	LOC_Os11g38390.1
2	LOC_Os11g42230.1	LOC_Os11g42240.1
2	LOC_Os11g43320.1	LOC_Os11g43410.1
2	LOC_Os12g03594.1	LOC_Os12g03740.1
2	LOC_Os12g17930.1	LOC_Os12g17950.1
4	LOC_Os12g27750.1	LOC_Os12g27760.1	LOC_Os12g27790.1	LOC_Os12g27810.1
5	LOC_Os10g33190.1	LOC_Os12g22489.1	LOC_Os04g24804.1	LOC_Os05g06399.1	LOC_Os07g15959.1
5	LOC_Os10g11610.1	LOC_Os10g10740.1	LOC_Os07g09250.1	LOC_Os07g09210.1	LOC_Os03g35960.1
5	LOC_Os12g06860.1	LOC_Os11g31440.1	LOC_Os02g51650.1	LOC_Os05g06028.1	LOC_Os11g43330.1
5	LOC_Os10g10890.1	LOC_Os10g10960.1	LOC_Os06g24770.1	LOC_Os06g24830.1	LOC_Os07g22210.1
5	LOC_Os10g21970.1	LOC_Os11g03320.1	LOC_Os11g22250.1	LOC_Os04g29610.1	LOC_Os02g32900.1
5	LOC_Os08g19060.1	LOC_Os10g21440.1	LOC_Os01g33204.1	LOC_Os02g32250.1	LOC_Os06g23660.1
5	LOC_Os12g07000.1	LOC_Os02g17830.1	LOC_Os06g45700.1	LOC_Os06g23150.1	LOC_Os11g17760.1
5	LOC_Os11g45500.1	LOC_Os08g05050.1	LOC_Os05g08060.1	LOC_Os01g28650.1	LOC_Os09g07050.1
5	LOC_Os08g20760.1	LOC_Os09g32790.1	LOC_Os08g32470.1	LOC_Os03g31870.1	LOC_Os02g58420.1
5	LOC_Os09g07240.1	LOC_Os04g14530.1	LOC_Os06g26290.1	LOC_Os09g27470.1	LOC_Os11g06970.1
5	LOC_Os04g44140.1	LOC_Os09g37940.1	LOC_Os01g68780.1	LOC_Os12g13600.1	LOC_Os03g50240.1
5	LOC_Os04g25430.1	LOC_Os08g41870.1	LOC_Os01g28720.1	LOC_Os02g34280.1	LOC_Os02g28880.1
5	LOC_Os06g14580.1	LOC_Os07g25580.1	LOC_Os07g41439.1	LOC_Os07g23760.1	LOC_Os01g37180.1
5	LOC_Os04g48470.1	LOC_Os12g08680.1	LOC_Os03g15130.1	LOC_Os03g24090.1	LOC_Os11g34330.1
5	LOC_Os04g27620.1	LOC_Os07g26420.1	LOC_Os02g30930.1	LOC_Os06g28280.1	LOC_Os11g18919.1
5	LOC_Os04g48440.1	LOC_Os10g22770.1	LOC_Os03g30600.1	LOC_Os02g29170.1	LOC_Os07g40370.1
5	LOC_Os04g12550.1	LOC_Os04g32390.1	LOC_Os12g16760.1	LOC_Os03g10960.1	LOC_Os02g17840.1
5	LOC_Os07g18130.1	LOC_Os09g33540.1	LOC_Os09g10250.1	LOC_Os03g11280.1	LOC_Os02g15300.1
5	LOC_Os07g04120.1	LOC_Os09g09210.1	LOC_Os07g02430.1	LOC_Os10g33954.1	LOC_Os06g35165.1
2	LOC_Os07g40420.1	LOC_Os07g47070.1
5	LOC_Os01g54740.1	LOC_Os02g35120.1	LOC_Os04g31300.1	LOC_Os03g06280.1	LOC_Os07g10430.1
5	LOC_Os01g04000.1	LOC_Os03g42180.1	LOC_Os09g02420.1	LOC_Os10g06960.1	LOC_Os03g32250.1
5	LOC_Os03g59520.1	LOC_Os02g50380.1	LOC_Os04g20000.1	LOC_Os10g17700.1	LOC_Os02g27890.1
5	LOC_Os03g28360.1	LOC_Os09g10360.1	LOC_Os12g13230.1	LOC_Os06g39530.1	LOC_Os12g13220.1
5	LOC_Os03g47480.1	LOC_Os06g34770.1	LOC_Os11g24680.1	LOC_Os11g18740.1	LOC_Os05g19980.1
5	LOC_Os06g44830.1	LOC_Os08g26960.1	LOC_Os11g35600.1	LOC_Os11g40330.1	LOC_Os09g17700.1
5	LOC_Os12g02930.1	LOC_Os12g02940.1	LOC_Os11g03190.1	LOC_Os11g03180.1	LOC_Os12g02920.1
5	LOC_Os11g32910.1	LOC_Os11g32930.1	LOC_Os11g32859.1	LOC_Os11g32759.1	LOC_Os11g32780.1
5	LOC_Os11g08240.1	LOC_Os11g08250.1	LOC_Os11g08260.1	LOC_Os11g08265.1	LOC_Os11g08280.1
2	LOC_Os01g13850.1	LOC_Os01g15229.1
2	LOC_Os10g30490.1	LOC_Os03g48890.1
2	LOC_Os09g15540.1	LOC_Os09g15550.1
2	LOC_Os09g17070.1	LOC_Os02g17170.1
2	LOC_Os07g01370.1	LOC_Os11g43980.1
2	LOC_Os08g37470.1	LOC_Os09g29480.1
2	LOC_Os01g07670.1	LOC_Os01g07680.1
2	LOC_Os01g09150.1	LOC_Os01g09190.1
4	LOC_Os01g11000.1	LOC_Os02g38110.1	LOC_Os06g43240.1	LOC_Os06g47610.1
4	LOC_Os01g11830.1	LOC_Os01g22670.1	LOC_Os01g24560.1	LOC_Os01g24570.1
4	LOC_Os02g24070.1	LOC_Os05g00988.1	LOC_Os11g06080.1	LOC_Os03g37000.1
2	LOC_Os01g17130.1	LOC_Os07g17230.1
4	LOC_Os01g23730.1	LOC_Os10g41000.1	LOC_Os03g05240.1	LOC_Os10g26810.1
4	LOC_Os06g19160.1	LOC_Os01g24260.1	LOC_Os05g05250.1	LOC_Os07g18780.1
3	LOC_Os01g24710.1	LOC_Os01g25280.1	LOC_Os06g12180.1
4	LOC_Os01g25000.1	LOC_Os07g46810.1	LOC_Os08g24190.1	LOC_Os02g28600.1
4	LOC_Os11g06400.1	LOC_Os02g19720.1	LOC_Os04g22500.1	LOC_Os10g10350.1
4	LOC_Os02g22340.1	LOC_Os04g16850.1	LOC_Os04g16870.1	LOC_Os07g22830.1
4	LOC_Os01g34410.1	LOC_Os02g54440.1	LOC_Os06g32944.1	LOC_Os11g17954.1
4	LOC_Os05g20700.1	LOC_Os05g22470.1	LOC_Os02g18270.1	LOC_Os04g17180.1
4	LOC_Os05g08280.1	LOC_Os02g22640.1	LOC_Os05g17930.1	LOC_Os11g06500.1
3	LOC_Os01g40020.1	LOC_Os01g40040.1	LOC_Os01g40030.1
4	LOC_Os01g50259.1	LOC_Os01g50280.1	LOC_Os01g50290.1	LOC_Os01g50300.1
4	LOC_Os01g54180.1	LOC_Os05g27120.1	LOC_Os08g09660.1	LOC_Os08g14970.1
2	LOC_Os02g02130.1	LOC_Os08g03450.1
3	LOC_Os02g02240.1	LOC_Os02g02270.1	LOC_Os02g02275.1
4	LOC_Os02g04960.1	LOC_Os02g05300.1	LOC_Os02g05420.1	LOC_Os04g06350.1
4	LOC_Os02g12460.1	LOC_Os02g13020.1	LOC_Os02g15050.1	LOC_Os11g47640.1
2	LOC_Os02g15280.1	LOC_Os02g15290.1
4	LOC_Os02g15390.1	LOC_Os02g15510.1	LOC_Os02g15520.2	LOC_Os12g27510.1
4	LOC_Os03g42930.1	LOC_Os11g26640.1	LOC_Os06g33780.1	LOC_Os06g27530.1
4	LOC_Os11g12630.1	LOC_Os09g13000.1	LOC_Os04g18550.1	LOC_Os07g22120.1
4	LOC_Os02g27570.1	LOC_Os11g36850.1	LOC_Os12g15790.1	LOC_Os07g25990.1
4	LOC_Os10g23270.1	LOC_Os03g28230.1	LOC_Os06g39250.1	LOC_Os10g18880.1
4	LOC_Os02g30350.1	LOC_Os05g25330.1	LOC_Os04g03730.1	LOC_Os05g05400.1
3	LOC_Os06g32580.1	LOC_Os06g20970.1	LOC_Os11g27570.1
4	LOC_Os02g34310.1	LOC_Os11g27380.1	LOC_Os03g39720.1	LOC_Os06g10450.1
2	LOC_Os02g52300.1	LOC_Os02g52305.1
2	LOC_Os02g53570.1	LOC_Os04g22235.1
3	LOC_Os03g16260.1	LOC_Os03g38710.1	LOC_Os09g14580.1
4	LOC_Os03g25190.1	LOC_Os03g25220.1	LOC_Os03g25240.1	LOC_Os03g25250.1
4	LOC_Os03g45980.1	LOC_Os08g05080.1	LOC_Os05g06560.1	LOC_Os08g05310.1
4	LOC_Os12g25610.1	LOC_Os12g39040.1	LOC_Os08g27500.1	LOC_Os06g15450.1
4	LOC_Os12g11400.1	LOC_Os08g41054.1	LOC_Os01g53540.1	LOC_Os11g35820.1
4	LOC_Os03g56490.1	LOC_Os03g56974.1	LOC_Os03g57000.1	LOC_Os03g57010.1
4	LOC_Os03g56690.1	LOC_Os03g57360.1	LOC_Os03g57400.1	LOC_Os03g59880.1
2	LOC_Os03g60976.1	LOC_Os03g60992.1
4	LOC_Os04g03370.1	LOC_Os04g04670.1	LOC_Os04g04800.1	LOC_Os04g04914.1
4	LOC_Os04g04500.1	LOC_Os06g27810.1	LOC_Os03g39362.1	LOC_Os10g17080.1
4	LOC_Os10g14889.1	LOC_Os11g22449.1	LOC_Os01g27449.1	LOC_Os01g48339.1
3	LOC_Os04g08080.1	LOC_Os04g08190.1	LOC_Os04g08200.1
3	LOC_Os04g09520.1	LOC_Os06g12440.1	LOC_Os07g29230.1
2	LOC_Os04g13460.1	LOC_Os10g19230.1
2	LOC_Os04g22220.1	LOC_Os04g22230.1
3	LOC_Os04g31140.1	LOC_Os04g31880.1	LOC_Os04g38230.1
3	LOC_Os05g09150.1	LOC_Os05g09210.1	LOC_Os05g09280.1
2	LOC_Os05g10420.1	LOC_Os05g10480.1
4	LOC_Os05g25320.1	LOC_Os07g27770.1	LOC_Os07g27800.1	LOC_Os07g18290.1
3	LOC_Os05g25580.1	LOC_Os10g04770.1	LOC_Os10g04780.1
3	LOC_Os05g40240.1	LOC_Os05g40250.1	LOC_Os10g12290.1
2	LOC_Os05g42444.1	LOC_Os11g35570.1
2	LOC_Os05g48220.1	LOC_Os05g48310.1
4	LOC_Os05g50420.1	LOC_Os05g50815.1	LOC_Os10g32410.1	LOC_Os11g14600.1
2	LOC_Os06g03059.1	LOC_Os06g03099.1
3	LOC_Os06g03520.1	LOC_Os06g05970.1	LOC_Os06g14070.1
4	LOC_Os06g04330.1	LOC_Os06g04340.1	LOC_Os06g04350.1	LOC_Os06g04360.1
2	LOC_Os06g05600.1	LOC_Os06g05610.1
2	LOC_Os06g14640.1	LOC_Os06g14650.1
4	LOC_Os06g32990.1	LOC_Os06g33080.1	LOC_Os06g33100.1	LOC_Os06g33090.1
4	LOC_Os07g02030.1	LOC_Os09g20530.1	LOC_Os10g33980.1	LOC_Os11g06520.1
4	LOC_Os07g03288.1	LOC_Os07g03377.1	LOC_Os07g03467.1	LOC_Os07g03590.1
4	LOC_Os07g03610.1	LOC_Os07g03620.1	LOC_Os07g14030.1	LOC_Os07g14070.1
4	LOC_Os07g05150.1	LOC_Os07g05180.1	LOC_Os09g10200.1	LOC_Os09g10260.1
2	LOC_Os07g12600.1	LOC_Os07g12610.1
2	LOC_Os07g20130.1	LOC_Os11g41360.1
4	LOC_Os07g31130.1	LOC_Os07g31190.1	LOC_Os07g31210.1	LOC_Os07g31250.1
3	LOC_Os07g33060.1	LOC_Os11g38360.1	LOC_Os11g38610.2
4	LOC_Os07g35970.1	LOC_Os07g35990.1	LOC_Os07g36040.1	LOC_Os07g36060.1
3	LOC_Os07g36280.1	LOC_Os07g36290.1	LOC_Os07g36300.1
2	LOC_Os07g45130.1	LOC_Os07g45520.1
4	LOC_Os07g46940.1	LOC_Os07g46950.2	LOC_Os07g46970.1	LOC_Os07g46980.1
4	LOC_Os08g04210.1	LOC_Os08g04230.1	LOC_Os08g04240.1	LOC_Os08g04250.1
3	LOC_Os08g04570.1	LOC_Os08g04580.1	LOC_Os08g04590.1
3	LOC_Os08g04650.1	LOC_Os08g04690.1	LOC_Os08g04660.1
2	LOC_Os08g04760.1	LOC_Os09g09820.1
2	LOC_Os08g06040.1	LOC_Os08g33920.1
2	LOC_Os08g09290.1	LOC_Os08g09310.1
4	LOC_Os08g17760.1	LOC_Os08g35650.1	LOC_Os08g35670.1	LOC_Os08g35680.1
2	LOC_Os08g31420.1	LOC_Os08g31430.1
2	LOC_Os08g35570.1	LOC_Os08g35580.1
4	LOC_Os08g35870.2	LOC_Os08g35880.1	LOC_Os08g35910.1	LOC_Os08g35930.2
4	LOC_Os10g13710.1	LOC_Os12g39490.1	LOC_Os04g26180.1	LOC_Os07g34350.1
4	LOC_Os09g17880.1	LOC_Os09g17990.1	LOC_Os09g19400.1	LOC_Os09g19500.1
4	LOC_Os09g39070.1	LOC_Os09g39110.1	LOC_Os09g39120.1	LOC_Os09g39100.1
3	LOC_Os10g01680.1	LOC_Os10g01690.1	LOC_Os10g01720.1
2	LOC_Os10g02480.1	LOC_Os10g02490.2
3	LOC_Os10g05520.1	LOC_Os10g05530.3	LOC_Os10g05540.1
4	LOC_Os10g28150.1	LOC_Os12g34720.1	LOC_Os12g18260.1	LOC_Os11g23920.1
4	LOC_Os10g20290.1	LOC_Os11g14780.1	LOC_Os11g14870.1	LOC_Os11g14940.1
2	LOC_Os10g38600.1	LOC_Os10g38610.1
2	LOC_Os11g03560.1	LOC_Os12g03330.1
3	LOC_Os11g03620.1	LOC_Os11g03630.1	LOC_Os12g03400.1
3	LOC_Os11g04280.1	LOC_Os11g04281.1	LOC_Os12g04090.1
2	LOC_Os11g04800.1	LOC_Os12g04610.1
3	LOC_Os11g07540.1	LOC_Os11g07530.1	LOC_Os11g07550.1
2	LOC_Os11g08350.1	LOC_Os11g08430.1
3	LOC_Os11g08750.1	LOC_Os11g08870.1	LOC_Os11g36240.1
2	LOC_Os11g09580.1	LOC_Os11g12480.1
4	LOC_Os11g26580.1	LOC_Os11g26600.1	LOC_Os11g26710.1	LOC_Os11g26725.1
4	LOC_Os11g40740.1	LOC_Os11g40770.1	LOC_Os02g16460.1	LOC_Os03g16650.1
3	LOC_Os11g43530.1	LOC_Os11g43550.1	LOC_Os11g43580.1
2	LOC_Os11g44660.1	LOC_Os11g44690.1
4	LOC_Os12g27220.1	LOC_Os12g27254.1	LOC_Os12g27310.1	LOC_Os12g27350.1
3	LOC_Os12g33120.1	LOC_Os12g33130.1	LOC_Os12g33150.1
3	LOC_Os12g33952.1	LOC_Os12g34064.1	LOC_Os12g34148.1
4	LOC_Os12g34270.1	LOC_Os12g34290.1	LOC_Os12g34300.1	LOC_Os12g34310.1
4	LOC_Os12g34920.1	LOC_Os12g34970.1	LOC_Os12g34980.1	LOC_Os12g35020.1
3	LOC_Os12g36270.1	LOC_Os12g36420.1	LOC_Os12g36590.1
2	LOC_Os12g38940.1	LOC_Os12g38950.1
2	LOC_Os12g42820.1	LOC_Os12g42830.1
4	LOC_Os10g06900.1	LOC_Os10g06920.1	LOC_Os11g19040.1	LOC_Os03g41810.1
4	LOC_Os10g42020.3	LOC_Os10g42040.1	LOC_Os10g41980.1	LOC_Os10g41999.1
4	LOC_Os10g38770.1	LOC_Os12g06420.1	LOC_Os08g31180.1	LOC_Os05g06010.1
4	LOC_Os10g14850.1	LOC_Os11g26400.1	LOC_Os08g15130.1	LOC_Os05g33800.1
4	LOC_Os08g31120.1	LOC_Os11g45350.1	LOC_Os05g50330.1	LOC_Os12g31770.1
4	LOC_Os08g35790.1	LOC_Os11g30140.1	LOC_Os04g45310.1	LOC_Os07g01610.1
4	LOC_Os08g22034.1	LOC_Os08g22060.1	LOC_Os04g10490.1	LOC_Os07g26190.1
4	LOC_Os09g12990.1	LOC_Os08g22700.1	LOC_Os12g18570.1	LOC_Os06g35070.1
4	LOC_Os08g32510.1	LOC_Os09g12210.1	LOC_Os07g45790.1	LOC_Os11g36980.1
4	LOC_Os08g08430.1	LOC_Os08g08440.1	LOC_Os08g08340.1	LOC_Os08g08420.1
4	LOC_Os08g21890.1	LOC_Os04g19070.1	LOC_Os01g09970.1	LOC_Os02g36660.1
4	LOC_Os12g14000.1	LOC_Os12g14020.1	LOC_Os12g23510.1	LOC_Os05g25120.1
4	LOC_Os04g55630.1	LOC_Os06g33140.1	LOC_Os04g43810.1	LOC_Os01g58300.1
4	LOC_Os10g31390.1	LOC_Os07g35120.1	LOC_Os01g02970.1	LOC_Os03g37030.1
4	LOC_Os04g17220.1	LOC_Os11g22090.1	LOC_Os09g23580.1	LOC_Os09g03070.1
4	LOC_Os04g21070.1	LOC_Os11g22270.1	LOC_Os08g35530.1	LOC_Os01g29790.1
4	LOC_Os04g34950.1	LOC_Os07g27920.1	LOC_Os12g39510.1	LOC_Os06g07270.1
4	LOC_Os04g54540.1	LOC_Os11g44470.1	LOC_Os06g37870.1	LOC_Os11g44490.1
4	LOC_Os04g28320.1	LOC_Os04g28360.1	LOC_Os04g28330.1	LOC_Os04g28310.1
4	LOC_Os05g52120.1	LOC_Os06g01040.1	LOC_Os06g20830.1	LOC_Os05g52060.1
4	LOC_Os09g38990.1	LOC_Os09g10610.1	LOC_Os06g01750.1	LOC_Os05g02560.1
4	LOC_Os04g02100.1	LOC_Os01g21760.1	LOC_Os03g43564.1	LOC_Os03g17420.1
4	LOC_Os04g16878.1	LOC_Os10g21216.1	LOC_Os01g58039.1	LOC_Os02g24626.1
4	LOC_Os04g22250.1	LOC_Os12g18620.1	LOC_Os07g32150.1	LOC_Os02g25130.1
4	LOC_Os04g23130.1	LOC_Os05g20860.1	LOC_Os02g24410.1	LOC_Os11g46280.1
4	LOC_Os07g05660.1	LOC_Os07g05680.1	LOC_Os07g05700.1	LOC_Os07g05710.1
4	LOC_Os01g37700.1	LOC_Os12g39890.1	LOC_Os05g48710.1	LOC_Os11g30930.1
4	LOC_Os01g60150.1	LOC_Os03g25310.1	LOC_Os05g10750.1	LOC_Os06g23960.1
4	LOC_Os01g02990.1	LOC_Os06g25590.1	LOC_Os09g04360.1	LOC_Os02g43380.1
4	LOC_Os01g35149.1	LOC_Os02g02070.1	LOC_Os03g41260.1	LOC_Os12g32530.1
4	LOC_Os01g29570.1	LOC_Os08g42340.1	LOC_Os01g49090.1	LOC_Os03g55480.1
4	LOC_Os01g19250.1	LOC_Os10g38460.1	LOC_Os03g15060.1	LOC_Os03g06030.1
4	LOC_Os01g47500.1	LOC_Os02g50070.1	LOC_Os12g07960.1	LOC_Os02g40540.1
4	LOC_Os01g60760.1	LOC_Os06g41650.1	LOC_Os06g42840.1	LOC_Os06g01190.1
4	LOC_Os01g62170.1	LOC_Os03g39602.1	LOC_Os02g45640.1	LOC_Os04g42590.1
4	LOC_Os01g54980.1	LOC_Os11g07640.1	LOC_Os03g28175.1	LOC_Os05g43330.1
4	LOC_Os03g21010.1	LOC_Os06g17430.1	LOC_Os12g08870.1	LOC_Os06g34940.1
3	LOC_Os03g03800.1	LOC_Os04g14370.1	LOC_Os10g42030.1
4	LOC_Os09g36380.1	LOC_Os09g36430.1	LOC_Os09g37750.1	LOC_Os09g36050.1
4	LOC_Os06g50499.1	LOC_Os06g50530.1	LOC_Os05g21240.1	LOC_Os05g28404.1
4	LOC_Os06g39560.1	LOC_Os12g13674.1	LOC_Os05g35870.1	LOC_Os05g02920.1
4	LOC_Os12g11980.1	LOC_Os12g11990.1	LOC_Os12g11610.1	LOC_Os12g11620.1
4	LOC_Os11g08930.1	LOC_Os11g36230.1	LOC_Os11g08680.1	LOC_Os11g08860.1
2	LOC_Os12g41310.1	LOC_Os05g23790.1
2	LOC_Os04g41380.1	LOC_Os11g42100.1
2	LOC_Os02g38850.1	LOC_Os02g53250.1
3	LOC_Os05g15090.1	LOC_Os09g03980.1	LOC_Os08g05000.1
3	LOC_Os01g03230.1	LOC_Os01g22100.1	LOC_Os03g36620.1
3	LOC_Os01g05610.1	LOC_Os01g05630.1	LOC_Os01g05900.1
3	LOC_Os01g07270.1	LOC_Os03g24320.1	LOC_Os07g14670.1
3	LOC_Os02g19950.1	LOC_Os02g31920.1	LOC_Os01g50849.3
3	LOC_Os01g12150.1	LOC_Os04g24130.1	LOC_Os08g29320.1
3	LOC_Os01g13050.1	LOC_Os01g64230.1	LOC_Os11g04580.1
3	LOC_Os01g18930.1	LOC_Os07g06175.1	LOC_Os07g06380.1
3	LOC_Os03g47890.1	LOC_Os03g47910.1	LOC_Os03g48200.1
3	LOC_Os04g02375.1	LOC_Os03g02130.1	LOC_Os03g45130.1
3	LOC_Os01g20850.1	LOC_Os09g26250.1	LOC_Os09g35580.1
3	LOC_Os02g27280.1	LOC_Os06g28030.1	LOC_Os11g36130.1
3	LOC_Os01g23670.1	LOC_Os07g22129.1	LOC_Os12g15500.1
3	LOC_Os03g29864.1	LOC_Os10g37610.1	LOC_Os04g04710.1
3	LOC_Os01g29390.2	LOC_Os06g22380.1	LOC_Os12g27370.1
3	LOC_Os08g27560.1	LOC_Os08g27530.1	LOC_Os08g25680.1
3	LOC_Os04g07770.1	LOC_Os05g27840.1	LOC_Os03g35520.1
3	LOC_Os05g17820.1	LOC_Os04g48580.1	LOC_Os08g26800.1
2	LOC_Os01g36820.1	LOC_Os09g12060.1
3	LOC_Os01g37000.1	LOC_Os01g37020.1	LOC_Os06g16640.1
2	LOC_Os01g38880.1	LOC_Os09g04220.1
3	LOC_Os01g39280.1	LOC_Os10g11520.1	LOC_Os10g08960.1
3	LOC_Os01g40460.1	LOC_Os04g45890.1	LOC_Os06g25520.1
3	LOC_Os01g41670.1	LOC_Os04g42460.1	LOC_Os04g43324.1
2	LOC_Os01g52690.1	LOC_Os10g04280.1
3	LOC_Os01g55620.1	LOC_Os02g33160.1	LOC_Os04g51420.1
3	LOC_Os01g56710.1	LOC_Os01g56740.1	LOC_Os01g56750.1
3	LOC_Os01g58310.1	LOC_Os01g58335.1	LOC_Os01g58370.1
3	LOC_Os01g62540.1	LOC_Os06g22970.1	LOC_Os10g37590.1
3	LOC_Os01g65610.1	LOC_Os02g47040.1	LOC_Os07g40880.1
3	LOC_Os02g01790.1	LOC_Os02g01870.1	LOC_Os02g01900.1
3	LOC_Os08g32200.1	LOC_Os08g32220.1	LOC_Os10g24500.1
3	LOC_Os02g12100.1	LOC_Os02g12200.1	LOC_Os02g39650.1
3	LOC_Os02g12520.1	LOC_Os05g15380.1	LOC_Os11g42730.1
3	LOC_Os02g12700.1	LOC_Os02g12710.1	LOC_Os08g38340.1
3	LOC_Os02g14450.1	LOC_Os06g47410.1	LOC_Os05g36330.1
3	LOC_Os02g14700.1	LOC_Os02g14810.1	LOC_Os02g14870.1
3	LOC_Os02g16220.1	LOC_Os06g13750.1	LOC_Os06g13890.1
3	LOC_Os12g23500.1	LOC_Os04g18170.1	LOC_Os08g11160.1
3	LOC_Os02g16860.1	LOC_Os02g36160.1	LOC_Os02g36180.1
3	LOC_Os02g18460.1	LOC_Os02g18470.1	LOC_Os08g23880.1
2	LOC_Os02g20320.1	LOC_Os08g42198.1
3	LOC_Os02g21540.1	LOC_Os03g16718.1	LOC_Os07g04490.1
3	LOC_Os02g21960.1	LOC_Os03g35400.1	LOC_Os11g21900.1
3	LOC_Os02g28580.1	LOC_Os02g28660.1	LOC_Os02g28680.1
3	LOC_Os07g18420.1	LOC_Os09g23330.1	LOC_Os10g09790.1
3	LOC_Os02g30570.1	LOC_Os02g51580.1	LOC_Os04g31530.1
2	LOC_Os03g20930.1	LOC_Os10g30990.1
3	LOC_Os11g03330.1	LOC_Os04g18580.1	LOC_Os09g13030.1
3	LOC_Os08g24960.1	LOC_Os02g05270.1	LOC_Os05g32450.1
2	LOC_Os02g41910.1	LOC_Os02g41930.1
3	LOC_Os02g44350.1	LOC_Os06g09490.1	LOC_Os06g22500.1
3	LOC_Os02g44420.1	LOC_Os05g38780.1	LOC_Os05g41980.1
3	LOC_Os02g53960.1	LOC_Os09g26490.1	LOC_Os09g26500.1
3	LOC_Os03g06210.1	LOC_Os12g37620.1	LOC_Os04g46270.1
3	LOC_Os03g22980.1	LOC_Os10g19064.1	LOC_Os11g10220.1
3	LOC_Os03g24200.1	LOC_Os03g43060.1	LOC_Os03g47420.1
2	LOC_Os03g25840.1	LOC_Os03g25869.1
3	LOC_Os03g26680.1	LOC_Os03g26784.1	LOC_Os03g26720.1
3	LOC_Os03g33520.1	LOC_Os11g42989.1	LOC_Os11g43049.1
3	LOC_Os03g37350.1	LOC_Os08g17860.1	LOC_Os11g28290.1
2	LOC_Os03g38250.1	LOC_Os03g38330.1
3	LOC_Os03g43700.1	LOC_Os03g62550.1	LOC_Os05g25974.1
3	LOC_Os03g46940.1	LOC_Os10g12090.1	LOC_Os12g38130.1
3	LOC_Os03g48120.1	LOC_Os09g06890.1	LOC_Os08g41120.1
3	LOC_Os03g48904.1	LOC_Os08g28200.1	LOC_Os09g36690.1
3	LOC_Os12g26980.1	LOC_Os12g27020.1	LOC_Os12g27025.1
3	LOC_Os03g55740.1	LOC_Os11g33000.1	LOC_Os03g55734.1
3	LOC_Os03g56100.1	LOC_Os07g12940.1	LOC_Os09g29440.1
3	LOC_Os03g56360.1	LOC_Os12g23880.1	LOC_Os05g24990.1
3	LOC_Os03g60500.1	LOC_Os07g41220.1	LOC_Os08g09820.1
3	LOC_Os03g62120.1	LOC_Os03g62130.1	LOC_Os03g62140.1
3	LOC_Os03g63600.1	LOC_Os03g63620.1	LOC_Os12g14580.1
2	LOC_Os04g05650.1	LOC_Os04g06520.1
3	LOC_Os04g48650.1	LOC_Os08g12660.1	LOC_Os09g02520.1
3	LOC_Os04g08730.1	LOC_Os07g16380.1	LOC_Os05g04840.1
2	LOC_Os04g12060.1	LOC_Os04g12220.1
3	LOC_Os04g12990.1	LOC_Os04g13010.1	LOC_Os04g13040.1
3	LOC_Os07g27010.1	LOC_Os10g25190.1	LOC_Os12g08600.1
3	LOC_Os04g16745.1	LOC_Os10g21244.1	LOC_Os10g38238.1
3	LOC_Os04g17830.1	LOC_Os08g02760.1	LOC_Os09g06210.1
2	LOC_Os04g20330.1	LOC_Os04g20400.1
3	LOC_Os04g20774.1	LOC_Os09g08730.1	LOC_Os11g47940.1
2	LOC_Os04g21590.1	LOC_Os04g21705.1
2	LOC_Os04g22380.1	LOC_Os04g22390.1
3	LOC_Os04g24190.1	LOC_Os07g01570.1	LOC_Os08g13450.1
3	LOC_Os04g25060.1	LOC_Os04g25650.1	LOC_Os04g56430.1
2	LOC_Os04g25140.1	LOC_Os04g26240.1
2	LOC_Os04g35310.1	LOC_Os04g35370.1
3	LOC_Os04g40180.1	LOC_Os05g40910.1	LOC_Os12g43500.1
3	LOC_Os04g40760.1	LOC_Os04g40770.1	LOC_Os04g40780.1
3	LOC_Os04g40890.1	LOC_Os08g14870.1	LOC_Os10g25730.1
3	LOC_Os04g46770.1	LOC_Os05g39360.1	LOC_Os06g07570.1
2	LOC_Os04g49920.1	LOC_Os04g49930.1
2	LOC_Os04g50184.1	LOC_Os04g50196.1
3	LOC_Os04g58520.1	LOC_Os04g58530.1	LOC_Os12g43990.1
2	LOC_Os05g03310.1	LOC_Os05g03330.1
3	LOC_Os09g14170.1	LOC_Os08g17050.1	LOC_Os01g34520.1
2	LOC_Os05g07960.1	LOC_Os05g08010.1
3	LOC_Os05g16000.1	LOC_Os05g16100.1	LOC_Os05g16110.1
2	LOC_Os05g23910.1	LOC_Os10g11580.1
3	LOC_Os05g24900.1	LOC_Os05g25860.1	LOC_Os05g43800.1
3	LOC_Os05g31200.1	LOC_Os09g21830.1	LOC_Os10g41620.1
3	LOC_Os05g33910.1	LOC_Os12g06050.1	LOC_Os12g25160.1
2	LOC_Os05g48770.1	LOC_Os05g48790.1
2	LOC_Os06g06970.1	LOC_Os08g43200.1
3	LOC_Os06g12140.1	LOC_Os08g14710.1	LOC_Os12g42360.1
3	LOC_Os06g13700.1	LOC_Os12g05220.1	LOC_Os12g30444.1
3	LOC_Os06g13850.1	LOC_Os06g13990.1	LOC_Os06g13960.1
3	LOC_Os06g16950.1	LOC_Os07g16110.1	LOC_Os11g31150.1
3	LOC_Os06g21720.1	LOC_Os06g21830.1	LOC_Os06g21760.1
3	LOC_Os06g28250.1	LOC_Os06g29880.1	LOC_Os10g16500.1
3	LOC_Os06g28860.1	LOC_Os06g47980.1	LOC_Os11g26470.1
3	LOC_Os06g29240.1	LOC_Os08g15910.1	LOC_Os09g21590.1
3	LOC_Os06g32200.1	LOC_Os06g32320.1	LOC_Os06g32355.1
2	LOC_Os06g33220.1	LOC_Os11g32600.1
3	LOC_Os06g38460.1	LOC_Os07g26130.1	LOC_Os08g30410.1
3	LOC_Os06g38790.1	LOC_Os06g46860.1	LOC_Os06g47020.1
3	LOC_Os06g44920.1	LOC_Os12g41450.1	LOC_Os12g41460.1
2	LOC_Os06g48000.1	LOC_Os06g48010.1
3	LOC_Os06g50510.1	LOC_Os06g50560.1	LOC_Os06g50724.1
3	LOC_Os07g03279.1	LOC_Os07g03368.1	LOC_Os07g03458.1
3	LOC_Os07g08530.1	LOC_Os07g08540.1	LOC_Os07g08600.1
3	LOC_Os07g08570.1	LOC_Os07g09870.1	LOC_Os07g13870.1
2	LOC_Os07g10920.4	LOC_Os07g10970.2
3	LOC_Os07g14260.1	LOC_Os09g03740.1	LOC_Os08g15860.1
3	LOC_Os07g15910.1	LOC_Os10g19810.1	LOC_Os11g21920.1
3	LOC_Os12g17850.1	LOC_Os10g24550.1	LOC_Os11g26170.1
3	LOC_Os07g17460.1	LOC_Os07g17490.1	LOC_Os07g17520.1
3	LOC_Os07g23930.1	LOC_Os10g10280.1	LOC_Os10g40790.1
3	LOC_Os07g24670.1	LOC_Os09g04920.1	LOC_Os09g06810.1
3	LOC_Os07g27880.1	LOC_Os07g27970.1	LOC_Os07g28040.1
3	LOC_Os07g33050.1	LOC_Os11g34690.1	LOC_Os11g34700.1
3	LOC_Os07g41860.1	LOC_Os07g41890.1	LOC_Os07g41910.1
3	LOC_Os07g43250.1	LOC_Os07g43260.1	LOC_Os07g43270.1
3	LOC_Os07g43830.1	LOC_Os07g43840.1	LOC_Os07g43850.1
3	LOC_Os07g45430.1	LOC_Os08g27490.1	LOC_Os05g33560.1
3	LOC_Os08g09700.1	LOC_Os08g28940.1	LOC_Os08g28960.1
3	LOC_Os08g10520.1	LOC_Os08g25990.1	LOC_Os08g26890.1
2	LOC_Os08g13060.1	LOC_Os08g13070.1
3	LOC_Os08g32750.1	LOC_Os08g32780.1	LOC_Os08g32840.1
3	LOC_Os08g39000.1	LOC_Os12g01710.1	LOC_Os11g01630.1
2	LOC_Os08g39260.1	LOC_Os09g26280.1
3	LOC_Os08g40690.1	LOC_Os11g47500.1	LOC_Os11g47510.1
3	LOC_Os08g41550.1	LOC_Os08g41560.1	LOC_Os08g41580.1
3	LOC_Os09g02570.1	LOC_Os09g02580.1	LOC_Os09g36970.1
3	LOC_Os09g15690.1	LOC_Os11g24300.1	LOC_Os12g16230.1
2	LOC_Os09g31506.1	LOC_Os09g31514.4
3	LOC_Os09g37369.1	LOC_Os09g37380.1	LOC_Os09g37495.1
3	LOC_Os10g04590.1	LOC_Os10g04600.2	LOC_Os10g04610.1
2	LOC_Os10g10750.2	LOC_Os10g11590.1
2	LOC_Os10g17930.1	LOC_Os10g17940.1
2	LOC_Os11g01320.1	LOC_Os12g01350.1
2	LOC_Os11g02054.1	LOC_Os12g02020.1
2	LOC_Os11g04350.1	LOC_Os12g04140.1
3	LOC_Os11g08270.1	LOC_Os11g08285.1	LOC_Os06g48665.1
3	LOC_Os11g10240.1	LOC_Os11g10340.1	LOC_Os11g10300.1
3	LOC_Os11g24690.1	LOC_Os11g24730.1	LOC_Os11g24850.1
3	LOC_Os11g36410.1	LOC_Os12g30720.1	LOC_Os12g30760.1
3	LOC_Os11g39550.1	LOC_Os11g39590.1	LOC_Os11g39600.1
3	LOC_Os11g39780.1	LOC_Os11g39830.1	LOC_Os11g39770.1
3	LOC_Os11g40390.1	LOC_Os11g40410.1	LOC_Os11g40420.1
2	LOC_Os11g41260.1	LOC_Os11g41300.1
3	LOC_Os11g42270.1	LOC_Os11g42280.1	LOC_Os11g42300.1
3	LOC_Os11g42520.1	LOC_Os11g42525.1	LOC_Os11g42530.1
2	LOC_Os11g44000.1	LOC_Os11g44030.1
3	LOC_Os11g44170.1	LOC_Os11g44310.1	LOC_Os11g44340.1
3	LOC_Os11g44600.1	LOC_Os11g44680.1	LOC_Os11g44700.1
2	LOC_Os11g44820.1	LOC_Os11g44850.1
2	LOC_Os11g47590.1	LOC_Os11g47610.1
2	LOC_Os12g07520.1	LOC_Os12g35010.1
3	LOC_Os12g10330.1	LOC_Os12g10360.1	LOC_Os12g10390.1
2	LOC_Os12g27850.1	LOC_Os12g27930.1
3	LOC_Os12g28630.1	LOC_Os12g29420.1	LOC_Os04g13874.1
3	LOC_Os12g30920.1	LOC_Os12g30950.1	LOC_Os12g30940.1
2	LOC_Os12g32710.1	LOC_Os12g32790.1
3	LOC_Os12g32880.1	LOC_Os12g32900.1	LOC_Os12g32920.1
3	LOC_Os12g41970.1	LOC_Os12g41980.1	LOC_Os12g42010.1
3	LOC_Os10g36010.1	LOC_Os10g41910.1	LOC_Os09g17550.1
2	LOC_Os12g14920.1	LOC_Os12g34104.1
3	LOC_Os10g10904.1	LOC_Os12g30380.1	LOC_Os04g55899.1
3	LOC_Os10g23240.1	LOC_Os12g33750.1	LOC_Os08g45120.1
3	LOC_Os10g35160.1	LOC_Os05g34490.1	LOC_Os06g37790.1
3	LOC_Os10g19330.1	LOC_Os10g22720.1	LOC_Os10g19318.1
3	LOC_Os10g35424.1	LOC_Os11g04790.1	LOC_Os12g42284.1
3	LOC_Os10g05870.1	LOC_Os10g07576.1	LOC_Os02g47550.1
3	LOC_Os10g14270.1	LOC_Os11g08780.1	LOC_Os07g35220.1
3	LOC_Os10g07340.1	LOC_Os12g33415.1	LOC_Os01g52370.1
3	LOC_Os10g33200.1	LOC_Os12g40170.1	LOC_Os07g01190.1
3	LOC_Os10g39480.1	LOC_Os08g23230.1	LOC_Os03g38300.1
3	LOC_Os10g09890.1	LOC_Os12g28168.1	LOC_Os03g56350.1
3	LOC_Os10g05280.1	LOC_Os11g29440.1	LOC_Os06g01110.1
3	LOC_Os08g24300.1	LOC_Os10g04800.1	LOC_Os08g24200.1
3	LOC_Os08g05010.1	LOC_Os09g20620.1	LOC_Os11g45550.1
3	LOC_Os08g23849.1	LOC_Os09g03820.1	LOC_Os08g23829.1
3	LOC_Os08g07640.1	LOC_Os08g07660.1	LOC_Os08g07630.1
3	LOC_Os08g15190.1	LOC_Os02g19580.1	LOC_Os10g07100.1
3	LOC_Os08g32380.1	LOC_Os08g32410.1	LOC_Os08g32400.1
3	LOC_Os08g14500.1	LOC_Os12g11520.1	LOC_Os12g11950.1
3	LOC_Os08g43590.1	LOC_Os11g09450.1	LOC_Os02g19010.1
3	LOC_Os08g08360.1	LOC_Os08g08650.1	LOC_Os05g14070.1
3	LOC_Os08g35200.1	LOC_Os07g09410.1	LOC_Os07g12420.1
3	LOC_Os08g14050.1	LOC_Os12g26480.1	LOC_Os03g02230.1
3	LOC_Os04g17680.1	LOC_Os09g04290.1	LOC_Os04g24414.3
3	LOC_Os04g28730.1	LOC_Os10g19090.1	LOC_Os04g09750.1
3	LOC_Os04g54040.1	LOC_Os05g46700.1	LOC_Os02g41540.1
3	LOC_Os04g25000.1	LOC_Os08g25370.1	LOC_Os06g15980.1
3	LOC_Os04g32610.5	LOC_Os06g13780.1	LOC_Os01g27570.1
3	LOC_Os04g29040.1	LOC_Os11g46300.1	LOC_Os03g37730.1
3	LOC_Os04g12450.1	LOC_Os08g25450.1	LOC_Os03g39300.1
3	LOC_Os04g57270.1	LOC_Os04g57280.1	LOC_Os04g57260.1
3	LOC_Os04g16020.1	LOC_Os06g33060.1	LOC_Os06g49570.1
3	LOC_Os04g19550.1	LOC_Os04g55330.1	LOC_Os04g04870.1
3	LOC_Os04g56600.1	LOC_Os07g39540.1	LOC_Os04g46430.1
3	LOC_Os04g45790.1	LOC_Os05g26980.1	LOC_Os07g04650.1
3	LOC_Os04g30070.1	LOC_Os12g38830.1	LOC_Os06g37880.1
3	LOC_Os04g44080.1	LOC_Os05g32690.1	LOC_Os01g71020.1
3	LOC_Os04g11524.1	LOC_Os05g20954.2	LOC_Os01g28744.1
3	LOC_Os04g24120.1	LOC_Os07g10000.1	LOC_Os01g72920.1
3	LOC_Os05g32560.1	LOC_Os01g67440.1	LOC_Os11g02790.1
3	LOC_Os04g43110.1	LOC_Os07g45420.1	LOC_Os02g19700.1
3	LOC_Os04g35980.1	LOC_Os11g40315.1	LOC_Os03g06640.1
3	LOC_Os04g53420.1	LOC_Os05g48130.1	LOC_Os03g27560.1
3	LOC_Os07g32360.1	LOC_Os12g09680.1	LOC_Os08g19050.1
3	LOC_Os07g05260.1	LOC_Os07g05290.1	LOC_Os07g05510.1
3	LOC_Os07g39120.1	LOC_Os07g39210.1	LOC_Os07g39190.1
3	LOC_Os07g07140.1	LOC_Os07g07160.1	LOC_Os07g07094.1
3	LOC_Os07g12550.1	LOC_Os09g02120.1	LOC_Os06g48270.1
3	LOC_Os07g10330.1	LOC_Os07g10360.1	LOC_Os07g10370.1
3	LOC_Os07g06250.1	LOC_Os07g06345.1	LOC_Os07g06166.1
2	LOC_Os07g09090.1	LOC_Os11g12280.1
3	LOC_Os07g01890.2	LOC_Os07g02000.1	LOC_Os07g02260.1
3	LOC_Os07g15400.1	LOC_Os08g06870.1	LOC_Os07g06430.1
3	LOC_Os07g01904.1	LOC_Os07g02270.1	LOC_Os07g01950.2
3	LOC_Os07g40170.1	LOC_Os07g40180.1	LOC_Os07g40220.1
3	LOC_Os07g02410.1	LOC_Os11g02120.1	LOC_Os06g09080.1
3	LOC_Os01g07550.1	LOC_Os02g14300.1	LOC_Os09g35570.1
3	LOC_Os01g12610.1	LOC_Os11g26660.1	LOC_Os11g26630.1
3	LOC_Os01g42440.1	LOC_Os08g16850.1	LOC_Os02g50420.1
3	LOC_Os01g08980.1	LOC_Os06g09200.1	LOC_Os11g12680.1
3	LOC_Os01g35870.1	LOC_Os02g27080.1	LOC_Os10g23280.1
2	LOC_Os01g67260.1	LOC_Os01g67280.1
3	LOC_Os01g03280.1	LOC_Os02g36290.1	LOC_Os12g06940.1
3	LOC_Os01g03010.1	LOC_Os04g13450.1	LOC_Os07g22230.1
3	LOC_Os01g10170.1	LOC_Os06g25460.1	LOC_Os12g14570.1
3	LOC_Os01g41300.1	LOC_Os12g38820.1	LOC_Os09g12900.1
3	LOC_Os01g40210.1	LOC_Os03g53240.1	LOC_Os02g19110.1
3	LOC_Os01g19580.1	LOC_Os03g32290.1	LOC_Os03g27890.1
3	LOC_Os01g38100.1	LOC_Os05g49164.1	LOC_Os02g01275.1
3	LOC_Os01g38750.1	LOC_Os05g37810.1	LOC_Os03g19030.1
3	LOC_Os01g14230.1	LOC_Os01g14390.1	LOC_Os12g36160.1
3	LOC_Os01g11800.1	LOC_Os05g06370.1	LOC_Os07g40434.1
3	LOC_Os12g21750.1	LOC_Os03g35510.1	LOC_Os03g35490.1
3	LOC_Os01g23310.1	LOC_Os07g20840.1	LOC_Os02g25990.1
3	LOC_Os01g45970.1	LOC_Os11g06660.1	LOC_Os05g26670.1
3	LOC_Os01g58160.1	LOC_Os02g41530.1	LOC_Os09g02200.1
3	LOC_Os01g37200.1	LOC_Os06g37140.1	LOC_Os06g45184.2
3	LOC_Os01g58035.1	LOC_Os02g24636.1	LOC_Os10g41692.1
3	LOC_Os03g02874.5	LOC_Os11g23080.1	LOC_Os12g37519.1
3	LOC_Os03g56682.1	LOC_Os11g47269.1	LOC_Os11g47229.1
3	LOC_Os03g23210.1	LOC_Os10g08400.1	LOC_Os11g19980.1
3	LOC_Os03g51750.1	LOC_Os10g37010.1	LOC_Os03g40084.1
3	LOC_Os03g42380.1	LOC_Os07g07030.1	LOC_Os02g22590.1
3	LOC_Os03g15980.1	LOC_Os12g09340.1	LOC_Os02g20750.1
3	LOC_Os03g09960.1	LOC_Os10g29040.1	LOC_Os02g49940.1
3	LOC_Os03g13020.1	LOC_Os07g27130.1	LOC_Os05g32010.1
3	LOC_Os03g20990.1	LOC_Os03g38670.1	LOC_Os04g10470.1
3	LOC_Os03g24770.1	LOC_Os09g21040.1	LOC_Os02g43490.1
3	LOC_Os03g63170.1	LOC_Os05g37940.1	LOC_Os05g36130.1
3	LOC_Os03g44910.1	LOC_Os12g17890.1	LOC_Os05g16210.1
3	LOC_Os03g19830.1	LOC_Os05g01070.1	LOC_Os09g05040.1
3	LOC_Os02g20340.1	LOC_Os08g42220.1	LOC_Os02g20290.1
3	LOC_Os02g55729.1	LOC_Os02g55790.1	LOC_Os02g55689.1
3	LOC_Os02g40210.1	LOC_Os05g04130.1	LOC_Os10g35320.1
3	LOC_Os02g14310.1	LOC_Os03g35470.1	LOC_Os06g17720.1
3	LOC_Os02g49200.1	LOC_Os02g49210.1	LOC_Os04g45710.1
3	LOC_Os02g43980.1	LOC_Os08g16040.1	LOC_Os06g03230.1
3	LOC_Os09g07990.1	LOC_Os09g36470.1	LOC_Os09g07940.1
3	LOC_Os09g11660.1	LOC_Os09g11760.1	LOC_Os09g11730.1
3	LOC_Os09g36630.1	LOC_Os09g38150.1	LOC_Os09g37870.1
3	LOC_Os09g06880.1	LOC_Os11g24790.1	LOC_Os06g25790.1
3	LOC_Os09g27460.1	LOC_Os12g29160.1	LOC_Os12g29140.1
3	LOC_Os09g12580.1	LOC_Os11g28460.1	LOC_Os06g10240.1
3	LOC_Os09g10660.1	LOC_Os12g39280.1	LOC_Os05g07170.1
3	LOC_Os06g23100.1	LOC_Os07g25830.1	LOC_Os05g02440.1
3	LOC_Os06g50620.1	LOC_Os06g50770.1	LOC_Os06g50460.1
3	LOC_Os06g16480.1	LOC_Os08g26030.1	LOC_Os06g11160.1
3	LOC_Os06g42110.1	LOC_Os11g25080.1	LOC_Os12g08250.1
3	LOC_Os06g39550.1	LOC_Os07g16210.1	LOC_Os05g46650.1
3	LOC_Os06g18150.2	LOC_Os12g06250.1	LOC_Os11g04894.1
3	LOC_Os12g28790.1	LOC_Os12g28820.1	LOC_Os12g28870.1
3	LOC_Os12g06750.1	LOC_Os12g06760.1	LOC_Os12g06770.1
3	LOC_Os12g12870.1	LOC_Os12g13370.1	LOC_Os11g17490.1
3	LOC_Os05g40000.1	LOC_Os06g11820.1	LOC_Os10g37079.1
3	LOC_Os05g35150.1	LOC_Os07g12230.1	LOC_Os05g09670.1
3	LOC_Os11g39760.1	LOC_Os11g40130.1	LOC_Os11g40120.1
3	LOC_Os11g01109.1	LOC_Os12g01110.1	LOC_Os11g01118.1
3	LOC_Os11g30120.1	LOC_Os11g30220.1	LOC_Os11g30230.1
2	LOC_Os07g33690.1	LOC_Os07g33730.2
2	LOC_Os01g02180.2	LOC_Os05g01320.1
2	LOC_Os01g02980.1	LOC_Os01g08630.1
2	LOC_Os01g05585.1	LOC_Os01g05650.1
2	LOC_Os01g05720.1	LOC_Os01g05744.1
2	LOC_Os01g05760.1	LOC_Os08g30340.2
2	LOC_Os01g10940.1	LOC_Os07g29440.1
2	LOC_Os01g12700.1	LOC_Os05g41166.1
2	LOC_Os01g12950.2	LOC_Os03g47580.1
2	LOC_Os01g13670.1	LOC_Os06g14770.1
2	LOC_Os01g16130.1	LOC_Os05g14380.1
2	LOC_Os01g17300.1	LOC_Os01g64290.1
2	LOC_Os01g18230.1	LOC_Os05g21140.1
2	LOC_Os01g18310.1	LOC_Os03g09030.1
2	LOC_Os01g18950.1	LOC_Os01g18970.1
2	LOC_Os01g20720.1	LOC_Os09g14490.1
2	LOC_Os01g21870.1	LOC_Os01g21880.1
2	LOC_Os01g22039.1	LOC_Os01g22209.1
2	LOC_Os01g23650.1	LOC_Os10g24970.1
2	LOC_Os01g25170.1	LOC_Os09g07790.1
2	LOC_Os01g27920.1	LOC_Os03g31940.1
2	LOC_Os08g28020.1	LOC_Os06g22630.1
2	LOC_Os01g28710.1	LOC_Os11g04870.1
2	LOC_Os01g29610.1	LOC_Os02g23900.1
2	LOC_Os04g13180.1	LOC_Os02g30990.1
2	LOC_Os01g31800.1	LOC_Os03g17100.1
2	LOC_Os06g21460.1	LOC_Os12g25500.1
2	LOC_Os01g34980.1	LOC_Os01g35000.1
2	LOC_Os01g37670.1	LOC_Os07g03110.1
2	LOC_Os01g39070.1	LOC_Os01g39220.1
2	LOC_Os01g39120.1	LOC_Os10g32780.1
2	LOC_Os03g50690.1	LOC_Os09g10990.1
2	LOC_Os01g39480.1	LOC_Os01g39580.1
2	LOC_Os01g39760.1	LOC_Os05g09590.1
2	LOC_Os01g41110.1	LOC_Os08g34560.1
2	LOC_Os12g17690.1	LOC_Os10g22140.1
2	LOC_Os01g45260.1	LOC_Os06g15490.1
2	LOC_Os01g46450.1	LOC_Os01g46460.1
2	LOC_Os01g48230.1	LOC_Os01g48260.1
2	LOC_Os01g48600.1	LOC_Os09g17480.1
2	LOC_Os01g49460.1	LOC_Os12g24620.1
2	LOC_Os01g50520.1	LOC_Os01g50570.1
2	LOC_Os01g51330.1	LOC_Os01g70000.1
2	LOC_Os01g51450.1	LOC_Os06g40920.1
2	LOC_Os01g52080.1	LOC_Os01g52590.1
2	LOC_Os01g56110.1	LOC_Os01g56120.1
2	LOC_Os01g56730.1	LOC_Os08g43840.1
2	LOC_Os01g57294.1	LOC_Os01g57324.1
2	LOC_Os01g59480.1	LOC_Os01g59720.1
2	LOC_Os01g64830.1	LOC_Os01g64840.1
2	LOC_Os01g74560.1	LOC_Os08g37850.1
2	LOC_Os01g65970.1	LOC_Os10g41640.1
2	LOC_Os01g66810.1	LOC_Os05g50240.1
2	LOC_Os01g67350.1	LOC_Os07g01740.2
2	LOC_Os01g67700.1	LOC_Os03g39620.1
2	LOC_Os01g68460.1	LOC_Os01g68470.1
2	LOC_Os01g70650.1	LOC_Os06g14560.1
2	LOC_Os01g70830.1	LOC_Os01g70840.2
2	LOC_Os01g72390.1	LOC_Os03g40194.1
2	LOC_Os01g72410.1	LOC_Os03g40250.1
2	LOC_Os01g73280.1	LOC_Os08g10620.1
2	LOC_Os01g73290.1	LOC_Os03g40790.1
2	LOC_Os01g73800.1	LOC_Os01g73860.1
2	LOC_Os02g03800.1	LOC_Os02g04190.1
2	LOC_Os07g10900.1	LOC_Os09g17710.1
2	LOC_Os02g10750.1	LOC_Os06g41630.1
2	LOC_Os02g11850.1	LOC_Os06g48280.1
2	LOC_Os05g12720.1	LOC_Os12g38980.1
2	LOC_Os02g16390.1	LOC_Os02g16430.1
2	LOC_Os02g16560.1	LOC_Os03g30400.1
2	LOC_Os02g16750.1	LOC_Os08g06590.1
2	LOC_Os02g18630.1	LOC_Os02g18640.1
2	LOC_Os02g19420.1	LOC_Os02g19880.1
2	LOC_Os02g19540.1	LOC_Os07g17570.1
2	LOC_Os02g20760.1	LOC_Os07g14710.1
2	LOC_Os02g21500.1	LOC_Os09g15740.1
2	LOC_Os02g25820.1	LOC_Os02g25830.1
2	LOC_Os02g26450.1	LOC_Os08g32440.1
2	LOC_Os02g28280.1	LOC_Os11g31730.1
2	LOC_Os02g29620.1	LOC_Os04g10870.1
2	LOC_Os02g31300.1	LOC_Os02g32310.1
2	LOC_Os02g31970.1	LOC_Os08g18900.1
2	LOC_Os02g31980.1	LOC_Os09g16150.1
2	LOC_Os02g32440.1	LOC_Os08g35500.1
2	LOC_Os02g33800.1	LOC_Os11g45100.1
2	LOC_Os02g34260.1	LOC_Os02g34270.1
2	LOC_Os02g35670.1	LOC_Os05g11290.1
2	LOC_Os02g36040.1	LOC_Os03g41675.1
2	LOC_Os02g37750.1	LOC_Os02g37780.1
2	LOC_Os02g40300.1	LOC_Os03g53550.1
2	LOC_Os02g45500.1	LOC_Os11g40630.1
2	LOC_Os02g45580.1	LOC_Os10g24090.1
2	LOC_Os02g49040.1	LOC_Os03g21770.1
2	LOC_Os02g49690.1	LOC_Os08g40410.1
2	LOC_Os02g53880.1	LOC_Os02g53950.1
2	LOC_Os02g54390.1	LOC_Os02g54420.1
2	LOC_Os02g57940.1	LOC_Os02g57965.1
2	LOC_Os03g03520.1	LOC_Os12g29170.1
2	LOC_Os04g32760.1	LOC_Os04g16340.1
2	LOC_Os03g05880.1	LOC_Os03g05900.2
2	LOC_Os03g06820.1	LOC_Os03g06870.1
2	LOC_Os03g10900.1	LOC_Os03g10910.1
2	LOC_Os03g11790.3	LOC_Os03g11874.1
2	LOC_Os03g13150.1	LOC_Os03g13160.1
2	LOC_Os03g14642.1	LOC_Os03g14654.1
2	LOC_Os03g17720.1	LOC_Os06g41000.1
2	LOC_Os03g18050.1	LOC_Os03g25289.1
2	LOC_Os03g19660.1	LOC_Os03g45910.1
2	LOC_Os03g23150.1	LOC_Os09g24060.1
2	LOC_Os03g25710.1	LOC_Os09g02560.1
2	LOC_Os03g26250.1	LOC_Os07g31810.1
2	LOC_Os07g28500.1	LOC_Os04g02810.1
2	LOC_Os03g28100.1	LOC_Os09g07390.1
2	LOC_Os03g30770.1	LOC_Os09g18400.1
2	LOC_Os03g31944.1	LOC_Os10g27370.1
2	LOC_Os06g44340.1	LOC_Os06g31260.1
2	LOC_Os03g38689.1	LOC_Os09g14560.1
2	LOC_Os03g38700.1	LOC_Os09g14570.1
2	LOC_Os03g38720.1	LOC_Os09g14590.1
2	LOC_Os03g41290.1	LOC_Os06g40220.1
2	LOC_Os03g42280.2	LOC_Os03g42290.1
2	LOC_Os03g42860.1	LOC_Os06g29290.1
2	LOC_Os03g47169.1	LOC_Os10g07420.1
2	LOC_Os03g47896.1	LOC_Os10g42060.1
2	LOC_Os03g49790.1	LOC_Os05g27540.1
2	LOC_Os03g50150.1	LOC_Os12g32590.1
2	LOC_Os03g50600.1	LOC_Os03g50610.1
2	LOC_Os03g50830.1	LOC_Os09g26440.1
2	LOC_Os03g51060.1	LOC_Os05g38010.1
2	LOC_Os03g52355.1	LOC_Os03g52360.1
2	LOC_Os03g53010.1	LOC_Os06g30780.1
2	LOC_Os03g53090.1	LOC_Os12g06110.1
2	LOC_Os03g57910.1	LOC_Os07g39990.1
2	LOC_Os04g01100.1	LOC_Os04g09410.1
2	LOC_Os04g02920.1	LOC_Os04g03180.1
2	LOC_Os04g03380.1	LOC_Os04g04690.1
2	LOC_Os04g03884.1	LOC_Os07g33300.1
2	LOC_Os04g08170.1	LOC_Os11g05630.1
2	LOC_Os04g11540.1	LOC_Os06g33580.1
2	LOC_Os04g12744.1	LOC_Os10g23250.1
2	LOC_Os04g14990.1	LOC_Os11g06980.1
2	LOC_Os04g16712.1	LOC_Os04g16798.1
2	LOC_Os04g17870.1	LOC_Os09g06220.1
2	LOC_Os04g22720.1	LOC_Os08g30260.1
2	LOC_Os04g22730.1	LOC_Os11g25230.1
2	LOC_Os04g24820.1	LOC_Os04g25840.1
2	LOC_Os04g24830.1	LOC_Os04g25830.1
2	LOC_Os04g24840.1	LOC_Os04g25820.1
2	LOC_Os04g25520.1	LOC_Os08g31210.1
2	LOC_Os04g28120.1	LOC_Os04g28140.1
2	LOC_Os04g29424.1	LOC_Os05g38340.1
2	LOC_Os04g30230.1	LOC_Os04g30320.1
2	LOC_Os04g31090.1	LOC_Os12g16300.1
2	LOC_Os04g32190.1	LOC_Os04g32210.1
2	LOC_Os04g32250.1	LOC_Os04g32260.1
2	LOC_Os04g32800.1	LOC_Os04g32810.1
2	LOC_Os04g32820.1	LOC_Os04g32830.1
2	LOC_Os04g34500.1	LOC_Os04g38060.1
2	LOC_Os04g34550.1	LOC_Os04g34570.1
2	LOC_Os04g35340.1	LOC_Os10g29390.1
2	LOC_Os04g35830.1	LOC_Os05g03380.1
2	LOC_Os04g38260.1	LOC_Os04g38290.1
2	LOC_Os04g40750.1	LOC_Os06g42210.1
2	LOC_Os04g49710.1	LOC_Os06g39420.1
2	LOC_Os04g49840.1	LOC_Os07g14010.1
2	LOC_Os04g51260.1	LOC_Os04g51290.1
2	LOC_Os04g55780.1	LOC_Os06g45930.1
2	LOC_Os05g01860.1	LOC_Os05g01890.1
2	LOC_Os05g02700.1	LOC_Os11g05460.1
2	LOC_Os05g03810.1	LOC_Os12g32130.1
2	LOC_Os05g03972.1	LOC_Os05g04020.1
2	LOC_Os05g04570.1	LOC_Os12g01970.1
2	LOC_Os05g07626.1	LOC_Os07g27500.1
2	LOC_Os05g08380.1	LOC_Os12g35080.1
2	LOC_Os05g08860.1	LOC_Os05g08900.1
2	LOC_Os05g10380.1	LOC_Os11g40110.1
2	LOC_Os05g12560.1	LOC_Os07g37430.1
2	LOC_Os05g14080.1	LOC_Os09g10550.1
2	LOC_Os05g14150.1	LOC_Os06g16810.1
2	LOC_Os05g14900.1	LOC_Os05g14960.1
2	LOC_Os05g15340.1	LOC_Os09g26080.1
2	LOC_Os05g16420.1	LOC_Os05g16920.1
2	LOC_Os05g16460.1	LOC_Os06g15830.1
2	LOC_Os05g18280.1	LOC_Os11g08830.1
2	LOC_Os05g19570.1	LOC_Os05g19600.1
2	LOC_Os12g29800.1	LOC_Os09g19370.1
2	LOC_Os05g27550.1	LOC_Os07g03100.1
2	LOC_Os05g31540.1	LOC_Os06g09750.1
2	LOC_Os05g33170.1	LOC_Os07g04720.1
2	LOC_Os05g33670.1	LOC_Os06g10940.1
2	LOC_Os05g34590.1	LOC_Os08g37860.1
2	LOC_Os05g35000.1	LOC_Os08g33020.1
2	LOC_Os05g35430.1	LOC_Os11g09700.1
2	LOC_Os05g35810.1	LOC_Os05g35830.1
2	LOC_Os05g35820.1	LOC_Os05g35840.1
2	LOC_Os05g36320.1	LOC_Os06g45780.1
2	LOC_Os05g39890.1	LOC_Os05g39900.1
2	LOC_Os05g45140.1	LOC_Os05g45170.1
2	LOC_Os05g46300.1	LOC_Os05g46320.1
2	LOC_Os05g50850.1	LOC_Os08g04530.1
2	LOC_Os12g02780.1	LOC_Os07g29140.1
2	LOC_Os06g01050.1	LOC_Os06g01060.1
2	LOC_Os06g01600.1	LOC_Os11g19370.1
2	LOC_Os06g02270.1	LOC_Os06g02320.1
2	LOC_Os06g02630.1	LOC_Os06g02760.1
2	LOC_Os06g02670.1	LOC_Os06g02840.1
2	LOC_Os06g02710.1	LOC_Os06g45010.1
2	LOC_Os06g04699.1	LOC_Os06g04734.1
2	LOC_Os06g05760.1	LOC_Os07g12620.1
2	LOC_Os06g06640.1	LOC_Os08g34400.1
2	LOC_Os06g07250.1	LOC_Os06g07300.1
2	LOC_Os06g07650.1	LOC_Os06g07660.1
2	LOC_Os06g09250.1	LOC_Os11g30400.1
2	LOC_Os06g11680.1	LOC_Os06g11700.1
2	LOC_Os06g13710.1	LOC_Os08g34680.1
2	LOC_Os06g21790.1	LOC_Os06g21870.1
2	LOC_Os06g22010.1	LOC_Os12g19420.1
2	LOC_Os06g24760.1	LOC_Os10g15200.1
2	LOC_Os06g25830.1	LOC_Os07g22570.1
2	LOC_Os06g30770.1	LOC_Os06g30790.1
2	LOC_Os06g32150.1	LOC_Os06g32230.1
2	LOC_Os06g32730.1	LOC_Os06g32860.2
2	LOC_Os06g33480.1	LOC_Os06g33640.2
2	LOC_Os06g34540.1	LOC_Os08g04480.1
2	LOC_Os06g43750.1	LOC_Os06g47440.1
2	LOC_Os06g46780.1	LOC_Os06g46870.1
2	LOC_Os06g47430.1	LOC_Os10g29700.1
2	LOC_Os06g50659.1	LOC_Os06g50809.1
2	LOC_Os06g51180.1	LOC_Os06g51190.1
2	LOC_Os07g01970.1	LOC_Os11g26940.1
2	LOC_Os07g02700.1	LOC_Os07g02870.1
2	LOC_Os07g03328.1	LOC_Os07g03418.1
2	LOC_Os07g04510.1	LOC_Os11g02140.1
2	LOC_Os07g04730.1	LOC_Os08g30460.1
2	LOC_Os07g07790.1	LOC_Os07g07860.1
2	LOC_Os07g08510.1	LOC_Os07g08650.1
2	LOC_Os07g08640.1	LOC_Os10g06100.1
2	LOC_Os07g09910.1	LOC_Os07g09940.1
2	LOC_Os07g11630.1	LOC_Os07g11650.1
2	LOC_Os07g14470.1	LOC_Os10g01410.1
2	LOC_Os07g17160.1	LOC_Os07g17170.1
2	LOC_Os07g23640.1	LOC_Os07g23660.1
2	LOC_Os07g29860.1	LOC_Os07g29940.1
2	LOC_Os07g32080.1	LOC_Os07g32120.1
2	LOC_Os07g34750.1	LOC_Os11g37040.1
2	LOC_Os07g35770.1	LOC_Os07g36980.1
2	LOC_Os07g40390.1	LOC_Os10g25300.1
2	LOC_Os07g40660.1	LOC_Os08g34570.1
2	LOC_Os07g42104.1	LOC_Os07g42130.1
2	LOC_Os07g43220.1	LOC_Os07g43230.1
2	LOC_Os07g43600.1	LOC_Os07g43640.1
2	LOC_Os08g04520.1	LOC_Os10g19925.1
2	LOC_Os08g04670.1	LOC_Os08g04700.1
2	LOC_Os08g06710.1	LOC_Os08g06780.1
2	LOC_Os08g08920.1	LOC_Os08g08960.1
2	LOC_Os08g09910.1	LOC_Os08g09920.1
2	LOC_Os08g13850.1	LOC_Os10g23840.1
2	LOC_Os08g15590.1	LOC_Os10g29274.2
2	LOC_Os08g15710.1	LOC_Os08g15780.1
2	LOC_Os08g17020.1	LOC_Os10g11240.1
2	LOC_Os08g24630.1	LOC_Os08g24770.1
2	LOC_Os08g25040.1	LOC_Os12g28300.1
2	LOC_Os08g28800.1	LOC_Os08g28820.1
2	LOC_Os08g29020.1	LOC_Os12g29430.1
2	LOC_Os08g29900.1	LOC_Os08g29950.1
2	LOC_Os08g30270.1	LOC_Os12g28110.1
2	LOC_Os08g30850.1	LOC_Os08g30870.1
2	LOC_Os08g31000.1	LOC_Os09g15200.1
2	LOC_Os08g32550.1	LOC_Os08g32560.1
2	LOC_Os08g33580.1	LOC_Os10g30240.1
2	LOC_Os08g36000.1	LOC_Os08g36010.1
2	LOC_Os08g38130.1	LOC_Os08g38160.1
2	LOC_Os12g10820.1	LOC_Os12g10810.1
2	LOC_Os08g40710.1	LOC_Os12g14750.1
2	LOC_Os09g01310.1	LOC_Os09g01320.1
2	LOC_Os09g01380.1	LOC_Os09g04980.1
2	LOC_Os09g01650.1	LOC_Os09g01670.1
2	LOC_Os09g02380.1	LOC_Os12g06090.1
2	LOC_Os09g06180.1	LOC_Os12g21490.1
2	LOC_Os09g07700.1	LOC_Os10g08010.1
2	LOC_Os09g08030.1	LOC_Os12g07860.1
2	LOC_Os09g09830.1	LOC_Os09g09850.1
2	LOC_Os09g10230.1	LOC_Os09g10270.1
2	LOC_Os09g10380.1	LOC_Os11g41380.1
2	LOC_Os09g11890.1	LOC_Os09g19150.1
2	LOC_Os09g12970.1	LOC_Os09g13040.1
2	LOC_Os09g13410.1	LOC_Os09g13470.1
2	LOC_Os09g15590.1	LOC_Os09g33620.1
2	LOC_Os09g16950.1	LOC_Os09g17110.1
2	LOC_Os09g17080.1	LOC_Os09g22460.1
2	LOC_Os09g18470.1	LOC_Os09g18520.1
2	LOC_Os09g19310.1	LOC_Os09g19330.1
2	LOC_Os09g20710.1	LOC_Os09g20780.1
2	LOC_Os09g22470.1	LOC_Os09g22530.1
2	LOC_Os09g24290.1	LOC_Os10g26430.1
2	LOC_Os09g27190.1	LOC_Os09g27200.1
2	LOC_Os09g28640.1	LOC_Os09g28650.1
2	LOC_Os09g35830.3	LOC_Os09g35850.1
2	LOC_Os09g37410.1	LOC_Os09g37430.1
2	LOC_Os09g37440.1	LOC_Os09g37500.1
2	LOC_Os10g04400.1	LOC_Os10g04429.1
2	LOC_Os10g04950.1	LOC_Os10g04980.1
2	LOC_Os10g05050.1	LOC_Os11g43000.1
2	LOC_Os10g05410.1	LOC_Os10g05440.1
2	LOC_Os10g06700.1	LOC_Os11g06580.1
2	LOC_Os11g41390.1	LOC_Os12g42770.1
2	LOC_Os10g09820.1	LOC_Os11g04960.1
2	LOC_Os10g11280.1	LOC_Os11g43230.1
2	LOC_Os10g20540.1	LOC_Os10g20550.1
2	LOC_Os10g26720.1	LOC_Os10g29090.1
2	LOC_Os10g27070.1	LOC_Os10g27210.1
2	LOC_Os10g27360.1	LOC_Os10g27380.1
2	LOC_Os10g28870.1	LOC_Os10g28970.2
2	LOC_Os10g31710.1	LOC_Os10g31720.1
2	LOC_Os10g34960.1	LOC_Os10g34970.1
2	LOC_Os10g35120.1	LOC_Os10g35330.1
2	LOC_Os11g01100.1	LOC_Os12g01100.1
2	LOC_Os11g01550.1	LOC_Os12g01550.1
2	LOC_Os11g02210.1	LOC_Os12g02160.1
2	LOC_Os11g02250.1	LOC_Os12g02210.1
2	LOC_Os11g02260.1	LOC_Os12g02220.1
2	LOC_Os11g03220.1	LOC_Os12g02970.1
2	LOC_Os11g04230.1	LOC_Os12g04060.1
2	LOC_Os11g04260.1	LOC_Os11g04267.1
2	LOC_Os11g04270.1	LOC_Os11g04274.1
2	LOC_Os11g04360.1	LOC_Os12g04150.1
2	LOC_Os11g04400.1	LOC_Os12g04200.1
2	LOC_Os11g04540.1	LOC_Os12g04340.1
2	LOC_Os11g04680.1	LOC_Os12g04450.1
2	LOC_Os11g04690.1	LOC_Os12g04460.1
2	LOC_Os11g04770.1	LOC_Os12g04580.1
2	LOC_Os11g08740.1	LOC_Os11g08880.1
2	LOC_Os11g09100.1	LOC_Os11g11640.1
2	LOC_Os11g09220.1	LOC_Os11g09270.1
2	LOC_Os11g10370.1	LOC_Os11g10400.1
2	LOC_Os11g25530.1	LOC_Os11g47750.1
2	LOC_Os11g31430.1	LOC_Os11g31470.2
2	LOC_Os11g31550.1	LOC_Os11g31560.1
2	LOC_Os11g32810.1	LOC_Os11g32940.2
2	LOC_Os11g33440.1	LOC_Os11g33942.1
2	LOC_Os11g34610.1	LOC_Os11g34624.1
2	LOC_Os11g34990.1	LOC_Os11g35000.1
2	LOC_Os11g35430.1	LOC_Os11g35620.1
2	LOC_Os11g36490.1	LOC_Os12g08290.1
2	LOC_Os11g36520.1	LOC_Os11g37000.1
2	LOC_Os11g38230.1	LOC_Os11g38250.1
2	LOC_Os11g39568.1	LOC_Os11g39618.1
2	LOC_Os11g41290.1	LOC_Os11g41310.1
2	LOC_Os12g05270.1	LOC_Os12g05280.1
2	LOC_Os12g05960.1	LOC_Os12g05970.1
2	LOC_Os12g08310.1	LOC_Os12g08340.1
2	LOC_Os12g14140.1	LOC_Os12g14150.1
2	LOC_Os12g16250.1	LOC_Os12g16290.1
2	LOC_Os12g22650.1	LOC_Os12g22680.1
2	LOC_Os12g23940.1	LOC_Os12g23950.1
2	LOC_Os12g25820.1	LOC_Os12g25860.1
2	LOC_Os12g27950.1	LOC_Os12g27960.1
2	LOC_Os12g28040.1	LOC_Os12g28070.1
2	LOC_Os12g37270.1	LOC_Os12g37280.1
2	LOC_Os12g38720.1	LOC_Os12g38660.1
2	LOC_Os12g40300.1	LOC_Os12g40390.1
2	LOC_Os12g42380.1	LOC_Os12g42390.1
2	LOC_Os12g42920.1	LOC_Os12g42950.1
2	LOC_Os12g43730.1	LOC_Os12g43770.1
2	LOC_Os10g06080.1	LOC_Os11g28220.1
2	LOC_Os10g03855.1	LOC_Os12g08550.1
2	LOC_Os10g09660.1	LOC_Os10g26320.1
2	LOC_Os10g21620.1	LOC_Os12g32300.1
2	LOC_Os10g10724.1	LOC_Os10g11630.1
2	LOC_Os10g15230.1	LOC_Os11g34000.1
2	LOC_Os10g10400.1	LOC_Os12g03380.1
2	LOC_Os10g10744.1	LOC_Os10g11600.1
2	LOC_Os10g12380.1	LOC_Os12g27280.1
2	LOC_Os10g29640.1	LOC_Os10g30800.1
2	LOC_Os10g29760.1	LOC_Os10g29960.1
2	LOC_Os10g07626.1	LOC_Os12g13250.1
2	LOC_Os08g12240.1	LOC_Os08g12590.1
2	LOC_Os08g12320.1	LOC_Os08g31020.1
2	LOC_Os08g11599.1	LOC_Os08g12059.1
2	LOC_Os08g11520.1	LOC_Os08g11760.1
2	LOC_Os08g32360.1	LOC_Os08g32370.1
2	LOC_Os08g24840.1	LOC_Os11g20770.1
2	LOC_Os08g37080.1	LOC_Os11g11590.1
2	LOC_Os08g24900.1	LOC_Os11g32130.1
2	LOC_Os08g26420.1	LOC_Os11g35440.1
2	LOC_Os10g01030.1	LOC_Os06g22040.1
2	LOC_Os08g11250.1	LOC_Os08g11700.1
2	LOC_Os08g44060.1	LOC_Os08g44110.1
2	LOC_Os08g29960.1	LOC_Os12g23340.1
2	LOC_Os08g02909.1	LOC_Os08g02939.1
2	LOC_Os08g06260.1	LOC_Os08g06270.1
2	LOC_Os08g32340.1	LOC_Os08g32350.2
2	LOC_Os08g33770.1	LOC_Os12g40240.1
2	LOC_Os08g24850.1	LOC_Os10g09260.1
2	LOC_Os08g32310.1	LOC_Os08g32330.1
2	LOC_Os08g07860.1	LOC_Os12g35310.1
2	LOC_Os08g07510.1	LOC_Os08g07520.1
2	LOC_Os08g11220.1	LOC_Os08g11720.1
2	LOC_Os08g36300.1	LOC_Os09g17570.1
2	LOC_Os08g36120.1	LOC_Os11g05680.1
2	LOC_Os08g31990.1	LOC_Os11g32300.1
2	LOC_Os08g25864.1	LOC_Os12g01744.1
2	LOC_Os08g15444.1	LOC_Os12g21734.1
2	LOC_Os08g08380.1	LOC_Os08g08630.1
2	LOC_Os08g08880.1	LOC_Os08g08900.1
2	LOC_Os08g31440.1	LOC_Os10g08520.1
2	LOC_Os08g11340.1	LOC_Os08g11640.1
2	LOC_Os04g34220.1	LOC_Os04g49220.1
2	LOC_Os04g20500.1	LOC_Os07g12450.1
2	LOC_Os04g43960.1	LOC_Os05g27180.1
2	LOC_Os04g43080.1	LOC_Os04g43120.1
2	LOC_Os04g05120.1	LOC_Os04g05450.1
2	LOC_Os04g09910.1	LOC_Os08g11060.1
2	LOC_Os04g32170.1	LOC_Os04g32200.1
2	LOC_Os04g34800.1	LOC_Os07g27670.1
2	LOC_Os04g33340.1	LOC_Os06g16780.1
2	LOC_Os04g08620.1	LOC_Os06g41180.1
2	LOC_Os04g55300.1	LOC_Os05g48489.1
2	LOC_Os04g02490.1	LOC_Os07g26100.1
2	LOC_Os04g31410.1	LOC_Os04g31460.1
2	LOC_Os04g14140.1	LOC_Os04g14200.1
2	LOC_Os04g31484.1	LOC_Os04g31520.1
2	LOC_Os04g58055.1	LOC_Os08g06885.1
2	LOC_Os04g25290.1	LOC_Os04g26160.1
2	LOC_Os04g56810.1	LOC_Os04g56820.1
2	LOC_Os04g32640.1	LOC_Os08g15980.1
2	LOC_Os04g40380.1	LOC_Os05g50000.1
2	LOC_Os04g30970.1	LOC_Os05g37020.1
2	LOC_Os04g25180.1	LOC_Os04g26200.1
2	LOC_Os04g44020.1	LOC_Os09g02390.1
2	LOC_Os04g15740.1	LOC_Os04g15765.1
2	LOC_Os04g45450.1	LOC_Os06g06890.1
2	LOC_Os04g24900.1	LOC_Os04g25740.1
2	LOC_Os04g10780.1	LOC_Os07g38880.1
2	LOC_Os04g25784.8	LOC_Os07g08669.1
2	LOC_Os04g25320.1	LOC_Os04g26090.1
2	LOC_Os04g48690.1	LOC_Os04g57770.1
2	LOC_Os04g09950.1	LOC_Os11g28330.1
2	LOC_Os04g36820.1	LOC_Os05g04140.1
2	LOC_Os04g22040.1	LOC_Os08g23030.1
2	LOC_Os04g12850.1	LOC_Os11g18750.1
2	LOC_Os04g07210.1	LOC_Os04g08010.1
2	LOC_Os04g51760.1	LOC_Os12g10760.1
2	LOC_Os04g42820.1	LOC_Os08g39510.1
2	LOC_Os04g06780.1	LOC_Os08g28050.1
2	LOC_Os04g27810.1	LOC_Os07g25960.1
2	LOC_Os04g14100.1	LOC_Os05g34580.1
2	LOC_Os04g27900.1	LOC_Os09g16820.1
2	LOC_Os07g25250.1	LOC_Os03g33490.1
2	LOC_Os04g17150.1	LOC_Os08g23380.1
2	LOC_Os04g08749.1	LOC_Os10g30951.1
2	LOC_Os04g27330.1	LOC_Os08g27710.1
2	LOC_Os04g10924.1	LOC_Os04g10940.1
2	LOC_Os04g10050.1	LOC_Os10g13540.1
2	LOC_Os04g38885.1	LOC_Os10g41224.1
2	LOC_Os04g30090.1	LOC_Os10g28550.1
2	LOC_Os04g47950.1	LOC_Os09g26600.1
2	LOC_Os04g34700.1	LOC_Os10g01490.1
2	LOC_Os04g56000.1	LOC_Os04g56010.1
2	LOC_Os11g24030.1	LOC_Os03g37690.1
2	LOC_Os04g41630.1	LOC_Os06g41720.1
2	LOC_Os04g11250.1	LOC_Os11g23150.1
2	LOC_Os07g33290.1	LOC_Os10g01500.1
2	LOC_Os07g01690.1	LOC_Os11g12610.1
2	LOC_Os07g33921.1	LOC_Os07g33988.1
2	LOC_Os07g33490.1	LOC_Os07g33520.1
2	LOC_Os07g11100.1	LOC_Os07g34680.1
2	LOC_Os07g04780.1	LOC_Os11g14500.1
2	LOC_Os07g01790.1	LOC_Os09g06690.1
2	LOC_Os07g25300.1	LOC_Os12g31310.1
2	LOC_Os07g06199.1	LOC_Os07g06315.1
2	LOC_Os07g02370.1	LOC_Os07g08680.1
2	LOC_Os07g26060.1	LOC_Os08g32530.1
2	LOC_Os07g37490.1	LOC_Os08g05140.1
2	LOC_Os07g43490.1	LOC_Os07g43500.1
2	LOC_Os07g27400.1	LOC_Os08g27970.1
2	LOC_Os07g35200.1	LOC_Os08g06840.1
2	LOC_Os07g07590.1	LOC_Os08g06770.1
2	LOC_Os07g39550.1	LOC_Os08g45090.1
2	LOC_Os07g06400.1	LOC_Os10g20690.1
2	LOC_Os07g01170.1	LOC_Os10g08490.1
2	LOC_Os07g28990.1	LOC_Os07g29050.1
2	LOC_Os07g45140.1	LOC_Os02g32390.1
2	LOC_Os07g05670.1	LOC_Os07g05690.1
2	LOC_Os07g35360.1	LOC_Os12g36010.1
2	LOC_Os07g37330.1	LOC_Os09g21270.1
2	LOC_Os07g28700.1	LOC_Os08g28660.1
2	LOC_Os07g41970.1	LOC_Os02g16544.1
2	LOC_Os07g20110.1	LOC_Os09g10330.1
2	LOC_Os07g05520.1	LOC_Os07g08370.1
2	LOC_Os07g14460.1	LOC_Os10g01420.1
2	LOC_Os07g17930.1	LOC_Os11g26530.1
2	LOC_Os01g48590.1	LOC_Os12g35090.1
2	LOC_Os01g57140.1	LOC_Os03g42210.1
2	LOC_Os01g74100.1	LOC_Os08g42180.1
2	LOC_Os01g73180.1	LOC_Os01g73210.1
2	LOC_Os01g67660.1	LOC_Os01g67680.1
2	LOC_Os01g21340.1	LOC_Os06g10010.1
2	LOC_Os01g64550.1	LOC_Os02g48070.1
2	LOC_Os01g43290.1	LOC_Os06g09410.1
2	LOC_Os01g18390.1	LOC_Os11g09560.1
2	LOC_Os01g50190.1	LOC_Os09g20920.1
2	LOC_Os01g19830.1	LOC_Os11g41060.1
2	LOC_Os01g05240.1	LOC_Os11g27580.1
2	LOC_Os01g34090.1	LOC_Os01g34110.1
2	LOC_Os01g29600.1	LOC_Os10g30960.1
2	LOC_Os01g34910.1	LOC_Os10g33610.1
2	LOC_Os01g20920.1	LOC_Os03g14920.1
2	LOC_Os01g64740.1	LOC_Os06g10060.1
2	LOC_Os01g28580.1	LOC_Os09g15980.2
2	LOC_Os01g61870.1	LOC_Os09g37130.1
2	LOC_Os01g04699.1	LOC_Os02g07000.1
2	LOC_Os01g43260.1	LOC_Os05g30160.1
2	LOC_Os01g49070.1	LOC_Os09g20310.1
2	LOC_Os01g48525.1	LOC_Os09g27480.1
2	LOC_Os01g09680.1	LOC_Os07g27710.1
2	LOC_Os01g15399.1	LOC_Os02g30114.2
2	LOC_Os01g03770.1	LOC_Os02g29180.1
2	LOC_Os01g32864.1	LOC_Os11g22150.2
2	LOC_Os01g08890.1	LOC_Os07g44770.1
2	LOC_Os01g39080.1	LOC_Os04g51809.2
2	LOC_Os01g50510.1	LOC_Os06g31770.1
2	LOC_Os01g18140.1	LOC_Os12g23754.1
2	LOC_Os01g54330.1	LOC_Os11g16600.1
2	LOC_Os01g47910.1	LOC_Os01g52020.1
2	LOC_Os05g20070.1	LOC_Os11g19360.1
2	LOC_Os01g09180.1	LOC_Os01g22770.1
2	LOC_Os01g27970.1	LOC_Os03g31934.1
2	LOC_Os01g53255.1	LOC_Os05g27740.1
2	LOC_Os01g10750.1	LOC_Os01g58770.1
2	LOC_Os01g59190.1	LOC_Os08g26270.1
2	LOC_Os01g05770.1	LOC_Os06g40420.1
2	LOC_Os01g67620.1	LOC_Os11g25420.1
2	LOC_Os01g58980.1	LOC_Os02g50410.1
2	LOC_Os01g64320.1	LOC_Os03g55750.1
2	LOC_Os01g52910.1	LOC_Os01g67900.1
2	LOC_Os01g01760.1	LOC_Os12g39770.1
2	LOC_Os01g33980.1	LOC_Os04g50040.1
2	LOC_Os01g10160.1	LOC_Os04g57250.1
2	LOC_Os01g05380.1	LOC_Os06g40809.1
2	LOC_Os01g28100.1	LOC_Os01g28120.1
2	LOC_Os01g15920.1	LOC_Os01g15950.1
2	LOC_Os01g21930.1	LOC_Os03g16550.1
2	LOC_Os01g46300.1	LOC_Os04g38274.1
2	LOC_Os02g04350.1	LOC_Os02g24460.1
2	LOC_Os01g28970.2	LOC_Os10g19919.4
2	LOC_Os01g26350.1	LOC_Os07g23870.1
2	LOC_Os01g21020.1	LOC_Os04g16060.1
2	LOC_Os01g14060.1	LOC_Os11g36800.1
2	LOC_Os01g49080.1	LOC_Os11g23850.1
2	LOC_Os01g28134.1	LOC_Os12g14224.1
2	LOC_Os12g14030.1	LOC_Os01g23820.1
2	LOC_Os01g09440.1	LOC_Os02g06420.1
2	LOC_Os01g29820.1	LOC_Os05g17849.1
2	LOC_Os01g09400.1	LOC_Os07g15090.1
2	LOC_Os01g71370.1	LOC_Os03g64420.1
2	LOC_Os01g19340.1	LOC_Os04g47650.1
2	LOC_Os01g53180.1	LOC_Os11g18970.1
2	LOC_Os01g38560.1	LOC_Os11g42110.1
2	LOC_Os01g39060.1	LOC_Os09g21360.1
2	LOC_Os01g29104.1	LOC_Os07g22224.1
2	LOC_Os01g42150.1	LOC_Os01g42160.1
2	LOC_Os01g09140.1	LOC_Os07g30870.1
2	LOC_Os01g23890.1	LOC_Os01g45850.1
2	LOC_Os01g15150.1	LOC_Os10g31280.1
2	LOC_Os01g29550.1	LOC_Os05g11000.1
2	LOC_Os01g64460.1	LOC_Os04g42080.1
2	LOC_Os01g24770.1	LOC_Os01g48150.1
2	LOC_Os01g31124.1	LOC_Os01g31170.1
2	LOC_Os01g47870.1	LOC_Os05g15070.1
2	LOC_Os01g11870.1	LOC_Os02g20920.1
2	LOC_Os01g61300.1	LOC_Os09g23180.1
2	LOC_Os01g32760.1	LOC_Os08g02720.1
2	LOC_Os01g64330.1	LOC_Os06g22180.1
2	LOC_Os03g10700.1	LOC_Os07g29560.1
2	LOC_Os03g43169.1	LOC_Os10g09300.1
2	LOC_Os03g39655.1	LOC_Os10g27274.1
2	LOC_Os03g39530.1	LOC_Os04g40340.1
2	LOC_Os03g47614.1	LOC_Os03g47629.1
2	LOC_Os03g07410.3	LOC_Os06g40609.1
2	LOC_Os03g40230.1	LOC_Os05g16480.1
2	LOC_Os03g06530.1	LOC_Os11g05790.1
2	LOC_Os03g33800.1	LOC_Os10g08500.1
2	LOC_Os03g09130.1	LOC_Os03g18760.1
2	LOC_Os03g16560.1	LOC_Os03g57030.1
2	LOC_Os03g15600.1	LOC_Os12g32536.1
2	LOC_Os03g48364.1	LOC_Os07g26380.1
2	LOC_Os03g42310.1	LOC_Os11g34960.1
2	LOC_Os03g62820.1	LOC_Os04g34890.1
2	LOC_Os03g56290.1	LOC_Os03g62360.1
2	LOC_Os03g22960.1	LOC_Os12g40380.1
2	LOC_Os03g43830.1	LOC_Os12g27430.1
2	LOC_Os03g05130.1	LOC_Os11g09780.1
2	LOC_Os03g39660.1	LOC_Os10g27270.1
2	LOC_Os03g10710.1	LOC_Os03g10740.1
2	LOC_Os03g01520.1	LOC_Os07g18260.1
2	LOC_Os03g10530.1	LOC_Os09g32890.1
2	LOC_Os03g40380.1	LOC_Os03g53180.1
2	LOC_Os03g57020.1	LOC_Os11g17920.1
2	LOC_Os03g38040.1	LOC_Os06g04722.1
2	LOC_Os03g20740.1	LOC_Os03g47178.1
2	LOC_Os03g10550.1	LOC_Os09g32920.1
2	LOC_Os03g37850.1	LOC_Os12g12460.1
2	LOC_Os03g38745.1	LOC_Os09g14614.2
2	LOC_Os03g20220.1	LOC_Os04g23980.1
2	LOC_Os03g49740.1	LOC_Os10g25260.1
2	LOC_Os03g30410.1	LOC_Os11g25470.1
2	LOC_Os03g44030.1	LOC_Os04g08360.1
2	LOC_Os03g05220.3	LOC_Os10g01820.1
2	LOC_Os03g21500.1	LOC_Os09g08560.1
2	LOC_Os03g04350.1	LOC_Os07g18180.1
2	LOC_Os03g15760.1	LOC_Os09g13240.1
2	LOC_Os03g22240.1	LOC_Os10g25349.1
2	LOC_Os03g22720.1	LOC_Os06g44550.1
2	LOC_Os03g37700.1	LOC_Os04g26520.1
2	LOC_Os03g44340.1	LOC_Os12g30750.1
2	LOC_Os03g42360.1	LOC_Os12g30000.1
2	LOC_Os02g05140.1	LOC_Os11g22460.1
2	LOC_Os02g13390.1	LOC_Os07g45470.1
2	LOC_Os02g48090.1	LOC_Os12g40400.1
2	LOC_Os02g08060.1	LOC_Os08g14420.1
2	LOC_Os02g19960.1	LOC_Os06g09500.1
2	LOC_Os02g04880.1	LOC_Os10g18390.1
2	LOC_Os02g02180.1	LOC_Os09g28270.1
2	LOC_Os02g34360.1	LOC_Os02g34370.1
2	LOC_Os02g32615.1	LOC_Os12g14550.1
2	LOC_Os02g28465.1	LOC_Os05g35980.1
2	LOC_Os02g25680.2	LOC_Os06g29679.1
2	LOC_Os02g22120.1	LOC_Os10g01070.1
2	LOC_Os02g32380.1	LOC_Os12g07850.1
2	LOC_Os02g24030.1	LOC_Os05g23490.1
2	LOC_Os02g24960.1	LOC_Os05g14050.1
2	LOC_Os02g43960.1	LOC_Os05g16220.1
2	LOC_Os02g10250.1	LOC_Os09g24630.1
2	LOC_Os02g07495.1	LOC_Os02g07575.1
2	LOC_Os02g16310.1	LOC_Os12g20130.1
2	LOC_Os02g48440.1	LOC_Os04g33180.1
2	LOC_Os02g15770.1	LOC_Os08g26530.1
2	LOC_Os02g34290.1	LOC_Os04g38250.1
2	LOC_Os02g28120.1	LOC_Os11g18490.1
2	LOC_Os02g20300.1	LOC_Os08g42259.1
2	LOC_Os02g01910.1	LOC_Os04g50180.1
2	LOC_Os02g26640.1	LOC_Os05g25090.1
2	LOC_Os02g04390.1	LOC_Os06g17980.1
2	LOC_Os02g27910.1	LOC_Os09g36840.1
2	LOC_Os02g55710.1	LOC_Os02g55770.1
2	LOC_Os02g05790.1	LOC_Os10g26859.1
2	LOC_Os02g24370.1	LOC_Os03g34030.1
2	LOC_Os02g18580.1	LOC_Os10g29130.1
2	LOC_Os02g46300.1	LOC_Os05g20010.1
2	LOC_Os02g28490.1	LOC_Os10g01090.1
2	LOC_Os02g27370.1	LOC_Os08g10800.1
2	LOC_Os02g37250.1	LOC_Os02g37260.1
2	LOC_Os02g14040.1	LOC_Os09g21530.1
2	LOC_Os02g04870.1	LOC_Os04g28660.1
2	LOC_Os02g51390.1	LOC_Os08g21541.1
2	LOC_Os02g30820.1	LOC_Os06g40970.1
2	LOC_Os02g25920.1	LOC_Os06g06650.1
2	LOC_Os02g12240.1	LOC_Os08g16800.1
2	LOC_Os02g38100.1	LOC_Os03g20620.1
2	LOC_Os02g41640.1	LOC_Os03g46674.1
2	LOC_Os02g10570.1	LOC_Os11g16570.1
2	LOC_Os02g51170.1	LOC_Os02g53010.1
2	LOC_Os02g52660.1	LOC_Os12g19320.1
2	LOC_Os02g45840.1	LOC_Os10g15360.1
2	LOC_Os02g39530.3	LOC_Os11g06934.1
2	LOC_Os02g12070.1	LOC_Os02g12090.1
2	LOC_Os02g27150.1	LOC_Os12g13280.1
2	LOC_Os02g10614.1	LOC_Os02g16529.1
2	LOC_Os02g15410.1	LOC_Os09g01440.1
2	LOC_Os02g22450.1	LOC_Os11g19450.1
2	LOC_Os09g22280.2	LOC_Os12g24500.1
2	LOC_Os09g08300.1	LOC_Os09g18330.1
2	LOC_Os09g11530.1	LOC_Os09g11700.1
2	LOC_Os09g15880.1	LOC_Os11g04090.1
2	LOC_Os09g11050.1	LOC_Os09g11090.1
2	LOC_Os09g18190.1	LOC_Os09g18300.1
2	LOC_Os09g21080.1	LOC_Os09g21090.1
2	LOC_Os09g39240.1	LOC_Os09g39250.1
2	LOC_Os09g11010.1	LOC_Os12g39480.1
2	LOC_Os09g02010.1	LOC_Os12g26160.1
2	LOC_Os09g11560.1	LOC_Os09g11720.1
2	LOC_Os09g33882.1	LOC_Os11g10530.2
2	LOC_Os09g03200.1	LOC_Os11g41510.1
2	LOC_Os06g06620.1	LOC_Os06g06700.1
2	LOC_Os06g04760.1	LOC_Os07g41420.1
2	LOC_Os06g20930.1	LOC_Os09g18480.1
2	LOC_Os06g39752.1	LOC_Os10g21272.1
2	LOC_Os06g14860.1	LOC_Os06g42390.1
2	LOC_Os06g22190.1	LOC_Os07g22140.1
2	LOC_Os06g09160.1	LOC_Os10g32280.1
2	LOC_Os06g39748.1	LOC_Os10g21274.1
2	LOC_Os06g22640.1	LOC_Os12g22790.1
2	LOC_Os06g42060.1	LOC_Os10g12300.1
2	LOC_Os06g38380.1	LOC_Os06g38390.1
2	LOC_Os06g09030.1	LOC_Os10g38680.1
2	LOC_Os06g03430.1	LOC_Os11g10960.1
2	LOC_Os06g26210.1	LOC_Os12g04960.1
2	LOC_Os06g08980.1	LOC_Os06g09010.1
2	LOC_Os06g06570.1	LOC_Os06g06590.1
2	LOC_Os06g21770.1	LOC_Os06g21810.1
2	LOC_Os06g18680.1	LOC_Os11g13550.1
2	LOC_Os06g05490.1	LOC_Os06g17530.1
2	LOC_Os06g42910.1	LOC_Os06g42920.1
2	LOC_Os06g20470.1	LOC_Os06g20530.1
2	LOC_Os06g19970.1	LOC_Os12g37210.1
2	LOC_Os06g34550.1	LOC_Os06g48190.1
2	LOC_Os06g34230.1	LOC_Os12g11450.1
2	LOC_Os06g34300.1	LOC_Os12g33480.1
2	LOC_Os06g44330.1	LOC_Os12g35790.1
2	LOC_Os06g48740.1	LOC_Os11g06830.1
2	LOC_Os06g41140.1	LOC_Os12g25370.1
2	LOC_Os06g23790.1	LOC_Os08g26700.2
2	LOC_Os06g33630.1	LOC_Os11g44220.1
2	LOC_Os06g42450.1	LOC_Os08g13770.1
2	LOC_Os06g38850.1	LOC_Os06g38880.1
2	LOC_Os06g09000.1	LOC_Os07g44220.1
2	LOC_Os12g43310.1	LOC_Os12g43320.1
2	LOC_Os12g38340.1	LOC_Os12g38350.1
2	LOC_Os12g11660.1	LOC_Os12g12000.1
2	LOC_Os12g39810.1	LOC_Os12g39820.1
2	LOC_Os12g28880.1	LOC_Os12g29040.1
2	LOC_Os12g07620.1	LOC_Os12g09230.1
2	LOC_Os12g09010.1	LOC_Os12g09070.1
2	LOC_Os12g34480.1	LOC_Os12g34490.1
2	LOC_Os12g23710.1	LOC_Os12g23750.1
2	LOC_Os12g12220.1	LOC_Os12g12230.1
2	LOC_Os12g09660.2	LOC_Os12g09670.1
2	LOC_Os05g14390.1	LOC_Os06g29560.1
2	LOC_Os05g19840.1	LOC_Os12g35520.1
2	LOC_Os05g46900.1	LOC_Os12g13000.1
2	LOC_Os05g03299.1	LOC_Os05g03339.1
2	LOC_Os05g10450.1	LOC_Os07g32210.1
2	LOC_Os05g10625.1	LOC_Os12g40774.1
2	LOC_Os05g29950.1	LOC_Os12g40160.1
2	LOC_Os05g31840.1	LOC_Os10g38760.1
2	LOC_Os05g13820.1	LOC_Os05g13840.1
2	LOC_Os05g45560.1	LOC_Os07g38190.1
2	LOC_Os05g07910.1	LOC_Os07g12050.1
2	LOC_Os05g31360.1	LOC_Os05g31370.1
2	LOC_Os05g51810.1	LOC_Os11g01800.1
2	LOC_Os05g08580.1	LOC_Os08g02280.1
2	LOC_Os05g03960.1	LOC_Os05g04000.1
2	LOC_Os05g24810.1	LOC_Os10g15164.1
2	LOC_Os05g41960.1	LOC_Os05g37610.1
2	LOC_Os05g04250.1	LOC_Os06g29540.1
2	LOC_Os05g27370.1	LOC_Os11g19850.1
2	LOC_Os05g48190.1	LOC_Os12g39560.1
2	LOC_Os05g15670.1	LOC_Os09g20570.1
2	LOC_Os05g20420.1	LOC_Os11g22040.1
2	LOC_Os05g10680.1	LOC_Os11g29140.1
2	LOC_Os05g01840.1	LOC_Os09g11130.1
2	LOC_Os05g14740.1	LOC_Os09g37340.1
2	LOC_Os05g30695.1	LOC_Os09g15350.1
2	LOC_Os05g37650.1	LOC_Os11g11750.1
2	LOC_Os05g13830.1	LOC_Os05g13850.1
2	LOC_Os05g11064.1	LOC_Os05g36994.1
2	LOC_Os05g12390.1	LOC_Os05g12440.1
2	LOC_Os05g31090.1	LOC_Os05g48180.1
2	LOC_Os05g27510.1	LOC_Os09g22160.1
2	LOC_Os05g27640.1	LOC_Os06g13800.1
2	LOC_Os05g20540.1	LOC_Os12g15390.1
2	LOC_Os05g10600.1	LOC_Os12g10080.1
2	LOC_Os05g28990.1	LOC_Os10g28390.1
2	LOC_Os05g23650.1	LOC_Os10g22910.1
2	LOC_Os11g39380.1	LOC_Os12g08710.1
2	LOC_Os11g26350.1	LOC_Os12g44040.4
2	LOC_Os11g14250.1	LOC_Os11g14290.1
2	LOC_Os11g02410.1	LOC_Os12g06500.1
2	LOC_Os11g36600.1	LOC_Os11g45800.1
2	LOC_Os11g10880.1	LOC_Os11g10940.1
2	LOC_Os11g33160.1	LOC_Os11g33170.1
2	LOC_Os11g37570.1	LOC_Os11g37620.1
2	LOC_Os11g02330.1	LOC_Os12g02290.1
2	LOC_Os11g01060.1	LOC_Os12g01050.1
2	LOC_Os11g04920.1	LOC_Os11g05420.1
2	LOC_Os11g31000.1	LOC_Os11g31040.1
2	LOC_Os11g32740.1	LOC_Os12g08860.1
2	LOC_Os11g06050.1	LOC_Os11g06350.1
2	LOC_Os11g08360.1	LOC_Os11g08420.1
2	LOC_Os11g09770.1	LOC_Os12g09130.1
2	LOC_Os11g27680.1	LOC_Os11g27720.1
2	LOC_Os11g08170.1	LOC_Os11g08235.1
2	LOC_Os11g11730.1	LOC_Os11g11710.1
2	LOC_Os11g01750.1	LOC_Os12g18070.1
2	LOC_Os11g44980.1	LOC_Os11g45170.1
2	LOC_Os11g37380.1	LOC_Os11g37410.1
2	LOC_Os11g42400.1	LOC_Os11g43650.1
2	LOC_Os11g04820.1	LOC_Os12g04680.1
2	LOC_Os11g22050.1	LOC_Os11g22110.1
2	LOC_Os11g02290.1	LOC_Os12g02240.1
2	LOC_Os11g19470.1	LOC_Os12g02140.1
2	LOC_Os11g30750.1	LOC_Os12g30740.1
2	LOC_Os11g39580.1	LOC_Os11g39630.1
2	LOC_Os11g03150.1	LOC_Os12g02890.1
[truncated: 506 more columns]

## Sheet: Maize
Data S8. Specific WGDPGs in Maize
GeneCount	Maize Specific
69	AC190858.3_FG004	AC190932.3_FG008	AC209016.3_FG010	AC211513.3_FG002	AC233904.1_FG002	GRMZM2G018274	GRMZM2G025640	GRMZM2G042738	GRMZM2G047628	GRMZM2G055262	GRMZM2G057590	GRMZM2G061318	GRMZM2G062706	GRMZM2G064434	GRMZM2G064782	GRMZM2G065438	GRMZM2G081140	GRMZM2G098840	GRMZM2G118529	GRMZM2G138666	GRMZM2G139144	GRMZM2G158288	GRMZM2G164311	GRMZM2G173532	GRMZM2G307084	GRMZM2G316447	GRMZM2G317878	GRMZM2G318515	GRMZM2G329776	GRMZM2G336087	GRMZM2G337929	GRMZM2G347655	GRMZM2G348282	GRMZM2G356465	GRMZM2G361621	GRMZM2G367829	GRMZM2G371933	GRMZM2G372509	GRMZM2G373277	GRMZM2G380687	GRMZM2G387755	GRMZM2G401075	GRMZM2G405225	GRMZM2G412136	GRMZM2G421779	GRMZM2G429301	GRMZM2G433855	GRMZM2G441548	GRMZM2G443138
63	AC152495.1_FG013	AC186493.4_FG002	AC187046.3_FG009	AC190757.3_FG001	AC191107.4_FG001	AC191330.3_FG001	AC191526.3_FG001	AC192330.1_FG004	AC194863.3_FG004	AC196018.3_FG003	AC197082.3_FG004	AC199728.4_FG006	AC200490.3_FG005	AC202040.4_FG002	AC205619.3_FG003	AC206698.2_FG002	AC207620.2_FG007	AC208530.3_FG003	AC209966.4_FG005	AC210212.2_FG004	AC211588.3_FG005	AC214483.3_FG002	AC217046.5_FG002	AC217056.3_FG001	AC219159.3_FG001	AF466202.2_FG010	GRMZM2G009032	GRMZM2G032583	GRMZM2G033801	GRMZM2G145978	GRMZM2G177340	GRMZM2G321500	GRMZM5G806294	GRMZM5G834539	GRMZM5G875847	AC184775.2_FG002	AC184871.2_FG009	AC185443.3_FG004	AC185623.4_FG012	AC188727.3_FG003	AC196123.3_FG001	AC197055.3_FG003	AC197082.3_FG005	AC198981.4_FG001	AC206768.3_FG006	AC207206.3_FG003	AC209051.3_FG003	AC209831.3_FG003	AC212463.3_FG001
58	AC189796.3_FG004	AC191790.3_FG005	GRMZM2G001867	GRMZM2G011178	GRMZM2G043157	GRMZM2G057602	GRMZM2G066700	GRMZM2G071808	GRMZM2G083875	GRMZM2G100568	GRMZM2G116411	GRMZM2G120298	GRMZM2G129502	GRMZM2G147572	GRMZM2G180488	GRMZM2G315509	GRMZM2G328555	GRMZM2G339214	GRMZM2G342910	GRMZM2G370529	GRMZM2G378167	GRMZM2G405272	GRMZM2G405387	GRMZM2G419363	GRMZM2G423025	GRMZM2G448957	GRMZM2G453919	GRMZM2G471080	GRMZM2G471687	AC191589.3_FG003	AC196048.2_FG001	AC197038.3_FG001	AC200622.3_FG005	AC203208.4_FG001	AC208826.3_FG003	AC211972.4_FG003	AC212354.3_FG002	GRMZM2G035044	GRMZM2G114518	GRMZM2G301797	GRMZM2G309295	GRMZM2G316595	GRMZM2G361891	GRMZM2G375382	GRMZM2G405280	GRMZM2G477681	GRMZM2G480328	GRMZM5G814913	AC234166.1_FG002
55	AC194163.3_FG001	AC195207.2_FG002	AC195995.3_FG006	AC233952.1_FG004	GRMZM2G002932	GRMZM2G003538	GRMZM2G042980	GRMZM2G067158	GRMZM2G069264	GRMZM2G078246	GRMZM2G088994	GRMZM2G099064	GRMZM2G126309	GRMZM2G147608	GRMZM2G149665	GRMZM2G152463	GRMZM2G156357	GRMZM2G171315	GRMZM2G178239	GRMZM2G309073	GRMZM2G312429	GRMZM2G313380	GRMZM2G322390	GRMZM2G325217	GRMZM2G325221	GRMZM2G338049	GRMZM2G348205	GRMZM2G360387	GRMZM2G363913	GRMZM2G369945	GRMZM2G373536	GRMZM2G385628	GRMZM2G393082	GRMZM2G396411	GRMZM2G407783	GRMZM2G425910	GRMZM2G428612	GRMZM2G429039	GRMZM2G449179	GRMZM2G449843	GRMZM2G455422	GRMZM2G459543	GRMZM2G469323	GRMZM2G474525	GRMZM2G478714	GRMZM5G823733	GRMZM5G871995	GRMZM2G058549	GRMZM2G322874
49	AC152495.1_FG011	AC186669.3_FG002	AC190816.3_FG007	AC196106.2_FG001	AC196290.3_FG007	AC198721.3_FG002	AC208711.3_FG005	AC209208.3_FG004	AC211976.4_FG002	AC225345.3_FG009	GRMZM2G341918	GRMZM2G380291	GRMZM2G394586	GRMZM2G703292	GRMZM5G817422	GRMZM5G826596	GRMZM5G842103	AC186284.3_FG007	AC186592.3_FG002	AC190587.3_FG005	AC205834.3_FG003	AC212216.4_FG003	AC212575.3_FG002	AC210670.4_FG006	AC195485.3_FG002	AC195860.3_FG002	AC198871.3_FG002	AC202877.3_FG002	AC205324.3_FG003	AC214613.3_FG003	GRMZM5G834380	AC205470.3_FG008	AC211471.3_FG003	AC212023.4_FG006	AC214437.4_FG001	AC233889.1_FG003	EF517601.1_FG023	AC206325.3_FG003	AC209463.4_FG013	AC207225.3_FG003	GRMZM2G088007	AC196278.2_FG005	AC214227.4_FG011	AC217379.4_FG002	AC207397.3_FG001	AC206201.3_FG009	AC203006.3_FG005	AC198174.4_FG001	AC205730.3_FG001
48	AC186233.3_FG007	AC209212.3_FG005	AC209729.3_FG003	AC213608.3_FG003	AC214144.3_FG002	GRMZM2G461230	GRMZM2G703437	AC183412.5_FG005	AC186310.4_FG004	AC187080.3_FG006	AC193324.3_FG002	AC194898.3_FG003	AC195320.3_FG003	AC199632.4_FG007	AC203748.3_FG002	AC204300.3_FG003	AC205485.3_FG011	AC205853.3_FG014	AC206259.3_FG002	AC206780.3_FG004	AC206898.3_FG006	AC207080.3_FG005	AC209364.3_FG004	AC212567.3_FG003	AC213431.4_FG005	AC214359.3_FG003	AC219056.2_FG004	GRMZM2G070226	GRMZM2G402806	GRMZM2G411888	GRMZM2G455859	AC199843.4_FG007	GRMZM2G414935	GRMZM2G700955	AC205888.4_FG004	AC191601.1_FG003	AC204231.3_FG010	GRMZM2G314954	GRMZM2G422269	AC188752.3_FG008	GRMZM2G325633	AC189048.2_FG001	AC199624.4_FG007	AC199961.4_FG001	AC199961.4_FG004	GRMZM5G807294	AC214352.2_FG012	AC220924.2_FG004
37	GRMZM2G701960	GRMZM2G704289	GRMZM2G704283	GRMZM2G703981	GRMZM2G702264	GRMZM2G702266	GRMZM2G704012	GRMZM2G702884	GRMZM2G702006	GRMZM2G702671	GRMZM2G703350	GRMZM2G704224	GRMZM2G704342	GRMZM2G703604	GRMZM2G701756	GRMZM2G703497	GRMZM2G702462	GRMZM2G702019	GRMZM2G703071	GRMZM2G703658	GRMZM2G702091	GRMZM2G702516	GRMZM2G702635	GRMZM2G701668	GRMZM2G701720	GRMZM2G701883	GRMZM2G701400	GRMZM2G080885	GRMZM2G700430	GRMZM2G162680	GRMZM2G701257	GRMZM2G701125	GRMZM2G154045	GRMZM2G498171	GRMZM2G701028	GRMZM2G092142	GRMZM2G701211
33	AC177941.3_FG001	AC183928.4_FG001	AC187080.3_FG007	AC187207.3_FG006	AC194824.2_FG003	AC195484.3_FG003	AC199481.3_FG001	AC200045.3_FG006	AC200754.4_FG004	AC202391.4_FG002	AC204381.3_FG001	AC204573.3_FG015	AC205175.3_FG001	AC207321.3_FG003	AC207767.2_FG001	AC208576.3_FG001	AC210050.3_FG006	AC214267.3_FG010	GRMZM2G013915	GRMZM2G323475	GRMZM2G331614	GRMZM2G355574	GRMZM2G701546	GRMZM5G815955	AC214523.3_FG002	AC194206.3_FG005	AC204298.3_FG006	AC207383.3_FG003	AC214543.3_FG001	AC215605.2_FG007	GRMZM2G327855	GRMZM5G856878	AC216203.3_FG003
31	AC196135.3_FG006	AC202091.4_FG003	AC205605.3_FG002	GRMZM2G071648	GRMZM2G088005	GRMZM2G101806	GRMZM2G133968	GRMZM2G155106	GRMZM2G169418	GRMZM2G169991	GRMZM2G328814	GRMZM2G337011	GRMZM2G352381	GRMZM2G369993	GRMZM2G382029	GRMZM2G392135	GRMZM2G398758	GRMZM2G401809	GRMZM2G405655	GRMZM2G416708	GRMZM2G464469	GRMZM2G464772	GRMZM2G471039	GRMZM2G477533	GRMZM5G824040	GRMZM5G845296	GRMZM5G896683	AC209755.3_FG001	GRMZM2G703423	GRMZM5G847287	AC188757.4_FG004
30	AC209976.3_FG001	AC233870.1_FG002	GRMZM2G025210	GRMZM2G025572	GRMZM2G052621	GRMZM2G058602	GRMZM2G063924	GRMZM2G074780	GRMZM2G081808	GRMZM2G100519	GRMZM2G104605	GRMZM2G104722	GRMZM2G125201	GRMZM2G174854	GRMZM2G303810	GRMZM2G320360	GRMZM2G329791	GRMZM2G441827	AC211166.5_FG009	GRMZM2G395120	GRMZM2G546294	GRMZM2G134248	GRMZM2G430194	GRMZM2G496292	GRMZM5G814007	AC196714.3_FG004	AC192405.3_FG001	AC202991.3_FG003	AC203244.4_FG001	AC186431.5_FG001
23	AC185649.2_FG003	AC185660.3_FG003	AC190638.3_FG001	GRMZM2G020191	GRMZM2G035419	GRMZM2G047164	GRMZM2G051456	GRMZM2G060073	GRMZM2G061118	GRMZM2G088865	GRMZM2G112988	GRMZM2G163830	GRMZM2G333268	GRMZM2G347994	GRMZM2G355600	GRMZM2G369685	GRMZM2G369705	GRMZM2G392951	GRMZM2G418766	GRMZM2G427301	GRMZM2G455238	GRMZM2G461590	GRMZM2G575116
22	AC187843.3_FG001	AC187843.3_FG010	AC191279.2_FG001	AC191279.2_FG003	AC191708.3_FG001	AC191708.3_FG002	AC194273.3_FG006	AC194273.3_FG007	GRMZM2G007817	GRMZM2G060735	GRMZM2G137518	GRMZM2G177490	GRMZM2G179610	GRMZM2G304190	GRMZM2G317853	GRMZM2G326663	GRMZM2G362996	GRMZM2G438080	GRMZM2G445942	GRMZM2G474252	GRMZM5G834566	GRMZM5G858524
22	AC186406.4_FG006	AC204679.3_FG003	AC212189.3_FG003	GRMZM2G136687	GRMZM2G317069	GRMZM2G403667	GRMZM2G703469	GRMZM5G822833	GRMZM5G882598	AC210820.3_FG003	AC225566.2_FG009	AC212023.4_FG002	GRMZM5G887987	GRMZM5G896690	AC210005.3_FG002	AC177850.2_FG003	AC194341.4_FG001	AC204703.3_FG007	AC188964.3_FG002	GRMZM5G854450	AC199638.4_FG001	AC177831.3_FG004
18	GRMZM2G333377	GRMZM2G015234	GRMZM2G038604	GRMZM2G056285	GRMZM2G070521	GRMZM2G074994	GRMZM2G088020	GRMZM2G089001	GRMZM2G094077	GRMZM2G116939	GRMZM2G120062	GRMZM2G140209	GRMZM2G166481	GRMZM2G312939	GRMZM2G316322	GRMZM2G350919	GRMZM2G460407	GRMZM2G465977
19	AC193592.3_FG001	AC206695.3_FG001	GRMZM2G163378	GRMZM5G839223	AC220976.4_FG004	GRMZM2G300437	GRMZM2G084261	GRMZM2G703701	AC187086.3_FG004	AC193502.3_FG004	AC207225.3_FG001	AC202532.4_FG006	GRMZM2G701571	AC199801.4_FG005	GRMZM5G884430	AC191338.3_FG002	GRMZM2G354611	AC197526.3_FG003	AC186583.3_FG004
18	AC197699.3_FG006	GRMZM2G070717	GRMZM2G097034	GRMZM2G145558	GRMZM2G483501	GRMZM2G484878	GRMZM2G520254	GRMZM2G590885	GRMZM2G703399	GRMZM2G591728	GRMZM2G555080	GRMZM2G563737	GRMZM2G497523	GRMZM2G522580	GRMZM2G504023	GRMZM2G512200	GRMZM2G505131	GRMZM2G154442
18	GRMZM2G028060	GRMZM2G079774	GRMZM2G102711	GRMZM2G132028	GRMZM2G307567	GRMZM2G342226	GRMZM2G384463	GRMZM2G472589	GRMZM2G472905	GRMZM2G701730	GRMZM5G814787	GRMZM2G069568	GRMZM2G161918	GRMZM5G822573	GRMZM2G412021	GRMZM2G422303	GRMZM2G477728	GRMZM2G474694
18	GRMZM5G850569	GRMZM5G897686	GRMZM5G859482	GRMZM5G850831	GRMZM5G833629	GRMZM5G818549	GRMZM5G843571	GRMZM5G840300	GRMZM5G827668	AC208678.3_FG002	GRMZM2G563662	AC211398.3_FG002	GRMZM5G800429	GRMZM5G816208	GRMZM5G813763	GRMZM5G802987	GRMZM2G179536	AC190809.2_FG002
10	GRMZM2G013724	GRMZM2G041368	GRMZM2G041404	GRMZM2G047409	GRMZM2G049370	GRMZM2G049432	GRMZM2G123794	GRMZM2G123838	GRMZM2G161306	GRMZM2G349274
15	GRMZM5G839114	GRMZM5G893200	AC198766.3_FG005	AC203777.3_FG004	GRMZM2G376668	AC211740.3_FG005	AC212457.3_FG001	AC216730.2_FG005	AC234519.1_FG002	AC234519.1_FG008	AC234519.1_FG004	AC214050.4_FG010	AC177837.3_FG002	AC190685.3_FG005	AC194335.3_FG001
15	GRMZM2G564181	GRMZM2G579820	GRMZM5G804113	GRMZM5G849671	GRMZM5G852613	GRMZM5G871559	GRMZM5G870245	GRMZM5G875774	GRMZM5G845399	GRMZM2G509844	GRMZM2G539230	GRMZM2G456756	GRMZM2G501802	GRMZM2G498111	GRMZM2G416809
15	GRMZM2G484251	GRMZM2G514803	GRMZM2G487469	GRMZM2G491291	GRMZM2G528439	GRMZM2G577598	GRMZM2G568099	GRMZM2G566873	GRMZM2G586443	GRMZM2G530234	GRMZM2G583274	GRMZM2G513587	GRMZM2G548412	GRMZM2G497347	GRMZM2G582892
15	AC198208.3_FG002	GRMZM2G701469	AC199857.4_FG004	GRMZM2G043892	GRMZM2G703371	GRMZM2G127543	AC218964.2_FG003	AC215240.3_FG003	AC216724.3_FG003	AC186408.5_FG005	AC191064.3_FG007	AC183914.3_FG004	AC185478.4_FG007	AC187209.5_FG003	AC188744.3_FG009
11	GRMZM2G352798	GRMZM2G074505	GRMZM2G107121	GRMZM2G108904	GRMZM2G168675	GRMZM2G168864	GRMZM2G178803	GRMZM2G339452	GRMZM2G377090	GRMZM2G411649	GRMZM2G411691
13	AC194480.3_FG001	AC194480.3_FG003	AC199487.4_FG002	AC199487.4_FG003	AC199488.4_FG003	AC199488.4_FG004	AC206999.1_FG007	AC208445.3_FG001	AC208445.3_FG006	GRMZM2G332458	GRMZM2G455926	GRMZM2G550156	GRMZM2G700450
13	AC199204.3_FG002	AC200887.4_FG002	AC209215.4_FG004	AC217896.2_FG001	GRMZM2G026182	GRMZM2G084794	GRMZM5G809445	GRMZM5G883511	GRMZM2G334917	GRMZM2G357654	GRMZM2G307470	GRMZM2G313646	AC196206.3_FG007
13	GRMZM2G005424	GRMZM2G005835	GRMZM2G036380	GRMZM2G097770	GRMZM2G107026	GRMZM2G121997	GRMZM2G147937	GRMZM2G348509	GRMZM2G422147	GRMZM2G471876	GRMZM2G701540	AC193335.3_FG001	AC195148.3_FG001
8	GRMZM2G029314	GRMZM2G050741	GRMZM2G076398	GRMZM2G384763	GRMZM2G390998	GRMZM2G402368	GRMZM2G399844	GRMZM2G465689
13	GRMZM5G859986	GRMZM5G892400	GRMZM5G881739	GRMZM5G875277	GRMZM2G133401	GRMZM5G857005	GRMZM2G523606	GRMZM5G820215	AC205336.3_FG003	GRMZM2G101745	AC186337.3_FG003	AC196035.3_FG002	AC211218.4_FG002
11	AC226552.2_FG001	AC226552.2_FG002	GRMZM2G039322	GRMZM2G117113	GRMZM2G152523	GRMZM2G152553	GRMZM2G417070	GRMZM2G452453	GRMZM2G060344	GRMZM2G112628	GRMZM2G115240
6	GRMZM2G052402	GRMZM2G076796	GRMZM2G090736	GRMZM2G131769	GRMZM2G369485	GRMZM5G820188
6	AC199526.5_FG001	AC233883.1_FG001	GRMZM2G006981	GRMZM2G017847	GRMZM2G383472	GRMZM5G878615
6	AC204591.3_FG002	GRMZM2G026098	GRMZM2G026135	GRMZM2G029930	GRMZM2G150688	GRMZM2G162917
6	AC208644.2_FG005	AC208702.3_FG007	GRMZM2G144978	GRMZM2G383140	GRMZM2G703879	GRMZM5G894292
6	GRMZM2G026517	GRMZM2G148495	GRMZM5G804477	GRMZM5G834759	GRMZM5G885938	GRMZM5G899582
11	GRMZM2G040020	GRMZM2G040098	GRMZM2G078799	GRMZM2G078862	GRMZM2G101497	GRMZM2G101553	GRMZM2G112855	GRMZM2G118191	GRMZM2G118269	GRMZM2G039942	GRMZM2G038024
11	GRMZM2G046894	GRMZM2G079754	GRMZM2G345194	GRMZM2G417219	GRMZM2G445187	GRMZM2G110066	GRMZM2G172982	GRMZM2G426181	AC214145.2_FG002	AC214753.2_FG002	GRMZM2G385236
11	GRMZM2G104234	GRMZM2G439983	GRMZM2G424261	GRMZM2G702135	GRMZM2G702741	AC217313.3_FG001	GRMZM2G323971	GRMZM2G356321	AC194380.3_FG008	AC177911.4_FG005	GRMZM2G417340
8	GRMZM2G010636	GRMZM2G438608	GRMZM2G447847	GRMZM2G474229	GRMZM2G037954	GRMZM2G066565	GRMZM2G424981	GRMZM2G111147
6	AC190913.3_FG002	GRMZM2G012251	GRMZM2G315478	GRMZM2G351966	GRMZM2G420141	GRMZM2G441484
10	AC203265.3_FG002	AC206763.3_FG002	GRMZM2G468521	GRMZM2G700951	GRMZM5G811469	GRMZM2G418365	GRMZM2G390160	GRMZM2G397572	GRMZM2G422720	GRMZM2G399418
10	AC204213.1_FG007	GRMZM2G362764	GRMZM2G704042	AC230023.2_FG002	AC230023.2_FG003	AC230023.2_FG004	AC230023.2_FG006	AC233785.2_FG005	GRMZM2G460035	GRMZM5G857210
9	AC209356.4_FG001	GRMZM2G023191	GRMZM2G029926	GRMZM2G050994	GRMZM2G097084	GRMZM2G142967	GRMZM2G163679	GRMZM2G165083	GRMZM2G179854
6	AC210834.4_FG005	AC210834.4_FG006	AC210834.4_FG009	AC210834.4_FG011	AC210834.4_FG012	AC210834.4_FG013
10	AC216869.3_FG001	GRMZM2G018022	GRMZM2G378402	GRMZM2G005640	GRMZM2G134415	GRMZM2G170420	GRMZM2G519736	GRMZM5G895150	GRMZM2G329737	GRMZM2G177862
5	GRMZM2G006952	GRMZM2G094781	GRMZM2G313451	GRMZM2G329645	GRMZM2G381649
4	GRMZM2G011928	GRMZM2G178681	GRMZM2G013519	GRMZM2G160791
5	GRMZM2G018855	GRMZM2G087724	GRMZM2G151644	GRMZM5G810756	GRMZM5G899386
9	GRMZM2G088896	GRMZM2G094054	GRMZM2G116212	GRMZM2G137959	GRMZM2G145466	GRMZM2G175912	GRMZM2G181051	GRMZM2G344323	GRMZM2G354335
10	GRMZM2G133382	GRMZM2G152655	GRMZM2G133370	GRMZM2G034862	GRMZM2G123411	GRMZM2G054359	GRMZM2G058703	GRMZM2G008403	GRMZM2G027472	GRMZM2G008271
4	AC199571.3_FG003	GRMZM2G305096	GRMZM2G700655	GRMZM2G357737
8	AC207733.3_FG007	AC207814.3_FG002	GRMZM2G049068	GRMZM2G428188	GRMZM2G003092	GRMZM2G016754	GRMZM2G032443	GRMZM2G080262
9	AC208327.4_FG002	GRMZM2G354525	AC233855.1_FG003	GRMZM2G142672	GRMZM2G168123	GRMZM5G871000	GRMZM2G387471	GRMZM2G009919	GRMZM2G130343
8	AC233903.1_FG002	GRMZM2G053929	GRMZM2G099817	GRMZM2G128800	GRMZM2G154484	GRMZM2G162456	GRMZM2G429662	GRMZM2G473607
9	AC234199.1_FG001	GRMZM2G575837	GRMZM2G700008	AC186404.3_FG002	AC187056.3_FG002	AC211347.4_FG006	AC218092.3_FG003	AC191782.3_FG001	AC194478.3_FG005
3	GRMZM2G010657	GRMZM2G110406	GRMZM2G462803
3	GRMZM2G010714	GRMZM2G395061	GRMZM2G013777
3	GRMZM2G015571	GRMZM2G061428	GRMZM2G147481
9	GRMZM2G044152	GRMZM2G044625	GRMZM2G045387	GRMZM2G088273	GRMZM2G088365	GRMZM2G160739	GRMZM2G346895	GRMZM2G346897	GRMZM2G397687
3	GRMZM2G049758	GRMZM2G313068	GRMZM2G471579
4	GRMZM2G063883	GRMZM2G386914	GRMZM2G481311	GRMZM2G363715
4	GRMZM2G066163	GRMZM2G124079	GRMZM2G128731	GRMZM2G138265
3	GRMZM2G073916	GRMZM5G894932	AC217977.3_FG003
4	GRMZM2G075064	GRMZM2G093789	GRMZM2G376684	GRMZM2G423833
4	GRMZM2G093838	GRMZM2G141066	GRMZM2G381638	GRMZM2G329334
4	GRMZM2G130065	GRMZM2G162721	GRMZM2G393062	GRMZM2G148237
3	GRMZM2G137561	GRMZM2G177400	GRMZM2G353097
3	GRMZM2G168326	GRMZM2G474451	GRMZM2G172800
3	GRMZM2G336975	GRMZM2G335694	GRMZM2G461783
3	GRMZM2G361242	GRMZM2G386923	GRMZM2G056403
9	AC209062.3_FG002	GRMZM2G177132	GRMZM2G170455	GRMZM2G424628	GRMZM2G004163	GRMZM2G347416	GRMZM2G448332	GRMZM5G842348	AC155376.2_FG002
9	GRMZM5G811674	GRMZM5G865949	GRMZM5G895648	GRMZM5G833998	GRMZM5G881779	GRMZM2G066538	GRMZM2G081963	GRMZM2G575323	GRMZM2G024025
9	GRMZM2G476973	GRMZM5G880747	AC201798.4_FG005	AC215178.3_FG002	AC203531.3_FG002	AC206166.3_FG002	AC206199.3_FG001	AC190744.2_FG010	AC195348.3_FG004
9	GRMZM5G867093	GRMZM5G878383	GRMZM5G872300	GRMZM5G871222	GRMZM5G892285	GRMZM5G827270	GRMZM5G841805	GRMZM5G863015	GRMZM5G815339
3	GRMZM2G141948	GRMZM2G151944	GRMZM2G454594
4	AC234199.1_FG003	GRMZM2G303661	GRMZM2G425751	GRMZM2G464523
2	GRMZM2G007130	GRMZM2G006721
2	GRMZM2G052474	GRMZM2G124802
2	AC155376.2_FG005	GRMZM2G044092
3	AC185655.3_FG004	AC185655.3_FG005	AC215290.3_FG002
2	AC202915.3_FG002	GRMZM2G059517
8	AC202950.3_FG008	AC211933.4_FG001	GRMZM2G385641	GRMZM2G435219	GRMZM2G435255	GRMZM5G818155	GRMZM5G848897	AC190485.1_FG004
3	AC203535.4_FG007	AC215201.3_FG003	GRMZM2G134162
3	AC204539.4_FG001	AC204539.4_FG002	GRMZM2G080390
8	AC206610.4_FG005	AC210154.3_FG003	AC211479.3_FG007	AC212103.3_FG002	GRMZM2G332749	GRMZM2G702811	GRMZM5G852028	GRMZM2G366647
4	AC208915.3_FG010	GRMZM2G104549	GRMZM2G120619	GRMZM2G351977
2	AC212835.3_FG007	GRMZM2G057569
2	AC212886.3_FG006	GRMZM2G030122
2	AC217050.4_FG001	GRMZM2G135770
2	AC217121.3_FG007	GRMZM2G116831
2	AC231745.1_FG004	GRMZM2G034631
3	AC233863.1_FG001	AC233863.1_FG002	GRMZM2G096403
2	AC234528.1_FG005	GRMZM2G014069
3	GRMZM2G000592	GRMZM2G086346	GRMZM2G396076
3	GRMZM2G001024	GRMZM2G013971	GRMZM2G081912
8	GRMZM2G001173	GRMZM2G064715	GRMZM2G112798	GRMZM2G137755	GRMZM2G176474	GRMZM2G313305	GRMZM2G319397	GRMZM2G433528
2	GRMZM2G001660	GRMZM2G172320
3	GRMZM2G001824	GRMZM2G330475	GRMZM2G425427
2	GRMZM2G001915	GRMZM2G165746
2	GRMZM2G004131	GRMZM2G005909
2	GRMZM2G004582	GRMZM2G039359
3	GRMZM2G005536	GRMZM2G148626	GRMZM2G435338
2	GRMZM2G007659	GRMZM2G363408
2	GRMZM2G008751	GRMZM2G077127
8	GRMZM2G009106	GRMZM2G052241	GRMZM2G060394	GRMZM2G078218	GRMZM2G097904	GRMZM2G121313	GRMZM2G417092	GRMZM5G844465
2	GRMZM2G009196	GRMZM2G097820
2	GRMZM2G009795	GRMZM2G150478
2	GRMZM2G011456	GRMZM2G169927
2	GRMZM2G011479	GRMZM2G068271
2	GRMZM2G011888	GRMZM2G012143
3	GRMZM2G013671	GRMZM2G021427	GRMZM2G342246
8	GRMZM2G013832	GRMZM2G119105	GRMZM2G454637	GRMZM2G700914	GRMZM2G014458	GRMZM2G367483	GRMZM2G395534	GRMZM5G860399
2	GRMZM2G014300	GRMZM2G049013
2	GRMZM2G015344	GRMZM2G085960
2	GRMZM2G016153	GRMZM2G062452
2	GRMZM2G016168	GRMZM2G161450
3	GRMZM2G018553	GRMZM2G336533	GRMZM2G347043
2	GRMZM2G018923	GRMZM2G021422
2	GRMZM2G022347	GRMZM2G317406
3	GRMZM2G023051	GRMZM2G060150	GRMZM2G066103
2	GRMZM2G023335	GRMZM2G318860
3	GRMZM2G025895	GRMZM2G061408	GRMZM2G163418
3	GRMZM2G027519	GRMZM2G088860	GRMZM5G843781
2	GRMZM2G028467	GRMZM2G144021
2	GRMZM2G029845	GRMZM2G134149
3	GRMZM2G030531	GRMZM2G106899	GRMZM2G139695
2	GRMZM2G033219	GRMZM2G143480
2	GRMZM2G034096	GRMZM2G144818
3	GRMZM2G034963	GRMZM2G338721	GRMZM2G377847
3	GRMZM2G035599	GRMZM5G891282	GRMZM2G104070
2	GRMZM2G035779	GRMZM2G104012
2	GRMZM2G036590	GRMZM2G044684
2	GRMZM2G038833	GRMZM2G042061
3	GRMZM2G045678	GRMZM2G061292	GRMZM2G451771
2	GRMZM2G046503	GRMZM2G168849
2	GRMZM2G046911	GRMZM2G438299
3	GRMZM2G050108	GRMZM2G478568	GRMZM2G439195
2	GRMZM2G051689	GRMZM5G879116
2	GRMZM2G052471	GRMZM2G099474
2	GRMZM2G053196	GRMZM2G481231
3	GRMZM2G056488	GRMZM2G114315	GRMZM2G134183
2	GRMZM2G058479	GRMZM2G080509
2	GRMZM2G061187	GRMZM2G459861
2	GRMZM2G061821	GRMZM2G313162
2	GRMZM2G064708	GRMZM2G078995
7	GRMZM2G065038	GRMZM2G337402	GRMZM2G358929	GRMZM2G365875	GRMZM2G369266	GRMZM2G370199	GRMZM2G335518
2	GRMZM2G072264	GRMZM2G114325
3	GRMZM2G074844	GRMZM2G110057	GRMZM2G128215
2	GRMZM2G078022	GRMZM2G154312
2	GRMZM2G080644	GRMZM2G141503
3	GRMZM2G081441	GRMZM2G125162	GRMZM2G372171
3	GRMZM2G088415	GRMZM2G414304	GRMZM2G091635
3	GRMZM2G090642	GRMZM2G352619	GRMZM2G380133
2	GRMZM2G093446	GRMZM2G129681
2	GRMZM2G097109	GRMZM2G412229
2	GRMZM2G097164	GRMZM2G111566
8	GRMZM2G108267	GRMZM2G309275	GRMZM2G333619	GRMZM2G480262	GRMZM2G702552	GRMZM2G381429	AC196575.3_FG007	AC185475.3_FG001
5	GRMZM2G115388	GRMZM2G120794	GRMZM2G150776	GRMZM2G166782	GRMZM2G403590
2	GRMZM2G117022	GRMZM2G148586
3	GRMZM2G117988	GRMZM2G326627	GRMZM2G385851
2	GRMZM2G123901	GRMZM2G159950
2	GRMZM2G133400	GRMZM2G327686
2	GRMZM2G133684	GRMZM2G164131
2	GRMZM2G139675	GRMZM2G177828
3	GRMZM2G140909	GRMZM2G156310	GRMZM5G826321
2	GRMZM2G141353	GRMZM2G465133
2	GRMZM2G143128	GRMZM5G867882
2	GRMZM2G156486	GRMZM2G169365
2	GRMZM2G160428	GRMZM2G164160
2	GRMZM2G160578	GRMZM2G168760
2	GRMZM2G166873	GRMZM2G401050
2	GRMZM2G168791	GRMZM2G324285
2	GRMZM2G176585	GRMZM5G899119
2	GRMZM2G176912	GRMZM2G448054
3	GRMZM2G180697	GRMZM2G313812	GRMZM5G878322
2	GRMZM2G304700	GRMZM2G426922
3	GRMZM2G307397	GRMZM2G307400	GRMZM2G477415
2	GRMZM2G341729	GRMZM2G456835
2	GRMZM2G356260	GRMZM2G453001
2	GRMZM2G361688	GRMZM2G366622
3	GRMZM2G368151	GRMZM5G807602	GRMZM2G163998
2	GRMZM2G380650	GRMZM2G477683
2	GRMZM2G398240	GRMZM2G470673
3	GRMZM2G410951	GRMZM2G417496	GRMZM2G398731
2	GRMZM2G414913	GRMZM5G896145
8	GRMZM2G701998	GRMZM2G704335	GRMZM2G704303	GRMZM2G701918	GRMZM2G701867	GRMZM2G701349	GRMZM2G701068	GRMZM2G701013
8	GRMZM2G333013	GRMZM2G333029	GRMZM2G348695	GRMZM2G302295	GRMZM2G083053	GRMZM2G109327	GRMZM2G037751	GRMZM2G026546
8	AC205591.4_FG006	GRMZM5G887688	AC214430.2_FG002	GRMZM5G895420	GRMZM2G060727	GRMZM2G383402	GRMZM2G704192	AC203101.3_FG002
8	GRMZM2G163557	GRMZM5G800391	GRMZM2G154665	GRMZM2G004215	GRMZM2G044659	GRMZM2G040003	GRMZM2G093479	GRMZM2G093501
2	GRMZM5G891783	GRMZM2G167243
2	GRMZM2G162266	GRMZM2G159389
2	GRMZM2G119370	GRMZM2G342033
2	GRMZM2G469012	GRMZM2G006554
2	GRMZM2G090619	GRMZM2G018901
2	GRMZM2G086052	GRMZM2G498418
2	AC203366.4_FG001	GRMZM2G327311
2	GRMZM2G045128	GRMZM2G020865
2	GRMZM2G145158	GRMZM2G081090
2	GRMZM2G054341	GRMZM2G031528
2	GRMZM2G172710	GRMZM2G024858
2	AC233893.1_FG002	GRMZM5G894234
2	GRMZM2G028132	GRMZM2G043456
2	GRMZM2G086093	GRMZM2G439049
2	GRMZM2G029223	GRMZM2G326227
2	GRMZM2G128617	GRMZM2G014672
2	GRMZM2G017290	GRMZM2G085646
2	GRMZM5G824439	GRMZM5G883043
2	GRMZM2G101271	GRMZM2G072861
2	GRMZM2G074454	GRMZM2G431708
2	GRMZM2G126182	GRMZM2G100819
2	GRMZM2G128938	GRMZM2G340282
2	AC149810.2_FG004	GRMZM2G479000
2	AC149818.2_FG008	GRMZM2G329159
2	AC166636.1_FG009	GRMZM2G015648
2	AC186606.4_FG003	GRMZM2G144480
2	AC187098.4_FG011	GRMZM2G140970
2	AC194104.3_FG010	AC198781.3_FG002
7	AC195825.3_FG001	GRMZM2G034672	GRMZM2G179490	GRMZM2G304326	GRMZM2G475656	GRMZM2G700270	GRMZM2G066208
2	AC196475.3_FG005	GRMZM2G003715
7	AC196956.3_FG003	AC209332.3_FG011	GRMZM2G383555	GRMZM2G386350	GRMZM2G412137	GRMZM5G809417	AC215309.3_FG004
2	AC198725.4_FG004	GRMZM2G028982
7	AC199183.3_FG001	AC206749.3_FG003	GRMZM2G020998	GRMZM2G411308	GRMZM2G491096	AC205511.3_FG002	GRMZM2G701848
2	GRMZM2G429378	GRMZM2G328197
2	AC203571.3_FG001	GRMZM2G070943
2	AC203865.3_FG001	GRMZM2G015097
2	AC205250.3_FG004	GRMZM5G804618
2	AC205471.4_FG003	AC206165.3_FG007
2	AC206319.2_FG004	GRMZM2G098918
2	AC206941.2_FG002	GRMZM2G480954
2	AC207342.3_FG001	GRMZM2G071322
2	AC209206.3_FG004	GRMZM2G014945
3	AC209257.4_FG004	GRMZM2G047842	GRMZM2G047699
2	AC209374.4_FG002	GRMZM5G835542
2	AC209629.2_FG003	GRMZM2G415022
2	AC210013.4_FG005	GRMZM2G116878
2	AC210616.4_FG005	GRMZM2G040481
2	AC211401.4_FG003	GRMZM2G122863
2	AC213654.3_FG001	GRMZM2G176028
2	AC214640.3_FG003	GRMZM5G806771
2	AC214744.3_FG004	GRMZM2G371079
2	AC217264.3_FG005	GRMZM2G070523
3	AC217978.3_FG001	GRMZM2G302927	GRMZM5G811912
2	AC231226.2_FG001	GRMZM2G162271
2	AC232238.2_FG005	GRMZM2G063126
2	AC233871.1_FG008	GRMZM5G842019
2	AC233885.1_FG002	GRMZM2G353497
2	AC233894.1_FG005	GRMZM2G042598
2	AC233908.1_FG001	GRMZM2G054120
2	AC233979.1_FG006	GRMZM2G014009
3	AC234149.1_FG002	GRMZM2G386674	GRMZM2G073044
2	AC234155.1_FG002	GRMZM2G701218
2	AC235544.1_FG002	GRMZM2G095915
2	AF466202.2_FG008	GRMZM2G099130
2	EF517601.1_FG016	GRMZM2G105587
2	GRMZM2G002010	GRMZM2G434506
2	GRMZM2G002276	GRMZM2G149230
2	GRMZM2G002536	GRMZM2G151720
2	GRMZM2G003466	GRMZM2G113060
2	GRMZM2G003526	GRMZM2G030118
2	GRMZM2G003838	GRMZM2G138999
2	GRMZM2G003992	GRMZM2G176407
2	GRMZM2G004408	GRMZM2G029249
2	GRMZM2G004619	GRMZM2G096709
2	GRMZM2G004795	GRMZM2G093404
2	GRMZM2G005155	GRMZM2G135018
2	GRMZM2G005954	GRMZM2G116614
2	GRMZM2G006071	GRMZM2G042343
2	GRMZM2G006219	GRMZM5G868047
2	GRMZM2G006714	GRMZM2G427418
2	GRMZM2G006948	GRMZM2G151434
2	GRMZM2G007514	GRMZM2G104534
2	GRMZM2G007867	GRMZM2G068936
2	GRMZM2G007914	GRMZM2G349988
2	GRMZM2G008047	GRMZM2G167149
2	GRMZM2G008558	GRMZM2G066373
2	GRMZM2G008710	GRMZM2G143244
2	GRMZM2G009188	GRMZM2G143373
2	GRMZM2G010016	GRMZM2G454056
2	GRMZM2G010093	GRMZM2G033680
2	GRMZM2G010669	GRMZM2G160687
3	GRMZM2G010731	GRMZM2G126772	GRMZM2G303419
2	GRMZM2G011006	GRMZM2G076683
2	GRMZM2G011078	GRMZM2G124918
2	GRMZM2G011473	GRMZM2G053027
2	GRMZM2G011731	GRMZM2G068361
2	GRMZM2G011789	GRMZM2G124663
2	GRMZM2G011951	GRMZM2G124667
2	GRMZM2G012123	GRMZM2G554475
2	GRMZM2G012216	GRMZM2G078052
2	GRMZM2G012544	GRMZM2G166661
2	GRMZM2G012724	GRMZM2G449681
2	GRMZM2G013045	GRMZM2G328780
2	GRMZM2G013555	GRMZM2G144701
2	GRMZM2G013781	GRMZM2G126285
2	GRMZM2G014618	GRMZM2G131629
2	GRMZM2G015603	GRMZM2G040117
2	GRMZM2G015666	GRMZM2G082586
2	GRMZM2G016756	GRMZM2G065374
2	GRMZM2G017060	GRMZM2G145118
2	GRMZM2G017170	GRMZM2G092223
2	GRMZM2G017254	GRMZM5G830874
2	GRMZM2G017682	GRMZM2G155317
2	GRMZM2G018027	GRMZM2G076844
2	GRMZM2G018487	GRMZM2G147880
7	GRMZM2G018593	GRMZM2G028125	GRMZM2G033388	GRMZM2G061143	GRMZM2G063184	GRMZM2G089830	GRMZM2G368738
2	GRMZM2G018757	GRMZM5G871621
2	GRMZM2G018798	GRMZM2G147809
2	GRMZM2G019106	GRMZM2G153144
7	GRMZM2G019578	GRMZM2G023631	GRMZM2G057223	GRMZM2G097653	GRMZM2G097659	GRMZM2G097691	GRMZM2G111112
2	GRMZM2G019872	GRMZM2G099642
2	GRMZM2G020016	GRMZM2G066158
2	GRMZM2G020478	GRMZM2G050427
2	GRMZM2G020548	GRMZM2G310155
2	GRMZM2G020814	GRMZM2G124701
2	GRMZM2G021015	GRMZM2G125239
2	GRMZM2G021225	GRMZM5G814945
2	GRMZM2G021480	GRMZM2G473016
2	GRMZM2G022213	GRMZM2G058197
2	GRMZM2G023279	GRMZM5G840487
2	GRMZM2G023652	GRMZM2G080519
2	GRMZM2G024109	GRMZM2G160609
2	GRMZM2G024495	GRMZM2G164182
2	GRMZM2G024887	GRMZM2G153268
2	GRMZM2G025054	GRMZM2G045005
2	GRMZM2G025059	GRMZM2G100898
2	GRMZM2G025491	GRMZM2G038928
2	GRMZM2G025648	GRMZM2G089974
2	GRMZM2G026417	GRMZM2G030458
2	GRMZM2G026742	GRMZM2G118485
2	GRMZM2G026976	GRMZM2G119523
2	GRMZM2G027187	GRMZM2G099827
2	GRMZM2G027272	GRMZM2G097662
2	GRMZM2G027499	GRMZM2G075262
2	GRMZM2G028386	GRMZM2G156737
2	GRMZM2G028594	GRMZM2G070446
2	GRMZM2G028662	GRMZM2G110034
2	GRMZM2G028813	GRMZM2G433557
2	GRMZM2G029558	GRMZM2G437509
2	GRMZM2G029690	GRMZM2G111066
2	GRMZM2G030325	GRMZM2G123246
2	GRMZM2G031280	GRMZM2G146847
2	GRMZM2G031882	GRMZM2G133972
2	GRMZM2G032190	GRMZM2G083418
2	GRMZM2G034385	GRMZM2G081515
2	GRMZM2G034453	GRMZM2G171006
2	GRMZM2G034526	GRMZM2G160990
2	GRMZM2G034764	GRMZM2G178839
2	GRMZM2G034882	GRMZM2G151418
2	GRMZM2G035325	GRMZM2G124502
2	GRMZM2G035430	GRMZM2G121117
2	GRMZM2G035552	GRMZM2G090842
2	GRMZM2G035704	GRMZM2G323013
2	GRMZM2G036288	GRMZM2G343157
2	GRMZM2G036297	GRMZM2G058588
2	GRMZM2G037012	GRMZM5G896728
2	GRMZM2G037226	GRMZM2G052569
2	GRMZM2G037926	GRMZM2G116885
2	GRMZM2G038183	GRMZM5G803565
2	GRMZM2G039029	GRMZM2G174736
2	GRMZM2G039312	GRMZM2G137869
2	GRMZM2G039600	GRMZM2G063163
2	GRMZM2G040673	GRMZM2G164428
2	GRMZM2G041223	GRMZM2G129147
2	GRMZM2G041770	GRMZM2G162443
2	GRMZM2G042421	GRMZM2G158649
2	GRMZM2G042538	GRMZM2G368765
2	GRMZM2G042867	GRMZM2G380518
2	GRMZM2G043958	GRMZM2G366117
2	GRMZM2G044198	GRMZM2G158130
2	GRMZM2G045084	GRMZM5G828820
3	GRMZM2G045178	GRMZM5G845782	GRMZM2G181551
2	GRMZM2G045226	GRMZM2G426213
3	GRMZM2G045227	GRMZM2G344895	GRMZM2G467695
2	GRMZM2G045421	GRMZM2G102174
2	GRMZM2G045544	GRMZM2G411032
2	GRMZM2G046782	GRMZM2G413887
3	GRMZM2G046907	GRMZM2G103713	GRMZM2G159828
2	GRMZM2G047600	GRMZM2G158700
2	GRMZM2G047656	GRMZM2G176085
2	GRMZM2G047961	GRMZM2G094356
2	GRMZM2G048919	GRMZM2G459052
2	GRMZM2G049675	GRMZM2G128219
2	GRMZM2G050080	GRMZM2G471304
2	GRMZM2G050364	GRMZM2G052006
2	GRMZM2G050709	GRMZM2G350210
2	GRMZM2G050982	GRMZM2G146472
2	GRMZM2G051522	GRMZM2G070494
2	GRMZM2G051709	GRMZM2G122687
2	GRMZM2G051955	GRMZM2G161315
2	GRMZM2G052123	GRMZM2G344991
2	GRMZM2G052720	GRMZM2G322672
2	GRMZM2G053909	GRMZM2G140924
2	GRMZM2G054093	GRMZM2G318592
2	GRMZM2G054300	GRMZM2G137839
2	GRMZM2G054615	GRMZM2G404973
2	GRMZM2G055000	GRMZM5G865151
2	GRMZM2G055150	GRMZM2G151044
2	GRMZM2G055334	GRMZM2G097878
2	GRMZM2G056166	GRMZM2G137479
2	GRMZM2G056513	GRMZM2G098279
2	GRMZM2G056573	GRMZM2G098174
2	GRMZM2G056582	GRMZM2G479804
2	GRMZM2G057006	GRMZM2G072513
2	GRMZM2G057260	GRMZM2G383841
2	GRMZM2G057717	GRMZM2G064626
2	GRMZM2G058024	GRMZM2G122280
2	GRMZM2G058149	GRMZM2G368610
2	GRMZM2G059021	GRMZM2G119485
2	GRMZM2G059358	GRMZM2G152689
2	GRMZM2G060190	GRMZM2G118119
2	GRMZM2G060319	GRMZM2G166687
2	GRMZM2G060720	GRMZM2G369742
2	GRMZM2G061499	GRMZM2G147241
2	GRMZM2G061700	GRMZM2G067563
2	GRMZM2G061749	GRMZM2G157629
2	GRMZM2G062218	GRMZM5G868285
2	GRMZM2G062373	GRMZM2G106690
2	GRMZM2G062996	GRMZM2G314663
2	GRMZM2G063435	GRMZM2G122816
2	GRMZM2G063747	GRMZM2G076778
2	GRMZM2G064518	GRMZM2G104481
2	GRMZM2G064541	GRMZM2G167492
2	GRMZM2G064628	GRMZM2G110242
2	GRMZM2G065669	GRMZM2G164088
2	GRMZM2G066432	GRMZM2G090732
2	GRMZM2G066449	GRMZM2G398423
2	GRMZM2G067171	GRMZM2G118214
2	GRMZM2G067426	GRMZM2G469304
2	GRMZM2G067583	GRMZM2G154508
2	GRMZM2G069093	GRMZM2G407740
2	GRMZM2G069295	GRMZM5G805030
2	GRMZM2G069525	GRMZM2G090230
2	GRMZM2G069807	GRMZM2G365134
2	GRMZM2G070218	GRMZM2G161566
7	GRMZM2G070664	GRMZM2G156952	GRMZM2G159931	GRMZM2G413066	GRMZM2G439448	GRMZM2G126106	GRMZM2G172192
2	GRMZM2G070797	GRMZM2G101664
2	GRMZM2G071620	GRMZM2G087095
2	GRMZM2G454889	GRMZM2G159287
2	GRMZM2G073324	GRMZM2G389301
2	GRMZM2G073861	GRMZM2G150950
2	GRMZM2G073942	GRMZM2G074472
2	GRMZM2G074107	GRMZM2G086876
2	GRMZM2G074245	GRMZM2G102681
2	GRMZM2G074404	GRMZM2G099449
2	GRMZM2G075051	GRMZM5G809265
2	GRMZM2G075074	GRMZM2G371795
2	GRMZM2G075563	GRMZM2G123986
2	GRMZM2G075628	GRMZM2G363038
2	GRMZM2G075796	GRMZM2G174906
2	GRMZM2G075851	GRMZM2G371316
2	GRMZM2G076152	GRMZM2G155321
2	GRMZM2G078058	GRMZM2G168933
2	GRMZM2G078401	GRMZM2G105627
2	GRMZM2G078933	GRMZM2G094388
2	GRMZM2G079632	GRMZM2G162739
2	GRMZM2G081712	GRMZM2G462417
2	GRMZM2G081816	GRMZM2G164341
2	GRMZM2G081949	GRMZM2G099239
2	GRMZM2G082118	GRMZM2G122447
2	GRMZM2G082376	GRMZM2G145374
2	GRMZM2G082874	GRMZM2G347721
2	GRMZM2G082972	GRMZM2G090928
2	GRMZM2G083350	GRMZM2G176489
2	GRMZM2G083382	GRMZM2G312078
2	GRMZM2G083402	GRMZM2G161452
2	GRMZM2G084570	GRMZM5G854731
2	GRMZM2G084576	GRMZM2G388823
2	GRMZM2G085035	GRMZM2G434098
2	GRMZM2G085218	GRMZM2G354319
2	GRMZM2G085260	GRMZM2G138937
2	GRMZM2G085568	GRMZM2G179638
2	GRMZM2G085582	GRMZM2G122569
2	GRMZM2G086269	GRMZM2G449359
2	GRMZM2G087117	GRMZM2G167283
2	GRMZM2G088951	GRMZM2G380561
2	GRMZM2G089361	GRMZM2G115516
2	GRMZM2G089856	GRMZM5G854264
2	GRMZM2G090435	GRMZM2G469224
2	GRMZM2G091168	GRMZM2G111912
2	GRMZM2G091857	GRMZM2G131340
2	GRMZM2G092091	GRMZM2G385543
2	GRMZM2G092128	GRMZM2G169690
2	GRMZM2G092609	GRMZM2G118870
2	GRMZM2G093096	GRMZM2G107499
2	GRMZM2G093119	GRMZM2G421829
2	GRMZM2G094768	GRMZM2G145221
2	GRMZM2G094831	GRMZM2G133203
2	GRMZM2G095839	GRMZM2G379490
2	GRMZM2G096240	GRMZM2G098335
2	GRMZM2G096249	GRMZM2G359746
2	GRMZM2G096424	GRMZM2G135095
2	GRMZM2G096454	GRMZM2G403800
2	GRMZM2G099295	GRMZM2G333980
2	GRMZM2G099337	GRMZM5G862565
2	GRMZM2G100090	GRMZM2G425965
2	GRMZM2G100176	GRMZM2G173882
2	GRMZM2G100286	GRMZM2G360907
2	GRMZM2G100727	GRMZM2G457562
2	GRMZM2G102664	GRMZM2G333623
2	GRMZM2G102811	GRMZM2G127812
2	GRMZM2G103247	GRMZM2G112925
2	GRMZM2G104468	GRMZM2G171595
2	GRMZM2G104610	GRMZM2G149624
2	GRMZM2G104882	GRMZM5G839763
2	GRMZM2G105901	GRMZM2G337191
2	GRMZM2G106424	GRMZM2G408768
2	GRMZM2G106781	GRMZM2G106836
2	GRMZM2G107065	GRMZM2G333095
2	GRMZM2G107388	GRMZM5G834260
2	GRMZM2G107463	GRMZM2G402341
2	GRMZM2G107798	GRMZM2G114557
2	GRMZM2G108144	GRMZM2G155021
2	GRMZM2G109144	GRMZM2G130354
2	GRMZM2G109605	GRMZM2G173862
2	GRMZM2G110109	GRMZM2G421899
3	GRMZM2G110965	GRMZM2G125196	GRMZM2G411177
2	GRMZM2G111232	GRMZM2G155991
2	GRMZM2G111962	GRMZM2G419542
2	GRMZM2G113057	GRMZM2G445296
2	GRMZM2G113272	GRMZM2G177863
2	GRMZM2G114113	GRMZM2G421513
2	GRMZM2G114137	GRMZM2G144346
2	GRMZM2G114820	GRMZM2G148333
2	GRMZM2G114899	GRMZM2G148962
2	GRMZM2G115070	GRMZM2G415077
2	GRMZM2G116461	GRMZM2G158175
2	GRMZM2G116574	GRMZM2G180195
2	GRMZM2G116685	GRMZM2G359260
2	GRMZM2G117361	GRMZM2G475521
2	GRMZM2G118766	GRMZM2G358537
2	GRMZM2G119932	GRMZM5G867030
3	GRMZM2G121897	GRMZM2G478501	GRMZM5G809663
2	GRMZM2G123234	GRMZM2G158462
2	GRMZM2G123550	GRMZM2G133555
2	GRMZM2G123900	GRMZM2G176063
2	GRMZM2G124207	GRMZM2G436707
2	GRMZM2G124243	GRMZM2G174136
2	GRMZM2G125095	GRMZM2G142999
2	GRMZM2G125596	GRMZM2G405699
2	GRMZM2G125777	GRMZM2G340305
2	GRMZM2G126827	GRMZM2G156621
2	GRMZM2G126946	GRMZM2G161728
2	GRMZM2G126972	GRMZM2G352627
2	GRMZM2G127168	GRMZM2G127340
2	GRMZM2G127821	GRMZM2G351318
2	GRMZM2G128663	GRMZM5G854045
3	GRMZM2G128992	GRMZM2G141036	GRMZM5G848822
2	GRMZM2G129166	GRMZM2G162127
2	GRMZM2G130374	GRMZM2G173680
2	GRMZM2G131155	GRMZM5G800211
2	GRMZM2G131943	GRMZM2G435248
2	GRMZM2G133082	GRMZM2G145029
2	GRMZM2G134687	GRMZM2G147867
2	GRMZM2G136121	GRMZM2G443690
2	GRMZM2G136469	GRMZM2G468688
2	GRMZM2G136580	GRMZM2G459363
2	GRMZM2G138198	GRMZM2G151216
2	GRMZM2G138683	GRMZM5G823157
2	GRMZM2G139643	GRMZM2G167356
2	GRMZM2G139855	GRMZM2G447195
2	GRMZM2G143591	GRMZM2G157522
2	GRMZM2G145370	GRMZM2G178537
2	GRMZM2G146158	GRMZM2G313481
2	GRMZM2G148706	GRMZM2G400784
2	GRMZM2G149422	GRMZM2G380432
2	GRMZM2G150408	GRMZM2G172758
2	GRMZM2G150484	GRMZM2G163888
2	GRMZM2G151021	GRMZM2G166484
2	GRMZM2G151205	GRMZM2G167829
2	GRMZM2G157120	GRMZM2G373396
2	GRMZM2G157153	GRMZM2G348890
2	GRMZM2G158140	GRMZM2G179827
2	GRMZM2G158153	GRMZM2G172258
2	GRMZM2G158647	GRMZM2G480687
2	GRMZM2G159047	GRMZM2G163328
2	GRMZM2G159049	GRMZM2G176382
2	GRMZM2G159388	GRMZM2G359018
2	GRMZM2G159711	GRMZM2G345983
2	GRMZM2G163459	GRMZM2G466667
2	GRMZM2G165044	GRMZM2G305901
2	GRMZM2G166064	GRMZM2G353895
2	GRMZM2G167563	GRMZM2G342655
2	GRMZM2G167718	GRMZM2G400907
2	GRMZM2G167767	GRMZM2G174137
2	GRMZM2G169558	GRMZM2G180775
2	GRMZM2G171428	GRMZM2G425430
2	GRMZM2G171484	GRMZM2G446960
2	GRMZM2G172264	GRMZM2G465835
2	GRMZM2G172485	GRMZM2G381404
2	GRMZM2G172652	GRMZM2G377647
2	GRMZM2G175642	GRMZM5G849530
2	GRMZM2G177046	GRMZM2G386273
2	GRMZM2G177050	GRMZM2G308752
2	GRMZM2G177866	GRMZM2G363820
2	GRMZM2G179069	GRMZM5G880268
2	GRMZM2G180559	GRMZM5G883632
2	GRMZM2G181000	GRMZM5G863645
2	GRMZM2G302664	GRMZM2G428020
2	GRMZM2G305311	GRMZM2G443762
2	GRMZM2G312602	GRMZM2G382009
2	GRMZM2G312732	GRMZM2G312736
2	GRMZM2G314882	GRMZM5G856837
2	GRMZM2G318671	GRMZM2G330565
2	GRMZM2G318956	GRMZM5G836567
2	GRMZM2G323912	GRMZM2G703307
2	GRMZM2G325850	GRMZM2G397616
2	GRMZM2G329454	GRMZM2G573732
2	GRMZM2G333049	GRMZM2G420715
2	GRMZM2G340807	GRMZM2G474755
2	GRMZM2G341159	GRMZM2G401009
2	GRMZM2G346750	GRMZM2G483946
2	GRMZM2G347605	GRMZM5G894115
7	GRMZM2G350644	GRMZM2G368993	GRMZM2G451756	GRMZM2G564747	GRMZM2G583751	GRMZM5G882116	GRMZM2G702814
2	GRMZM2G351239	GRMZM2G443180
2	GRMZM2G351941	GRMZM2G381076
2	GRMZM2G359116	GRMZM5G845472
2	GRMZM2G362857	GRMZM2G375782
2	GRMZM2G363470	GRMZM2G443819
2	GRMZM2G370715	GRMZM2G375222
2	GRMZM2G377369	GRMZM2G478370
2	GRMZM2G390150	GRMZM2G479539
2	GRMZM2G391746	GRMZM2G427603
2	GRMZM2G393301	GRMZM2G450217
2	GRMZM2G409452	GRMZM2G443109
2	GRMZM2G412885	GRMZM5G852177
2	GRMZM2G413822	GRMZM5G899512
2	GRMZM2G420357	GRMZM5G864133
2	GRMZM2G426108	GRMZM5G873917
2	GRMZM2G426613	GRMZM2G440125
2	GRMZM2G434219	GRMZM5G861064
2	GRMZM2G438253	GRMZM5G872578
2	GRMZM2G475984	GRMZM2G516301
2	GRMZM2G501652	GRMZM5G847216
2	GRMZM5G807260	GRMZM5G896604
2	GRMZM5G868875	GRMZM5G891518
7	GRMZM5G828422	GRMZM5G851838	GRMZM5G877929	GRMZM5G843157	GRMZM5G813556	GRMZM5G804941	GRMZM2G552793
7	GRMZM2G146298	GRMZM2G344001	GRMZM2G181293	GRMZM2G135228	GRMZM2G181291	GRMZM5G847462	GRMZM2G054921
7	AC196025.3_FG002	AC196025.3_FG009	AC196025.3_FG013	AC196025.3_FG010	AC196025.3_FG012	AC196025.3_FG008	AC186424.4_FG009
7	GRMZM2G162180	GRMZM5G868313	GRMZM5G820826	GRMZM5G895604	GRMZM5G895680	GRMZM2G097926	GRMZM2G117648
7	AC203183.3_FG001	GRMZM5G860398	GRMZM5G853712	GRMZM5G856814	AC177905.2_FG001	AC196009.2_FG008	AC196212.3_FG001
7	GRMZM2G014986	GRMZM2G178470	GRMZM2G097789	GRMZM2G160812	GRMZM2G422367	GRMZM2G426407	GRMZM2G355631
7	GRMZM2G029300	GRMZM5G805808	GRMZM5G844642	GRMZM2G065174	GRMZM2G065168	GRMZM5G879193	AC190549.3_FG004
7	AC187404.3_FG003	AC221004.3_FG003	GRMZM2G044992	GRMZM5G812891	GRMZM5G872320	AC183944.4_FG003	AC207544.3_FG011
7	GRMZM5G881398	GRMZM5G881460	AC203790.3_FG004	GRMZM5G839530	GRMZM5G856022	GRMZM2G093070	GRMZM2G044166
7	GRMZM2G160178	GRMZM2G496477	GRMZM2G521353	GRMZM2G083042	GRMZM2G093753	GRMZM2G029956	GRMZM2G520903
7	GRMZM2G702335	GRMZM2G702942	GRMZM2G700763	GRMZM2G702279	GRMZM2G702119	GRMZM2G508840	GRMZM2G700339
2	GRMZM2G473679	GRMZM5G852396
2	GRMZM5G864847	GRMZM2G359924
2	GRMZM2G116029	GRMZM2G034508
2	GRMZM2G462635	GRMZM2G309944
2	GRMZM2G317021	GRMZM2G163374
2	GRMZM2G414727	GRMZM2G113135
2	GRMZM2G108668	GRMZM2G114893
2	GRMZM2G156754	GRMZM2G010319
2	GRMZM2G405094	GRMZM2G077789
2	GRMZM2G048150	GRMZM2G052855
2	GRMZM2G027960	GRMZM2G000836
2	GRMZM5G856297	GRMZM2G144483
2	AC197705.4_FG004	GRMZM2G075782
2	GRMZM5G802899	GRMZM2G168721
2	GRMZM2G021794	GRMZM2G001514
2	GRMZM2G108040	AC185108.3_FG010
2	GRMZM2G470103	GRMZM2G075794
2	GRMZM2G324507	GRMZM2G021921
2	GRMZM2G450273	GRMZM2G009189
2	GRMZM2G021834	GRMZM2G010323
2	GRMZM2G392125	GRMZM2G142857
2	GRMZM2G128074	GRMZM2G580389
2	AC186897.4_FG016	GRMZM2G437097
2	GRMZM2G088112	GRMZM2G067205
2	GRMZM2G048022	GRMZM2G033017
2	GRMZM5G849600	GRMZM2G463133
2	GRMZM5G831224	GRMZM2G348257
2	GRMZM2G139193	GRMZM2G085392
2	AC204502.4_FG006	GRMZM2G330159
2	GRMZM2G169953	GRMZM2G043396
2	GRMZM2G045560	GRMZM2G178671
2	GRMZM2G027914	GRMZM2G143640
2	GRMZM2G397509	AC204007.3_FG008
2	GRMZM2G445634	GRMZM2G036351
2	GRMZM2G063342	GRMZM2G086163
2	GRMZM2G103873	GRMZM2G040268
2	GRMZM2G040121	GRMZM2G342685
2	GRMZM2G149798	GRMZM2G346861
2	GRMZM2G147787	GRMZM2G360234
2	GRMZM2G352883	GRMZM5G873286
2	GRMZM2G011071	GRMZM2G338037
2	GRMZM2G129815	GRMZM2G318652
2	GRMZM2G314064	GRMZM2G162481
2	GRMZM2G160840	GRMZM2G143046
2	GRMZM2G135446	GRMZM2G488465
2	GRMZM2G028046	GRMZM2G003234
2	GRMZM2G165325	GRMZM2G167387
2	GRMZM2G064042	GRMZM2G481184
2	GRMZM2G316148	GRMZM2G381838
2	AC212976.3_FG003	AC206768.3_FG005
2	GRMZM5G867767	GRMZM5G826456
2	GRMZM2G000601	GRMZM2G173756
2	GRMZM2G417107	GRMZM2G047124
2	GRMZM2G001977	GRMZM5G831102
2	GRMZM2G037685	GRMZM2G345081
2	GRMZM2G048551	GRMZM2G053223
2	GRMZM2G084130	GRMZM2G108865
2	GRMZM5G888196	GRMZM2G089448
2	GRMZM2G096247	GRMZM2G126763
2	GRMZM2G001887	GRMZM2G131577
2	GRMZM2G017249	GRMZM2G017229
2	AC233959.1_FG006	GRMZM2G166044
2	AC195957.3_FG003	AC213050.3_FG002
2	GRMZM2G045977	GRMZM2G124566
2	GRMZM2G071277	GRMZM2G044537
2	GRMZM2G037595	GRMZM2G156054
2	AC220927.3_FG001	GRMZM2G008839
2	GRMZM2G314946	GRMZM2G008367
2	GRMZM2G391795	GRMZM2G012546
2	GRMZM2G059634	GRMZM2G063765
2	GRMZM2G120940	GRMZM5G851032
2	GRMZM2G343563	GRMZM2G463953
2	GRMZM2G069169	GRMZM2G099691
2	GRMZM2G343068	GRMZM2G161512
2	GRMZM2G389557	GRMZM2G074358
2	GRMZM2G398024	GRMZM2G323789
6	AC183950.2_FG002	AC198081.2_FG005	AC211702.2_FG002	GRMZM2G178729	GRMZM2G455889	GRMZM2G000103
2	AC183950.2_FG004	GRMZM2G357926
2	AC184130.4_FG005	GRMZM2G134528
2	AC185471.3_FG005	GRMZM2G375762
6	AC186500.3_FG001	AC197757.3_FG003	GRMZM2G009114	GRMZM2G139028	GRMZM2G430115	GRMZM2G473915
2	AC187283.3_FG005	AC205968.3_FG001
6	GRMZM2G702990	GRMZM2G348480	GRMZM2G095519	GRMZM2G109873	GRMZM5G849164	GRMZM2G409485
6	GRMZM2G143182	AC200497.4_FG015	GRMZM2G127619	GRMZM2G180516	GRMZM2G702406	GRMZM2G119252
2	AC190609.3_FG001	GRMZM2G332294
6	AC190716.3_FG001	AC195230.2_FG003	AC212823.4_FG003	GRMZM2G025200	GRMZM2G348100	GRMZM2G472077
6	AC195587.4_FG003	GRMZM2G005253	GRMZM2G102225	GRMZM2G104747	GRMZM2G113631	GRMZM2G120592
6	AC198743.3_FG008	GRMZM2G317728	GRMZM2G032742	GRMZM2G036792	GRMZM2G091724	GRMZM2G351895
2	AC198752.4_FG004	GRMZM2G037865
3	AC198787.3_FG004	GRMZM2G132882	GRMZM2G148532
6	AC200038.4_FG011	AC215909.3_FG001	GRMZM2G415251	GRMZM2G461905	GRMZM2G461907	GRMZM2G703514
6	AC205886.3_FG001	GRMZM2G180903	GRMZM2G334239	GRMZM2G459556	GRMZM2G469061	GRMZM2G100005
2	AC209819.3_FG009	GRMZM2G435475
4	AC209987.4_FG004	GRMZM2G040129	GRMZM2G358236	GRMZM5G872710
5	AC214743.3_FG001	GRMZM2G006821	GRMZM2G049691	GRMZM2G346342	GRMZM2G338293
2	AC219020.4_FG002	GRMZM2G333083
6	GRMZM2G002630	GRMZM2G025959	GRMZM2G046520	GRMZM2G050412	GRMZM2G112238	GRMZM2G163406
2	GRMZM2G007151	GRMZM2G123558
6	GRMZM2G007369	GRMZM2G161768	GRMZM2G347471	GRMZM5G800915	GRMZM2G348039	GRMZM2G462750
6	GRMZM2G009588	GRMZM2G111407	GRMZM2G125800	GRMZM2G136185	GRMZM2G150167	GRMZM2G376760
6	GRMZM2G360792	GRMZM2G021364	GRMZM2G064941	GRMZM2G388595	GRMZM2G459432	GRMZM2G471745
6	GRMZM2G013761	GRMZM2G701288	GRMZM2G057519	GRMZM2G067974	GRMZM2G107469	GRMZM2G082079
2	GRMZM2G019819	GRMZM2G159811
2	GRMZM2G020826	GRMZM2G427106
2	GRMZM2G020843	GRMZM2G351577
2	GRMZM2G031441	GRMZM2G097788
2	GRMZM2G035049	GRMZM2G154235
2	GRMZM2G036619	GRMZM2G342895
2	GRMZM2G037146	GRMZM2G081822
2	GRMZM2G039016	GRMZM2G105542
2	GRMZM2G041774	GRMZM2G173965
2	GRMZM2G044044	GRMZM2G336962
6	GRMZM2G045030	GRMZM2G045064	GRMZM2G045096	GRMZM2G045106	GRMZM2G395678	GRMZM2G703173
2	GRMZM2G048274	GRMZM2G448692
2	GRMZM2G048305	GRMZM2G150266
2	GRMZM2G049686	GRMZM2G068604
2	GRMZM2G054111	GRMZM2G089686
2	GRMZM2G055276	GRMZM2G116282
2	GRMZM2G055957	GRMZM2G061537
2	GRMZM2G058105	GRMZM2G085948
2	GRMZM2G063647	GRMZM2G088874
6	GRMZM2G072371	GRMZM2G133891	GRMZM2G139183	GRMZM2G384331	GRMZM2G393057	GRMZM2G429045
2	GRMZM2G074233	GRMZM5G857770
2	GRMZM2G076029	GRMZM2G396541
2	GRMZM2G080583	GRMZM2G163157
2	GRMZM2G081239	GRMZM2G137108
2	GRMZM2G082686	GRMZM2G400281
6	GRMZM2G084457	GRMZM2G123938	GRMZM2G423413	GRMZM2G380341	GRMZM2G470382	GRMZM2G374596
2	GRMZM2G087824	GRMZM2G470882
2	GRMZM2G088930	GRMZM2G108741
2	GRMZM2G092409	GRMZM2G134866
2	GRMZM2G096600	GRMZM2G173198
2	GRMZM2G101818	GRMZM2G443332
2	GRMZM2G103245	GRMZM2G152408
2	GRMZM2G118717	GRMZM2G410499
2	GRMZM2G122306	GRMZM2G153969
6	GRMZM2G123866	GRMZM2G166091	GRMZM2G456149	GRMZM2G457231	GRMZM2G376619	GRMZM2G398795
2	GRMZM2G126856	GRMZM2G176723
2	GRMZM2G127510	GRMZM2G169615
6	GRMZM2G135461	GRMZM2G170232	GRMZM2G300766	GRMZM2G359599	GRMZM2G414114	GRMZM2G458087
3	GRMZM2G144671	GRMZM2G444948	GRMZM2G589713
2	GRMZM2G153456	GRMZM2G306376
6	GRMZM2G160136	GRMZM2G358701	GRMZM5G848942	AC201888.3_FG013	AC213839.3_FG004	GRMZM2G486244
6	GRMZM2G167898	GRMZM2G334556	GRMZM2G372681	GRMZM2G479967	GRMZM2G365644	GRMZM2G402618
2	GRMZM2G168544	GRMZM5G813403
2	GRMZM2G170969	GRMZM2G396418
2	GRMZM2G305264	GRMZM2G417125
2	GRMZM2G309970	GRMZM2G378121
2	GRMZM2G320827	GRMZM2G427087
2	GRMZM2G322866	GRMZM2G329584
2	GRMZM2G323422	GRMZM2G366301
2	GRMZM2G326235	GRMZM2G366681
2	GRMZM2G341253	GRMZM2G436404
3	GRMZM2G346757	GRMZM2G475257	GRMZM2G348301
2	GRMZM2G400961	GRMZM2G445616
3	GRMZM2G436581	GRMZM5G849851	GRMZM5G866940
2	GRMZM2G454718	GRMZM5G896901
6	GRMZM5G849517	GRMZM5G854886	GRMZM2G033822	GRMZM2G036407	GRMZM2G127329	GRMZM5G818556
6	GRMZM2G540511	GRMZM2G574181	GRMZM2G107440	GRMZM2G386409	GRMZM2G179445	GRMZM2G386597
6	GRMZM5G836969	GRMZM5G847575	GRMZM5G869030	GRMZM2G536835	GRMZM5G824351	GRMZM5G836530
6	GRMZM2G075668	AC202989.3_FG007	AC214819.3_FG003	AC213431.4_FG002	GRMZM2G701577	AC209629.2_FG007
6	GRMZM2G092973	GRMZM5G889859	GRMZM2G135558	GRMZM5G862537	GRMZM2G700973	GRMZM2G012807
6	GRMZM2G380112	GRMZM2G422955	AC186156.3_FG004	AC186156.3_FG005	GRMZM2G119209	GRMZM2G119203
6	AC209871.3_FG002	AC211504.4_FG001	GRMZM2G112159	GRMZM5G867642	GRMZM2G703487	AC203806.3_FG006
6	GRMZM2G081685	GRMZM2G124293	GRMZM5G872574	GRMZM5G892973	GRMZM2G093729	GRMZM2G020471
6	GRMZM2G088313	GRMZM5G886603	AC214840.2_FG004	AC205544.3_FG004	GRMZM2G055009	GRMZM5G898792
6	GRMZM2G439654	GRMZM5G844274	GRMZM5G889240	GRMZM5G878257	GRMZM2G089266	GRMZM2G341902
6	GRMZM2G703832	GRMZM2G703834	GRMZM2G700565	GRMZM2G700880	GRMZM2G700563	GRMZM2G503719
6	GRMZM2G051406	GRMZM2G541704	GRMZM2G151273	GRMZM2G586126	GRMZM2G531265	GRMZM2G556238
6	GRMZM2G126214	GRMZM2G426414	GRMZM2G126220	GRMZM2G460336	GRMZM2G024927	GRMZM2G017054
6	GRMZM2G006759	GRMZM2G055119	GRMZM2G453985	GRMZM2G404698	GRMZM5G870957	GRMZM2G094703
2	AC200069.4_FG002	GRMZM2G334631
2	GRMZM2G140083	GRMZM2G122537
2	GRMZM2G163079	GRMZM2G419826
2	GRMZM2G068826	GRMZM2G359033
2	GRMZM2G114588	GRMZM2G004036
2	GRMZM2G064107	GRMZM2G447406
2	GRMZM5G818232	GRMZM2G372495
2	GRMZM2G124715	GRMZM2G089244
2	GRMZM2G034563	GRMZM2G370425
2	GRMZM2G166692	GRMZM2G051752
2	GRMZM2G703281	GRMZM2G128212
2	GRMZM2G014441	GRMZM2G377131
2	GRMZM2G006107	GRMZM2G078832
2	GRMZM2G027847	GRMZM2G156301
2	GRMZM2G011110	GRMZM2G021369
2	GRMZM2G304528	GRMZM2G069335
2	GRMZM2G134066	GRMZM2G008482
2	AC205057.3_FG002	GRMZM2G067235
2	AC194172.3_FG008	AC209768.3_FG005
5	AC197699.3_FG005	AC197699.3_FG008	AC197699.3_FG009	AC197699.3_FG010	GRMZM2G145788
5	AC202179.3_FG004	AC202179.3_FG005	AC214641.2_FG002	AC204821.3_FG004	GRMZM2G338853
2	AC203535.4_FG006	GRMZM2G433959
3	AC204619.3_FG003	GRMZM2G370193	GRMZM5G894582
5	AC205722.3_FG004	GRMZM2G319603	GRMZM2G383778	GRMZM2G702514	AC233954.1_FG003
5	AC208860.3_FG002	GRMZM2G320305	GRMZM2G546369	GRMZM2G308956	GRMZM2G395728
5	GRMZM2G005960	GRMZM2G064558	GRMZM2G401600	GRMZM2G427685	GRMZM2G376905
4	AC217415.3_FG001	AC217814.2_FG019	GRMZM2G011303	GRMZM2G039974
4	AC234575.1_FG008	GRMZM2G115963	GRMZM2G158039	GRMZM2G456564
3	GRMZM2G000269	GRMZM2G078509	GRMZM2G144283
3	GRMZM2G000713	GRMZM2G041235	GRMZM2G047138
4	GRMZM2G001524	GRMZM2G106099	GRMZM2G107616	GRMZM2G023351
4	GRMZM2G005554	GRMZM2G076621	GRMZM2G416471	GRMZM2G470731
5	GRMZM2G006019	GRMZM2G006658	GRMZM2G016741	GRMZM2G343058	GRMZM2G016777
5	GRMZM2G006526	GRMZM2G168171	GRMZM2G330519	GRMZM2G353990	GRMZM2G367107
2	GRMZM2G008649	GRMZM2G506062
5	GRMZM2G011394	GRMZM2G143075	GRMZM2G160024	GRMZM2G411746	GRMZM2G453148
2	GRMZM2G012071	GRMZM2G116626
2	GRMZM2G015433	GRMZM2G401521
5	GRMZM2G021973	GRMZM2G041424	GRMZM2G053485	GRMZM2G123480	GRMZM2G390804
2	GRMZM2G026143	GRMZM2G337594
2	GRMZM2G029038	GRMZM2G454830
4	GRMZM2G031394	GRMZM2G068613	GRMZM2G068647	GRMZM2G177610
5	GRMZM2G036525	GRMZM2G049921	GRMZM2G138829	GRMZM2G181073	GRMZM2G559610
2	GRMZM2G036966	GRMZM2G392516
2	GRMZM2G037500	GRMZM2G168987
5	GRMZM2G040490	GRMZM2G181497	GRMZM2G348319	GRMZM5G801589	GRMZM2G110622
2	GRMZM2G041839	GRMZM2G048621
5	GRMZM2G047476	GRMZM2G060054	GRMZM2G118558	GRMZM2G331417	GRMZM2G305757
2	GRMZM2G050912	GRMZM2G134863
2	GRMZM2G052364	GRMZM2G098750
5	GRMZM2G063279	GRMZM2G152836	GRMZM5G880567	GRMZM2G074416	AC207619.3_FG001
2	GRMZM2G066047	GRMZM2G701513
2	GRMZM2G084086	GRMZM2G126765
2	GRMZM2G097628	GRMZM2G178554
2	GRMZM2G108251	GRMZM5G822438
2	GRMZM2G111975	GRMZM2G414503
5	GRMZM2G114484	GRMZM2G138686	GRMZM2G171376	GRMZM2G144594	GRMZM5G875954
2	GRMZM2G129386	GRMZM2G487318
4	GRMZM2G141133	GRMZM2G440972	GRMZM2G107521	GRMZM2G407393
2	GRMZM2G142039	GRMZM2G377539
5	GRMZM2G152306	GRMZM2G431291	GRMZM2G170936	GRMZM2G306043	GRMZM2G419739
2	GRMZM2G162056	GRMZM2G333775
2	GRMZM2G343317	GRMZM2G392116
2	GRMZM2G379179	GRMZM5G850092
5	GRMZM2G391684	GRMZM2G410700	GRMZM2G410704	GRMZM2G703104	GRMZM2G700198
2	GRMZM2G423555	GRMZM5G895383
2	GRMZM2G436199	GRMZM5G892522
5	GRMZM2G700141	GRMZM2G703595	GRMZM5G877794	AC199325.3_FG001	AC202526.4_FG006
5	GRMZM2G016707	GRMZM2G703348	GRMZM2G700599	GRMZM5G807110	GRMZM2G122021
5	GRMZM2G435796	GRMZM5G874832	GRMZM5G807234	GRMZM5G873209	GRMZM2G301893
5	AC212286.3_FG007	GRMZM2G701192	GRMZM2G700815	GRMZM2G701895	GRMZM2G701078
5	GRMZM2G513374	GRMZM2G529658	GRMZM2G496655	GRMZM2G511717	GRMZM2G491207
5	GRMZM2G579854	GRMZM5G850556	GRMZM2G087463	GRMZM2G108772	GRMZM2G449717
5	AC188195.2_FG005	AC193576.3_FG003	AC225222.2_FG004	AC188195.2_FG004	AC188195.2_FG003
5	AC198744.3_FG004	GRMZM2G155432	GRMZM2G069284	GRMZM5G804989	GRMZM2G093449
5	GRMZM2G702391	GRMZM2G704270	GRMZM2G703274	GRMZM2G700990	GRMZM2G700988
5	AC186902.4_FG006	AC190756.4_FG007	GRMZM2G359768	GRMZM5G821372	GRMZM2G702909
5	GRMZM2G011367	GRMZM2G120475	GRMZM2G489119	GRMZM2G572198	GRMZM2G499981
5	AC207119.3_FG001	GRMZM2G323750	GRMZM2G702610	GRMZM2G703132	GRMZM2G702612
5	AC205814.3_FG001	GRMZM2G704320	GRMZM2G703183	GRMZM2G078955	AC187090.3_FG003
5	GRMZM2G055114	GRMZM2G364877	GRMZM2G700863	AC204687.3_FG001	GRMZM2G701752
5	GRMZM2G575445	GRMZM5G854292	GRMZM2G159472	GRMZM2G498079	GRMZM2G497829
5	GRMZM2G059908	GRMZM2G351637	GRMZM5G832423	GRMZM2G081263	GRMZM2G020162
5	GRMZM2G702638	GRMZM2G703704	GRMZM2G703540	GRMZM2G703366	GRMZM2G702344
5	GRMZM2G047763	GRMZM2G702522	GRMZM2G700192	GRMZM2G700046	GRMZM2G022979
5	GRMZM2G702739	GRMZM2G704361	GRMZM2G045268	GRMZM2G096509	GRMZM2G134042
5	GRMZM5G820575	GRMZM5G851009	GRMZM5G857681	GRMZM5G897825	GRMZM5G848148
5	GRMZM2G428098	GRMZM2G701045	GRMZM2G701047	GRMZM2G356534	GRMZM2G420619
5	GRMZM2G001911	GRMZM5G878834	GRMZM2G070818	GRMZM2G181106	GRMZM2G365197
5	GRMZM2G564571	GRMZM2G700118	GRMZM2G164647	GRMZM2G511318	GRMZM2G016574
5	GRMZM2G385305	GRMZM2G393180	GRMZM2G093320	GRMZM2G152148	GRMZM2G126349
5	AC177930.2_FG001	AC177930.2_FG002	AC196171.6_FG002	GRMZM2G700476	GRMZM2G458084
5	GRMZM5G806779	GRMZM5G810510	GRMZM5G860768	GRMZM2G105723	GRMZM2G169702
2	AC187891.3_FG006	GRMZM2G032478
2	GRMZM2G120814	GRMZM2G005061
3	AC198324.3_FG003	GRMZM2G373247	GRMZM2G449244
2	AC148167.6_FG001	GRMZM2G082809
4	AC177860.4_FG002	GRMZM2G361131	GRMZM5G816304	GRMZM2G700716
4	AC190613.3_FG001	GRMZM2G406715	GRMZM2G702411	AC183372.4_FG006
4	AC184831.3_FG005	AC184831.3_FG008	GRMZM5G866522	GRMZM5G879778
4	AC185460.3_FG004	GRMZM2G034797	GRMZM2G099850	GRMZM5G850997
3	AC187072.4_FG002	GRMZM2G356523	GRMZM2G085255
4	AC189753.3_FG002	AC206168.2_FG003	AC215871.3_FG002	AC216251.3_FG001
3	AC194104.3_FG007	AC218932.3_FG009	GRMZM2G702950
4	AC194905.2_FG001	AC206285.3_FG005	AC210254.4_FG001	AC149828.2_FG005
3	AC195220.3_FG007	GRMZM2G115624	GRMZM2G154293
4	AC195580.2_FG010	GRMZM2G018514	GRMZM2G134484	GRMZM2G700532
4	AC195980.2_FG004	AC198773.3_FG003	AC226545.2_FG003	AF546187.1_FG010
3	AC203423.3_FG009	GRMZM2G357523	AC190695.3_FG003
4	GRMZM2G084276	GRMZM2G126264	AC194824.2_FG005	GRMZM2G045580
3	AC196417.3_FG008	GRMZM2G158407	GRMZM2G091445
2	AC196780.4_FG003	AC233788.2_FG003
3	AC196972.3_FG009	GRMZM2G076702	GRMZM2G461119
2	AC197047.3_FG001	GRMZM5G844703
2	AC197143.3_FG007	GRMZM2G156857
3	AC200117.3_FG004	GRMZM2G051795	GRMZM2G464422
3	AC200234.3_FG006	AC205171.3_FG001	GRMZM2G318251
4	AC208418.3_FG009	AC218988.3_FG003	GRMZM2G370741	GRMZM2G463445
4	AC210721.4_FG014	GRMZM2G052352	GRMZM5G847219	GRMZM2G105501
4	AC212835.3_FG010	GRMZM2G045452	GRMZM2G051866	GRMZM2G313754
3	AC213398.3_FG005	GRMZM2G388134	GRMZM2G388140
4	AC230017.2_FG008	AC230017.2_FG009	GRMZM2G125206	GRMZM2G139670
2	AC233885.1_FG001	GRMZM2G134976
2	GRMZM2G000652	GRMZM2G333448
2	GRMZM2G002948	GRMZM2G146173
2	GRMZM2G003663	GRMZM2G120408
2	GRMZM2G005641	GRMZM2G130052
2	GRMZM2G006083	GRMZM2G171311
4	GRMZM2G009359	GRMZM2G012012	GRMZM2G128301	GRMZM2G359064
4	GRMZM2G009904	GRMZM2G317919	GRMZM2G468811	GRMZM5G834208
3	GRMZM2G013060	GRMZM2G062186	GRMZM2G043275
4	GRMZM2G013538	GRMZM2G039976	GRMZM2G180782	GRMZM2G352339
4	GRMZM2G014716	GRMZM2G409067	GRMZM2G522398	GRMZM5G835987
3	GRMZM2G015349	GRMZM2G125954	GRMZM2G435096
2	GRMZM2G017268	GRMZM2G110135
2	GRMZM2G021092	GRMZM2G161263
2	GRMZM2G021289	GRMZM5G866024
2	GRMZM2G023899	GRMZM2G150862
4	GRMZM2G024622	GRMZM2G087426	GRMZM2G421911	GRMZM2G522533
2	GRMZM2G027173	GRMZM2G123373
2	GRMZM2G027782	GRMZM2G112579
4	GRMZM2G032024	GRMZM2G119635	GRMZM2G137469	GRMZM2G139434
2	GRMZM2G035153	GRMZM5G892361
3	GRMZM2G040660	GRMZM2G451845	GRMZM2G460422
4	GRMZM2G042576	GRMZM2G459230	GRMZM2G081016	GRMZM2G364320
2	GRMZM2G044867	GRMZM2G169012
2	GRMZM2G045031	GRMZM2G071436
3	GRMZM2G045378	GRMZM2G134660	GRMZM2G164478
4	GRMZM2G051670	GRMZM2G129508	GRMZM2G311378	GRMZM2G339157
2	GRMZM2G052175	GRMZM2G122708
2	GRMZM2G052671	GRMZM2G151407
4	GRMZM2G053037	GRMZM2G152156	GRMZM5G806975	GRMZM5G894506
2	GRMZM2G053831	GRMZM2G067371
2	GRMZM2G054603	GRMZM2G167986
2	GRMZM2G054632	GRMZM2G458879
2	GRMZM2G055782	GRMZM2G316366
2	GRMZM2G056388	GRMZM2G447632
2	GRMZM2G056851	GRMZM2G359142
2	GRMZM2G059445	GRMZM2G171229
3	GRMZM2G062635	GRMZM2G063355	GRMZM2G155177
4	GRMZM2G062651	GRMZM2G127181	GRMZM2G144630	GRMZM2G325786
4	GRMZM2G066020	GRMZM2G338829	GRMZM2G382794	AC196795.4_FG009
2	GRMZM2G068340	GRMZM2G101635
4	GRMZM2G071228	GRMZM2G566688	GRMZM2G091592	GRMZM5G842165
4	GRMZM2G072435	GRMZM2G383817	GRMZM2G142927	GRMZM2G161390
4	GRMZM2G075996	GRMZM2G088613	GRMZM2G328374	GRMZM2G381470
2	GRMZM2G080168	GRMZM2G171818
4	GRMZM2G085279	GRMZM2G351423	GRMZM2G512617	GRMZM5G875431
4	GRMZM2G091020	GRMZM2G323172	GRMZM2G348307	GRMZM2G399598
2	GRMZM2G092101	GRMZM2G150383
3	GRMZM2G095305	GRMZM2G111261	GRMZM2G305238
4	GRMZM2G097856	GRMZM2G329740	GRMZM2G366778	GRMZM2G378515
2	GRMZM2G105822	GRMZM2G359217
4	GRMZM2G400175	GRMZM5G812874	GRMZM2G111898	GRMZM5G859786
2	GRMZM2G123790	GRMZM2G146511
2	GRMZM2G125259	GRMZM5G876450
3	GRMZM2G126261	GRMZM2G133475	GRMZM2G450717
4	GRMZM2G131080	GRMZM2G340296	GRMZM2G353921	GRMZM5G829145
2	GRMZM2G131228	GRMZM2G165069
4	GRMZM2G138392	GRMZM2G426158	GRMZM2G136771	GRMZM2G055621
3	GRMZM2G169848	GRMZM2G412793	GRMZM2G577735
2	GRMZM2G141256	GRMZM5G853065
4	GRMZM2G324806	GRMZM2G362890	GRMZM2G424659	GRMZM2G314712
4	GRMZM2G147408	GRMZM2G454225	GRMZM2G517730	GRMZM5G854666
4	GRMZM2G147589	GRMZM2G389299	GRMZM5G845775	GRMZM2G407869
2	GRMZM2G147840	GRMZM2G371176
4	GRMZM2G151367	GRMZM5G883510	GRMZM2G461501	GRMZM5G886855
2	GRMZM2G152143	GRMZM5G837123
4	GRMZM2G155387	GRMZM2G357806	GRMZM2G452170	GRMZM2G456441
4	GRMZM2G161832	GRMZM2G362398	GRMZM2G539377	GRMZM2G582351
2	GRMZM2G162319	GRMZM2G370707
2	GRMZM2G164263	GRMZM2G171723
2	GRMZM2G165483	GRMZM2G451281
4	GRMZM2G170191	GRMZM2G350795	GRMZM2G381370	GRMZM2G446052
3	GRMZM2G304144	GRMZM2G362952	GRMZM5G846185
4	GRMZM2G314125	GRMZM2G387624	GRMZM2G428539	GRMZM2G447299
2	GRMZM2G317871	GRMZM2G317895
2	GRMZM2G348125	GRMZM2G410766
2	GRMZM2G354253	GRMZM2G466532
4	GRMZM2G367777	GRMZM2G423486	GRMZM2G456853	GRMZM2G450308
4	GRMZM2G390041	GRMZM2G467902	GRMZM2G533031	GRMZM2G337714
4	GRMZM2G403576	GRMZM2G702970	GRMZM2G702976	GRMZM2G702977
4	GRMZM2G410085	GRMZM2G458441	GRMZM2G462808	GRMZM2G442425
4	GRMZM2G478507	GRMZM2G703261	AC185628.3_FG010	AC217311.3_FG001
4	GRMZM2G366084	GRMZM2G700875	GRMZM2G436588	GRMZM2G307432
4	AC219034.3_FG002	AC225225.2_FG003	GRMZM2G087966	AC210001.3_FG010
4	AC191147.3_FG002	AC217286.3_FG004	AC191562.3_FG008	GRMZM2G702825
4	GRMZM2G125359	GRMZM2G130640	GRMZM2G117430	GRMZM2G117436
4	GRMZM2G353478	GRMZM5G852229	AC195351.3_FG003	AC204953.3_FG002
4	GRMZM2G362174	GRMZM5G813670	GRMZM2G417750	AC204707.4_FG001
4	GRMZM5G813795	GRMZM5G829597	GRMZM5G893974	GRMZM2G523971
4	AC184789.4_FG002	AC206503.3_FG001	AC220954.3_FG005	GRMZM2G151336
4	AC213400.4_FG001	AC213400.4_FG003	GRMZM5G875038	GRMZM2G703776
4	GRMZM2G517545	GRMZM2G519417	GRMZM2G549584	GRMZM2G588350
4	AC206194.3_FG003	GRMZM5G882680	GRMZM5G852159	AC204845.3_FG008
4	GRMZM2G033862	GRMZM5G811268	GRMZM2G174441	GRMZM2G131391
4	GRMZM2G012756	GRMZM2G076766	GRMZM2G145437	GRMZM2G109776
4	GRMZM2G007633	GRMZM2G009268	AC194097.3_FG008	AC194097.3_FG009
4	GRMZM5G810350	GRMZM5G879991	GRMZM2G123065	GRMZM2G136308
4	GRMZM2G141136	GRMZM2G141152	GRMZM2G122941	GRMZM2G072621
4	GRMZM5G842236	GRMZM5G846142	GRMZM2G700021	GRMZM2G353652
4	GRMZM2G012877	GRMZM2G019150	GRMZM5G802803	GRMZM2G508971
4	GRMZM5G801352	GRMZM5G872839	GRMZM5G899414	GRMZM5G848365
4	GRMZM2G115972	GRMZM2G360857	GRMZM2G351151	AC203909.3_FG006
4	AC191049.3_FG007	GRMZM5G838511	GRMZM5G876389	GRMZM5G847302
4	GRMZM2G703718	GRMZM2G703720	GRMZM2G703716	GRMZM2G703714
4	GRMZM2G031222	GRMZM5G848268	GRMZM2G106241	GRMZM2G081318
4	GRMZM2G140427	GRMZM2G152279	GRMZM2G120463	GRMZM2G110731
4	AC186656.4_FG004	GRMZM2G046076	GRMZM2G448776	GRMZM5G853963
4	AC186905.3_FG013	AC191297.3_FG004	GRMZM5G812361	AC185473.3_FG005
4	GRMZM2G339163	GRMZM5G853988	GRMZM2G478701	AC204897.3_FG007
4	GRMZM5G855014	GRMZM5G899151	GRMZM5G828886	GRMZM2G111917
4	GRMZM2G068265	GRMZM2G356529	AC200565.4_FG001	GRMZM2G159029
4	GRMZM5G873094	GRMZM5G887071	GRMZM5G854884	GRMZM5G845977
4	AC191412.3_FG005	GRMZM2G359185	AC208895.3_FG004	AC208895.3_FG001
4	GRMZM2G567711	GRMZM2G702681	GRMZM2G051417	GRMZM2G093262
4	GRMZM2G152317	GRMZM2G402753	GRMZM2G470535	GRMZM2G434597
4	GRMZM2G323925	GRMZM2G355761	GRMZM2G496821	GRMZM2G080263
4	GRMZM2G059821	GRMZM5G896305	GRMZM2G125449	GRMZM2G033288
4	GRMZM2G700571	GRMZM2G700573	GRMZM2G132966	GRMZM2G108487
4	GRMZM2G700553	GRMZM2G700872	GRMZM2G700870	GRMZM2G700551
4	AC187235.3_FG003	GRMZM2G432579	GRMZM2G163184	GRMZM2G701337
4	GRMZM2G386944	GRMZM2G457339	GRMZM2G451605	GRMZM2G083072
4	GRMZM2G066546	GRMZM2G082785	GRMZM2G082799	GRMZM2G107931
4	GRMZM5G858983	GRMZM5G893263	GRMZM5G815870	GRMZM5G820255
4	GRMZM2G025159	GRMZM2G308650	GRMZM2G093492	GRMZM2G007834
4	GRMZM2G059860	GRMZM2G122670	GRMZM2G164248	GRMZM2G701555
4	GRMZM2G506905	GRMZM2G528479	GRMZM2G561188	GRMZM2G104954
4	GRMZM5G859661	GRMZM5G870780	GRMZM5G895226	GRMZM5G812058
4	GRMZM2G156372	GRMZM2G464244	GRMZM2G133454	GRMZM2G014988
4	GRMZM2G126816	GRMZM2G421649	AC197124.3_FG002	AC203159.3_FG009
4	GRMZM2G049176	GRMZM2G123514	GRMZM2G127457	GRMZM2G030556
4	GRMZM2G701818	GRMZM2G702848	GRMZM2G701352	GRMZM2G701092
4	GRMZM2G060596	GRMZM2G154056	GRMZM5G868959	AC214358.3_FG001
4	GRMZM2G077836	GRMZM2G144885	AC205035.3_FG004	GRMZM2G121083
4	GRMZM2G701594	GRMZM2G701596	GRMZM2G700995	GRMZM5G837621
2	GRMZM2G015333	GRMZM2G420743
2	GRMZM2G073826	GRMZM2G073836
2	GRMZM2G044720	GRMZM2G064898
2	GRMZM2G399495	GRMZM2G178815
2	GRMZM2G353483	GRMZM2G437490
2	GRMZM2G423917	GRMZM2G425004
2	GRMZM2G391705	GRMZM2G435049
3	AC152495.1_FG012	GRMZM2G101600	GRMZM2G340619
3	AC184164.2_FG006	GRMZM2G472209	GRMZM2G138985
3	AC184699.3_FG005	AC212156.4_FG008	AC212887.3_FG005
3	GRMZM2G403964	AC191305.3_FG002	AC204569.3_FG002
3	AC185130.2_FG004	GRMZM2G326223	AC203768.3_FG005
3	AC186009.3_FG001	GRMZM2G063663	GRMZM2G162574
3	AC187082.3_FG003	EF517601.1_FG011	GRMZM2G440363
3	AC187887.3_FG008	AC199370.4_FG006	GRMZM2G169569
3	AC188001.3_FG009	AC204659.3_FG005	GRMZM2G011034
3	AC191254.3_FG001	GRMZM2G162182	GRMZM2G466931
3	AC191577.3_FG004	AC200234.3_FG001	AC205695.3_FG008
3	AC194136.3_FG001	AC194357.3_FG003	GRMZM2G177373
3	AC194856.3_FG002	AC194856.3_FG007	GRMZM5G856200
2	AC198509.3_FG005	AC214267.3_FG004
3	AC198597.4_FG001	GRMZM2G001200	GRMZM2G051855
3	AC200225.5_FG001	AC206638.3_FG015	GRMZM2G060715
2	AC201740.3_FG003	GRMZM2G345155
2	AC202172.3_FG004	AC211996.4_FG002
3	AC202921.3_FG004	AC211328.3_FG003	GRMZM2G338735
3	AC203847.3_FG004	AC203847.3_FG009	GRMZM2G355742
2	AC203862.4_FG002	AC233870.1_FG004
2	AC204271.3_FG003	GRMZM2G089958
3	AC204539.4_FG003	GRMZM2G085921	GRMZM2G301699
3	AC206185.3_FG002	AC212361.3_FG010	AC212667.3_FG005
3	AC209852.3_FG004	AC217843.3_FG001	GRMZM2G375410
2	AC210013.4_FG003	GRMZM5G836683
3	AC210949.4_FG003	GRMZM2G000703	GRMZM2G129247
2	AC211413.4_FG001	GRMZM2G102720
3	AC213654.3_FG006	GRMZM2G301287	GRMZM2G359305
3	AC213884.3_FG002	GRMZM2G093647	GRMZM2G093660
3	AC213896.2_FG005	GRMZM2G051042	GRMZM2G566436
3	AC214765.3_FG001	AC226536.2_FG001	GRMZM2G432975
3	AC216045.2_FG005	GRMZM2G149988	GRMZM2G700036
2	AC217051.3_FG006	GRMZM2G075081
3	AC217264.3_FG002	GRMZM5G809578	GRMZM5G816582
2	AC217358.3_FG008	AC217358.3_FG009
3	AC217374.3_FG006	GRMZM2G001566	GRMZM2G008783
2	AC217887.3_FG001	GRMZM2G159904
2	AC226235.2_FG003	GRMZM2G079034
3	AC231183.1_FG002	GRMZM2G386285	GRMZM2G054415
3	AC231604.1_FG001	GRMZM2G139157	GRMZM2G181649
3	AC234148.1_FG001	GRMZM2G020100	GRMZM2G170385
3	AC234517.1_FG005	GRMZM2G363583	GRMZM2G435661
3	AC234521.1_FG006	GRMZM2G055024	GRMZM2G031905
3	GRMZM2G001699	GRMZM2G148506	GRMZM2G169709
3	GRMZM2G003953	GRMZM2G440918	GRMZM2G466265
3	GRMZM2G004090	GRMZM2G167088	GRMZM2G416652
2	GRMZM2G005630	GRMZM2G031139
2	GRMZM2G006121	GRMZM2G037644
3	GRMZM2G006207	GRMZM2G107756	GRMZM2G153823
3	GRMZM2G008517	GRMZM2G053480	GRMZM2G459498
3	GRMZM2G008647	GRMZM5G876518	GRMZM2G086656
3	GRMZM2G008865	GRMZM2G097511	GRMZM2G158298
3	GRMZM2G009624	GRMZM2G030259	GRMZM2G054998
3	GRMZM2G010061	GRMZM2G061339	GRMZM5G834477
3	GRMZM2G436382	GRMZM2G122628	GRMZM2G350748
3	GRMZM2G013848	GRMZM2G354711	GRMZM2G389097
3	GRMZM2G016287	GRMZM2G098209	GRMZM2G700349
3	GRMZM2G016393	GRMZM2G477771	GRMZM2G499197
3	GRMZM2G018048	GRMZM2G316740	GRMZM2G350684
3	GRMZM2G018464	GRMZM2G129979	GRMZM2G174792
3	GRMZM2G020183	GRMZM2G025205	GRMZM2G143397
3	GRMZM2G021155	GRMZM2G337785	GRMZM2G458761
2	GRMZM2G022188	GRMZM2G323470
3	GRMZM2G411639	GRMZM2G398608	GRMZM5G864412
2	GRMZM2G025175	GRMZM2G148064
2	GRMZM2G026174	GRMZM2G167941
2	GRMZM2G027130	GRMZM2G114471
2	GRMZM2G029518	GRMZM2G154954
2	GRMZM2G031338	GRMZM2G080487
3	GRMZM2G034442	GRMZM2G124274	GRMZM2G373887
2	GRMZM2G035490	GRMZM2G057220
2	GRMZM2G037910	GRMZM2G043600
2	GRMZM2G041448	GRMZM2G107328
2	GRMZM2G043348	GRMZM2G064050
3	GRMZM2G044548	GRMZM2G434131	GRMZM2G458929
3	GRMZM2G044848	GRMZM2G389240	GRMZM2G110119
3	GRMZM2G045039	GRMZM2G165217	GRMZM2G453855
3	GRMZM2G046086	GRMZM2G140302	GRMZM2G315601
2	GRMZM2G047019	GRMZM2G123328
2	GRMZM2G049730	GRMZM2G050137
3	GRMZM2G049892	GRMZM2G119881	GRMZM2G148508
3	GRMZM2G050768	GRMZM2G075315	GRMZM2G116520
3	GRMZM2G057027	GRMZM2G064597	GRMZM2G335358
3	GRMZM2G058033	GRMZM2G162384	GRMZM2G454497
3	GRMZM2G059260	GRMZM2G466947	GRMZM2G325453
3	GRMZM2G059711	GRMZM2G150487	GRMZM2G307604
2	GRMZM2G059985	GRMZM2G144088
3	GRMZM2G060749	GRMZM2G099978	GRMZM5G807890
3	GRMZM2G060986	GRMZM2G301096	GRMZM2G542753
2	GRMZM2G061450	GRMZM2G148964
3	GRMZM2G065258	GRMZM2G469771	GRMZM2G052009
3	GRMZM2G065958	GRMZM2G373447	GRMZM2G494600
2	GRMZM2G066840	GRMZM2G308463
2	GRMZM2G066870	GRMZM2G099984
2	GRMZM2G069316	GRMZM2G104456
3	GRMZM2G071206	GRMZM2G154146	GRMZM2G357349
2	GRMZM2G072383	GRMZM2G089574
3	GRMZM2G073349	GRMZM2G136828	GRMZM2G394747
3	GRMZM2G075386	GRMZM2G466848	GRMZM2G466856
2	GRMZM2G075524	GRMZM2G081251
3	GRMZM2G076318	GRMZM2G105069	GRMZM2G180693
2	GRMZM2G076826	GRMZM2G419694
3	GRMZM2G077428	GRMZM2G181276	GRMZM2G154437
3	GRMZM2G080110	GRMZM2G150315	GRMZM2G391833
3	GRMZM2G080252	GRMZM2G107504	GRMZM2G371870
3	GRMZM2G080594	GRMZM2G110894	GRMZM2G410975
3	GRMZM2G080906	GRMZM2G336773	GRMZM2G342561
3	GRMZM2G081160	GRMZM2G332922	GRMZM2G557799
3	GRMZM2G081387	GRMZM2G347841	GRMZM2G413055
2	GRMZM2G082696	GRMZM2G436785
3	GRMZM2G083182	GRMZM2G087944	GRMZM2G030347
3	GRMZM2G084716	GRMZM2G353114	GRMZM2G411893
3	GRMZM2G086401	GRMZM2G333591	GRMZM5G829408
3	GRMZM2G086641	GRMZM2G111028	GRMZM2G163956
3	GRMZM2G087180	GRMZM2G368134	GRMZM2G384516
2	GRMZM2G088371	GRMZM2G383303
3	GRMZM2G090379	GRMZM2G137145	GRMZM2G450153
3	GRMZM2G091653	GRMZM5G846115	GRMZM5G886182
3	GRMZM2G092160	GRMZM2G398473	GRMZM2G703152
2	GRMZM2G097468	GRMZM2G702599
3	GRMZM2G100012	GRMZM2G127972	GRMZM2G422581
3	GRMZM2G100776	GRMZM2G310820	AC190807.2_FG001
3	GRMZM2G105256	GRMZM2G429110	GRMZM2G473182
2	GRMZM2G105971	GRMZM2G181277
2	GRMZM2G107162	GRMZM2G508931
2	GRMZM2G107495	GRMZM2G128491
3	GRMZM2G108482	GRMZM2G416518	GRMZM2G458122
3	GRMZM2G109271	GRMZM2G306945	GRMZM2G398876
2	GRMZM2G117564	GRMZM5G840145
3	GRMZM2G119465	GRMZM2G159597	GRMZM2G700828
2	GRMZM2G124617	GRMZM2G175273
3	GRMZM2G127224	GRMZM2G396957	GRMZM5G841757
3	GRMZM2G374336	GRMZM5G849527	GRMZM5G864059
3	GRMZM2G129994	GRMZM2G133669	GRMZM2G481187
3	GRMZM2G130864	GRMZM2G321717	GRMZM5G893603
2	GRMZM2G131888	GRMZM5G824574
3	GRMZM2G137525	GRMZM2G140517	GRMZM2G398086
3	GRMZM2G144440	GRMZM2G333408	GRMZM2G410618
3	GRMZM2G146142	GRMZM2G433968	GRMZM2G341089
3	GRMZM2G149204	GRMZM2G170255	GRMZM5G896826
2	GRMZM2G151459	GRMZM5G857352
3	GRMZM2G154878	GRMZM2G410767	AC219108.3_FG001
3	GRMZM2G158586	GRMZM2G413835	GRMZM2G429762
2	GRMZM2G160517	GRMZM2G360761
2	GRMZM2G162276	GRMZM2G429000
2	GRMZM2G163533	GRMZM2G410978
3	GRMZM2G167521	GRMZM2G393515	GRMZM2G398275
2	GRMZM2G172300	GRMZM2G333035
3	GRMZM2G300238	GRMZM2G475673	GRMZM2G533860
3	GRMZM2G302936	GRMZM2G403111	GRMZM5G872120
3	GRMZM2G307892	GRMZM2G412848	GRMZM2G470608
2	GRMZM2G310158	GRMZM2G318530
3	GRMZM2G310429	GRMZM2G362897	GRMZM2G393843
3	GRMZM2G314940	GRMZM2G355185	GRMZM2G700411
3	GRMZM2G317382	GRMZM2G332410	GRMZM2G398341
2	GRMZM2G320152	GRMZM2G372684
2	GRMZM2G323456	GRMZM2G415172
2	GRMZM2G331474	GRMZM2G416875
3	GRMZM2G346346	GRMZM2G360494	GRMZM2G437004
3	GRMZM2G351729	GRMZM2G428420	GRMZM2G442458
2	GRMZM2G353734	GRMZM2G438438
3	GRMZM2G355389	GRMZM2G368574	GRMZM2G384126
3	GRMZM2G361442	GRMZM2G433551	GRMZM2G444039
3	GRMZM2G367459	GRMZM2G454189	GRMZM5G816127
2	GRMZM2G376103	GRMZM2G376105
2	GRMZM2G380414	GRMZM5G832229
3	GRMZM2G380582	GRMZM2G404920	GRMZM2G464272
3	GRMZM2G393039	GRMZM2G700004	AC190634.1_FG005
3	GRMZM2G396202	GRMZM2G412876	GRMZM2G436391
3	GRMZM2G398628	GRMZM2G410644	GRMZM5G848876
2	GRMZM2G406313	GRMZM2G410338
2	GRMZM2G417255	GRMZM2G434380
2	GRMZM2G430461	GRMZM2G456186
3	GRMZM2G436649	GRMZM5G867893	AC203093.3_FG001
3	GRMZM2G446350	GRMZM5G875456	GRMZM2G478665
3	GRMZM2G086027	GRMZM2G114844	GRMZM2G702126
3	GRMZM2G492840	GRMZM2G578486	GRMZM2G566709
3	GRMZM2G701888	GRMZM5G802679	GRMZM2G039948
3	AC195914.2_FG003	GRMZM5G861617	GRMZM5G888502
3	AC195914.2_FG002	AC235539.1_FG001	GRMZM2G327206
3	AC205425.3_FG006	GRMZM5G886969	AC200725.4_FG008
3	GRMZM2G009065	GRMZM2G079674	GRMZM5G815768
3	AC189771.3_FG001	GRMZM2G319875	GRMZM2G419209
3	GRMZM2G409112	GRMZM5G863326	GRMZM2G170581
3	GRMZM2G344837	GRMZM2G373527	GRMZM2G342628
3	GRMZM5G814808	GRMZM5G821006	GRMZM5G857147
3	GRMZM2G174140	GRMZM2G703158	GRMZM2G026568
3	GRMZM2G005232	GRMZM2G155397	GRMZM5G856795
3	AC185487.4_FG001	GRMZM2G440330	AC206968.3_FG001
3	GRMZM2G537563	GRMZM2G579502	GRMZM2G507217
3	GRMZM2G047951	GRMZM2G163954	GRMZM2G005311
3	GRMZM2G512674	GRMZM2G575038	GRMZM2G523904
3	GRMZM2G131043	GRMZM5G820808	GRMZM5G819140
3	GRMZM2G127999	GRMZM2G136231	GRMZM2G700947
3	GRMZM2G137875	GRMZM2G424446	GRMZM2G460228
3	AC225191.2_FG002	GRMZM2G702244	AC198291.3_FG001
3	GRMZM2G067562	GRMZM5G874578	GRMZM5G817246
3	GRMZM2G116704	GRMZM2G180408	GRMZM2G494910
3	GRMZM2G380765	GRMZM2G429184	GRMZM2G429188
3	GRMZM2G585536	GRMZM2G585540	GRMZM2G562000
3	GRMZM2G531256	GRMZM2G561554	GRMZM2G535896
3	GRMZM2G000448	GRMZM5G804251	GRMZM5G879432
3	GRMZM5G839976	GRMZM5G843478	GRMZM5G805351
3	GRMZM2G552576	GRMZM5G884508	GRMZM5G884894
3	GRMZM2G562569	GRMZM2G575346	GRMZM2G580456
3	GRMZM2G054931	GRMZM2G375531	GRMZM2G399740
3	GRMZM5G830549	GRMZM5G858300	GRMZM5G874091
3	GRMZM2G064008	GRMZM2G104581	GRMZM2G700673
3	GRMZM2G557296	GRMZM2G586819	GRMZM2G515226
3	GRMZM2G010154	GRMZM2G124357	GRMZM2G097667
3	GRMZM5G855743	GRMZM2G027626	GRMZM5G899825
3	AC208434.3_FG007	GRMZM2G480705	AC197837.3_FG003
3	AC211887.3_FG001	GRMZM5G832154	AC211196.3_FG004
3	GRMZM2G502940	GRMZM2G517065	GRMZM2G565806
3	AC208308.3_FG004	GRMZM2G703778	GRMZM2G374460
3	GRMZM2G456357	GRMZM5G824236	GRMZM5G813316
3	GRMZM2G174503	GRMZM2G174517	GRMZM2G080409
3	GRMZM2G087083	GRMZM2G701044	GRMZM2G087097
3	AC204887.4_FG003	GRMZM2G108663	GRMZM2G424072
3	GRMZM5G865222	GRMZM5G873431	GRMZM5G858969
3	GRMZM2G579737	GRMZM5G870829	GRMZM2G542373
3	GRMZM2G009442	GRMZM2G036300	GRMZM2G578411
3	GRMZM2G314378	GRMZM5G833366	GRMZM2G019187
3	GRMZM2G573034	GRMZM5G852723	GRMZM2G550397
3	GRMZM2G573052	GRMZM5G820503	GRMZM2G517075
3	GRMZM2G391281	GRMZM2G703843	GRMZM2G439773
3	GRMZM2G126481	GRMZM2G384731	GRMZM2G126463
3	GRMZM2G100381	GRMZM2G149326	GRMZM2G055162
3	GRMZM2G009421	GRMZM2G082801	GRMZM2G096264
3	GRMZM2G017759	GRMZM2G122734	GRMZM2G154389
3	GRMZM5G882288	GRMZM5G896369	GRMZM2G027070
3	AC186417.3_FG006	AC205066.3_FG008	GRMZM5G831092
3	GRMZM5G815900	GRMZM5G866457	GRMZM5G844065
3	GRMZM2G444546	GRMZM2G495102	GRMZM2G551472
3	GRMZM2G033236	GRMZM2G034727	AC208212.3_FG001
3	GRMZM2G522468	GRMZM2G560444	GRMZM2G560440
3	GRMZM2G459568	GRMZM5G853717	GRMZM5G883420
3	GRMZM2G124882	GRMZM2G370087	GRMZM5G838902
3	AC185530.2_FG004	GRMZM5G810570	AC187826.3_FG007
3	GRMZM2G054655	GRMZM5G860828	GRMZM5G863661
3	GRMZM2G061126	GRMZM2G074307	GRMZM5G800610
3	GRMZM5G820374	GRMZM5G868966	GRMZM5G866099
3	GRMZM2G702747	GRMZM2G702749	GRMZM2G702743
3	GRMZM2G027075	GRMZM2G107109	GRMZM2G140524
3	GRMZM2G140774	GRMZM2G441080	GRMZM2G067833
3	GRMZM2G112204	GRMZM2G170716	GRMZM2G526842
3	GRMZM2G157357	GRMZM5G868101	GRMZM2G157343
3	GRMZM2G099687	GRMZM2G702078	GRMZM2G173658
3	GRMZM2G179259	GRMZM5G839244	GRMZM2G086045
3	GRMZM2G700664	GRMZM2G704467	GRMZM2G091448
3	GRMZM5G835562	GRMZM5G888445	AC191098.3_FG002
3	GRMZM2G524198	GRMZM2G538119	GRMZM2G355398
3	GRMZM2G530826	GRMZM2G546373	GRMZM2G489573
3	GRMZM2G405592	GRMZM2G700862	GRMZM2G371651
3	GRMZM5G874201	GRMZM5G882736	GRMZM5G865115
3	AC196158.3_FG002	GRMZM2G079790	AC218943.3_FG002
3	GRMZM2G301853	GRMZM2G397260	GRMZM2G105180
3	GRMZM2G536483	GRMZM2G583619	GRMZM2G483624
3	GRMZM2G008474	GRMZM2G056022	GRMZM2G067256
3	GRMZM5G834286	GRMZM5G867888	GRMZM2G066726
3	GRMZM5G855289	GRMZM5G872149	AC190677.3_FG003
3	GRMZM2G700501	GRMZM2G704451	AC201969.4_FG005
3	GRMZM2G700471	GRMZM2G702971	GRMZM2G702974
3	GRMZM5G845280	GRMZM5G856928	GRMZM5G885779
3	GRMZM2G125747	GRMZM5G852876	GRMZM2G546834
3	GRMZM2G090114	GRMZM2G336694	GRMZM2G099496
3	GRMZM5G827637	GRMZM5G856092	GRMZM5G846362
3	GRMZM5G853749	GRMZM5G877707	GRMZM5G874179
3	GRMZM2G441864	GRMZM2G450912	GRMZM2G372054
3	GRMZM2G426506	GRMZM2G455290	GRMZM2G325898
3	AC195596.3_FG005	AC199182.3_FG003	AC195596.3_FG002
3	GRMZM2G178321	GRMZM5G848520	GRMZM2G346312
3	GRMZM2G438811	GRMZM5G887130	AC207011.3_FG001
3	GRMZM5G818347	GRMZM5G825025	GRMZM2G319955
3	AC217348.4_FG006	GRMZM2G380776	AC217348.4_FG005
3	GRMZM5G842820	GRMZM5G888300	GRMZM5G828028
3	GRMZM2G065344	GRMZM5G853439	GRMZM2G494026
3	GRMZM2G073175	GRMZM2G703214	GRMZM2G069602
3	GRMZM5G861196	GRMZM5G895663	GRMZM5G848879
3	GRMZM5G871600	GRMZM5G889776	GRMZM5G844315
3	GRMZM2G004380	GRMZM2G090566	GRMZM2G008789
3	GRMZM2G026376	GRMZM2G076056	GRMZM2G005664
3	GRMZM2G386440	GRMZM2G704287	AC199054.3_FG003
3	GRMZM2G154830	GRMZM5G889250	GRMZM2G035661
3	GRMZM5G834495	GRMZM5G895692	GRMZM2G131356
3	GRMZM2G169301	GRMZM5G890473	GRMZM5G841994
3	GRMZM5G832125	GRMZM5G837325	GRMZM5G826892
3	GRMZM2G316264	GRMZM2G400918	GRMZM2G133867
3	GRMZM2G509386	GRMZM2G570968	GRMZM2G483622
3	GRMZM2G325168	GRMZM2G444466	GRMZM2G464709
3	GRMZM2G071074	GRMZM2G097983	GRMZM5G803886
3	GRMZM5G800520	GRMZM5G801993	GRMZM5G854008
3	GRMZM2G109740	GRMZM2G110865	GRMZM2G061965
3	GRMZM2G059169	GRMZM2G115566	GRMZM2G084795
3	GRMZM2G121345	GRMZM2G146309	GRMZM2G146335
3	GRMZM5G884319	GRMZM5G891327	GRMZM5G814981
3	GRMZM2G033192	GRMZM2G068778	GRMZM2G180251
3	GRMZM2G326980	GRMZM2G461625	GRMZM5G861442
3	GRMZM2G446891	GRMZM2G485453	GRMZM2G552706
3	GRMZM5G806695	GRMZM5G856617	GRMZM5G831658
3	GRMZM2G159899	GRMZM2G158188	GRMZM2G032528
3	GRMZM2G448918	GRMZM2G448924	GRMZM2G427400
3	GRMZM2G075018	GRMZM2G075056	GRMZM2G409753
3	AC212185.3_FG004	GRMZM2G397663	GRMZM2G518751
3	AC207793.3_FG002	GRMZM2G703108	GRMZM2G701559
3	GRMZM2G071666	GRMZM5G894390	GRMZM2G071664
3	GRMZM2G027962	GRMZM5G813768	GRMZM5G830632
3	AC205026.3_FG003	AC205395.3_FG003	GRMZM5G807534
3	GRMZM2G162336	GRMZM5G822232	GRMZM2G356338
3	GRMZM2G047382	GRMZM2G098226	GRMZM2G072609
2	AC155352.2_FG001	GRMZM2G344453
2	AC183888.4_FG006	GRMZM2G053317
2	AC185126.3_FG006	GRMZM2G539418
2	AC185587.3_FG003	GRMZM2G702725
2	AC185642.4_FG001	GRMZM2G351636
2	AC198723.4_FG003	AC198723.4_FG002
2	AC186519.4_FG002	GRMZM2G332390
2	AC187088.3_FG002	GRMZM2G000129
2	AC187910.5_FG002	AC203966.5_FG006
2	AC192204.3_FG005	GRMZM2G353043
2	AC193625.3_FG010	GRMZM5G880393
2	AC193754.3_FG008	GRMZM2G392172
2	AC194022.3_FG014	GRMZM2G383819
2	AC194101.3_FG001	GRMZM5G881798
2	AC194863.3_FG007	GRMZM2G070444
2	AC195235.3_FG003	GRMZM2G414140
2	AC196008.1_FG004	GRMZM5G878133
2	AC196170.2_FG003	AC205709.3_FG001
2	GRMZM2G162821	GRMZM2G001194
2	AC196259.2_FG010	GRMZM2G051995
2	AC196502.3_FG003	GRMZM2G081486
2	AC196789.3_FG001	AC204476.3_FG004
2	AC197041.3_FG001	AC206349.2_FG002
2	AC198699.3_FG004	GRMZM2G356897
2	AC199517.4_FG001	AC199517.4_FG006
2	AC203925.3_FG002	GRMZM2G348241
2	AC203955.3_FG005	GRMZM2G068989
2	AC203956.3_FG004	GRMZM2G306172
2	AC205122.4_FG007	GRMZM2G406493
2	AC205345.3_FG002	GRMZM2G134629
2	AC205713.4_FG004	GRMZM2G307210
2	AC206160.3_FG001	GRMZM2G366981
2	AC206392.3_FG004	GRMZM2G404367
2	AC206425.3_FG004	GRMZM2G008359
2	AC206764.4_FG003	GRMZM2G313320
2	AC207043.3_FG004	GRMZM2G007754
2	AC207533.2_FG002	GRMZM5G859220
2	AC207546.3_FG004	GRMZM2G001131
2	AC207733.3_FG001	GRMZM5G896138
2	AC208411.3_FG013	GRMZM2G358898
2	AC208422.3_FG001	AC208422.3_FG002
2	AC208521.3_FG002	GRMZM2G014780
2	AC208649.4_FG003	AC212979.2_FG006
2	AC208974.3_FG001	GRMZM2G381991
2	AC209710.4_FG002	GRMZM2G076458
2	AC209732.3_FG001	GRMZM2G073308
2	AC209819.3_FG010	AC234149.1_FG001
2	GRMZM2G315862	GRMZM2G144343
2	AC210598.3_FG003	AC210816.3_FG007
2	AC210792.5_FG003	GRMZM2G537407
2	AC211250.4_FG003	GRMZM2G470723
2	AC212040.2_FG002	GRMZM2G025748
2	AC212394.4_FG010	GRMZM2G425189
2	AC212827.3_FG005	GRMZM2G377250
2	AC216229.3_FG002	AC234164.1_FG003
2	AC217385.3_FG009	GRMZM2G040446
2	AC218957.3_FG003	GRMZM2G009304
2	AC226225.1_FG008	GRMZM2G029455
2	AC226723.2_FG001	GRMZM2G375487
2	AC232289.2_FG009	GRMZM2G336896
2	AC232321.1_FG008	GRMZM2G121111
2	AC233903.1_FG001	GRMZM5G875181
2	AC233912.1_FG001	GRMZM2G148220
2	AC234156.1_FG004	GRMZM2G319786
2	AC234513.1_FG005	GRMZM2G015432
2	AF466202.2_FG007	GRMZM2G165298
2	AF546187.1_FG009	GRMZM2G436787
2	GRMZM2G002053	GRMZM2G030009
2	GRMZM2G002055	GRMZM2G052213
2	GRMZM2G002918	GRMZM2G343442
2	GRMZM2G003289	GRMZM2G104237
2	GRMZM2G003496	GRMZM2G415498
2	GRMZM2G003595	GRMZM2G003631
2	GRMZM2G005710	GRMZM5G855672
2	GRMZM2G007134	GRMZM2G438606
2	GRMZM2G007698	GRMZM2G399530
2	GRMZM2G008066	GRMZM2G059549
2	GRMZM2G008286	GRMZM2G318412
2	GRMZM2G008623	GRMZM2G130398
2	GRMZM2G008730	GRMZM2G153416
2	GRMZM2G009370	GRMZM2G138701
2	GRMZM2G009546	GRMZM2G355940
2	GRMZM2G010149	GRMZM2G349103
2	GRMZM2G010282	GRMZM2G044898
2	GRMZM2G010466	GRMZM2G070394
2	GRMZM2G011025	GRMZM2G013299
2	GRMZM2G011655	GRMZM2G137176
2	GRMZM2G012355	GRMZM2G045518
2	GRMZM2G012636	GRMZM2G042429
2	GRMZM2G012898	GRMZM2G057966
2	GRMZM2G013593	GRMZM5G834040
2	GRMZM2G013613	GRMZM5G895349
2	GRMZM2G013949	GRMZM2G436688
2	GRMZM2G014119	GRMZM2G044440
2	GRMZM2G014366	GRMZM2G176604
2	GRMZM2G015637	GRMZM5G883468
2	GRMZM2G015645	GRMZM2G109586
2	GRMZM2G016020	GRMZM2G129872
2	GRMZM2G016176	GRMZM2G106143
2	GRMZM2G016254	GRMZM2G084496
2	GRMZM2G016936	GRMZM2G542205
2	GRMZM2G017730	GRMZM2G467212
2	GRMZM2G018336	GRMZM2G065538
2	GRMZM2G018686	GRMZM2G087445
2	GRMZM2G018813	GRMZM2G070761
2	GRMZM2G019325	GRMZM2G044800
2	GRMZM2G020043	GRMZM5G857724
2	GRMZM2G020151	GRMZM2G545336
2	GRMZM2G020305	GRMZM2G072407
2	GRMZM2G021401	GRMZM2G175417
2	GRMZM2G022619	GRMZM2G113720
2	GRMZM2G022797	GRMZM2G026176
2	GRMZM2G023214	GRMZM2G369069
2	GRMZM2G023312	GRMZM2G453488
2	GRMZM2G024440	GRMZM2G391673
2	GRMZM2G024680	GRMZM2G064775
2	GRMZM2G025070	GRMZM2G175804
2	GRMZM2G026952	GRMZM2G114667
2	GRMZM2G027516	GRMZM2G421240
2	GRMZM2G027551	GRMZM2G152805
2	GRMZM2G029144	GRMZM2G156257
2	GRMZM2G030106	GRMZM2G404375
2	GRMZM2G030444	GRMZM2G074672
2	GRMZM2G030511	GRMZM2G106883
2	GRMZM2G030971	GRMZM2G048804
2	GRMZM2G031677	GRMZM2G327680
2	GRMZM2G032143	GRMZM2G111319
2	GRMZM2G033027	GRMZM5G810231
2	GRMZM2G033339	GRMZM2G462258
2	GRMZM2G033871	GRMZM2G407969
2	GRMZM2G035482	GRMZM2G053692
2	GRMZM2G036203	GRMZM2G049882
2	GRMZM2G037323	GRMZM2G466772
2	GRMZM2G037617	GRMZM2G174638
2	GRMZM2G037882	GRMZM5G805697
2	GRMZM2G038028	GRMZM2G107893
2	GRMZM2G038492	GRMZM2G040039
2	GRMZM2G038667	GRMZM2G342254
2	GRMZM2G038973	GRMZM5G855776
2	GRMZM2G039017	GRMZM2G380197
2	GRMZM2G039648	GRMZM5G838812
2	GRMZM2G042034	GRMZM5G878308
2	GRMZM2G042361	GRMZM5G877925
2	GRMZM2G043368	GRMZM2G704008
2	GRMZM2G043460	GRMZM2G504595
2	GRMZM2G044174	GRMZM2G460465
2	GRMZM2G044372	GRMZM2G083984
2	GRMZM2G044882	GRMZM2G116360
2	GRMZM2G088441	GRMZM2G388461
2	GRMZM2G046092	GRMZM2G466743
2	GRMZM2G046286	GRMZM5G859148
2	GRMZM2G046498	GRMZM2G071023
2	GRMZM2G046841	GRMZM2G119071
2	GRMZM2G046947	GRMZM2G335589
2	GRMZM2G047905	GRMZM2G173911
2	GRMZM2G048047	GRMZM5G861659
2	GRMZM2G049893	GRMZM2G129420
2	GRMZM2G050495	GRMZM2G156088
2	GRMZM2G050917	GRMZM2G416191
2	GRMZM2G051002	GRMZM2G389939
2	GRMZM2G051032	GRMZM2G455171
2	GRMZM2G051758	GRMZM2G151674
2	GRMZM2G053292	GRMZM2G443148
2	GRMZM2G053420	GRMZM2G146778
2	GRMZM2G053711	GRMZM2G156983
2	GRMZM2G053882	GRMZM2G076768
2	GRMZM2G054012	GRMZM2G328168
2	GRMZM2G054309	GRMZM2G126216
2	GRMZM2G055124	GRMZM2G389878
2	GRMZM2G055462	GRMZM2G426306
2	GRMZM2G057171	GRMZM2G450762
2	GRMZM2G058208	GRMZM5G873271
2	GRMZM2G058340	GRMZM5G869840
2	GRMZM2G058364	GRMZM2G487136
2	GRMZM2G058681	GRMZM2G175349
2	GRMZM2G059138	GRMZM2G076345
2	GRMZM2G060116	GRMZM2G126936
2	GRMZM2G060781	GRMZM2G394300
2	GRMZM2G062091	GRMZM5G879762
2	GRMZM2G063798	GRMZM2G070392
2	GRMZM2G063988	GRMZM2G110574
2	GRMZM2G065016	GRMZM5G880236
2	GRMZM2G065632	GRMZM2G363310
2	GRMZM2G065915	GRMZM2G109546
2	GRMZM2G066352	GRMZM2G331861
2	GRMZM2G066735	GRMZM2G149372
2	GRMZM2G066948	GRMZM2G395226
2	GRMZM2G067117	GRMZM2G344187
2	GRMZM2G069664	GRMZM2G414639
2	GRMZM2G070873	GRMZM2G433598
2	GRMZM2G071370	GRMZM2G418450
2	GRMZM2G072044	GRMZM2G165013
2	GRMZM2G072997	GRMZM2G137289
2	GRMZM2G073219	GRMZM2G384871
2	GRMZM2G073258	GRMZM5G837876
2	GRMZM2G074811	GRMZM2G131262
2	GRMZM2G076114	GRMZM2G357081
2	GRMZM2G077389	GRMZM2G112129
2	GRMZM2G077615	GRMZM2G142735
2	GRMZM2G079089	GRMZM2G305027
2	GRMZM2G079100	GRMZM2G462239
2	GRMZM2G079768	GRMZM2G095982
2	GRMZM2G081977	GRMZM5G815449
2	GRMZM2G083268	GRMZM2G384445
2	GRMZM2G085243	GRMZM2G382240
2	GRMZM2G085934	GRMZM2G165865
2	GRMZM2G086450	GRMZM2G312081
2	GRMZM2G087759	GRMZM2G321220
2	GRMZM2G090028	GRMZM2G180740
2	GRMZM2G090163	GRMZM2G161447
2	GRMZM2G090414	GRMZM2G568947
2	GRMZM2G092286	GRMZM2G120530
2	GRMZM2G092916	GRMZM2G466938
2	GRMZM2G093346	GRMZM2G150356
2	GRMZM2G093832	GRMZM5G830293
2	GRMZM2G094692	GRMZM2G325589
2	GRMZM2G095389	GRMZM2G115916
2	GRMZM2G095643	GRMZM2G342281
2	GRMZM2G096090	GRMZM2G330035
2	GRMZM2G096824	GRMZM2G404755
2	GRMZM2G099595	GRMZM5G839920
2	GRMZM2G100248	GRMZM2G143886
2	GRMZM2G101841	GRMZM2G393762
2	GRMZM2G103292	GRMZM2G147532
2	GRMZM2G104836	GRMZM2G104876
2	GRMZM2G104877	GRMZM2G394783
2	GRMZM2G106010	GRMZM2G463622
2	GRMZM2G106834	GRMZM2G473869
2	GRMZM2G107163	GRMZM2G131957
2	GRMZM2G108272	GRMZM2G415012
2	GRMZM2G108819	GRMZM2G143324
2	GRMZM2G108828	GRMZM2G143317
2	GRMZM2G108833	GRMZM2G568484
2	GRMZM2G110688	GRMZM2G166956
2	GRMZM2G111987	GRMZM2G132095
2	GRMZM2G112172	GRMZM2G356579
2	GRMZM2G112790	GRMZM2G119547
2	GRMZM2G112912	GRMZM2G306258
2	GRMZM2G113662	GRMZM5G873389
2	GRMZM2G114044	GRMZM2G472087
2	GRMZM2G114756	GRMZM5G828603
2	GRMZM2G116386	GRMZM2G166234
2	GRMZM2G118759	GRMZM2G164064
2	GRMZM2G119975	GRMZM2G169726
2	GRMZM2G120132	GRMZM2G180889
2	GRMZM2G121024	GRMZM5G826602
2	GRMZM2G121937	GRMZM2G396477
2	GRMZM2G124616	GRMZM2G408216
2	GRMZM2G125679	GRMZM5G804470
2	GRMZM2G127106	GRMZM2G127236
2	GRMZM2G128520	GRMZM2G453379
2	GRMZM2G128724	GRMZM2G384762
2	GRMZM2G129792	GRMZM2G391339
2	GRMZM2G129929	GRMZM2G325693
2	GRMZM2G130401	GRMZM2G153262
2	GRMZM2G131440	GRMZM2G452353
2	GRMZM2G131784	GRMZM2G180232
2	GRMZM2G132655	GRMZM2G433216
2	GRMZM2G133113	GRMZM2G133129
2	GRMZM2G134517	GRMZM2G141205
2	GRMZM2G135536	GRMZM2G179143
2	GRMZM2G137308	GRMZM2G412871
2	GRMZM2G137696	GRMZM2G319649
2	GRMZM2G137920	GRMZM2G312239
2	GRMZM2G139870	GRMZM5G808271
2	GRMZM2G141150	GRMZM2G356459
2	GRMZM2G142196	GRMZM2G527557
2	GRMZM2G142700	GRMZM2G333565
2	GRMZM2G144398	GRMZM2G306024
2	GRMZM2G145544	GRMZM5G846305
2	GRMZM2G146004	GRMZM2G472248
2	GRMZM2G147443	GRMZM2G325208
2	GRMZM2G147974	GRMZM2G430929
2	GRMZM2G149277	GRMZM2G366953
2	GRMZM2G151468	GRMZM2G347708
2	GRMZM2G152573	GRMZM2G175882
2	GRMZM2G154014	GRMZM2G160391
2	GRMZM2G155161	GRMZM2G700459
2	GRMZM2G156019	GRMZM2G319187
2	GRMZM2G157016	GRMZM2G471335
2	GRMZM2G157933	GRMZM2G431691
2	GRMZM2G158170	GRMZM2G454789
2	GRMZM2G159636	GRMZM2G447490
2	GRMZM2G162109	GRMZM2G359892
2	GRMZM2G163574	GRMZM2G407279
2	GRMZM2G165567	GRMZM2G405064
2	GRMZM2G166099	GRMZM2G344573
2	GRMZM2G166899	GRMZM5G818631
2	GRMZM2G170561	GRMZM2G181194
2	GRMZM2G171736	GRMZM2G462690
2	GRMZM2G172153	GRMZM2G178942
2	GRMZM2G172487	GRMZM2G172575
2	GRMZM2G172586	GRMZM2G470974
2	GRMZM2G173668	GRMZM2G173674
2	GRMZM2G174658	GRMZM2G441798
2	GRMZM2G177760	GRMZM2G433450
2	GRMZM2G178536	GRMZM2G397848
2	GRMZM2G179121	GRMZM2G181254
2	GRMZM2G179984	GRMZM5G878017
2	GRMZM2G300412	GRMZM2G382038
2	GRMZM2G301877	GRMZM2G381483
2	GRMZM2G302873	GRMZM2G434157
2	GRMZM2G305551	GRMZM2G377520
2	GRMZM2G305580	GRMZM2G443256
2	GRMZM2G305809	GRMZM5G872443
2	GRMZM2G306793	GRMZM5G850850
2	GRMZM2G307241	GRMZM2G369018
2	GRMZM2G308441	GRMZM2G413064
2	GRMZM2G309356	GRMZM2G319150
2	GRMZM2G310944	GRMZM5G831142
2	GRMZM2G311024	GRMZM2G467943
2	GRMZM2G313253	GRMZM2G459370
2	GRMZM2G313536	GRMZM2G544990
2	GRMZM2G313703	GRMZM2G372156
2	GRMZM2G315850	GRMZM2G453025
2	GRMZM2G315885	GRMZM2G396049
2	GRMZM2G316371	GRMZM2G465598
2	GRMZM2G316517	GRMZM2G465310
2	GRMZM2G321076	GRMZM2G369216
2	GRMZM2G324340	GRMZM2G702613
2	GRMZM2G324378	GRMZM5G800033
2	GRMZM2G326177	GRMZM2G359956
2	GRMZM2G327050	GRMZM2G347457
2	GRMZM2G328859	GRMZM2G363377
2	GRMZM2G329484	GRMZM5G848542
2	GRMZM2G331522	GRMZM2G370302
2	GRMZM2G332102	GRMZM2G701024
2	GRMZM2G332697	GRMZM2G454184
2	GRMZM2G334338	GRMZM2G351261
2	GRMZM2G336225	GRMZM2G398364
2	GRMZM2G337065	GRMZM2G402881
2	GRMZM2G337389	GRMZM2G415062
2	GRMZM2G339206	GRMZM2G435290
2	GRMZM2G341166	GRMZM2G347635
2	GRMZM2G343449	GRMZM5G851515
2	GRMZM2G349649	GRMZM2G405575
2	GRMZM2G351095	GRMZM5G870753
2	GRMZM2G353071	GRMZM5G836729
2	GRMZM2G354385	GRMZM2G438659
2	GRMZM2G354560	GRMZM5G859330
2	GRMZM2G354746	GRMZM2G433854
2	GRMZM2G357377	GRMZM2G474579
2	GRMZM2G361120	GRMZM2G408875
2	GRMZM2G367657	GRMZM5G849435
2	GRMZM2G367765	GRMZM2G435881
2	GRMZM2G367768	GRMZM2G428924
2	GRMZM2G370275	GRMZM2G435244
2	GRMZM2G370756	GRMZM2G430604
2	GRMZM2G372293	GRMZM2G388155
2	GRMZM2G373936	GRMZM5G817350
2	GRMZM2G377477	GRMZM2G469002
2	GRMZM2G377502	GRMZM2G429964
2	GRMZM2G385818	GRMZM5G850094
2	GRMZM2G389094	GRMZM5G825902
2	GRMZM2G392076	GRMZM2G472674
2	GRMZM2G392683	GRMZM2G434353
2	GRMZM2G394122	GRMZM2G703299
2	GRMZM2G402936	GRMZM2G429955
2	GRMZM2G404191	GRMZM5G828945
2	GRMZM2G408325	GRMZM2G453008
2	GRMZM2G420181	GRMZM2G445491
2	GRMZM2G420774	GRMZM5G840852
2	GRMZM2G425079	GRMZM2G703003
2	GRMZM2G426688	GRMZM2G481211
2	GRMZM2G427351	GRMZM5G854930
2	GRMZM2G428201	GRMZM5G862277
2	GRMZM2G428673	GRMZM2G469839
2	GRMZM2G432671	GRMZM2G433067
2	GRMZM2G434462	GRMZM2G456423
2	GRMZM2G435438	GRMZM2G462894
2	GRMZM2G436286	GRMZM5G847358
2	GRMZM2G443111	GRMZM5G856720
2	GRMZM2G443889	GRMZM2G453225
2	GRMZM2G444446	GRMZM2G470280
2	GRMZM2G445588	GRMZM5G841557
2	GRMZM2G448466	GRMZM2G456917
2	GRMZM2G449085	GRMZM2G454581
2	GRMZM2G457909	GRMZM2G481210
2	GRMZM2G466984	GRMZM2G701448
2	GRMZM2G474256	GRMZM5G891253
2	GRMZM2G474367	GRMZM2G478238
2	GRMZM2G476294	GRMZM2G480698
2	GRMZM2G497438	GRMZM2G702455
2	GRMZM2G515874	GRMZM5G877104
2	GRMZM2G519761	GRMZM2G534035
2	GRMZM2G522053	GRMZM2G575954
2	GRMZM2G531699	GRMZM2G558324
2	GRMZM5G815214	GRMZM5G869027
2	GRMZM5G816135	GRMZM5G891502
2	GRMZM5G827186	GRMZM5G840946
2	GRMZM5G828466	GRMZM5G871928
2	GRMZM5G834553	GRMZM5G840111
2	GRMZM5G839017	GRMZM5G874665
2	GRMZM5G836746	GRMZM5G855304
2	GRMZM2G114362	GRMZM2G378771
2	GRMZM5G812088	GRMZM5G890133
2	GRMZM2G702180	GRMZM2G702182
2	GRMZM2G702086	GRMZM2G702088
2	GRMZM2G051172	GRMZM2G051192
2	AC212449.4_FG007	GRMZM5G809370
2	GRMZM5G803685	GRMZM5G808596
2	GRMZM2G136100	GRMZM2G143367
2	AC210416.3_FG003	GRMZM2G314339
2	GRMZM2G367170	GRMZM2G368498
2	GRMZM2G126700	GRMZM2G590027
2	GRMZM2G038874	GRMZM2G155602
2	GRMZM2G056216	GRMZM5G813709
2	GRMZM2G302563	GRMZM2G394123
2	GRMZM2G072417	GRMZM5G868921
2	GRMZM2G400382	GRMZM2G425583
2	GRMZM2G701522	GRMZM2G701535
2	GRMZM2G306625	GRMZM2G315893
2	AC186309.3_FG002	AC214445.2_FG002
2	GRMZM5G856012	GRMZM5G868917
2	GRMZM5G813903	GRMZM5G820301
2	GRMZM2G074239	GRMZM5G893931
2	GRMZM2G031996	GRMZM5G810246
2	GRMZM2G701300	GRMZM2G702283
2	GRMZM2G087332	GRMZM2G367898
2	GRMZM2G157517	GRMZM2G702468
2	GRMZM2G702235	GRMZM2G702239
2	GRMZM5G870970	GRMZM5G889218
2	AC216246.2_FG002	GRMZM2G701969
2	GRMZM2G133862	GRMZM2G133870
2	GRMZM2G012464	GRMZM2G485905
2	GRMZM2G701807	GRMZM2G701809
2	GRMZM2G406075	GRMZM2G423111
2	AC185256.3_FG003	AC214287.3_FG005
2	AC206700.3_FG003	GRMZM2G304471
2	AC190576.2_FG002	GRMZM2G704212
2	GRMZM2G046155	GRMZM2G344566
2	AC196025.3_FG001	AC196025.3_FG011
2	GRMZM2G061613	GRMZM2G144915
2	GRMZM2G082906	GRMZM2G087291
2	GRMZM2G701431	GRMZM2G702108
2	GRMZM2G024345	GRMZM2G486933
2	GRMZM2G100464	GRMZM2G396090
2	AC194402.2_FG003	GRMZM2G036764
2	GRMZM5G854604	GRMZM5G867733
2	GRMZM2G055566	GRMZM2G459099
2	GRMZM5G801292	GRMZM5G899025
2	GRMZM5G811680	GRMZM5G893284
2	AC193402.3_FG004	AC204252.3_FG001
2	GRMZM2G016576	GRMZM5G897738
2	GRMZM5G872541	GRMZM5G897362
2	AC199571.3_FG001	GRMZM2G074066
2	GRMZM5G837151	GRMZM5G874612
2	AC197771.3_FG001	GRMZM2G439173
2	GRMZM5G840762	GRMZM5G846071
2	GRMZM2G135800	GRMZM5G802354
2	GRMZM2G015599	GRMZM2G104489
2	GRMZM5G862276	GRMZM5G898259
2	GRMZM2G700178	GRMZM2G700182
2	GRMZM2G300995	GRMZM5G841419
2	GRMZM2G037461	GRMZM2G120388
2	GRMZM5G854585	GRMZM5G875675
2	GRMZM2G090616	GRMZM2G533147
2	GRMZM2G481249	GRMZM5G865325
2	GRMZM2G048567	GRMZM2G060942
2	GRMZM2G069905	GRMZM2G441937
2	GRMZM2G332918	GRMZM2G583462
2	GRMZM2G133233	GRMZM2G511589
2	GRMZM2G509747	GRMZM2G586166
2	GRMZM2G034807	GRMZM2G167630
2	AC188735.3_FG001	GRMZM2G321121
2	GRMZM2G433791	GRMZM2G433795
2	GRMZM2G155503	GRMZM5G859315
2	GRMZM2G310505	GRMZM2G532970
2	AC187899.3_FG002	AC195058.3_FG003
2	GRMZM2G532939	GRMZM5G821482
2	AC203341.3_FG003	AC191069.3_FG007
2	GRMZM2G038501	GRMZM2G071475
2	GRMZM2G002483	GRMZM2G029496
2	GRMZM2G132625	GRMZM2G155221
2	GRMZM5G834605	GRMZM5G886835
2	AC208855.3_FG002	GRMZM5G805773
2	AC199703.3_FG003	GRMZM2G459896
2	GRMZM2G133577	GRMZM2G410428
2	GRMZM5G802395	GRMZM5G834833
2	GRMZM2G559098	GRMZM2G559179
2	GRMZM2G104124	GRMZM5G892467
2	AC192381.3_FG004	GRMZM5G803153
2	AC193745.3_FG002	AC193745.3_FG003
2	GRMZM2G176940	GRMZM2G534888
2	AC197835.3_FG001	GRMZM2G029000
2	GRMZM2G704000	GRMZM2G704001
2	GRMZM2G406269	GRMZM5G872172
2	GRMZM2G316775	GRMZM2G316781
2	GRMZM2G000752	GRMZM2G300784
2	GRMZM2G487322	GRMZM5G820735
2	AC195608.3_FG005	AC195608.3_FG006
2	GRMZM5G820604	GRMZM5G844909
2	GRMZM2G490971	GRMZM2G508983
2	GRMZM2G386294	GRMZM5G836332
2	GRMZM5G827440	GRMZM5G862453
2	GRMZM2G045699	GRMZM2G139211
2	GRMZM2G004191	GRMZM2G081377
2	AC197432.4_FG001	GRMZM2G423478
2	GRMZM2G058459	GRMZM2G093524
2	AC210828.3_FG007	AC214841.3_FG009
2	AC191380.3_FG001	GRMZM2G384564
2	GRMZM2G010685	GRMZM2G495337
2	AC200207.2_FG001	GRMZM2G703746
2	GRMZM2G172450	GRMZM2G474019
2	GRMZM2G487778	GRMZM5G849152
2	GRMZM2G053955	GRMZM2G161938
2	GRMZM5G841827	GRMZM5G892762
2	GRMZM5G847979	GRMZM5G865405
2	GRMZM2G054304	GRMZM2G515580
2	GRMZM2G703644	GRMZM2G703646
2	GRMZM5G803802	GRMZM5G844748
2	AC187800.4_FG003	GRMZM2G176878
2	GRMZM2G703586	GRMZM5G845984
2	AC226231.2_FG002	GRMZM2G017103
2	GRMZM2G418575	GRMZM2G427790
2	GRMZM2G149038	GRMZM2G368482
2	GRMZM2G079891	GRMZM5G811285
2	GRMZM5G819246	GRMZM5G840038
2	GRMZM2G513287	GRMZM2G541448
2	GRMZM5G882806	GRMZM5G887176
2	GRMZM2G074899	GRMZM2G395094
2	AC199421.3_FG001	AC212668.2_FG001
2	GRMZM2G020514	GRMZM2G020556
2	GRMZM2G304617	GRMZM2G701004
2	GRMZM2G314488	GRMZM5G826875
2	AC209698.3_FG004	GRMZM2G700742
2	GRMZM2G308873	GRMZM2G483804
2	GRMZM2G589731	GRMZM2G589733
2	GRMZM2G576641	GRMZM2G703462
2	AC191362.3_FG002	GRMZM5G856095
2	GRMZM5G804216	GRMZM5G883813
2	GRMZM2G022634	GRMZM2G400821
2	GRMZM2G300424	GRMZM2G391951
2	AC177905.2_FG003	GRMZM2G466982
2	GRMZM2G462080	GRMZM5G812168
2	GRMZM2G512258	GRMZM2G525726
2	GRMZM2G147301	GRMZM5G866989
2	AC199198.3_FG002	AC199198.3_FG003
2	AC191317.3_FG009	AC215907.3_FG003
2	AC204931.3_FG002	GRMZM5G813047
2	AC186653.4_FG005	AC211477.3_FG021
2	GRMZM2G464515	GRMZM5G871846
2	GRMZM2G018673	GRMZM2G120001
2	GRMZM2G045610	GRMZM2G081614
2	GRMZM2G098796	GRMZM2G101342
2	GRMZM2G523169	GRMZM2G702626
2	GRMZM5G866821	GRMZM5G898337
2	GRMZM2G125386	GRMZM5G812796
2	GRMZM2G561974	GRMZM5G810943
2	GRMZM2G702694	GRMZM5G839603
2	AC185504.4_FG002	AC206186.3_FG001
2	GRMZM2G435104	GRMZM5G814481
2	GRMZM5G864784	GRMZM5G898939
2	GRMZM2G505197	GRMZM5G872279
2	GRMZM5G808652	GRMZM5G842556
2	AC191328.3_FG002	AC197145.4_FG001
2	AC205560.3_FG003	GRMZM2G515667
2	GRMZM2G069736	GRMZM5G802403
2	GRMZM2G064219	GRMZM2G402167
2	GRMZM2G114725	GRMZM2G114778
2	GRMZM2G370846	GRMZM2G370850
2	AC185586.4_FG003	GRMZM2G701612
2	GRMZM2G118099	GRMZM5G858884
2	GRMZM5G856583	GRMZM5G865550
2	AC217270.3_FG003	AC217270.3_FG004
2	AC205664.3_FG001	AC210678.3_FG004
2	AC185305.3_FG003	GRMZM2G428362
2	GRMZM2G058832	GRMZM2G019085
2	AC212755.4_FG002	AC212755.4_FG004
2	GRMZM2G178100	GRMZM5G851744
2	AC214485.3_FG004	AC216734.3_FG006
2	GRMZM2G048353	GRMZM2G437040
2	GRMZM2G045973	GRMZM2G046009
2	GRMZM2G014537	GRMZM5G803887
2	AC199572.3_FG005	AC199875.3_FG002
2	GRMZM2G089017	GRMZM2G089029
2	GRMZM5G802299	GRMZM5G847407
2	GRMZM2G702697	GRMZM2G702699
2	GRMZM5G839695	GRMZM5G861088
2	AC186512.3_FG007	AC203855.2_FG001
2	GRMZM2G110439	GRMZM2G110447
2	GRMZM2G091743	GRMZM2G110553
2	GRMZM2G044677	GRMZM2G051882
2	AC209926.4_FG002	GRMZM5G862413
2	GRMZM2G385186	GRMZM2G398326
2	AC184836.3_FG002	AC214051.3_FG003
2	AC205376.4_FG008	GRMZM2G136998
2	GRMZM2G107844	GRMZM2G390364
2	GRMZM2G024192	GRMZM5G849915
2	GRMZM2G471525	GRMZM5G874178
2	GRMZM2G413422	GRMZM2G413460
2	GRMZM5G807346	GRMZM5G828783
2	GRMZM2G118534	GRMZM2G161530
2	AC196002.2_FG002	AC226564.1_FG003
2	GRMZM2G064530	GRMZM2G468140
2	GRMZM5G858610	GRMZM5G877989
2	GRMZM5G824921	GRMZM5G887633
2	GRMZM2G109152	GRMZM5G882140
2	GRMZM2G122727	GRMZM2G169236
2	AC203955.3_FG002	GRMZM2G463423
2	GRMZM2G454348	GRMZM5G811334
2	GRMZM2G334105	GRMZM2G447005
2	GRMZM2G092644	GRMZM2G144380
2	GRMZM2G070784	GRMZM2G123595
2	GRMZM2G570035	GRMZM5G891558
2	GRMZM2G700538	GRMZM2G701420
2	AC234185.1_FG002	GRMZM2G353828
[truncated: 240 more rows]
[truncated: 20 more columns]

## Sheet: Millet
Data S8. Specific WGDPGs in Millet
GeneCount	Millet Specific
89	Si1g02570	Si1g10590	Si1g23100	Si2g15950	Si2g17950	Si2g22050	Si2g23960	Si3g11620	Si3g14390	Si3g20530	Si3g23050	Si3g25420	Si3g25750	Si3g28520	Si3g28960	Si3g29680	Si3g30030	Si3g30300	Si4g09670	Si4g10100	Si4g10580	Si4g10600	Si4g11600	Si4g13110	Si4g14630	Si4g15470	Si4g16260	Si4g18660	Si4g18900	Si4g21590	Si5g03740	Si5g12910	Si5g13590	Si5g18610	Si5g20630	Si5g24500	Si5g25340	Si5g28210	Si5g33800	Si6g04570	Si6g06280	Si6g09930	Si6g10040	Si6g10770	Si6g12530	Si6g15340	Si7g02820	Si7g03170	Si7g03400
59	Si4g16990	Si4g22670	Si5g15220	Si5g17910	Si6g09490	Si8g08870	Si9g22740	Si1g10390	Si3g29010	Si3g25790	Si9g18540	Si8g14330	Si6g02450	Si1g25030	Si1g16930	Si5g17590	Si5g30940	Si9g27350	Si4g14050	Si4g16880	Si3g14380	Si9g35430	Si6g11140	Si3g23010	Si4g04540	Si4g10340	Si3g28150	Si5g17970	Si6g10670	Si4g15190	Si5g02420	Si9g23210	Si2g16720	Si5g41530	Si2g15470	Si7g03190	Si3g32400	Si7g03100	Si1g14010	Si4g12850	Si9g30820	Si9g22440	Si5g16500	Si3g16850	Si4g13610	Si5g14400	Si1g14970	Si1g19190	Si7g03760
58	Si1g14520	Si1g15010	Si1g15470	Si1g15760	Si1g18370	Si1g18630	Si2g13060	Si2g16710	Si2g17760	Si3g14450	Si3g20750	Si3g26410	Si3g28680	Si3g28810	Si3g28870	Si3g29860	Si3g38620	Si4g06790	Si4g07020	Si4g10380	Si4g10390	Si4g12400	Si4g14150	Si4g14180	Si4g14520	Si4g15350	Si4g15960	Si4g16980	Si5g15210	Si5g16780	Si5g17580	Si5g17900	Si6g09480	Si6g10720	Si6g12830	Si6g15620	Si7g02110	Si7g03210	Si7g03430	Si7g03870	Si7g04390	Si7g04670	Si8g07910	Si8g08720	Si8g11090	Si8g12140	Si8g13770	Si8g16820	Si9g27240
52	Si1g04980	Si1g13270	Si1g13550	Si1g15370	Si1g16420	Si2g12460	Si2g22590	Si3g14540	Si3g21040	Si3g23130	Si3g28290	Si3g29170	Si3g29890	Si3g30160	Si3g30240	Si3g30270	Si4g08200	Si4g09280	Si4g11070	Si4g13740	Si4g14440	Si4g22570	Si4g25250	Si5g01010	Si5g14890	Si5g18390	Si5g19240	Si5g19810	Si5g23480	Si6g08250	Si6g10180	Si6g10330	Si6g12020	Si6g13090	Si7g02170	Si7g07240	Si7g07290	Si8g11010	Si8g11220	Si8g11320	Si8g11720	Si9g17800	Si9g25990	Si9g27550	Si9g30140	Si9g40470	Si2g17100	Si2g23800	Si6g12870
40	Si9g31100	Si1g13910	Si1g15020	Si8g07900	Si5g17450	Si9g27850	Si8g16830	Si5g17860	Si9g26620	Si9g35950	Si1g14740	Si9g27730	Si1g18640	Si3g29050	Si8g08730	Si1g14530	Si1g15480	Si7g03200	Si4g15290	Si8g12040	Si8g13780	Si9g21410	Si7g05610	Si7g03700	Si3g28860	Si4g12330	Si4g12390	Si2g16150	Si2g21010	Si6g11700	Si2g13630	Si4g14350	Si7g04040	Si6g11800	Si2g01110	Si8g07330	Si4g15950	Si5g14420	Si4g17330	Si3g35300
29	Si2g21940	Si4g11080	Si1g15550	Si2g13300	Si3g19620	Si3g19680	Si3g20150	Si3g23690	Si4g13700	Si4g13800	Si5g30910	Si6g10320	Si7g01670	Si8g09590	Si8g10570	Si8g11710	Si9g21390	Si1g33140	Si2g17010	Si2g23790	Si4g08210	Si5g18830	Si6g13530	Si7g07860	Si8g09380	Si9g33480	Si8g08950	Si9g32460	Si8g11380
28	Si1g12840	Si1g15180	Si1g15560	Si1g25900	Si2g21120	Si3g27420	Si3g31360	Si4g16840	Si5g18740	Si5g18760	Si7g02100	Si8g09400	Si8g09670	Si8g14570	Si9g27180	Si9g27770	Si3g25320	Si6g14210	Si1g15490	Si1g17010	Si1g17930	Si2g16730	Si3g11790	Si3g28980	Si4g10270	Si4g13990	Si8g11860	Si9g32620
23	Si2g02580	Si3g27740	Si5g10950	Si6g09900	Si8g02960	Si8g23580	Si9g17190	Si2g05730	Si2g08500	Si3g37200	Si6g04410	Si8g18950	Si2g28120	Si6g13640	Si7g23060	Si8g01510	Si9g25850	Si8g23360	Si6g15820	Si5g22660	Si6g17820	Si1g03220	Si8g04230
22	Si2g35070	Si5g07530	Si1g10820	Si1g12940	Si3g28610	Si5g24830	Si5g40370	Si6g09520	Si7g05140	Si8g05510	Si8g21160	Si8g22130	Si1g17060	Si3g14090	Si4g19460	Si5g15640	Si6g04110	Si7g02400	Si7g22090	Si8g20410	Si8g12160	Si5g19070
19	Si1g03860	Si1g10520	Si2g13290	Si2g14660	Si2g33270	Si2g38360	Si3g28910	Si5g32690	Si8g08140	Si9g01060	Si9g47470	Si1g14660	Si4g09720	Si5g24080	Si6g03240	Si7g05470	Si7g14910	Si9g24260	Si9g54400
19	Si1g11260	Si1g11280	Si1g17320	Si1g33360	Si3g35130	Si6g16830	Si7g21440	Si7g30170	Si8g19110	Si9g21100	Si9g46240	Si9g52760	Si7g15370	Si2g23570	Si8g18290	Si9g07230	Si9g15810	Si7g19230	Si2g04540
18	Si1g14340	Si1g14710	Si1g14920	Si1g14980	Si1g16210	Si1g17640	Si3g28630	Si4g08670	Si5g18630	Si5g19850	Si6g10880	Si6g12500	Si7g02720	Si7g04530	Si7g05680	Si8g14170	Si9g24430	Si9g27600
18	Si1g21470	Si2g16780	Si3g28700	Si3g28830	Si4g09300	Si4g10140	Si4g14450	Si4g17360	Si5g14910	Si7g02180	Si7g10220	Si8g10580	Si3g29880	Si4g10690	Si7g03090	Si7g05830	Si7g17440	Si9g23510
16	Si1g15280	Si1g16820	Si2g12380	Si2g14880	Si3g26960	Si3g28890	Si3g30610	Si3g30890	Si4g17470	Si6g04700	Si6g11220	Si7g04160	Si7g04630	Si8g14960	Si9g26980	Si4g14930
14	Si1g30270	Si3g29060	Si4g04450	Si5g18250	Si5g30430	Si5g31690	Si6g09510	Si8g20320	Si9g32500	Si9g41400	Si9g55640	Si9g55680	Si3g31760	Si9g21160
15	Si1g02480	Si1g05870	Si2g13720	Si5g03510	Si6g19640	Si8g12510	Si1g05030	Si2g05970	Si3g22320	Si3g27160	Si5g17430	Si9g23230	Si4g18340	Si5g21630	Si9g15450
14	Si1g02750	Si2g11970	Si2g28840	Si3g37230	Si4g15810	Si5g06360	Si6g01880	Si7g14650	Si8g05790	Si9g29530	Si1g09110	Si4g12990	Si4g17200	Si6g08910
13	Si1g15530	Si2g22470	Si3g23110	Si5g23650	Si6g10440	Si7g03570	Si8g15200	Si9g08590	Si9g20370	Si9g34550	Si5g29470	Si5g30390	Si9g08730
14	Si2g14490	Si3g12940	Si4g19160	Si5g03470	Si3g39190	Si8g06860	Si3g29350	Si5g14540	Si3g35080	Si5g13240	Si3g36160	Si9g51480	Si6g14360	Si6g12310
13	Si2g06970	Si2g06990	Si2g07030	Si3g38830	Si3g38850	Si2g06980	Si2g07070	Si2g07080	Si2g07090	Si2g07130	Si3g38820	Si2g07110	Si2g07260
12	Si1g04460	Si1g14320	Si3g24540	Si3g31860	Si3g35990	Si3g39740	Si4g22280	Si5g12850	Si6g09620	Si1g13960	Si9g27700	Si2g17240
11	Si2g12610	Si2g44060	Si3g32050	Si3g35470	Si4g13000	Si5g24050	Si6g02990	Si7g06050	Si7g22290	Si9g32930	Si9g54870
12	Si3g29900	Si3g31670	Si4g14460	Si4g17030	Si6g11260	Si6g11530	Si7g03900	Si8g06390	Si9g28050	Si2g07720	Si2g12590	Si2g21160
12	Si3g31000	Si3g34480	Si3g34490	Si4g10310	Si4g12200	Si5g03310	Si8g12000	Si2g15830	Si3g14410	Si3g17690	Si4g10320	Si6g13610
12	Si4g19060	Si4g19150	Si4g19990	Si5g06160	Si6g07260	Si6g07270	Si6g07280	Si6g07290	Si6g07300	Si6g07310	Si6g07360	Si6g07540
12	Si1g13510	Si9g27670	Si2g15570	Si8g11520	Si6g11410	Si3g28470	Si8g10910	Si9g18900	Si5g19190	Si5g20180	Si4g14470	Si4g13930
11	Si5g11280	Si5g21180	Si6g02280	Si8g04680	Si9g21560	Si1g24070	Si2g12740	Si4g20370	Si7g01040	Si8g06740	Si2g17600
11	Si1g14800	Si8g10420	Si2g11750	Si7g03380	Si5g28900	Si4g17410	Si6g12960	Si3g03100	Si9g32000	Si3g31510	Si4g17220
6	Si1g10030	Si1g11490	Si1g11750	Si1g12220	Si6g24480	Si8g13580
9	Si1g12990	Si7g17080	Si9g22880	Si1g26670	Si4g12620	Si2g15020	Si4g12630	Si1g13000	Si9g08200
10	Si2g02310	Si2g36010	Si3g19080	Si3g39730	Si5g01900	Si6g13750	Si2g20980	Si4g08080	Si5g13060	Si3g04550
10	Si3g33180	Si4g05280	Si5g12060	Si5g14620	Si5g31250	Si8g07610	Si9g21310	Si5g18950	Si4g05850	Si6g11790
3	Si1g02110	Si1g02200	Si1g02240
9	Si1g03980	Si2g09990	Si2g21370	Si2g28000	Si2g36510	Si7g04500	Si8g04950	Si8g08970	Si8g23170
6	Si1g12000	Si1g32950	Si2g17060	Si2g22040	Si5g09270	Si6g18160
9	Si1g13520	Si1g14850	Si1g18420	Si2g17730	Si3g30520	Si5g02350	Si7g04280	Si8g10390	Si9g18890
9	Si1g15960	Si2g04330	Si2g18660	Si2g20530	Si3g20300	Si4g17700	Si5g10360	Si5g17660	Si9g32250
9	Si1g16300	Si2g13970	Si4g17380	Si4g21240	Si5g18480	Si6g12040	Si7g09210	Si7g21230	Si8g11950
8	Si1g17110	Si2g15800	Si2g27800	Si8g08000	Si8g13210	Si9g27790	Si9g49260	Si8g17610
9	Si1g18360	Si2g13250	Si5g14460	Si9g01020	Si3g33610	Si7g03650	Si8g08660	Si5g14450	Si5g20600
5	Si1g21500	Si1g21520	Si1g23190	Si1g23210	Si1g23260
9	Si2g12430	Si3g25530	Si4g07790	Si4g22700	Si5g18640	Si7g05490	Si3g06750	Si4g21970	Si8g12300
4	Si2g12980	Si2g12990	Si2g13170	Si2g13200
9	Si2g15270	Si2g15590	Si2g20050	Si4g12870	Si4g14650	Si4g15050	Si5g18520	Si6g11470	Si8g12360
9	Si3g29870	Si4g15020	Si6g12880	Si6g18440	Si8g07350	Si9g20610	Si9g26100	Si9g31490	Si9g35160
4	Si5g23640	Si5g30400	Si7g23110	Si9g08610
8	Si7g29090	Si7g29110	Si7g29120	Si7g29130	Si7g29140	Si7g29150	Si7g29170	Si7g29550
9	Si1g12420	Si4g11660	Si3g25380	Si9g21680	Si3g26020	Si2g20510	Si2g20520	Si9g32550	Si5g10670
8	Si1g02580	Si3g29390	Si4g22890	Si5g12900	Si5g24510	Si7g02550	Si7g02830	Si9g20540
8	Si1g03720	Si2g24980	Si4g09290	Si5g16570	Si5g23490	Si7g04600	Si9g27640	Si9g27740
2	Si1g05620	Si8g16560
2	Si1g06320	Si9g55280
2	Si1g07070	Si1g07080
2	Si1g11530	Si1g12230
2	Si1g11640	Si2g14680
2	Si1g11700	Si3g38900
2	Si1g11720	Si1g12200
3	Si1g12490	Si6g25260	Si4g01080
8	Si1g14960	Si2g11770	Si3g27450	Si3g31500	Si5g02340	Si8g10440	Si8g10930	Si9g26810
8	Si1g15540	Si2g22460	Si3g23120	Si3g23660	Si5g29460	Si7g03560	Si9g08600	Si9g20360
2	Si1g23720	Si1g23730
2	Si1g25560	Si2g40010
2	Si1g26100	Si4g03510
2	Si1g32440	Si4g22730
2	Si1g33990	Si3g25150
3	Si2g01470	Si2g01490	Si2g01460
8	Si2g12620	Si3g26190	Si3g29160	Si3g35280	Si3g36290	Si8g05650	Si8g18660	Si9g28290
3	Si2g12670	Si5g18440	Si5g09550
2	Si2g22430	Si9g14350
[truncated: 897 more rows]
[truncated: 40 more columns]

## Sheet: Soybean
Data S8. Specific WGDPGs in Soybean
[truncated: 6,572 more rows]
[truncated: 137 more columns]
