# Supplementary material for: Intra-Varietal Diversity and Its Contribution to Wheat Evolution, Domestication, and Improvement in Wheat
Source: Int J Mol Sci. 2023 Jun 16;24(12):10217. doi: 10.3390/ijms241210217 (PMC10299346; doi:10.3390/ijms241210217)
Supplement: Supplementary file 1 [file ijms-24-10217-s001.zip › Data S9 GO enrichment of specific paralogs.xlsx]

## Sheet: AK58A
Data S9. GO enrichment of specific paralogs in AK58 subgenome A
GO	P-Value	Type	Term
GO:0009889	0.00020321	biological_process	regulation of biosynthetic process
GO:1905328	0.00067219	biological_process	plant septum development
GO:0002020	0.00128104	molecular_function	protease binding
GO:0031323	0.0012866	biological_process	regulation of cellular metabolic process
GO:0031326	0.00217918	biological_process	regulation of cellular biosynthetic process
GO:0080090	0.00430462	biological_process	regulation of primary metabolic process
GO:0000162	0.0124077	biological_process	tryptophan biosynthetic process
GO:0009733	0.0156793	biological_process	response to auxin
GO:0047720	0.0204453	molecular_function	indoleacetaldoxime dehydratase activity
GO:0051171	0.0237205	biological_process	regulation of nitrogen compound metabolic process
GO:0080127	0.0256686	biological_process	fruit septum development
GO:0004857	0.0289884	molecular_function	enzyme inhibitor activity
GO:0035265	0.0326112	biological_process	organ growth
GO:0008312	0.0342179	molecular_function	7S RNA binding
GO:0046620	0.0373937	biological_process	regulation of organ growth
GO:0070887	0.0479339	biological_process	cellular response to chemical stimulus

## Sheet: AK58B
Data S9. GO enrichment of specific paralogs in AK58 subgenome B
GO	P-Value	Type	Term
GO:0003676	1.11665e-06	molecular_function	nucleic acid binding
GO:0006508	0.000225152	biological_process	proteolysis
GO:0031125	0.000274531	biological_process	rRNA 3'-end processing
GO:0006706	0.000486878	biological_process	steroid catabolic process
GO:0034433	0.00237077	biological_process	steroid esterification
GO:0043628	0.00341429	biological_process	ncRNA 3'-end processing
GO:0016127	0.0132184	biological_process	sterol catabolic process

## Sheet: AK58D
Data S9. GO enrichment of specific paralogs in AK58 subgenome D
GO	P-Value	Type	Term
GO:0051198	4.08198e-08	biological_process	negative regulation of coenzyme metabolic process
GO:0051248	5.1217e-06	biological_process	negative regulation of protein metabolic process
GO:0051196	1.41237e-05	biological_process	regulation of coenzyme metabolic process
GO:0070647	2.05959e-05	biological_process	protein modification by small protein conjugation or removal
GO:0140096	2.41283e-05	molecular_function	catalytic activity, acting on a protein
GO:0045912	6.29449e-05	biological_process	negative regulation of carbohydrate metabolic process
GO:0019852	6.57188e-05	biological_process	L-ascorbic acid metabolic process
GO:0019853	8.54939e-05	biological_process	L-ascorbic acid biosynthetic process
GO:0051195	0.000104793	biological_process	negative regulation of cofactor metabolic process
GO:0009895	0.000106602	biological_process	negative regulation of catabolic process
GO:2000083	0.000144364	biological_process	negative regulation of L-ascorbic acid biosynthetic process
GO:0006508	0.000201113	biological_process	proteolysis
GO:0062014	0.000318157	biological_process	negative regulation of small molecule metabolic process
GO:0043170	0.000540532	biological_process	macromolecule metabolic process
GO:0046137	0.000717152	biological_process	negative regulation of vitamin metabolic process
GO:0030163	0.00108054	biological_process	protein catabolic process
GO:2000082	0.00116324	biological_process	regulation of L-ascorbic acid biosynthetic process
GO:0002020	0.00137024	molecular_function	protease binding
GO:0051346	0.00376922	biological_process	negative regulation of hydrolase activity
GO:0019787	0.00422723	molecular_function	ubiquitin-like protein transferase activity
GO:0042177	0.00445627	biological_process	negative regulation of protein catabolic process
GO:0030656	0.0050017	biological_process	regulation of vitamin metabolic process
GO:0048284	0.00529696	biological_process	organelle fusion
GO:0009561	0.00787178	biological_process	megagametogenesis
GO:0043169	0.01371	molecular_function	cation binding
GO:0002443	0.0285258	biological_process	leukocyte mediated immunity
GO:0043255	0.0320872	biological_process	regulation of carbohydrate biosynthetic process
GO:0000792	0.048289	cellular_component	heterochromatin

## Sheet: Rice
Data S9. GO enrichment of specific paralogs in Rice
GO	P-Value	Type	Term
GO:0046983	8.37801e-33	molecular_function	protein dimerization activity
GO:0003674	4.83804e-31	molecular_function	molecular_function
GO:0003676	1.27588e-16	molecular_function	nucleic acid binding
GO:0005515	2.2914e-09	molecular_function	protein binding
GO:0043169	2.93485e-09	molecular_function	cation binding
GO:0004803	5.53957e-08	molecular_function	transposase activity
GO:0006508	1.13525e-07	biological_process	proteolysis
GO:0008233	5.40018e-07	molecular_function	peptidase activity
GO:0032269	4.65469e-05	biological_process	negative regulation of cellular protein metabolic process
GO:0003677	0.000129649	molecular_function	DNA binding
GO:0031324	0.000188493	biological_process	negative regulation of cellular metabolic process
GO:0006310	0.000314309	biological_process	DNA recombination
GO:0043086	0.000965982	biological_process	negative regulation of catalytic activity
GO:0048523	0.00115317	biological_process	negative regulation of cellular process
GO:0046903	0.00119817	biological_process	secretion
GO:0050790	0.00183937	biological_process	regulation of catalytic activity
GO:0051172	0.00200444	biological_process	negative regulation of nitrogen compound metabolic process
GO:0051248	0.00270933	biological_process	negative regulation of protein metabolic process
GO:0031647	0.00347054	biological_process	regulation of protein stability
GO:0009892	0.00641666	biological_process	negative regulation of metabolic process
GO:0010605	0.0071166	biological_process	negative regulation of macromolecule metabolic process
GO:0140029	0.0140717	biological_process	exocytic process
GO:0140352	0.0226653	biological_process	export from cell
GO:0048519	0.0283618	biological_process	negative regulation of biological process

## Sheet: Maize
Data S9. GO enrichment of specific paralogs in Maize
GO	P-Value	Type	Term
GO:0006974	2.30483e-30	biological_process	cellular response to DNA damage stimulus
GO:0043170	1.13143e-16	biological_process	macromolecule metabolic process
GO:0090304	2.3832e-14	biological_process	nucleic acid metabolic process
GO:0044419	5.39817e-13	biological_process	interspecies interaction between organisms
GO:0006139	5.67506e-13	biological_process	nucleobase-containing compound metabolic process
GO:0031981	9.32351e-13	cellular_component	nuclear lumen
GO:0009279	2.20635e-12	cellular_component	cell outer membrane
GO:0032774	2.41399e-12	biological_process	RNA biosynthetic process
GO:0031326	2.05019e-10	biological_process	regulation of cellular biosynthetic process
GO:0019042	4.65582e-10	biological_process	viral latency
GO:0019043	4.65582e-10	biological_process	establishment of viral latency
GO:0044826	3.47664e-09	biological_process	viral genome integration into host DNA
GO:0018995	2.09735e-08	cellular_component	host cellular component
GO:0006351	6.58801e-08	biological_process	transcription, DNA-templated
GO:0030313	1.22209e-07	cellular_component	cell envelope
GO:0003676	7.42127e-07	molecular_function	nucleic acid binding
GO:0044423	1.25958e-06	cellular_component	virion part
GO:0016032	1.32813e-06	biological_process	viral process
GO:0043228	2.44288e-06	cellular_component	non-membrane-bounded organelle
GO:0019012	3.02227e-06	cellular_component	virion
GO:0043232	3.40999e-06	cellular_component	intracellular non-membrane-bounded organelle
GO:0070013	4.20721e-06	cellular_component	intracellular organelle lumen
GO:0007399	4.56798e-05	biological_process	nervous system development
GO:0070161	0.000213083	cellular_component	anchoring junction
GO:0046483	0.000215786	biological_process	heterocycle metabolic process
GO:0009272	0.00037069	biological_process	fungal-type cell wall biogenesis
GO:0071852	0.000478835	biological_process	fungal-type cell wall organization or biogenesis
GO:0018212	0.000535263	biological_process	peptidyl-tyrosine modification
GO:0019752	0.000636262	biological_process	carboxylic acid metabolic process
GO:0016310	0.000689316	biological_process	phosphorylation
GO:0062023	0.000787995	cellular_component	collagen-containing extracellular matrix
GO:0043233	0.000864984	cellular_component	organelle lumen
GO:0009889	0.000919544	biological_process	regulation of biosynthetic process
GO:0043169	0.00131756	molecular_function	cation binding
GO:0022836	0.00190942	molecular_function	gated channel activity
GO:0010972	0.00282576	biological_process	negative regulation of G2/M transition of mitotic cell cycle
GO:0043043	0.00347333	biological_process	peptide biosynthetic process
GO:0019867	0.00370922	cellular_component	outer membrane
GO:0065004	0.00426986	biological_process	protein-DNA complex assembly
GO:0046131	0.0051214	biological_process	pyrimidine ribonucleoside metabolic process
GO:0004386	0.00594888	molecular_function	helicase activity
GO:1902750	0.00870347	biological_process	negative regulation of cell cycle G2/M phase transition
GO:0006004	0.0115267	biological_process	fucose metabolic process
GO:0015074	0.0124894	biological_process	DNA integration
GO:0007186	0.0138807	biological_process	G protein-coupled receptor signaling pathway
GO:0005694	0.0139362	cellular_component	chromosome
GO:0043291	0.0151741	cellular_component	RAVE complex
GO:0006148	0.0213145	biological_process	inosine catabolic process
GO:0002694	0.0217421	biological_process	regulation of leukocyte activation
GO:0003843	0.0294137	molecular_function	1,3-beta-D-glucan synthase activity
GO:0033962	0.0403236	biological_process	cytoplasmic mRNA processing body assembly
GO:0005840	0.045696	cellular_component	ribosome
GO:0050731	0.0498735	biological_process	positive regulation of peptidyl-tyrosine phosphorylation

## Sheet: Soybean
Data S9. GO enrichment of specific paralogs in Soybean
GO	P-Value	Type	Term
GO:0065007	1.80789e-21	biological_process	biological regulation
GO:0090304	1.90525e-21	biological_process	nucleic acid metabolic process
GO:0002376	4.54729e-21	biological_process	immune system process
GO:0008219	5.40816e-21	biological_process	cell death
GO:0051707	1.17758e-20	biological_process	response to other organism
GO:0051171	2.76517e-20	biological_process	regulation of nitrogen compound metabolic process
GO:0050789	1.47238e-19	biological_process	regulation of biological process
GO:0080090	9.39243e-19	biological_process	regulation of primary metabolic process
GO:0060255	1.55169e-18	biological_process	regulation of macromolecule metabolic process
GO:0019222	1.15677e-16	biological_process	regulation of metabolic process
GO:0006139	1.2732e-16	biological_process	nucleobase-containing compound metabolic process
GO:0043531	2.63148e-16	molecular_function	ADP binding
GO:1901360	5.32956e-16	biological_process	organic cyclic compound metabolic process
GO:0031323	4.59216e-15	biological_process	regulation of cellular metabolic process
GO:0050794	6.31355e-15	biological_process	regulation of cellular process
GO:0006955	1.99769e-13	biological_process	immune response
GO:0006725	7.99822e-13	biological_process	cellular aromatic compound metabolic process
GO:0046483	1.47192e-12	biological_process	heterocycle metabolic process
GO:0009607	1.60307e-12	biological_process	response to biotic stimulus
GO:0060089	2.41784e-12	molecular_function	molecular transducer activity
GO:0006351	5.00568e-10	biological_process	transcription, DNA-templated
GO:0140110	6.06723e-10	molecular_function	transcription regulator activity
GO:0032774	8.55599e-10	biological_process	RNA biosynthetic process
GO:0009889	9.00029e-10	biological_process	regulation of biosynthetic process
GO:0009605	2.19724e-09	biological_process	response to external stimulus
GO:0034645	3.85356e-09	biological_process	cellular macromolecule biosynthetic process
GO:0050896	5.4482e-09	biological_process	response to stimulus
GO:0009059	5.61259e-09	biological_process	macromolecule biosynthetic process
GO:0010467	7.94817e-09	biological_process	gene expression
GO:0006952	8.18628e-09	biological_process	defense response
GO:0031326	1.79956e-08	biological_process	regulation of cellular biosynthetic process
GO:0003676	5.9997e-08	molecular_function	nucleic acid binding
GO:2000112	6.21565e-08	biological_process	regulation of cellular macromolecule biosynthetic process
GO:0010468	8.01885e-08	biological_process	regulation of gene expression
GO:0010556	9.47747e-08	biological_process	regulation of macromolecule biosynthetic process
GO:0046914	1.06995e-07	molecular_function	transition metal ion binding
GO:0034654	1.2541e-07	biological_process	nucleobase-containing compound biosynthetic process
GO:1901576	2.05815e-07	biological_process	organic substance biosynthetic process
GO:0019438	1.53758e-06	biological_process	aromatic compound biosynthetic process
GO:0034641	3.47809e-06	biological_process	cellular nitrogen compound metabolic process
GO:0018130	3.99647e-06	biological_process	heterocycle biosynthetic process
GO:0016762	1.14037e-05	molecular_function	xyloglucan:xyloglucosyl transferase activity
GO:1901362	2.22064e-05	biological_process	organic cyclic compound biosynthetic process
GO:0044249	4.80311e-05	biological_process	cellular biosynthetic process
GO:0009058	5.79919e-05	biological_process	biosynthetic process
GO:0016667	7.41662e-05	molecular_function	oxidoreductase activity, acting on a sulfur group of donors
GO:0015986	9.60115e-05	biological_process	ATP synthesis coupled proton transport
GO:0009987	0.000167343	biological_process	cellular process
GO:0038023	0.0002887	molecular_function	signaling receptor activity
GO:0019219	0.000886416	biological_process	regulation of nucleobase-containing compound metabolic process
GO:0005575	0.00137234	cellular_component	cellular_component
GO:0031974	0.00585099	cellular_component	membrane-enclosed lumen
GO:0022857	0.00771689	molecular_function	transmembrane transporter activity
GO:0006950	0.0100259	biological_process	response to stress
GO:0004860	0.0146375	molecular_function	protein kinase inhibitor activity
GO:0006469	0.0146375	biological_process	negative regulation of protein kinase activity
GO:0019887	0.0146375	molecular_function	protein kinase regulator activity
GO:0051704	0.0156077	biological_process	multi-organism process
GO:0003008	0.0157117	biological_process	system process
GO:0043207	0.0182616	biological_process	response to external biotic stimulus
GO:0005622	0.0182638	cellular_component	intracellular
GO:0043169	0.021154	molecular_function	cation binding
GO:0070013	0.0320225	cellular_component	intracellular organelle lumen
GO:0043233	0.0320225	cellular_component	organelle lumen
