# Supplementary material for: Intra-Varietal Diversity and Its Contribution to Wheat Evolution, Domestication, and Improvement in Wheat
Source: Int J Mol Sci. 2023 Jun 16;24(12):10217. doi: 10.3390/ijms241210217 (PMC10299346; doi:10.3390/ijms241210217)
Supplement: Supplementary file 1 [file ijms-24-10217-s001.zip › Table S1 Diversity of high-frequency GO terms associated families.xlsx]

## Sheet: homolog_diversity
Table S1. Diversity of high-frequency GO terms associated families
GO	Pi (median)	Pi (mean)	Ontology	Term
GO:0051301	0.0496435	0.0929567	biological_process	cell division
GO:0009738	0.051143	0.0926948	biological_process	abscisic acid-activated signaling pathway
GO:0009793	0.052223	0.0944262	biological_process	embryo development ending in seed dormancy
GO:0006412	0.0539955	0.0910205	biological_process	translation
GO:0006810	0.055714	0.100844	biological_process	transport
GO:0042742	0.056161	0.105209	biological_process	defense response to bacterium
GO:0006952	0.057078	0.103002	biological_process	defense response
GO:0009414	0.057474	0.105979	biological_process	response to water deprivation
GO:0009409	0.05759	0.10327	biological_process	response to cold
GO:0006508	0.057778	0.0990624	biological_process	proteolysis
GO:0016310	0.05857	0.115239	biological_process	phosphorylation
GO:0007165	0.0588705	0.119683	biological_process	signal transduction
GO:0009651	0.058927	0.103485	biological_process	response to salt stress
GO:0009611	0.059484	0.110582	biological_process	response to wounding
GO:0050832	0.060241	0.106635	biological_process	defense response to fungus
GO:0009555	0.0606835	0.113708	biological_process	pollen development
