# Supplementary material for: Intra-Varietal Diversity and Its Contribution to Wheat Evolution, Domestication, and Improvement in Wheat
Source: Int J Mol Sci. 2023 Jun 16;24(12):10217. doi: 10.3390/ijms241210217 (PMC10299346; doi:10.3390/ijms241210217)
Supplement: Supplementary file 1 [file ijms-24-10217-s001.zip › Table S2 KaKs of Homolog pairs.xlsx]

## Sheet: KaKs_Info
Table S2. Ka/Ks of homolog pairs in AK58 and CS genomes
mean/median KaKs		mean		median		PSGs mean		PSGs median
		Ka	Ks	Ka	Ks	Ka	Ks	Ka	Ks
IP	AK58	0.0593908	0.257241	0.0175941	0.0940058	0.00739559	0.000979498	0.0037579	7.53057e-05
	CS	0.0570452	0.259459	0.0158933	0.103783	0.0218726	0.00778232	0.00369787	7.39575e-05
OP	AK58	0.180177	1.69331	0.154763	1.11433	NA	NA	NA	NA
	CS					NA	NA	NA	NA
SOR	AK58	0.0137895	0.121014	0.00950789	0.0932176	0.0163075	0.00284263	0.00609757	0.000121951
	CS	0.0141096	0.12233	0.00948575	0.0934267	0.00661193	0.000948999	0.00461054	9.22109e-05
