# Supplementary material for: Intra-Varietal Diversity and Its Contribution to Wheat Evolution, Domestication, and Improvement in Wheat
Source: Int J Mol Sci. 2023 Jun 16;24(12):10217. doi: 10.3390/ijms241210217 (PMC10299346; doi:10.3390/ijms241210217)
Supplement: Supplementary file 1 [file ijms-24-10217-s001.zip › Table S3 Coexpression, diffExpression and neofunctionalization.xlsx]

## Sheet: Sheet1
Table S3. Co-expression, differential expression and neo-funtionalization of homologous families in AK58 genome
	IPs		OPs		SORs
	Conservative	Divergent	Conservative	Divergent	Conservative	Divergent
Co-expression	0.156	0.206	0.119	0.72	0.525	0.327
Diff-expression	0.143	0.857	0.537	0.463	0.902	0.098
GO divergence	0.778	0.222	0.238	0.762	0.969	0.031
Pfam divergence	0.616	0.016	0.845	0.084	0.747	0.003
