# Supplementary material for: Intra-Varietal Diversity and Its Contribution to Wheat Evolution, Domestication, and Improvement in Wheat
Source: Int J Mol Sci. 2023 Jun 16;24(12):10217. doi: 10.3390/ijms241210217 (PMC10299346; doi:10.3390/ijms241210217)
Supplement: Supplementary file 1 [file ijms-24-10217-s001.zip › Table S4 Gramineae specific expansion genes.xlsx]

## Sheet: Sheet1
Table S4-1 Gramineae specific expansion genes
Qroup	AKA	AKB	AKD	OS(Rice)	ZM(Zeamays)	ML(Millet)		SB(Soybean)
group_2:	105	155	136	53	22	78	91.5	0
group_34:	37	36	37	17	9	15	25.1667	2
group_138:	12	16	15	7	8	5	10.5	2
group_141:	20	9	15	5	5	11	10.8333	0
group_162:	10	10	12	8	11	8	9.83333	0
group_192:	5	7	9	6	11	14	8.66667	2
group_215:	9	8	11	10	6	5	8.16667	2
group_252:	10	7	8	6	7	8	7.66667	0
Total	208	248	243	112	79	144	172.333	8

## Sheet: Sheet2
Table S4-2 Comparison of expansion genes in grass crops
group	SubA	SubB	SubD	Wheat (average)	OS(Rice)	ZM(Zeamays)	ML(Millet)	Other Species	Wheat/Other	Group
group_35	47	29	32	36	9	9	11	9.66667	3.72414	group_35
group_33	39	48	35	40.6667	10	15	8	11	3.69697	group_33
group_61	22	27	23	24	8	6	7	7	3.42857	group_61
group_89	12	21	27	20	5	7	6	6	3.33333	group_89
group_25	43	41	38	40.6667	22	5	15	14	2.90476	group_25
group_36	22	27	28	25.6667	8	7	12	9	2.85185	group_36
group_34	37	36	37	36.6667	17	9	15	13.6667	2.68293	group_34
group_42	33	24	27	28	15	9	8	10.6667	2.625	group_42
group_2	105	155	136	132	53	22	78	51	2.58824	group_2
group_50	23	26	28	25.6667	5	10	16	10.3333	2.48387	group_50
group_30	26	29	41	32	11	13	15	13	2.46154	group_30
group_54	17	25	26	22.6667	14	7	7	9.33333	2.42857	group_54
group_8	34	35	54	41	20	6	26	17.3333	2.36538	group_8
group_63	21	24	15	20	7	8	11	8.66667	2.30769	group_63
group_4	111	102	118	110.333	54	28	62	48	2.29861	group_4
group_6	62	63	67	64	29	26	31	28.6667	2.23256	group_6
group_20	40	34	40	38	14	20	21	18.3333	2.07273	group_10
group_7	59	68	63	63.3333	35	22	39	32	1.97917	group_20
group_27	26	31	37	31.3333	14	14	20	16	1.95833	group_7
group_17	30	33	34	32.3333	24	11	16	17	1.90196	group_27
group_1	114	112	122	116	75	36	74	61.6667	1.88108	group_17
group_26	37	34	32	34.3333	18	16	21	18.3333	1.87273	group_1
group_10	60	54	47	53.6667	34	22	36	30.6667	1.75	group_26
group_12	48	40	50	46	29	29	24	27.3333	1.68293	group_12
group_40	26	20	29	25	7	22	16	15	1.66667	group_40
group_5	85	86	77	82.6667	52	45	53	50	1.65333	group_5
group_15	41	37	42	40	29	11	33	24.3333	1.64384	group_15
group_18	34	35	28	32.3333	20	21	21	20.6667	1.56452	group_18
group_9	51	40	47	46	35	22	32	29.6667	1.55056	group_9
group_46	22	17	22	20.3333	11	16	13	13.3333	1.525	group_46
group_45	21	25	21	22.3333	15	17	12	14.6667	1.52273	group_45
group_3	79	80	76	78.3333	46	50	61	52.3333	1.49682	group_3
group_24	35	28	30	31	21	21	21	21	1.47619	group_24
group_38	23	25	26	24.6667	27	6	19	17.3333	1.42308	group_38
group_32	19	26	24	23	18	15	16	16.3333	1.40816	group_32
group_37	24	25	27	25.3333	17	17	23	19	1.33333	group_37
group_21	22	25	28	25	23	18	24	21.6667	1.15385	group_21
group_16	30	27	26	27.6667	22	22	29	24.3333	1.13699	group_16
group_11	33	30	33	32	30	29	32	30.3333	1.05495	group_11
group_14	31	28	30	29.6667	26	31	29	28.6667	1.03488	group_14
group_28	25	24	27	25.3333	26	21	27	24.6667	1.02703	group_28
group_51	14	20	10	14.6667	25	8	13	15.3333	0.956522	group_23
group_23	25	23	23	23.6667	21	32	25	26	0.910256	group_13
group_13	26	27	25	26	27	42	26	31.6667	0.821053
group_58	13	12	13	12.6667	14	22	13	16.3333	0.77551
Total	1747	1778	1821	1782	1042	845	1117	1001.33	1.77963
