# Supplementary material for: Intra-Varietal Diversity and Its Contribution to Wheat Evolution, Domestication, and Improvement in Wheat
Source: Int J Mol Sci. 2023 Jun 16;24(12):10217. doi: 10.3390/ijms241210217 (PMC10299346; doi:10.3390/ijms241210217)
Supplement: Supplementary file 1 [file ijms-24-10217-s001.zip › Table S5 QTLs confering yellow rust resistance mapped on the samilar region as the 7 Group2 members.xlsx]

## Sheet: Sheet1
Table S5. QTLs confering yellow rust resistance mapped on the samilar region as the 7 Group2 members
Group2 member	Phisical location (Mb)	QTL	Reference
AK58CH1B01G4479	730.8	Qyrhebau-1B	[1]
AK58CH3D01G5731	609.1	Qyrsicau-3D	[2]
AK58CH5A01G0250	21.5	Qyrsicau-5A	[3]
AK58CH5A01G5071	665.7	Qyrnwafu-5A	[4]
AK58CH6A01G1151	92.4	Qyrnwafu-6A	[3]
AK58CH6B01G1788	153	Qyrnwafu-6B	[5]
AK58CH7B01G2164	338.4	Qyrnwafu-7B	[6]
* Reference
[1] Zhang, P.; Gebrewahid, T.W.; He, Z.; Li, X.; Li, Z.; Liu, D.; Liu, H.; Xia, X. QTL Mapping of Adult-Plant Resistance to Leaf and Stripe Rust in Wheat Cross SW 8588/Thatcher using the Wheat 55K SNP Array. Plant Dis. 2019, 103, 3041-3049. 10.1094/pdis-02-19-0380-re.
[2] Ye, X.; Li, J.; Cheng, Y.; Yao, F.; Long, L.; Yu, C.; Wang, Y.; Wu, Y.; Li, J.; Wang, J.; et al. Genome-wide association study of resistance to stripe rust (Puccinia striiformis f. sp. tritici) in Sichuan wheat. BMC Plant Biol. 2019, 19, 147. 10.1186/s12870-019-1764-4.
[3] Ma, J.; Qin, N.; Cai, B.; Chen, G.; Ding, P.; Zhang, H.; Yang, C.; Huang, L.; Mu, Y.; Tang, H.; et al.; Identification and validation of a novel major QTL for all-stage stripe rust resistance on 1BL in the winter wheat line 20828. Theor. Appl. Genet. 2019, 132, 1363-1373. 10.1007/s00122-019-03283-7.
[4] Wu, J.; Huang, S.; Zeng, Q.; Liu, S.; Wang, Q.; Mu, J.; Yu, S.; Han, D.; Kang, Z. Comparative genome-wide mapping versus extreme pool-genotyping and development of diagnostic SNP markers linked to QTL for adult plant resistance to stripe rust in common wheat. Theor. Appl. Genet. 2018, 131, 1777-1792. 10.1007/s00122-018-3113-7.
[5] Huang, S.; Liu, S.; Zhang, Y.; Xie, Y.; Wang, X.; Jiao, H.; Wu, S.; Zeng, Q.; Wang, Q.; Singh, R.P.; et al. Genome-Wide Wheat 55K SNP-Based Mapping of Stripe Rust Resistance Loci in Wheat Cultivar Shaannong 33 and Their Alleles Frequencies in Current Chinese Wheat Cultivars and Breeding Lines. Plant Dis. 2021, 105, 1048-1056. 10.1094/pdis-07-20-1516-re.
[6] Wu, J.; Wang, X.; Chen, N.; Yu, R.; Yu, S.; Wang, Q.; Huang, S.; Wang, H.; Singh, R.P.; Bhavani, S.; et al. Association Analysis Identifies New Loci for Resistance to Chinese Yr26-Virulent Races of the Stripe Rust Pathogen in a Diverse Panel of Wheat Germplasm. Plant Dis. 2020, 104, 1751-1762. 10.1094/pdis-12-19-2663-re.
