# Supplementary material for: Intra-Varietal Diversity and Its Contribution to Wheat Evolution, Domestication, and Improvement in Wheat
Source: Int J Mol Sci. 2023 Jun 16;24(12):10217. doi: 10.3390/ijms241210217 (PMC10299346; doi:10.3390/ijms241210217)
Supplement: Supplementary file 1 [file ijms-24-10217-s001.zip › Table S6 GO enrichment of specific expansion genes of AK58.xlsx]

## Sheet: sheet1
Table S6. GO enrichment of specific expansion genes of AK58
Subgenome	GO	p-value	Ontology	Term
A	GO:0043531	0.000182138	molecular_function	ADP binding
	GO:0008312	0.000302399	molecular_function	7S RNA binding
	GO:0080183	0.000467966	biological_process	response to photooxidative stress
	GO:0048500	0.000685194	cellular_component	signal recognition particle
	GO:0002238	0.00164979	biological_process	response to molecule of fungal origin
	GO:0009415	0.00340252	biological_process	response to water
	GO:0006614	0.0036693	biological_process	SRP-dependent cotranslational protein targeting to membrane
	GO:0035265	0.00461419	biological_process	organ growth
	GO:0010338	0.00489043	biological_process	leaf formation
	GO:0072599	0.00527413	biological_process	establishment of protein localization to endoplasmic reticulum
	GO:0005048	0.0084873	molecular_function	signal sequence binding
	GO:0070972	0.0109118	biological_process	protein localization to endoplasmic reticulum
	GO:0002020	0.0215882	molecular_function	protease binding
	GO:0045047	0.0270984	biological_process	protein targeting to ER
	GO:0040009	0.045509	biological_process	regulation of growth rate
	GO:0045927	0.0486758	biological_process	positive regulation of growth
B	GO:0030597	3.7966e-07	molecular_function	RNA glycosylase activity
	GO:0140102	7.01152e-07	molecular_function	catalytic activity, acting on a rRNA
	GO:0016799	4.49165e-05	molecular_function	hydrolase activity, hydrolyzing N-glycosyl compounds
	GO:0006754	7.4531e-05	biological_process	ATP biosynthetic process
	GO:0017148	0.000164429	biological_process	negative regulation of translation
	GO:0009142	0.000165012	biological_process	nucleoside triphosphate biosynthetic process
	GO:0045259	0.000211802	cellular_component	proton-transporting ATP synthase complex
	GO:0034219	0.000598967	biological_process	carbohydrate transmembrane transport
	GO:0016651	0.000616301	molecular_function	oxidoreductase activity, acting on NAD(P)H
	GO:0034249	0.00064165	biological_process	negative regulation of cellular amide metabolic process
	GO:0009141	0.000823478	biological_process	nucleoside triphosphate metabolic process
	GO:0008643	0.000856048	biological_process	carbohydrate transport
	GO:0015144	0.0010264	molecular_function	carbohydrate transmembrane transporter activity
	GO:0033177	0.00146926	cellular_component	proton-transporting two-sector ATPase complex, proton-transporting domain
	GO:0009401	0.00195127	biological_process	phosphoenolpyruvate-dependent sugar phosphotransferase system
	GO:0070919	0.00207922	biological_process	production of siRNA involved in chromatin silencing by small RNA
	GO:0003725	0.00464812	molecular_function	double-stranded RNA binding
	GO:0005739	0.020466	cellular_component	mitochondrion
	GO:0061737	0.0223383	biological_process	leukotriene signaling pathway
	GO:1902600	0.0228991	biological_process	proton transmembrane transport
	GO:0050542	0.0308523	molecular_function	icosanoid binding
	GO:0006706	0.0354012	biological_process	steroid catabolic process
	GO:0060145	0.0399887	biological_process	viral gene silencing in virus induced gene silencing
	GO:1901567	0.0407124	molecular_function	fatty acid derivative binding
	GO:0051248	0.0475653	biological_process	negative regulation of protein metabolic process
D	GO:0016840	3.34343e-05	molecular_function	carbon-nitrogen lyase activity
	GO:0009895	3.5058e-05	biological_process	negative regulation of catabolic process
	GO:0019853	6.97167e-05	biological_process	L-ascorbic acid biosynthetic process
	GO:0008270	0.000172164	molecular_function	zinc ion binding
	GO:0070828	0.000213269	biological_process	heterochromatin organization
	GO:0019852	0.000384342	biological_process	L-ascorbic acid metabolic process
	GO:0042177	0.000388991	biological_process	negative regulation of protein catabolic process
	GO:0051195	0.000504352	biological_process	negative regulation of cofactor metabolic process
	GO:0000792	0.000787341	cellular_component	heterochromatin
	GO:0000156	0.000986951	molecular_function	phosphorelay response regulator activity
	GO:0032993	0.00122509	cellular_component	protein-DNA complex
	GO:0006766	0.00134904	biological_process	vitamin metabolic process
	GO:2000082	0.00148138	biological_process	regulation of L-ascorbic acid biosynthetic process
	GO:0062014	0.00167525	biological_process	negative regulation of small molecule metabolic process
	GO:0051196	0.00210926	biological_process	regulation of coenzyme metabolic process
	GO:0046914	0.0025483	molecular_function	transition metal ion binding
	GO:0009963	0.00313018	biological_process	positive regulation of flavonoid biosynthetic process
	GO:0046364	0.00407573	biological_process	monosaccharide biosynthetic process
	GO:0045912	0.00409561	biological_process	negative regulation of carbohydrate metabolic process
	GO:0009736	0.00529351	biological_process	cytokinin-activated signaling pathway
	GO:0048235	0.0130126	biological_process	pollen sperm cell differentiation
	GO:0010266	0.0167042	biological_process	response to vitamin B1
	GO:0051198	0.0191543	biological_process	negative regulation of coenzyme metabolic process
	GO:0000228	0.0222877	cellular_component	nuclear chromosome
	GO:0048871	0.0304515	biological_process	multicellular organismal homeostasis
	GO:0071368	0.0319778	biological_process	cellular response to cytokinin stimulus
	GO:0000731	0.0351843	biological_process	DNA synthesis involved in DNA repair
	GO:0043255	0.036554	biological_process	regulation of carbohydrate biosynthetic process
