# Supplementary material for: Intra-Varietal Diversity and Its Contribution to Wheat Evolution, Domestication, and Improvement in Wheat
Source: Int J Mol Sci. 2023 Jun 16;24(12):10217. doi: 10.3390/ijms241210217 (PMC10299346; doi:10.3390/ijms241210217)
Supplement: Supplementary file 1 [file ijms-24-10217-s001.zip › Table S7 GO annotation of CENH3 homologs.xlsx]

## Sheet: Sheet1
Table S7. GO annotation of CENH3 homologs
α-CENH3			β-CENH3
TraesAK58CH1A01G311300	TraesAK58CH1B01G296500	TraesAK58CH1D01G343000	TraesAK58CH1A01G311400	TraesAK58CH1B01G296600	TraesAK58CH1B01G296800	TraesAK58CH1D01G343100
GO:0000775	GO:0000775	GO:0000775	GO:0000775	GO:0000775	GO:0000775
			GO:0000777	GO:0000777	GO:0000777
GO:0000785	GO:0000785	GO:0000785	GO:0000785	GO:0000785	GO:0000785
GO:0000786	GO:0000786	GO:0000786	GO:0000786	GO:0000786	GO:0000786
GO:0000911	GO:0000911	GO:0000911	GO:0000911	GO:0000911	GO:0000911
GO:0003677	GO:0003677	GO:0003677	GO:0003677	GO:0003677	GO:0003677
			GO:0005515	GO:0005515	GO:0005515
GO:0005634	GO:0005634	GO:0005634	GO:0005634	GO:0005634	GO:0005634
GO:0006270	GO:0006270	GO:0006270	GO:0006270	GO:0006270	GO:0006270
GO:0006275	GO:0006275	GO:0006275	GO:0006275	GO:0006275	GO:0006275
GO:0006334	GO:0006334	GO:0006334	GO:0006334	GO:0006334	GO:0006346
GO:0006346	GO:0006346	GO:0006346	GO:0006346	GO:0006346	GO:0007126
GO:0007126	GO:0007126	GO:0007126	GO:0007126	GO:0007126
GO:0008283	GO:0008283	GO:0008283	GO:0008283	GO:0008283	GO:0008283
			GO:0009567	GO:0009567	GO:0009567
GO:0009909	GO:0009909	GO:0009909	GO:0009909	GO:0009909	GO:0009909
GO:0010389	GO:0010389	GO:0010389	GO:0010389	GO:0010389	GO:0010389
			GO:0016458	GO:0016458	GO:0016458
GO:0031048	GO:0031048	GO:0031048	GO:0031048	GO:0031048	GO:0031048
			GO:0034508	GO:0034508	GO:0034508
			GO:0034968	GO:0034968	GO:0034968
GO:0046982	GO:0046982	GO:0046982	GO:0046982	GO:0046982	GO:0046982
GO:0048451	GO:0048451	GO:0048451	GO:0048451	GO:0048451	GO:0048451
GO:0048453	GO:0048453	GO:0048453	GO:0048453	GO:0048453	GO:0048453
GO:0051301	GO:0051301	GO:0051301	GO:0051301	GO:0051301	GO:0051301
GO:0051307	GO:0051307	GO:0051307	GO:0051307	GO:0051307	GO:0051307
GO:0051567	GO:0051567	GO:0051567	GO:0051567	GO:0051567	GO:0051567
			GO:0051726	GO:0051726	GO:0051726
GO:0005694	GO:0005694	GO:0005694
GO:0009536	GO:0009536	GO:0009536
