# Supplementary material for: Intra-Varietal Diversity and Its Contribution to Wheat Evolution, Domestication, and Improvement in Wheat
Source: Int J Mol Sci. 2023 Jun 16;24(12):10217. doi: 10.3390/ijms241210217 (PMC10299346; doi:10.3390/ijms241210217)
Supplement: Supplementary file 1 [file ijms-24-10217-s001.zip › Table S8 Co-expressed TF genes of ZIP4 and their TF binding sites in 1.5 Kb promoters of ZIP4 homologs.xlsx]

## Sheet: Sheet1
Table S8. Co-expressed TF genes of ZIP4 and their TF binding sites in a 1.5 Kb region of promoters of ZIP4 homologs.
ZIP4 co-expressed TF genes	TF familay (PlantTFDB )	5B binding site	3A binding site	3B binding site	3D binding site
TraesAK58CH3D01G316000	OFP
TraesAK58CH2A01G277900	AP2	√	√	√	√
TraesAK58CH2B01G287600	AP2			√
TraesAK58CH2D01G299000	AP2			√
TraesAK58CH4B01G248600	AP2	√	√	√	√
TraesAK58CH5B01G418200	AP2	√	√	√	√
TraesAK58CH5D01G469900	AP2	√	√	√	√
TraesAK58CH2A01G568500	ARF		√		√
TraesAK58CH4A01G285500	B3
TraesAK58CH4D01G091600	B3
TraesAK58CH4B01G354400	bZIP
TraesAK58CH4D01G205000	bZIP
TraesAK58CH2B01G350400	C2H2
TraesAK58CH2D01G356800	C2H2
TraesAK58CH7A01G248600	C2H2
TraesAK58CH7B01G160500	C2H2
TraesAK58CH7D01G284900	C2H2
TraesAK58UnCH01G078700	C2H2
TraesAK58CH3A01G111000	C3H
TraesAK58CH4A01G234600	Dof
TraesAK58CH4B01G090300	Dof
TraesAK58CH4D01G091300	Dof
TraesAK58CH5A01G409800	Dof
TraesAK58CH5D01G466200	Dof
TraesAK58CH3A01G339800	ERF	√
TraesAK58CH3D01G360700	ERF	√
TraesAK58CH4D01G362100	G2-like
TraesAK58CH7A01G390800	GRAS
TraesAK58CH4B01G093300	HD-ZIP	√
TraesAK58CH4A01G292700	TALE
TraesAK58CH4B01G028100	TALE
TraesAK58CH4D01G025100	TALE
TraesAK58CH4A01G298200	Trihelix
TraesAK58CH1A01G396700	WOX
TraesAK58CH1B01G414300	WOX
TraesAK58CH1D01G455100	WOX
TraesAK58CH5D01G184600	WOX
TraesAK58CH2A01G400200	YABBY			√	√
TraesAK58CH2A01G316800	ZF-HD
TraesAK58CH2B01G343000	ZF-HD
TraesAK58CH2D01G349700	ZF-HD
