# Supplementary material for: Intra-Varietal Diversity and Its Contribution to Wheat Evolution, Domestication, and Improvement in Wheat
Source: Int J Mol Sci. 2023 Jun 16;24(12):10217. doi: 10.3390/ijms241210217 (PMC10299346; doi:10.3390/ijms241210217)
Supplement: Supplementary file 1 [file ijms-24-10217-s001.zip › Table S9 Information of the Btr or Btr-like OPs in the AK58 genome.xlsx]

## Sheet: Sheet1
Table S9 Information of the Btr/Btr-like OPs in the AK58 genome
Chromosome	Type	Name*	Gene ID	Blasted position	Strand
chr3A	Btr2-like	Btr2_1-A	TraesAK58CH3A01G040800LC	chr3A:61049908-61050536	-
	Btr1-like	Btr1_1-A	TraesAK58CH3A01G103400	chr3A:61050973-61051557	+
	Btr1-like	Btr1_2-A	TraesAK58CH3A01G103600	chr3A:61121281-61121865	-
	Btr2-like	Btr2_2-A	TraesAK58CH3A01G040900LC	chr3A:61122302-61122916	+
	Btr2	Btr2-A	TraesAK58CH3A01G103700	chr3A:61185761-61186384	-
	Btr1	Btr1-A	TraesAK58CH3A01G041100LC	chr3A:61226102-61226690	+
chr3B	Btr2-like	Btr2_3-B	not_annotated	chr3B:92499272-92499900	-
	Btr1-like	Btr1_3-B	TraesAK58CH3B01G071700LC	chr3B:92502095-92502620	+
	Btr2	Btr2_2-B	TraesAK58CH3B01G123100	chr3B:92602210-92602841	-
	Btr1-like	Btr1_2-B	TraesAK58CH3B01G071900LC	chr3B:92612116-92612689	+
	Btr2	Btr2-B	TraesAK58CH3B01G123300	chr3B:95000472-95001081	-
	Btr2	Btr2_1-B	TraesAK58CH3B01G123400	chr3B:95491306-95491906	-
	Btr1	Btr1_4-B	not_annotated	chr3B:95493390-95493830	-
	Btr1	Btr1_1-B	TraesAK58CH3B01G123700	chr3B:96269371-96269960	+
	Btr1	Btr1-B	TraesAK58CH3B01G123800	chr3B:96274210-96274748	+
chr3D	Btr2-like	Btr2_1-D	TraesAK58CH3D01G035700LC	chr3D:58567827-58568437	-
	Btr1-like	Btr1_1-D	TraesAK58CH3D01G118100	chr3D:58568900-58569478	+
	Btr1-like	Btr1_3-D	TraesAK58CH3D01G118300	chr3D:58767434-58767988	-
	Btr2-like	Btr2_3-D	TraesAK58CH3D01G118400	chr3D:58788246-58788785	+
	Btr1-like	Btr1_2-D	TraesAK58CH3D01G118700	chr3D:59014138-59014732	-
	Btr2	Btr2_2-D	TraesAK58CH3D01G119100	chr3D:59520702-59521321	-
	Btr2	Btr2_4-D	not_annotated	chr3D:59559816-59560403	-
	Btr2	Btr2_5-D	not_annotated	chr3D:59593708-59594317	-
	Btr2	Btr2_6-D	not_annotated	chr3D:59642253-59642759	-
	Btr2	Btr2_7-D	not_annotated	chr3D:59690651-59691160	-
* The names of Btr/Btr-like OPs are consistent with those in the wild emmer by Avni et al., 2017.
